# Supplementary material for: A genome-wide CRISPR screen identifies WDFY3 as a regulator of macrophage efferocytosis
Source: Nat Commun. 2022 Dec 24;13:7929. doi: 10.1038/s41467-022-35604-8 (PMC9789999; doi:10.1038/s41467-022-35604-8)
Supplement: Supplementary file 4 — Supplementary Data 1 [file 41467_2022_35604_MOESM4_ESM.xlsx]

## Sheet: S1 MAGeCK Input vs Non-eater
id	num	neg|score	neg|p-value	neg|fdr	neg|rank	neg|goodsgrna	neg|lfc	pos|score	pos|p-value	pos|fdr	pos|rank	pos|goodsgrna	pos|lfc
Lyg2	4	0.97054	0.97055	0.999993	18960	0	0.96794	3.7459e-07	1.7616e-06	0.034653	1	3	0.96794
Max	4	0.98435	0.98431	0.999993	19277	0	0.74901	4.5312e-06	1.6861e-05	0.127063	2	4	0.74901
Med25	4	1	0.99999	0.999993	19672	0	0.68346	4.9565e-06	1.9377e-05	0.127063	3	4	0.68346
Dyrk1a	4	0.98522	0.98519	0.999993	19295	0	0.74357	7.3026e-06	2.894e-05	0.127888	4	4	0.74357
Ppp1r21	4	0.89242	0.89235	0.999993	17366	0	0.70714	8.7483e-06	3.4476e-05	0.127888	5	3	0.70714
Trp53	4	0.4508	0.59798	0.999993	10991	1	0.55919	1.0463e-05	3.9006e-05	0.127888	6	3	0.55919
Trpc1	4	0.60518	0.67507	0.999993	12604	1	0.45973	1.3832e-05	5.5112e-05	0.136757	7	2	0.45973
Fbxo11	4	0.99019	0.99016	0.999993	19407	0	0.73456	1.3976e-05	5.5615e-05	0.136757	8	4	0.73456
Oxsr1	4	0.70175	0.73031	0.999993	13792	1	0.66039	1.6541e-05	6.6688e-05	0.139109	9	3	0.66039
Tmem225	3	0.99998	0.99998	0.999993	19671	0	0.82998	2.2703e-05	7.0714e-05	0.139109	10	3	0.82998
Ppp2r3c	4	0.99914	0.99913	0.999993	19648	0	0.76127	2.2979e-05	9.4369e-05	0.168767	11	4	0.76127
Cd36	4	0.89804	0.89796	0.999993	17484	0	0.28967	2.6782e-05	0.00010897	0.17863	12	2	0.28967
Cebpa	4	0.99964	0.99963	0.999993	19663	0	0.74926	4.4737e-05	0.0001749	0.227998	13	4	0.74926
Ros1	4	0.44287	0.59005	0.999993	10849	1	0.54896	5.0701e-05	0.00019956	0.227998	14	2	0.54896
Rela	4	0.99995	0.99994	0.999993	19670	0	0.86169	5.2235e-05	0.0002056	0.227998	15	4	0.86169
Ambra1	4	0.99995	0.99994	0.999993	19669	0	0.63625	5.2532e-05	0.00020661	0.227998	16	4	0.63625
Ptpn20	4	0.68036	0.71711	0.999993	13512	1	0.78362	5.6709e-05	0.00022322	0.23111	17	3	0.78362
Traf3	3	0.8637	0.86367	0.999993	16685	0	0.43749	6.0259e-05	0.00018949	0.227998	18	2	0.43749
Cebpb	3	0.99993	0.99994	0.999993	19668	0	0.70572	6.6109e-05	0.00020862	0.227998	19	3	0.70572
Csn1s1	4	0.39919	0.54596	0.999993	10033	1	0.65116	0.00011277	0.00044366	0.416077	20	3	0.65116
Ddr2	4	0.50745	0.62859	0.999993	11605	1	0.69844	0.00011919	0.00047285	0.422817	21	3	0.69844
Dock5	4	0.42135	0.56833	0.999993	10445	1	0.30449	0.00013391	0.00053526	0.444101	22	3	0.30449
Zdbf2	4	0.99986	0.99986	0.999993	19667	0	0.49514	0.00013574	0.00054181	0.444101	23	4	0.49514
Olfr1115	4	0.84869	0.84844	0.999993	16387	0	0.5847	0.00016127	0.00063391	0.455275	24	3	0.5847
Sprr4	4	0.99983	0.99983	0.999993	19666	0	0.4872	0.00016719	0.00065354	0.455275	25	4	0.4872
Fv1	4	0.99841	0.99839	0.999993	19630	0	0.71906	0.00016796	0.00065455	0.455275	26	4	0.71906
Ankrd27	4	0.86548	0.86527	0.999993	16731	0	0.71558	0.00019837	0.00075672	0.48978	27	3	0.71558
Kpna6	4	0.9998	0.99979	0.999993	19665	0	0.66236	0.00020199	0.00077182	0.48978	28	4	0.66236
Wdfy3	4	0.99961	0.9996	0.999993	19662	0	0.66493	0.00020876	0.00079698	0.489944	29	4	0.66493
Ifnar2	3	0.70622	0.70792	0.999993	13843	1	0.39427	0.00022094	0.00065706	0.455275	30	2	0.39427
Vps18	2	0.99978	0.99978	0.999993	19664	0	0.77092	0.00022154	0.00044417	0.416077	31	2	0.77092
Svs4	3	0.30646	0.4406	0.999993	8412	1	0.78763	0.00022563	0.00067116	0.455275	32	2	0.78763
Gm15140	4	0.029566	0.081479	0.90964	1739	3	-0.45919	0.00024102	0.00091677	0.504538	33	1	-0.45919
Olfr1252	4	0.81288	0.81392	0.999993	15674	1	0.66767	0.00024324	0.00092331	0.504538	34	3	0.66767
Atl3	3	0.98209	0.98228	0.999993	19229	0	0.47555	0.00030127	0.00088204	0.504538	35	3	0.47555
Rapgef6	3	0.63049	0.64401	0.999993	12908	1	0.71707	0.00030499	0.00088909	0.504538	36	2	0.71707
Pcdhb16	4	0.97023	0.97023	0.999993	18952	0	0.51808	0.00033583	0.0012474	0.645779	37	3	0.51808
Commd7	4	0.99792	0.99791	0.999993	19621	0	0.57335	0.00038884	0.0014417	0.688708	38	4	0.57335
Tmem220	4	0.68673	0.72101	0.999993	13594	1	0.44798	0.00038894	0.0014422	0.688708	39	2	0.44798
Lztfl1	4	0.87479	0.87463	0.999993	16944	0	0.54593	0.00039618	0.0014704	0.688708	40	3	0.54593
Myl6b	3	0.99958	0.99958	0.999993	19661	0	0.5583	0.00041867	0.0012323	0.645779	41	3	0.5583
Abhd2	4	0.99958	0.99957	0.999993	19660	0	0.52522	0.00042049	0.0015529	0.710454	42	4	0.52522
Bnip3	4	0.5487	0.64714	0.999993	12030	1	0.11274	0.00045522	0.0016914	0.71804	43	2	0.11274
Gzma	3	0.86371	0.86369	0.999993	16686	0	0.76151	0.00045699	0.0013421	0.676948	44	2	0.76151
Pappa2	4	0.99953	0.99952	0.999993	19659	0	0.49888	0.00046902	0.0017412	0.71804	45	4	0.49888
Olfr1206	4	0.99952	0.99951	0.999993	19658	0	0.60489	0.00047536	0.0017658	0.71804	46	4	0.60489
Cabin1	4	0.99952	0.99951	0.999993	19657	0	0.49456	0.000479	0.0017769	0.71804	47	4	0.49456
Trpd52l3	4	0.16663	0.3116	0.999993	5703	1	0.55133	0.00048842	0.0018096	0.71804	48	3	0.55133
Mup3	4	0.99949	0.99949	0.999993	19656	0	0.46212	0.00050717	0.0018751	0.71804	49	4	0.46212
Plcb2	4	0.63384	0.69039	0.999993	12942	1	0.65375	0.00051401	0.0019007	0.71804	50	3	0.65375
Car7	4	0.38003	0.52662	0.999993	9681	1	0.58973	0.00051629	0.0019108	0.71804	51	3	0.58973
Wwtr1	4	0.98394	0.98389	0.999993	19266	0	0.70746	0.00055393	0.0020462	0.71804	52	4	0.70746
Wasf2	4	0.99391	0.99394	0.999993	19508	0	0.66019	0.00055813	0.0020668	0.71804	53	4	0.66019
Tle4	4	0.99944	0.99944	0.999993	19655	0	0.47404	0.00056135	0.0020824	0.71804	54	4	0.47404
Tbck	4	0.46384	0.61008	0.999993	11228	1	0.34939	0.00056231	0.0020869	0.71804	55	3	0.34939
Alpk1	4	0.9985	0.99846	0.999993	19633	0	0.65412	0.00057598	0.0021408	0.71804	56	4	0.65412
Olfr175-ps1	4	0.62579	0.68604	0.999993	12855	1	0.42634	0.00061585	0.0022767	0.71804	57	3	0.42634
Zfp663	4	0.89301	0.89293	0.999993	17377	0	0.49735	0.00061868	0.0022873	0.71804	58	2	0.49735
Adad1	4	0.99938	0.99938	0.999993	19654	0	0.5162	0.00062039	0.0022943	0.71804	59	4	0.5162
Tulp3	4	0.99898	0.99897	0.999993	19643	0	0.5792	0.00064928	0.0023914	0.71804	60	4	0.5792
Dhx32	4	0.53928	0.64281	0.999993	11937	1	0.40776	0.00065791	0.0024206	0.71804	61	2	0.40776
Penk	4	0.99934	0.99934	0.999993	19653	0	0.43761	0.00066315	0.0024357	0.71804	62	4	0.43761
Uvrag	4	0.99933	0.99934	0.999993	19652	0	0.47835	0.00066825	0.0024559	0.71804	63	4	0.47835
Gapvd1	4	0.99394	0.99397	0.999993	19511	0	0.57728	0.00066939	0.0024604	0.71804	64	4	0.57728
Gpsm2	4	0.98904	0.98903	0.999993	19383	0	0.64176	0.00067628	0.002482	0.71804	65	4	0.64176
Hnrnph3	3	0.99929	0.99931	0.999993	19651	0	0.65431	0.00070699	0.0020195	0.71804	66	3	0.65431
A530099J19Rik	4	0.2333	0.37884	0.999993	6989	2	0.38838	0.00072941	0.0026788	0.72484	67	2	0.38838
Sv2a	4	0.99924	0.99924	0.999993	19650	0	0.42946	0.0007572	0.0027699	0.72484	68	4	0.42946
Qtrt1	4	0.97091	0.97094	0.999993	18967	0	0.33346	0.00077646	0.0028414	0.72484	69	3	0.33346
Cntnap5a	4	0.25335	0.39906	0.999993	7384	2	0.28482	0.0007827	0.00286	0.72484	70	2	0.28482
Ate1	4	0.8177	0.81828	0.999993	15772	1	0.44956	0.00078451	0.0028646	0.72484	71	3	0.44956
Ddah2	4	0.99921	0.9992	0.999993	19649	0	0.48393	0.000791	0.0028842	0.72484	72	4	0.48393
Olfr988	4	0.98335	0.9833	0.999993	19249	0	0.41542	0.00082999	0.0030166	0.74177	73	4	0.41542
Gfm2	3	0.93348	0.93365	0.999993	18207	0	0.28939	0.00086348	0.0024544	0.71804	74	2	0.28939
Nelfe	4	0.657	0.70337	0.999993	13225	1	0.41507	0.00088136	0.0032149	0.763629	75	2	0.41507
Lppr3	4	0.43386	0.58097	0.999993	10675	2	0.07293	0.00088353	0.0032219	0.763629	76	2	0.07293
Rps6ka5	4	0.9991	0.99909	0.999993	19647	0	0.42119	0.00090146	0.0032687	0.7655	77	4	0.42119
Cxcl9	3	0.54656	0.58266	0.999993	12012	1	0.59455	0.00090482	0.0025711	0.72484	78	2	0.59455
4931406P16Rik	4	0.96706	0.96704	0.999993	18879	0	0.61998	0.00091921	0.0033306	0.766722	79	3	0.61998
Vmn1r173	4	0.97527	0.97539	0.999993	19067	0	0.46221	0.00093705	0.0033955	0.766722	80	4	0.46221
Arhgef16	4	0.88058	0.88048	0.999993	17091	0	0.61332	0.00095049	0.0034459	0.766722	81	3	0.61332
Zfp558	3	0.7749	0.77502	0.999993	14941	0	0.68485	0.00096081	0.0027342	0.72484	82	2	0.68485
Zfp735	4	0.99903	0.99903	0.999993	19646	0	0.50031	0.00096523	0.0034982	0.766722	83	4	0.50031
Kif21a	4	0.99903	0.99902	0.999993	19645	0	0.46843	0.00096758	0.0035078	0.766722	84	4	0.46843
Zcchc14	4	0.92655	0.92669	0.999993	18054	0	0.085634	0.00099058	0.0035878	0.772429	85	2	0.085634
Spopl	4	0.99898	0.99897	0.999993	19644	0	0.54825	0.0010161	0.0036744	0.772429	86	4	0.54825
4930415F15Rik	4	0.99371	0.99374	0.999993	19500	0	0.53229	0.0010201	0.0036915	0.772429	87	4	0.53229
Anks1	3	0.98612	0.98629	0.999993	19315	0	0.79373	0.0010214	0.0029036	0.72484	88	3	0.79373
C1galt1c1	3	0.99702	0.99706	0.999993	19603	0	0.83384	0.0010229	0.0029093	0.72484	89	3	0.83384
Syce2	3	0.048507	0.1166	0.964521	2400	1	0.04623	0.0010241	0.0029109	0.72484	90	1	0.04623
Zglp1	4	0.88528	0.88517	0.999993	17194	0	0.46352	0.0010349	0.0037489	0.772429	91	3	0.46352
Lilrb4	4	0.54292	0.64446	0.999993	11974	1	0.25705	0.0010441	0.0037831	0.772429	92	2	0.25705
Zfp457	4	0.99894	0.99893	0.999993	19642	0	0.44341	0.001061	0.003848	0.772429	93	4	0.44341
Tm9sf3	4	0.77057	0.77849	0.999993	14856	1	0.4178	0.0010976	0.0039859	0.792029	94	3	0.4178
Snrpa	3	0.78307	0.78311	0.999993	15082	0	0.6381	0.0011044	0.0031348	0.761337	95	2	0.6381
Vmn1r49	2	0.62495	0.62485	0.999993	12841	0	0.54578	0.0011112	0.0021594	0.71804	96	1	0.54578
Atf2	4	0.99888	0.99886	0.999993	19641	0	0.53668	0.0011185	0.0040589	0.797324	97	4	0.53668
Arhgdib	4	0.99887	0.99885	0.999993	19640	0	0.43809	0.00113	0.0040936	0.797324	98	4	0.43809
Serpinb12	4	0.99882	0.9988	0.999993	19639	0	0.4779	0.0011821	0.0042793	0.820027	99	4	0.4779
Pld1	4	0.99881	0.99878	0.999993	19638	0	0.38241	0.001194	0.0043241	0.820027	100	4	0.38241
Gfy	4	0.42331	0.57033	0.999993	10478	1	0.23491	0.0012047	0.0043644	0.820027	101	3	0.23491
Pde4dip	4	0.99879	0.99876	0.999993	19637	0	0.42197	0.0012145	0.0043981	0.820027	102	4	0.42197
2022-03-11	3	0.7831	0.78314	0.999993	15083	0	0.11128	0.0012248	0.003461	0.766722	103	2	0.11128
Capza1	4	0.99876	0.99874	0.999993	19636	0	0.46516	0.0012369	0.0044761	0.820027	104	4	0.46516
Vmn1r87	4	0.22687	0.37242	0.999993	6851	1	0.32731	0.0012582	0.0045471	0.820027	105	3	0.32731
Ect2l	4	0.99583	0.9958	0.999993	19571	0	0.5475	0.0012638	0.0045657	0.820027	106	4	0.5475
Amotl2	4	0.99873	0.99871	0.999993	19635	0	0.44542	0.001269	0.0045853	0.820027	107	4	0.44542
Ap3b2	4	0.68611	0.72062	0.999993	13586	1	0.12681	0.0013117	0.0047323	0.826185	108	3	0.12681
Spdef	4	0.84979	0.84954	0.999993	16401	0	0.54156	0.0013252	0.0047781	0.826185	109	3	0.54156
Cdh4	3	0.97728	0.97745	0.999993	19116	0	0.81139	0.0013399	0.0037786	0.772429	110	3	0.81139
Ddit3	4	0.87338	0.87322	0.999993	16914	0	0.65157	0.00134	0.0048259	0.826185	111	3	0.65157
Fbxo25	4	0.99653	0.99655	0.999993	19588	0	0.5049	0.0013428	0.0048345	0.826185	112	4	0.5049
Pias1	3	0.99865	0.99869	0.999993	19634	0	0.70432	0.001354	0.0038163	0.772429	113	3	0.70432
Spata45	4	0.68768	0.72154	0.999993	13608	1	0.63461	0.001358	0.0048893	0.826185	114	3	0.63461
Enkur	4	0.78409	0.78929	0.999993	15109	1	0.51957	0.0013823	0.0049744	0.826185	115	3	0.51957
Lrrc51	4	0.30401	0.44996	0.999993	8379	1	0.50474	0.0014138	0.0050831	0.826185	116	3	0.50474
Cbll1	4	0.52934	0.6383	0.999993	11841	1	0.45747	0.0014187	0.0051007	0.826185	117	3	0.45747
Evi2b	4	0.99829	0.99828	0.999993	19628	0	0.64385	0.0014348	0.0051586	0.826185	118	4	0.64385
Apcs	4	0.98479	0.98475	0.999993	19286	0	0.53825	0.001441	0.0051762	0.826185	119	4	0.53825
Hsd17b1	4	0.28928	0.43524	0.999993	8091	1	0.48395	0.0014411	0.0051762	0.826185	120	3	0.48395
Klra4	4	0.64808	0.69832	0.999993	13118	1	0.5177	0.0014418	0.0051797	0.826185	121	3	0.5177
Vwde	4	0.79766	0.80054	0.999993	15368	1	0.35685	0.0015257	0.0054827	0.826185	122	2	0.35685
Izumo3	4	0.99846	0.99843	0.999993	19632	0	0.47945	0.0015406	0.005528	0.826185	123	4	0.47945
Stfa3	4	0.99844	0.99841	0.999993	19631	0	0.52713	0.001559	0.0055879	0.826185	124	4	0.52713
Olfr622	4	0.64925	0.69899	0.999993	13127	1	0.17432	0.0015792	0.0056614	0.826185	125	2	0.17432
Mtx3	3	0.99103	0.99114	0.999993	19425	0	0.84192	0.0015807	0.0044641	0.820027	126	3	0.84192
Ddx42	4	0.9932	0.99322	0.999993	19486	0	0.50619	0.0016092	0.0057701	0.826185	127	4	0.50619
Ppp1r2	4	0.9951	0.99509	0.999993	19549	0	0.53493	0.0016126	0.0057847	0.826185	128	4	0.53493
Lrrc42	4	0.99458	0.99459	0.999993	19533	0	0.5575	0.0016218	0.0058139	0.826185	129	4	0.5575
Olfr705	4	0.62115	0.68351	0.999993	12787	1	0.53144	0.0016348	0.0058678	0.826185	130	3	0.53144
Yipf3	4	0.93548	0.93551	0.999993	18246	0	0.56128	0.0016757	0.0059996	0.826185	131	3	0.56128
AA986860	4	0.99831	0.99829	0.999993	19629	0	0.38217	0.0016929	0.006063	0.826185	132	4	0.38217
Olfr1215	4	0.99584	0.9958	0.999993	19572	0	0.56849	0.0017132	0.006131	0.826185	133	4	0.56849
Arpc4	4	0.99828	0.99827	0.999993	19627	0	0.4376	0.0017181	0.0061451	0.826185	134	4	0.4376
Sirpb1a	4	0.25092	0.39661	0.999993	7327	1	0.34318	0.0017348	0.0062045	0.826185	135	2	0.34318
Rac1	4	0.98084	0.98081	0.999993	19195	0	0.35898	0.0017397	0.0062221	0.826185	136	4	0.35898
Ppp2r1a	4	0.99611	0.99608	0.999993	19577	0	0.49754	0.0017449	0.0062402	0.826185	137	4	0.49754
Rbm6	4	0.99825	0.99825	0.999993	19626	0	0.39813	0.0017468	0.0062463	0.826185	138	4	0.39813
Gas7	4	0.99201	0.99202	0.999993	19448	0	0.5882	0.0017932	0.0064073	0.826185	139	4	0.5882
Ralgapb	4	0.85515	0.8549	0.999993	16512	0	0.29179	0.001794	0.0064098	0.826185	140	2	0.29179
Mtmr6	3	0.2116	0.32815	0.999993	6545	1	0.5259	0.0018195	0.0051274	0.826185	141	2	0.5259
Me2	4	0.34171	0.488	0.999993	8992	1	0.33377	0.0018267	0.006516	0.826185	142	2	0.33377
Zfp760	4	0.93126	0.93136	0.999993	18154	0	0.40466	0.0018432	0.0065809	0.826185	143	2	0.40466
Zfx	4	0.41789	0.56486	0.999993	10376	2	-0.0017516	0.0018467	0.0065971	0.826185	144	2	-0.0017516
Tmeff1	4	0.62811	0.68726	0.999993	12883	1	0.52733	0.001848	0.0065991	0.826185	145	3	0.52733
Tmem167b	4	0.99078	0.99076	0.999993	19422	0	0.54178	0.0018526	0.0066177	0.826185	146	4	0.54178
Thada	4	0.22868	0.37423	0.999993	6883	2	0.17817	0.001868	0.0066705	0.826185	147	2	0.17817
Megf9	4	0.77745	0.78388	0.999993	14977	1	0.47979	0.0018907	0.0067561	0.826185	148	3	0.47979
Tomm6	4	0.070098	0.16067	0.988401	3120	3	-0.29762	0.0019002	0.0067893	0.826185	149	1	-0.29762
Esr1	3	0.70525	0.70702	0.999993	13830	1	0.55951	0.0019042	0.0053619	0.826185	150	2	0.55951
Swap70	4	0.99808	0.99808	0.999993	19625	0	0.35737	0.0019219	0.0068744	0.826185	151	4	0.35737
Fcrl1	3	0.92972	0.92985	0.999993	18124	0	0.18976	0.0019472	0.0054948	0.826185	152	2	0.18976
Sgpp1	4	0.46076	0.6082	0.999993	11187	2	0.13521	0.0019537	0.0069765	0.826185	153	2	0.13521
Olfr370	3	0.17306	0.27954	0.999993	5817	1	0.86529	0.0019603	0.0055326	0.826185	154	2	0.86529
Adgrd1	4	0.29832	0.44429	0.999993	8267	1	0.34379	0.0019718	0.007043	0.826185	155	2	0.34379
Hspb7	4	0.35853	0.50493	0.999993	9289	1	0.48061	0.0019742	0.007051	0.826185	156	3	0.48061
Pcdha9	4	0.36389	0.5104	0.999993	9381	1	0.53703	0.0019746	0.0070541	0.826185	157	3	0.53703
Olfr938	4	0.99801	0.998	0.999993	19624	0	0.51735	0.0019881	0.0071049	0.826185	158	4	0.51735
Krt79	4	0.99801	0.998	0.999993	19623	0	0.37533	0.0019947	0.0071285	0.826185	159	4	0.37533
Rpl22	4	0.18979	0.33503	0.999993	6128	1	0.29354	0.0020072	0.0071723	0.826185	160	2	0.29354
Sgms2	4	0.99798	0.99798	0.999993	19622	0	0.48626	0.0020211	0.0072277	0.826185	161	4	0.48626
Tmtc4	4	0.96792	0.96792	0.999993	18895	0	0.51478	0.0020319	0.007269	0.826185	162	3	0.51478
Chek2	4	0.80227	0.80448	0.999993	15465	1	0.37133	0.0020606	0.0073726	0.826185	163	3	0.37133
Baz2a	4	0.8957	0.89563	0.999993	17437	0	0.54722	0.0020828	0.0074471	0.826185	164	3	0.54722
Fahd2a	4	0.99791	0.99791	0.999993	19620	0	0.3585	0.0020872	0.0074693	0.826185	165	4	0.3585
Prkacb	4	0.99623	0.99621	0.999993	19579	0	0.52843	0.0021134	0.0075619	0.826185	166	4	0.52843
Mbl2	4	0.52289	0.63543	0.999993	11765	1	0.29928	0.0021141	0.0075629	0.826185	167	2	0.29928
Cggbp1	4	0.99788	0.99788	0.999993	19619	0	0.557	0.0021156	0.0075684	0.826185	168	4	0.557
Fancb	4	0.99787	0.99786	0.999993	19618	0	0.43864	0.0021331	0.0076308	0.826185	169	4	0.43864
Optc	4	0.8151	0.81589	0.999993	15708	1	0.36959	0.0021459	0.0076872	0.826185	170	2	0.36959
Hspa9	4	0.90361	0.9036	0.999993	17591	0	0.60889	0.0021492	0.0076983	0.826185	171	3	0.60889
Ugt2b1	4	0.034965	0.092444	0.933085	1925	3	-0.22714	0.0021676	0.0077642	0.826185	172	1	-0.22714
Fxr2	4	0.99782	0.99783	0.999993	19617	0	0.40517	0.0021754	0.0077859	0.826185	173	4	0.40517
Fam63b	4	0.90383	0.90382	0.999993	17598	0	0.4317	0.0021786	0.0077954	0.826185	174	3	0.4317
Tshb	4	0.99634	0.99633	0.999993	19582	0	0.66784	0.0021846	0.0078221	0.826185	175	4	0.66784
Tpst1	4	0.8788	0.87869	0.999993	17035	0	0.70204	0.0021995	0.007877	0.826185	176	3	0.70204
Pld4	4	0.99617	0.99615	0.999993	19578	0	0.54163	0.0022201	0.007958	0.826185	177	4	0.54163
Zfp113	4	0.35965	0.50606	0.999993	9304	1	0.51735	0.0022243	0.0079696	0.826185	178	3	0.51735
Dusp9	4	0.85544	0.8552	0.999993	16519	0	0.51245	0.0022598	0.0080979	0.826185	179	3	0.51245
Lmod1	4	0.91216	0.91212	0.999993	17745	0	0.036839	0.0022746	0.0081457	0.826185	180	1	0.036839
Tfe3	4	0.99772	0.99772	0.999993	19616	0	0.54962	0.002282	0.0081719	0.826185	181	4	0.54962
Olfr1273-ps	4	0.40534	0.55216	0.999993	10146	1	0.31527	0.0022842	0.0081789	0.826185	182	2	0.31527
Cspp1	4	0.98768	0.98767	0.999993	19346	0	0.45416	0.0023095	0.0082731	0.826185	183	4	0.45416
Fras1	4	0.99472	0.99473	0.999993	19538	0	0.49722	0.0023179	0.0083002	0.826185	184	4	0.49722
Pum2	4	0.74696	0.76086	0.999993	14449	1	0.42831	0.002321	0.0083138	0.826185	185	3	0.42831
Lrp6	4	0.80171	0.804	0.999993	15452	1	0.018603	0.002328	0.0083415	0.826185	186	1	0.018603
1810022K09Rik	4	0.99305	0.99306	0.999993	19483	0	0.61518	0.0023298	0.008344	0.826185	187	4	0.61518
Zmym5	4	0.99767	0.99766	0.999993	19615	0	0.38932	0.0023345	0.0083576	0.826185	188	4	0.38932
Nrxn1	4	0.091616	0.20042	0.999993	3796	1	0.53987	0.0023599	0.0084417	0.826191	189	3	0.53987
Prrg1	4	0.95176	0.95171	0.999993	18549	0	0.26613	0.0023815	0.0085217	0.829894	190	3	0.26613
Psg18	4	0.63946	0.69349	0.999993	13012	1	0.50643	0.0024111	0.0086188	0.835219	191	3	0.50643
Zfp952	3	0.99759	0.99762	0.999993	19614	0	0.42093	0.0024118	0.0067465	0.826185	192	3	0.42093
Bloc1s1	4	0.27613	0.42198	0.999993	7833	1	0.02277	0.002435	0.0087074	0.839667	193	2	0.02277
Matr3	3	0.99754	0.99757	0.999993	19613	0	0.5854	0.0024562	0.0068628	0.826185	194	3	0.5854
Pla2g2e	3	0.79252	0.79259	0.999993	15272	0	-0.0085217	0.0024686	0.0068945	0.826185	195	1	-0.0085217
Ttll7	4	0.069183	0.15894	0.988401	3085	2	-0.080016	0.0024884	0.0088946	0.849394	196	2	-0.080016
Il1rap	3	0.99226	0.99238	0.999993	19455	0	0.61904	0.0025172	0.0070284	0.826185	197	3	0.61904
Tpcn1	3	0.99747	0.99749	0.999993	19612	0	0.58471	0.002533	0.0070737	0.826185	198	3	0.58471
Olfr843	4	0.26527	0.41113	0.999993	7618	1	0.25719	0.0025419	0.0090693	0.85744	199	3	0.25719
Lpar5	4	0.99743	0.99741	0.999993	19611	0	0.32812	0.0025735	0.0091669	0.85744	200	4	0.32812
Col7a1	4	0.49168	0.62179	0.999993	11476	1	0.47461	0.0025768	0.0091767	0.85744	201	3	0.47461
Arpc1b	4	0.99391	0.99395	0.999993	19509	0	0.62296	0.0025836	0.0091991	0.85744	202	4	0.62296
Fubp1	3	0.99737	0.9974	0.999993	19610	0	0.45457	0.0026321	0.00735	0.826185	203	3	0.45457
Coro2b	4	0.99736	0.99735	0.999993	19609	0	0.38082	0.0026409	0.009405	0.861822	204	4	0.38082
Ccdc132	4	0.9107	0.91065	0.999993	17726	0	0.2933	0.0026488	0.0094271	0.861822	205	3	0.2933
Fam26f	4	0.97231	0.97239	0.999993	18995	0	0.59493	0.0026517	0.0094337	0.861822	206	3	0.59493
Col6a2	4	0.96343	0.9634	0.999993	18797	0	0.50247	0.0026623	0.0094629	0.861822	207	3	0.50247
Lancl2	4	0.99731	0.99729	0.999993	19608	0	0.31452	0.0026918	0.009558	0.863289	208	4	0.31452
Sec31a	3	0.75824	0.75842	0.999993	14647	0	0.67243	0.0027006	0.0075297	0.826185	209	2	0.67243
Olfr108	4	0.97019	0.97018	0.999993	18949	0	0.51436	0.0027188	0.0096521	0.863289	210	3	0.51436
Klhl20	4	0.98556	0.98551	0.999993	19303	0	0.56641	0.0027533	0.0097749	0.863289	211	4	0.56641
Ngly1	4	0.9693	0.96928	0.999993	18931	0	0.41387	0.0027557	0.009785	0.863289	212	3	0.41387
Mto1	4	0.094454	0.20552	0.999993	3883	1	0.45821	0.0027711	0.0098378	0.863289	213	2	0.45821
Pik3c3	4	0.99721	0.99721	0.999993	19607	0	0.36722	0.0027867	0.0098892	0.863289	214	4	0.36722
Fgr	3	0.99721	0.99724	0.999993	19606	0	0.45819	0.0027906	0.0077783	0.826185	215	3	0.45819
Vmn1r51	4	0.76485	0.77409	0.999993	14760	1	0.47985	0.0028061	0.0099591	0.863289	216	3	0.47985
Ralyl	4	0.99719	0.99719	0.999993	19605	0	0.27787	0.0028063	0.0099596	0.863289	217	4	0.27787
Rtp4	4	0.18166	0.3268	0.999993	5963	2	0.13501	0.0028092	0.0099667	0.863289	218	2	0.13501
Cntn5	4	0.44267	0.58985	0.999993	10843	2	0.32306	0.0028149	0.0099898	0.863289	219	2	0.32306
Gm766	4	0.80892	0.81032	0.999993	15594	1	0.40063	0.0028352	0.010054	0.863289	220	2	0.40063
Olfr1477	4	0.17723	0.32232	0.999993	5881	1	0.36687	0.0028556	0.010125	0.863289	221	2	0.36687
Gnb3	4	0.99645	0.99645	0.999993	19585	0	0.49013	0.0028626	0.010154	0.863289	222	4	0.49013
Ncs1	3	0.90346	0.90351	0.999993	17588	0	0.79486	0.0028697	0.0079962	0.826185	223	2	0.79486
Fam199x	3	0.46446	0.52944	0.999993	11232	1	0.72197	0.0028878	0.0080511	0.826185	224	2	0.72197
Zfp68	4	0.72123	0.74306	0.999993	14054	1	0.36358	0.0029161	0.01033	0.863289	225	2	0.36358
Leng9	3	0.99703	0.99707	0.999993	19604	0	0.4764	0.0029662	0.0082575	0.826185	226	3	0.4764
Camkk2	4	0.99688	0.99689	0.999993	19598	0	0.43512	0.0029695	0.010507	0.863289	227	4	0.43512
Kif20b	4	0.94215	0.94217	0.999993	18367	0	0.55093	0.0029759	0.010529	0.863289	228	3	0.55093
Ikbkap	4	0.997	0.99701	0.999993	19602	0	0.35098	0.0029984	0.010609	0.863289	229	4	0.35098
Eif3l	4	0.68568	0.72035	0.999993	13584	1	0.015364	0.003023	0.010697	0.863289	230	1	0.015364
Fam57a	3	0.99689	0.99693	0.999993	19599	0	0.59185	0.0030286	0.0084286	0.826191	231	3	0.59185
Mcpt4	4	0.98069	0.98067	0.999993	19191	0	0.55533	0.0030445	0.01076	0.863289	232	4	0.55533
Ccdc138	4	0.99364	0.99366	0.999993	19497	0	0.61599	0.0030527	0.010788	0.863289	233	4	0.61599
Nod1	4	0.99694	0.99695	0.999993	19601	0	0.33097	0.0030572	0.010803	0.863289	234	4	0.33097
Foxg1	4	0.99694	0.99695	0.999993	19600	0	0.35679	0.0030593	0.010808	0.863289	235	4	0.35679
Adgrg6	4	0.47135	0.61319	0.999993	11297	1	0.49566	0.0030739	0.010851	0.863289	236	3	0.49566
Ube2e3	4	0.19513	0.34037	0.999993	6237	1	0.54234	0.0030752	0.010857	0.863289	237	3	0.54234
Serp1	4	0.30941	0.45539	0.999993	8458	2	0.211	0.0030764	0.010861	0.863289	238	2	0.211
Gm5108	4	0.96484	0.96483	0.999993	18827	0	0.48252	0.0030829	0.010886	0.863289	239	3	0.48252
Ccar1	4	0.82521	0.82533	0.999993	15942	1	0.40973	0.0030879	0.010905	0.863289	240	2	0.40973
Lgi1	4	0.77343	0.7807	0.999993	14908	1	0.42109	0.0031009	0.010952	0.863289	241	3	0.42109
Cyp21a1	4	0.99569	0.99565	0.999993	19566	0	0.59231	0.0031299	0.011053	0.863289	242	4	0.59231
Tusc5	4	0.5954	0.67002	0.999993	12502	1	0.34028	0.0031376	0.011078	0.863289	243	2	0.34028
Otud1	3	0.99684	0.99689	0.999993	19597	0	0.45151	0.0031584	0.0087799	0.842526	244	3	0.45151
Vopp1	4	0.96697	0.96695	0.999993	18878	0	0.48881	0.0031661	0.011192	0.863289	245	3	0.48881
Zfp710	4	0.99682	0.99683	0.999993	19596	0	0.43965	0.0031809	0.011248	0.863289	246	4	0.43965
Iqcf1	4	0.5993	0.67202	0.999993	12549	1	0.20865	0.0031833	0.011256	0.863289	247	2	0.20865
Cpne4	4	0.95902	0.95898	0.999993	18711	0	0.53449	0.0032092	0.01134	0.863289	248	3	0.53449
Ccr1l1	4	0.55191	0.64863	0.999993	12056	1	0.54614	0.0032184	0.011367	0.863289	249	3	0.54614
Gcm1	4	0.99676	0.99677	0.999993	19595	0	0.41275	0.0032402	0.011441	0.863289	250	4	0.41275
Ccdc6	3	0.80769	0.80762	0.999993	15564	0	0.75333	0.00326	0.0090416	0.85744	251	2	0.75333
Anxa7	4	0.99674	0.99675	0.999993	19594	0	0.35166	0.0032606	0.011525	0.863289	252	4	0.35166
Cd300lb	4	0.99669	0.99671	0.999993	19593	0	0.3491	0.0033054	0.011666	0.863289	253	4	0.3491
Olfr120	4	0.79367	0.7972	0.999993	15290	1	0.44277	0.0033327	0.01176	0.863289	254	2	0.44277
Cbx4	3	0.76491	0.7651	0.999993	14761	0	0.64367	0.0033329	0.0092404	0.85744	255	2	0.64367
Samsn1	4	0.99665	0.99667	0.999993	19592	0	0.37636	0.0033454	0.011802	0.863289	256	4	0.37636
Mgat1	4	0.99664	0.99666	0.999993	19591	0	0.46058	0.0033551	0.011832	0.863289	257	4	0.46058
4930523C07Rik	4	0.99664	0.99665	0.999993	19590	0	0.49077	0.0033626	0.011861	0.863289	258	4	0.49077
Defb1	4	0.71277	0.73735	0.999993	13931	1	0.31101	0.003397	0.011969	0.863289	259	3	0.31101
Ifna12	4	0.076746	0.17302	0.9961	3341	2	0.011108	0.0034505	0.012149	0.863289	260	2	0.011108
Opa3	4	0.99655	0.99656	0.999993	19589	0	0.49304	0.0034533	0.012159	0.863289	261	4	0.49304
Prdx3	4	0.99651	0.99652	0.999993	19587	0	0.42879	0.0034908	0.012291	0.863289	262	4	0.42879
4933409G03Rik	3	0.99648	0.99654	0.999993	19586	0	0.43003	0.0035237	0.0097573	0.863289	263	3	0.43003
Cnfn	4	0.74068	0.75636	0.999993	14339	1	0.27359	0.0035573	0.012515	0.863289	264	3	0.27359
Thap4	4	0.99642	0.99642	0.999993	19584	0	0.42381	0.003577	0.012571	0.863289	265	4	0.42381
Nrp1	4	0.99641	0.9964	0.999993	19583	0	0.31714	0.0035911	0.012618	0.863289	266	4	0.31714
Oxr1	4	0.57184	0.65813	0.999993	12269	1	0.19539	0.0036107	0.012691	0.863289	267	2	0.19539
2010107G23Rik	4	0.87108	0.87091	0.999993	16867	0	0.34079	0.0036361	0.01278	0.863289	268	2	0.34079
Havcr2	4	0.99183	0.99184	0.999993	19443	0	0.45608	0.0036681	0.012886	0.863289	269	4	0.45608
Myh8	4	0.56811	0.65632	0.999993	12226	1	0.59705	0.0036706	0.012893	0.863289	270	3	0.59705
Gzmd	4	0.62857	0.68751	0.999993	12884	1	0.40584	0.0036821	0.012928	0.863289	271	3	0.40584
Olfr672	4	0.32427	0.47027	0.999993	8694	1	0.53863	0.003684	0.012932	0.863289	272	3	0.53863
Ifna2	4	0.44844	0.59561	0.999993	10948	1	0.126	0.0037176	0.013052	0.863289	273	2	0.126
Cela2a	4	0.066694	0.15423	0.987753	3003	2	0.10403	0.0037284	0.013085	0.863289	274	2	0.10403
Pigr	4	0.99626	0.99625	0.999993	19581	0	0.39834	0.0037355	0.013111	0.863289	275	4	0.39834
Efemp1	3	0.99626	0.99633	0.999993	19580	0	0.45523	0.0037371	0.010343	0.863289	276	3	0.45523
Pphln1	4	0.9855	0.98546	0.999993	19299	0	0.49503	0.0037401	0.013125	0.863289	277	4	0.49503
Gpr83	4	0.31062	0.45662	0.999993	8479	2	0.022406	0.003771	0.01323	0.863289	278	2	0.022406
Cep350	4	0.8896	0.88952	0.999993	17295	0	0.39278	0.0037789	0.013262	0.863289	279	3	0.39278
Prl3d3	4	0.19835	0.3436	0.999993	6296	1	0.2741	0.0037945	0.013311	0.863289	280	2	0.2741
Selenbp1	4	0.89033	0.89029	0.999993	17310	0	0.48124	0.003799	0.013327	0.863289	281	3	0.48124
Olfr352	4	0.55864	0.65182	0.999993	12128	1	0.36066	0.0038219	0.013397	0.863289	282	2	0.36066
Pik3r4	3	0.4249	0.50583	0.999993	10508	1	0.56508	0.0038317	0.010596	0.863289	283	2	0.56508
Gm4884	4	0.99219	0.9922	0.999993	19452	0	0.58455	0.0038359	0.01345	0.863289	284	4	0.58455
9130409I23Rik	4	0.22671	0.37225	0.999993	6848	2	0.1882	0.0038415	0.013468	0.863289	285	2	0.1882
Kmo	4	0.086676	0.19139	0.999993	3643	2	0.030405	0.0038778	0.013577	0.863289	286	2	0.030405
Vmn1r90	4	0.36408	0.5106	0.999993	9386	1	0.44834	0.003885	0.013603	0.863289	287	3	0.44834
BC055324	4	0.82121	0.82156	0.999993	15857	1	0.46879	0.0038969	0.013637	0.863289	288	3	0.46879
Zfp821	4	0.39816	0.54491	0.999993	10013	2	0.23507	0.0039165	0.013698	0.863289	289	2	0.23507
Lat2	4	0.97167	0.97172	0.999993	18983	0	0.4885	0.0039254	0.013726	0.863289	290	3	0.4885
Dsg1b	4	0.30962	0.45561	0.999993	8459	1	-0.012353	0.0039312	0.013745	0.863289	291	1	-0.012353
Cul4b	4	0.99082	0.99082	0.999993	19424	0	0.4835	0.0039465	0.013797	0.863289	292	4	0.4835
Zswim8	4	0.77032	0.77829	0.999993	14852	1	0.59096	0.0039642	0.01386	0.863289	293	3	0.59096
Gskip	3	0.99603	0.99611	0.999993	19576	0	0.42683	0.0039711	0.010978	0.863289	294	3	0.42683
Sh3bgrl	3	0.99602	0.99611	0.999993	19575	0	0.49206	0.0039752	0.010984	0.863289	295	3	0.49206
Tshr	4	0.99602	0.99598	0.999993	19574	0	0.32346	0.0039825	0.013933	0.863289	296	4	0.32346
Gdpd3	4	0.1333	0.273	0.999993	5017	3	-0.18834	0.0039846	0.01394	0.863289	297	1	-0.18834
Vmn2r108	4	0.98511	0.98506	0.999993	19292	0	0.48836	0.0040132	0.014041	0.863289	298	4	0.48836
Rbbp4	4	0.66692	0.70906	0.999993	13340	1	0.48103	0.00403	0.014095	0.863289	299	3	0.48103
Zfp65	4	0.81582	0.81658	0.999993	15729	1	0.25748	0.004038	0.014119	0.863289	300	2	0.25748
Cldn2	4	0.055915	0.13374	0.98134	2641	1	0.29824	0.0040806	0.014263	0.863289	301	2	0.29824
Atxn10	4	0.66793	0.70964	0.999993	13351	1	0.3446	0.0040914	0.014303	0.863289	302	3	0.3446
Actr1a	4	0.99588	0.99585	0.999993	19573	0	0.36376	0.0041158	0.01438	0.863289	303	4	0.36376
Rnf169	4	0.93925	0.93927	0.999993	18313	0	0.45669	0.0041374	0.014455	0.863289	304	2	0.45669
Dolk	4	0.83706	0.83688	0.999993	16176	0	0.16881	0.0041448	0.014477	0.863289	305	3	0.16881
Slc47a1	4	0.28312	0.42907	0.999993	7963	1	0.60171	0.0041504	0.014492	0.863289	306	3	0.60171
Rwdd2b	4	0.39482	0.54153	0.999993	9953	1	0.47228	0.0041519	0.014495	0.863289	307	3	0.47228
Lbx1	4	0.99582	0.99579	0.999993	19570	0	0.36909	0.0041753	0.014569	0.863289	308	4	0.36909
Stoml1	4	0.99576	0.99573	0.999993	19569	0	0.31489	0.0042372	0.014779	0.863289	309	4	0.31489
Zfp661	4	0.88182	0.88169	0.999993	17113	0	0.11547	0.0042516	0.014826	0.863289	310	2	0.11547
Adam9	4	0.99573	0.9957	0.999993	19568	0	0.36347	0.0042667	0.014875	0.863289	311	4	0.36347
Olfr1496	3	0.86244	0.86243	0.999993	16655	0	0.036676	0.0042724	0.011806	0.863289	312	1	0.036676
Slc38a1	4	0.53353	0.64014	0.999993	11886	1	0.4734	0.004281	0.014923	0.863289	313	3	0.4734
Nipa1	4	0.99572	0.99568	0.999993	19567	0	0.26916	0.0042819	0.014924	0.863289	314	4	0.26916
Kctd2	3	0.57897	0.60528	0.999993	12341	1	0.56792	0.0043124	0.011919	0.863289	315	2	0.56792
Agl	3	0.95956	0.95983	0.999993	18723	0	0.6325	0.004343	0.012001	0.863289	316	3	0.6325
Pomt2	3	0.74921	0.74938	0.999993	14496	0	0.33414	0.0043525	0.012026	0.863289	317	2	0.33414
Ppp2r5e	4	0.68911	0.72245	0.999993	13625	1	0.31623	0.0043584	0.015177	0.863289	318	3	0.31623
Mmab	4	0.9956	0.99557	0.999993	19565	0	0.37003	0.0043987	0.015302	0.863289	319	4	0.37003
Slc35a3	4	0.73645	0.75333	0.999993	14275	1	0.28481	0.0044118	0.015335	0.863289	320	3	0.28481
Rpusd1	4	0.99557	0.99554	0.999993	19564	0	0.33313	0.0044309	0.015393	0.863289	321	4	0.33313
Pcnxl2	3	0.99557	0.99567	0.999993	19563	0	0.43329	0.0044322	0.012257	0.863289	322	3	0.43329
Fosl2	3	0.99557	0.99567	0.999993	19562	0	0.35502	0.0044333	0.01226	0.863289	323	3	0.35502
Vmn2r116	4	0.97304	0.97312	0.999993	19016	0	0.1843	0.0044652	0.015517	0.863289	324	3	0.1843
Chfr	3	0.9955	0.99562	0.999993	19561	0	0.42542	0.0044965	0.012439	0.863289	325	3	0.42542
Zfp26	4	0.9955	0.99547	0.999993	19560	0	0.45346	0.0045021	0.015649	0.863289	326	4	0.45346
Pirb	4	0.82638	0.82645	0.999993	15964	1	0.58146	0.0045121	0.015688	0.863289	327	3	0.58146
Kdr	4	0.75888	0.76955	0.999993	14656	1	-0.05453	0.0045185	0.01571	0.863289	328	1	-0.05453
Il1b	4	0.99545	0.99543	0.999993	19559	0	0.30154	0.0045498	0.015819	0.863289	329	4	0.30154
2022-03-08	4	0.26998	0.41577	0.999993	7705	2	0.23251	0.0045582	0.015842	0.863289	330	2	0.23251
Cherp	4	0.83801	0.83781	0.999993	16197	0	-0.024807	0.0045719	0.015886	0.863289	331	1	-0.024807
Gm815	4	0.99541	0.99539	0.999993	19558	0	0.35556	0.0045912	0.015954	0.863289	332	4	0.35556
Gm156	3	0.067922	0.14277	0.985287	3037	1	0.53185	0.0046088	0.012762	0.863289	333	2	0.53185
Pcdhga8	4	0.84649	0.84624	0.999993	16351	0	0.44211	0.0046483	0.016136	0.863289	334	3	0.44211
Gk5	4	0.46108	0.60854	0.999993	11196	1	0.58293	0.004674	0.016222	0.863289	335	3	0.58293
Plat	4	0.99532	0.99531	0.999993	19557	0	0.32444	0.0046759	0.016232	0.863289	336	4	0.32444
Olfr1111	4	0.61988	0.68284	0.999993	12769	1	0.2413	0.0046787	0.01624	0.863289	337	3	0.2413
Rho	4	0.99531	0.99529	0.999993	19556	0	0.34578	0.0046931	0.016286	0.863289	338	4	0.34578
Cetn3	4	0.46017	0.60762	0.999993	11173	1	0.49332	0.0046956	0.016296	0.863289	339	3	0.49332
Hsf2	4	0.34218	0.48847	0.999993	9004	1	0.52296	0.0046999	0.016314	0.863289	340	3	0.52296
Olfr1166	3	0.70086	0.70306	0.999993	13778	1	0.75648	0.0047012	0.013004	0.863289	341	2	0.75648
Tmem59l	4	0.91464	0.91464	0.999993	17800	0	0.56238	0.0047156	0.016369	0.863289	342	3	0.56238
Car5b	4	0.76127	0.77137	0.999993	14692	1	0.56021	0.0047321	0.016431	0.863289	343	3	0.56021
Acer1	4	0.3618	0.50826	0.999993	9348	2	0.32727	0.0047477	0.016485	0.863289	344	2	0.32727
Brk1	4	0.88894	0.88886	0.999993	17280	0	0.47735	0.0047564	0.016515	0.863289	345	3	0.47735
Hck	4	0.99521	0.99519	0.999993	19555	0	0.23352	0.004785	0.016626	0.863289	346	4	0.23352
Cfp	4	0.83324	0.83312	0.999993	16101	1	0.43453	0.0047854	0.016628	0.863289	347	3	0.43453
Glt6d1	3	0.99521	0.99533	0.999993	19554	0	0.51276	0.0047905	0.013233	0.863289	348	3	0.51276
Ankdd1b	4	0.73526	0.75252	0.999993	14261	1	0.4943	0.0048075	0.016698	0.863289	349	3	0.4943
Dpcr1	4	0.40249	0.54935	0.999993	10093	2	0.247	0.0048262	0.01676	0.863289	350	2	0.247
Gykl1	4	0.99517	0.99515	0.999993	19553	0	0.3046	0.004831	0.016772	0.863289	351	4	0.3046
Esp15	4	0.23973	0.3853	0.999993	7102	2	-0.020547	0.0048388	0.016797	0.863289	352	2	-0.020547
Mok	4	0.80932	0.8107	0.999993	15606	1	0.60839	0.0048608	0.016867	0.863289	353	3	0.60839
Adarb2	4	0.53271	0.63979	0.999993	11879	1	0.41375	0.0048643	0.016877	0.863289	354	3	0.41375
Brca2	4	0.99514	0.99512	0.999993	19552	0	0.35694	0.0048645	0.016878	0.863289	355	4	0.35694
Tdh	4	0.99512	0.99511	0.999993	19551	0	0.32894	0.0048793	0.016933	0.863289	356	4	0.32894
Gm13125	4	0.99511	0.9951	0.999993	19550	0	0.30944	0.0048922	0.016972	0.863289	357	4	0.30944
Dnah10	4	0.43096	0.57805	0.999993	10621	1	0.16375	0.0048922	0.016973	0.863289	358	2	0.16375
Npepps	4	0.99189	0.99191	0.999993	19446	0	0.5467	0.0048954	0.016989	0.863289	359	4	0.5467
Ifngr2	4	0.99508	0.99507	0.999993	19548	0	0.30091	0.0049229	0.017079	0.863289	360	4	0.30091
Blvrb	4	0.99192	0.99193	0.999993	19447	0	0.37535	0.0049455	0.017142	0.863289	361	4	0.37535
Sox30	3	0.93751	0.9377	0.999993	18285	0	0.59958	0.0049647	0.013709	0.863289	362	3	0.59958
Usp25	4	0.76913	0.77739	0.999993	14832	1	0.51008	0.0049989	0.017314	0.863289	363	3	0.51008
Olfr963	4	0.22559	0.37115	0.999993	6831	1	0.42356	0.0050494	0.017485	0.863289	364	3	0.42356
Runx2	4	0.38242	0.52901	0.999993	9723	1	0.4226	0.0050522	0.017491	0.863289	365	3	0.4226
Ilvbl	4	0.78847	0.79287	0.999993	15195	1	0.19459	0.0050523	0.017491	0.863289	366	2	0.19459
Ifi27l2a	4	0.99495	0.99493	0.999993	19547	0	0.3259	0.0050547	0.0175	0.863289	367	4	0.3259
Rpl22l1	4	0.99494	0.99493	0.999993	19546	0	0.30972	0.0050597	0.017514	0.863289	368	4	0.30972
Cst10	4	0.98804	0.98804	0.999993	19355	0	0.41115	0.0050671	0.017541	0.863289	369	4	0.41115
Triobp	4	0.9949	0.99489	0.999993	19545	0	0.34984	0.0051026	0.017665	0.863289	370	4	0.34984
Smarcc1	3	0.53346	0.57382	0.999993	11885	1	0.16936	0.0051134	0.014115	0.863289	371	2	0.16936
Ttc29	4	0.99487	0.99486	0.999993	19544	0	0.46526	0.0051343	0.01776	0.863289	372	4	0.46526
Rps6ka3	3	0.96381	0.96403	0.999993	18809	0	0.48268	0.0051506	0.014219	0.863289	373	3	0.48268
Tmeff2	4	0.69113	0.7237	0.999993	13646	1	0.060762	0.005159	0.017836	0.863289	374	2	0.060762
H2afy	4	0.99484	0.99483	0.999993	19543	0	0.48383	0.0051611	0.01784	0.863289	375	4	0.48383
Ube2j2	3	0.99483	0.99495	0.999993	19542	0	0.40279	0.0051748	0.014275	0.863289	376	3	0.40279
Mfap3l	4	0.99479	0.99479	0.999993	19541	0	0.27005	0.0052056	0.018004	0.863289	377	4	0.27005
Cnot6	4	0.37096	0.5175	0.999993	9518	1	0.47613	0.0052102	0.018023	0.863289	378	3	0.47613
C1s2	4	0.63213	0.68944	0.999993	12928	1	0.13546	0.0052123	0.018027	0.863289	379	2	0.13546
Ankrd24	4	0.82392	0.82415	0.999993	15916	1	0.56572	0.0052192	0.01805	0.863289	380	3	0.56572
Olfr1143	4	0.99477	0.99477	0.999993	19540	0	0.38301	0.0052274	0.018074	0.863289	381	4	0.38301
Galnt3	4	0.99477	0.99477	0.999993	19539	0	0.61109	0.0052316	0.018093	0.863289	382	4	0.61109
Pla2g16	4	0.98376	0.98372	0.999993	19258	0	0.58228	0.0052463	0.018146	0.863289	383	4	0.58228
Dym	4	0.95633	0.95628	0.999993	18646	0	0.51146	0.0052627	0.018197	0.863289	384	3	0.51146
Dlk2	4	0.09562	0.20758	0.999993	3920	2	-0.10449	0.0052657	0.018203	0.863289	385	2	-0.10449
Rab5a	3	0.29786	0.43391	0.999993	8257	1	0.60166	0.0052735	0.014551	0.863289	386	2	0.60166
Olfr1102	4	0.42142	0.5684	0.999993	10447	2	0.2442	0.0053014	0.018325	0.863289	387	2	0.2442
Serpine3	4	0.86416	0.86393	0.999993	16696	0	0.5722	0.005319	0.018376	0.863289	388	3	0.5722
Tslp	4	0.99465	0.99466	0.999993	19537	0	0.34578	0.0053546	0.018496	0.863289	389	4	0.34578
Rag2	4	0.99464	0.99465	0.999993	19536	0	0.33646	0.005362	0.018519	0.863289	390	4	0.33646
Hccs	4	0.41231	0.55924	0.999993	10275	1	0.55302	0.0053723	0.018548	0.863289	391	3	0.55302
Mrps27	4	0.2097	0.35513	0.999993	6509	2	0.13986	0.0053724	0.018548	0.863289	392	2	0.13986
Sparcl1	4	0.99462	0.99463	0.999993	19535	0	0.30144	0.0053779	0.018564	0.863289	393	4	0.30144
Krt39	3	0.9946	0.9947	0.999993	19534	0	0.41311	0.005404	0.014888	0.863289	394	3	0.41311
Abcf2	4	0.91308	0.91303	0.999993	17756	0	0.39905	0.0054257	0.018737	0.863289	395	2	0.39905
Olfr453	4	0.99456	0.99457	0.999993	19532	0	0.41888	0.0054367	0.018778	0.863289	396	4	0.41888
Cmtm8	3	0.98227	0.98245	0.999993	19235	0	0.84828	0.0054391	0.014977	0.863289	397	3	0.84828
Il17ra	4	0.99395	0.99399	0.999993	19512	0	0.46087	0.0054537	0.018836	0.863289	398	4	0.46087
Wnt11	4	0.78348	0.78881	0.999993	15095	1	0.30785	0.0054791	0.018915	0.863289	399	2	0.30785
Olfr877	4	0.57624	0.66031	0.999993	12311	1	0.60146	0.0054816	0.018923	0.863289	400	3	0.60146
Mllt11	3	0.9945	0.99461	0.999993	19531	0	0.44323	0.0054986	0.015122	0.863289	401	3	0.44323
Mgat4c	4	0.39471	0.54142	0.999993	9950	2	-0.10076	0.0055324	0.019097	0.863289	402	1	-0.10076
Gpr173	3	0.99446	0.99457	0.999993	19530	0	0.48223	0.00554	0.015226	0.863289	403	3	0.48223
3110007F17Rik	4	0.99444	0.99445	0.999993	19529	0	0.35907	0.00556	0.019173	0.863289	404	4	0.35907
Tet1	4	0.28714	0.43307	0.999993	8049	2	-0.0064688	0.0055858	0.019261	0.863289	405	2	-0.0064688
Vmn2r100	4	0.9944	0.99441	0.999993	19528	0	0.3464	0.0056015	0.019308	0.863289	406	4	0.3464
Hapln1	4	0.01896	0.059554	0.844664	1334	1	0.48209	0.0056269	0.019398	0.863289	407	3	0.48209
Olfr820	4	0.66412	0.70742	0.999993	13309	1	0.11428	0.0056391	0.019435	0.863289	408	2	0.11428
Gm14459	4	0.60135	0.67308	0.999993	12572	1	0.55012	0.0056458	0.019456	0.863289	409	3	0.55012
Gm1661	4	0.50379	0.62701	0.999993	11573	1	0.59484	0.0056695	0.019532	0.863289	410	3	0.59484
Sertad3	3	0.99432	0.99442	0.999993	19527	0	0.53344	0.0056834	0.015614	0.863289	411	3	0.53344
Cfap57	4	0.98208	0.98205	0.999993	19228	0	0.472	0.0056931	0.019609	0.863289	412	4	0.472
A430105I19Rik	4	0.99429	0.99431	0.999993	19526	0	0.36746	0.0057109	0.019665	0.863289	413	4	0.36746
Rqcd1	4	0.99427	0.99429	0.999993	19525	0	0.25101	0.0057321	0.019741	0.863289	414	4	0.25101
Atp4a	4	0.96999	0.96999	0.999993	18945	0	0.57039	0.0057407	0.019769	0.863289	415	3	0.57039
Prex2	4	0.99425	0.99427	0.999993	19524	0	0.39181	0.0057511	0.019804	0.863289	416	4	0.39181
Pth	4	0.99421	0.99424	0.999993	19523	0	0.37857	0.0057948	0.019944	0.863289	417	4	0.37857
Pqlc1	4	0.15696	0.30178	0.999993	5525	2	0.18228	0.0057979	0.019954	0.863289	418	2	0.18228
Itga11	4	0.9942	0.99422	0.999993	19522	0	0.48565	0.0058038	0.019968	0.863289	419	4	0.48565
Fgfr1op	2	0.99419	0.99419	0.999993	19521	0	0.62558	0.0058109	0.011191	0.863289	420	2	0.62558
Bmi1	4	0.18759	0.33279	0.999993	6088	1	0.48201	0.005816	0.020015	0.863289	421	3	0.48201
Mid2	4	0.96866	0.96866	0.999993	18911	0	0.47876	0.0058373	0.020084	0.863289	422	3	0.47876
Lcn10	4	0.99416	0.99419	0.999993	19520	0	0.48894	0.0058422	0.0201	0.863289	423	4	0.48894
Cask	4	0.88319	0.88309	0.999993	17147	0	0.39365	0.0058507	0.020132	0.863289	424	2	0.39365
Svs3b	4	0.60864	0.67686	0.999993	12646	1	0.34539	0.0058525	0.020138	0.863289	425	2	0.34539
Mcts1	4	0.99412	0.99415	0.999993	19519	0	0.38189	0.0058785	0.020232	0.863289	426	4	0.38189
Igf1	4	0.94701	0.94698	0.999993	18454	0	0.44012	0.0058977	0.020297	0.863289	427	3	0.44012
Sema4a	3	0.9941	0.99421	0.999993	19518	0	0.42224	0.0059023	0.016189	0.863289	428	3	0.42224
Rab21	4	0.56099	0.65294	0.999993	12151	1	0.49299	0.0059133	0.020354	0.863289	429	3	0.49299
Ubqlnl	4	0.99407	0.9941	0.999993	19517	0	0.4118	0.005931	0.020416	0.863289	430	4	0.4118
Ezh1	4	0.99406	0.99409	0.999993	19516	0	0.3647	0.0059425	0.020463	0.863289	431	4	0.3647
Mgp	3	0.99406	0.99417	0.999993	19515	0	0.35956	0.0059431	0.016302	0.863289	432	3	0.35956
Cd180	4	0.66436	0.70756	0.999993	13313	1	0.31326	0.0059591	0.020508	0.863289	433	3	0.31326
Ccdc14	4	0.86854	0.86833	0.999993	16811	0	0.51231	0.005984	0.020602	0.863289	434	3	0.51231
Six1	3	0.25416	0.38067	0.999993	7394	2	-0.17088	0.0059939	0.016443	0.863289	435	1	-0.17088
Uty	3	0.80392	0.80387	0.999993	15491	0	0.60708	0.006004	0.016472	0.863289	436	2	0.60708
Tmem194b	4	0.41593	0.56284	0.999993	10340	1	0.47909	0.0060151	0.020713	0.863289	437	3	0.47909
Sms	3	0.99398	0.99409	0.999993	19514	0	0.41525	0.0060239	0.016524	0.863289	438	3	0.41525
Tbc1d19	3	0.94569	0.94591	0.999993	18430	0	0.65135	0.0060249	0.016526	0.863289	439	3	0.65135
Cutal	4	0.99396	0.994	0.999993	19513	0	0.27049	0.0060428	0.020812	0.863289	440	4	0.27049
Lrfn4	4	0.99392	0.99396	0.999993	19510	0	0.42784	0.0060754	0.020917	0.863289	441	4	0.42784
Bola3	4	0.51263	0.63085	0.999993	11656	1	0.54525	0.0060786	0.020931	0.863289	442	3	0.54525
Vps33a	4	0.66063	0.70541	0.999993	13268	1	0.50483	0.0061031	0.021002	0.863289	443	3	0.50483
Aldh3a2	4	0.4803	0.61698	0.999993	11374	1	0.39524	0.0061129	0.021031	0.863289	444	3	0.39524
Kcnk2	4	0.98164	0.9816	0.999993	19210	0	0.37246	0.0061171	0.021044	0.863289	445	4	0.37246
Efr3b	4	0.89406	0.894	0.999993	17394	0	0.27654	0.0061191	0.02105	0.863289	446	3	0.27654
Cd209e	3	0.99388	0.994	0.999993	19507	0	0.49015	0.0061228	0.016776	0.863289	447	3	0.49015
Pdcd1	4	0.84309	0.84283	0.999993	16287	0	0.26055	0.0061276	0.021076	0.863289	448	2	0.26055
Mgat2	4	0.99386	0.99389	0.999993	19506	0	0.28968	0.0061374	0.02111	0.863289	449	4	0.28968
Pitpnc1	4	0.99385	0.99388	0.999993	19505	0	0.53816	0.0061468	0.021142	0.863289	450	4	0.53816
Cd72	4	0.96107	0.96099	0.999993	18753	0	0.44623	0.0061571	0.021178	0.863289	451	3	0.44623
Olfr769	4	0.8877	0.88762	0.999993	17253	0	0.20438	0.0061724	0.02123	0.863289	452	2	0.20438
Fuca2	4	0.99382	0.99385	0.999993	19504	0	0.41938	0.0061763	0.021244	0.863289	453	4	0.41938
Taar6	4	0.84182	0.84159	0.999993	16267	0	0.44811	0.0061894	0.021287	0.863289	454	3	0.44811
Lrrc74a	4	0.95661	0.95654	0.999993	18652	0	0.43614	0.0062055	0.021334	0.863289	455	3	0.43614
Dennd3	3	0.88584	0.88592	0.999993	17211	0	0.55726	0.0062078	0.017003	0.863289	456	2	0.55726
Plk3	4	0.31412	0.46016	0.999993	8535	1	0.1903	0.0062257	0.021407	0.863289	457	2	0.1903
Def6	3	0.86795	0.86797	0.999993	16795	0	0.037396	0.006234	0.017071	0.863289	458	1	0.037396
Csnk1g2	4	0.99376	0.99378	0.999993	19503	0	0.33737	0.0062402	0.021454	0.863289	459	4	0.33737
Gtf3c1	4	0.99374	0.99377	0.999993	19502	0	0.49559	0.0062593	0.021512	0.863289	460	4	0.49559
Xpo6	4	0.95936	0.95931	0.999993	18720	0	0.38301	0.006279	0.021573	0.863289	461	3	0.38301
Crym	4	0.99372	0.99375	0.999993	19501	0	0.28564	0.0062808	0.021576	0.863289	462	4	0.28564
Sval3	4	0.55413	0.64969	0.999993	12079	1	0.23169	0.0062907	0.0216	0.863289	463	2	0.23169
Lyn	4	0.9937	0.99373	0.999993	19499	0	0.30806	0.0062987	0.021624	0.863289	464	4	0.30806
Kif3a	4	0.90797	0.90794	0.999993	17680	0	0.41427	0.0063233	0.021707	0.863289	465	3	0.41427
Nfkb2	4	0.78184	0.78745	0.999993	15061	1	0.27407	0.0063256	0.021711	0.863289	466	2	0.27407
1700042B14Rik	4	0.99367	0.9937	0.999993	19498	0	0.40968	0.0063323	0.021731	0.863289	467	4	0.40968
Olfr1182	4	0.87588	0.87574	0.999993	16965	0	0.31097	0.0063323	0.021731	0.863289	468	3	0.31097
Edem1	4	0.61999	0.6829	0.999993	12771	1	0.40897	0.0063356	0.021742	0.863289	469	3	0.40897
Olfr814	4	0.92384	0.92397	0.999993	17995	0	0.43861	0.0063458	0.021781	0.863289	470	3	0.43861
Gdap1l1	3	0.9604	0.96069	0.999993	18739	0	0.55079	0.0063502	0.017365	0.863289	471	3	0.55079
Efcab6	4	0.95772	0.95769	0.999993	18686	0	0.48544	0.006354	0.02181	0.863289	472	3	0.48544
Dzank1	4	0.5479	0.64679	0.999993	12025	1	0.36028	0.0063856	0.021916	0.86573	473	3	0.36028
Tdp1	4	0.99358	0.99361	0.999993	19496	0	0.42257	0.006423	0.022027	0.866139	474	4	0.42257
Dusp19	4	0.4482	0.59538	0.999993	10942	1	0.41227	0.0064912	0.022242	0.869062	475	3	0.41227
St3gal6	4	0.92706	0.92718	0.999993	18066	0	0.44709	0.0065006	0.02227	0.869062	476	3	0.44709
Tmem2	2	0.82441	0.8241	0.999993	15925	0	0.47007	0.0065109	0.012484	0.863289	477	1	0.47007
Dnaaf3	4	0.24269	0.38826	0.999993	7162	1	0.13456	0.0065456	0.022421	0.869838	478	2	0.13456
Pex1	4	0.88952	0.88945	0.999993	17292	0	0.63182	0.006559	0.022466	0.869838	479	3	0.63182
Styk1	4	0.31786	0.46392	0.999993	8598	1	0.51391	0.0065716	0.022506	0.869838	480	3	0.51391
Vmn2r115	4	0.99341	0.99344	0.999993	19495	0	0.29758	0.0065886	0.022559	0.870151	481	4	0.29758
Luc7l2	3	0.060889	0.13341	0.981121	2817	2	-0.16178	0.006594	0.017994	0.863289	482	1	-0.16178
Elovl5	3	0.95055	0.95082	0.999993	18525	0	0.44781	0.0066068	0.018031	0.863289	483	3	0.44781
Bmpr1a	3	0.99338	0.99352	0.999993	19494	0	0.53402	0.006624	0.018088	0.863289	484	3	0.53402
Lin7a	4	0.59543	0.67003	0.999993	12503	1	0.46735	0.0066325	0.022708	0.870662	485	3	0.46735
Zfyve1	4	0.39999	0.54678	0.999993	10049	1	0.30134	0.0066435	0.022746	0.870662	486	2	0.30134
Spaca5	4	0.46159	0.60903	0.999993	11208	1	0.44648	0.0066452	0.022752	0.870662	487	3	0.44648
E130311K13Rik	4	0.13035	0.26801	0.999993	4922	1	0.38278	0.0066522	0.022773	0.870662	488	3	0.38278
Dgkq	3	0.97752	0.97767	0.999993	19119	0	0.65013	0.006658	0.018173	0.863289	489	3	0.65013
Ppwd1	4	0.99331	0.99334	0.999993	19493	0	0.40661	0.0066858	0.02289	0.870662	490	4	0.40661
Vasp	4	0.9933	0.99332	0.999993	19492	0	0.36533	0.0066971	0.022935	0.870662	491	4	0.36533
Ppp3r1	4	0.9396	0.93965	0.999993	18320	0	0.26153	0.0067054	0.022961	0.870662	492	3	0.26153
Epyc	4	0.99329	0.99331	0.999993	19491	0	0.49512	0.0067121	0.02298	0.870662	493	4	0.49512
Snx24	4	0.99325	0.99326	0.999993	19490	0	0.30433	0.0067549	0.023137	0.870662	494	4	0.30433
Capn11	4	0.30399	0.44995	0.999993	8378	2	0.0087356	0.0067587	0.02315	0.870662	495	2	0.0087356
Msto1	4	0.33597	0.48222	0.999993	8900	1	0.39968	0.0067666	0.023175	0.870662	496	3	0.39968
Cd52	3	0.99323	0.99337	0.999993	19489	0	0.46262	0.0067667	0.018462	0.863289	497	3	0.46262
Mmgt2	3	0.99321	0.99336	0.999993	19488	0	0.41163	0.0067854	0.018515	0.863289	498	3	0.41163
Casp9	4	0.36747	0.51398	0.999993	9446	2	0.1998	0.0067923	0.023253	0.870662	499	2	0.1998
Serpina5	4	0.9932	0.99323	0.999993	19487	0	0.31351	0.0067967	0.023266	0.870662	500	4	0.31351
Calm2	4	0.60678	0.67588	0.999993	12619	1	0.33463	0.0068027	0.023285	0.870662	501	2	0.33463
Il13ra2	4	0.99318	0.9932	0.999993	19485	0	0.4104	0.0068208	0.023338	0.870662	502	4	0.4104
Zbtb7b	4	0.90014	0.90009	0.999993	17527	0	0.28688	0.006844	0.0234	0.870662	503	2	0.28688
Akt1	4	0.63528	0.69114	0.999993	12958	1	0.44798	0.0068539	0.023434	0.870662	504	3	0.44798
Tceal8	4	0.30849	0.45444	0.999993	8442	1	0.36792	0.0068653	0.023464	0.870662	505	3	0.36792
Rgs18	4	0.97841	0.9785	0.999993	19140	0	0.46733	0.006869	0.023475	0.870662	506	4	0.46733
Txk	4	0.99309	0.99311	0.999993	19484	0	0.28691	0.0069051	0.023591	0.870662	507	4	0.28691
Olfr178	4	0.78763	0.79218	0.999993	15179	1	0.53947	0.0069167	0.02362	0.870662	508	3	0.53947
Emp1	4	0.24746	0.39316	0.999993	7253	2	-0.054357	0.0069186	0.023625	0.870662	509	1	-0.054357
Bcl2l15	4	0.21357	0.35902	0.999993	6586	2	0.13867	0.0069375	0.023691	0.870662	510	2	0.13867
Rbmx	4	0.99116	0.99116	0.999993	19430	0	0.45052	0.0069532	0.023731	0.870662	511	4	0.45052
Acad8	3	0.99303	0.99316	0.999993	19482	0	0.59881	0.006967	0.019009	0.863289	512	3	0.59881
Olfr1306	3	0.38329	0.48211	0.999993	9741	1	0.56803	0.0069803	0.019041	0.863289	513	2	0.56803
Hint2	4	0.56631	0.65546	0.999993	12212	1	0.32508	0.0070002	0.023909	0.870662	514	2	0.32508
Cndp2	4	0.99299	0.993	0.999993	19481	0	0.45113	0.0070148	0.02395	0.870662	515	4	0.45113
4930444G20Rik	3	0.078157	0.15647	0.988401	3384	1	0.48826	0.0070339	0.019176	0.863289	516	2	0.48826
Pcdhb18	4	0.76763	0.77624	0.999993	14808	1	0.45211	0.0070362	0.024013	0.870662	517	3	0.45211
Clec2e	4	0.99293	0.99295	0.999993	19480	0	0.41756	0.0070695	0.024119	0.870662	518	4	0.41756
Spint5	3	0.19295	0.30494	0.999993	6196	2	-0.17701	0.0070739	0.019276	0.863289	519	1	-0.17701
Olfr1420	4	0.62466	0.68543	0.999993	12836	1	0.29729	0.0070785	0.02415	0.870662	520	3	0.29729
Slc33a1	4	0.9929	0.99291	0.999993	19479	0	0.42168	0.007097	0.024216	0.870662	521	4	0.42168
Esd	4	0.9929	0.99291	0.999993	19478	0	0.45111	0.0071009	0.024231	0.870662	522	4	0.45111
Nr3c2	4	0.41837	0.56531	0.999993	10387	2	-0.076235	0.0071317	0.024336	0.870662	523	1	-0.076235
Itfg3	4	0.99283	0.99285	0.999993	19477	0	0.33377	0.0071653	0.024447	0.870662	524	4	0.33377
Mmp23	3	0.99283	0.99294	0.999993	19476	0	0.55924	0.0071727	0.019539	0.863289	525	3	0.55924
Smug1	4	0.31545	0.46151	0.999993	8559	1	0.43731	0.0071792	0.024494	0.870662	526	3	0.43731
Olfr1052	4	0.99282	0.99283	0.999993	19475	0	0.289	0.0071812	0.024499	0.870662	527	4	0.289
Fndc1	4	0.63012	0.68837	0.999993	12904	1	0.096466	0.007185	0.024509	0.870662	528	2	0.096466
Pik3cb	3	0.99279	0.9929	0.999993	19474	0	0.41109	0.0072146	0.019652	0.863289	529	3	0.41109
Slc35d1	4	0.97719	0.97733	0.999993	19114	0	0.42108	0.0072238	0.024623	0.870662	530	4	0.42108
Kif18a	4	0.96644	0.96643	0.999993	18868	0	0.45002	0.0072305	0.02464	0.870662	531	3	0.45002
Ldoc1l	3	0.16554	0.27002	0.999993	5681	1	0.56183	0.0072374	0.019708	0.863289	532	2	0.56183
Zfp326	4	0.99276	0.99278	0.999993	19473	0	0.32148	0.0072408	0.024678	0.870662	533	4	0.32148
Cbl	3	0.99275	0.99286	0.999993	19472	0	0.3334	0.0072506	0.019749	0.863289	534	3	0.3334
Adk	4	0.99274	0.99276	0.999993	19471	0	0.2795	0.0072594	0.024737	0.870662	535	4	0.2795
Coro1c	4	0.86793	0.8677	0.999993	16794	0	0.41816	0.0072684	0.024763	0.870662	536	3	0.41816
Bag1	4	0.96876	0.96876	0.999993	18914	0	0.47786	0.0072796	0.024798	0.870662	537	3	0.47786
Slc35b4	4	0.99272	0.99273	0.999993	19470	0	0.4533	0.0072808	0.024804	0.870662	538	4	0.4533
Irgm1	4	0.99271	0.99273	0.999993	19469	0	0.23771	0.0072915	0.02484	0.870662	539	4	0.23771
Ano7	4	0.44523	0.5924	0.999993	10895	2	-0.053935	0.0072916	0.024841	0.870662	540	1	-0.053935
Chrd	4	0.99182	0.99183	0.999993	19442	0	0.40508	0.007302	0.024874	0.870662	541	4	0.40508
Vwa2	3	0.91579	0.91582	0.999993	17831	0	0.52373	0.0073062	0.019888	0.863289	542	2	0.52373
Trpc2	4	0.99267	0.99269	0.999993	19468	0	0.27603	0.0073263	0.024955	0.871173	543	4	0.27603
Jrk	3	0.99266	0.99276	0.999993	19467	0	0.35548	0.0073443	0.019982	0.863289	544	3	0.35548
Avp	4	0.99261	0.99262	0.999993	19466	0	0.30774	0.0073949	0.02516	0.871768	545	4	0.30774
2810006K23Rik	4	0.94567	0.94562	0.999993	18428	0	0.34876	0.0073981	0.02517	0.871768	546	3	0.34876
Il10ra	4	0.15946	0.30432	0.999993	5574	1	0.51891	0.0074055	0.025191	0.871768	547	3	0.51891
Gm5771	4	0.99255	0.99257	0.999993	19465	0	0.36533	0.0074464	0.025318	0.871768	548	4	0.36533
3110052M02Rik	4	0.99253	0.99255	0.999993	19464	0	0.42924	0.0074681	0.025392	0.871768	549	4	0.42924
Tbccd1	4	0.99253	0.99255	0.999993	19463	0	0.28127	0.0074708	0.025404	0.871768	550	4	0.28127
Mbp	4	0.14354	0.28814	0.999993	5281	1	-0.090413	0.0075046	0.025514	0.871768	551	1	-0.090413
Cep170b	3	0.9925	0.9926	0.999993	19462	0	0.30606	0.0075049	0.020397	0.863289	552	3	0.30606
Lrrk2	4	0.98577	0.9857	0.999993	19307	0	0.4153	0.0075054	0.025515	0.871768	553	4	0.4153
Ccdc38	4	0.99247	0.99248	0.999993	19461	0	0.3683	0.0075268	0.025575	0.871768	554	4	0.3683
Gkn2	4	0.97055	0.97056	0.999993	18961	0	0.31284	0.0075579	0.025667	0.871768	555	3	0.31284
Smarcal1	4	0.99242	0.99243	0.999993	19460	0	0.35196	0.0075776	0.025729	0.871768	556	4	0.35196
Wnk1	4	0.97872	0.9788	0.999993	19148	0	0.5241	0.0075809	0.025736	0.871768	557	4	0.5241
Plgrkt	4	0.99239	0.99241	0.999993	19459	0	0.3381	0.0076051	0.025815	0.871768	558	4	0.3381
Cd302	4	0.5243	0.6361	0.999993	11784	1	0.48159	0.0076112	0.025834	0.871768	559	3	0.48159
Vill	4	0.52261	0.63533	0.999993	11758	1	0.48784	0.0076223	0.025865	0.871768	560	3	0.48784
Gfi1b	4	0.99237	0.99239	0.999993	19458	0	0.46224	0.0076272	0.025883	0.871768	561	4	0.46224
Azgp1	4	0.78514	0.79017	0.999993	15121	1	0.40901	0.0076616	0.025978	0.871768	562	3	0.40901
Tnnc2	4	0.99233	0.99235	0.999993	19457	0	0.29502	0.0076674	0.025992	0.871768	563	4	0.29502
Amotl1	4	0.97478	0.97487	0.999993	19051	0	0.43141	0.0076754	0.026013	0.871768	564	4	0.43141
Tm4sf1	3	0.27868	0.41058	0.999993	7876	1	0.57517	0.007702	0.020913	0.863289	565	2	0.57517
Trib3	3	0.14993	0.24995	0.999993	5394	2	-0.21749	0.0077135	0.020945	0.863289	566	1	-0.21749
Pparg	3	0.99228	0.99239	0.999993	19456	0	0.43765	0.0077163	0.020953	0.863289	567	3	0.43765
Ptcra	4	0.82475	0.82492	0.999993	15934	1	0.23284	0.0077177	0.02614	0.873366	568	3	0.23284
Gm17677	4	0.43247	0.57958	0.999993	10646	1	0.4574	0.0077381	0.026204	0.873366	569	3	0.4574
Vps45	4	0.88548	0.88535	0.999993	17198	0	0.56635	0.0077567	0.026268	0.873366	570	3	0.56635
Alkbh1	4	0.99223	0.99224	0.999993	19454	0	0.45023	0.0077706	0.026319	0.873366	571	4	0.45023
Atp6ap2	4	0.088398	0.19457	0.999993	3692	3	-0.25786	0.0077709	0.026319	0.873366	572	1	-0.25786
Polr3k	4	0.8438	0.84355	0.999993	16301	0	0.35619	0.007773	0.026327	0.873366	573	2	0.35619
Cdc25a	4	0.99221	0.99222	0.999993	19453	0	0.48463	0.0077917	0.026385	0.873812	574	4	0.48463
Fam227b	3	0.56466	0.59522	0.999993	12192	1	0.44518	0.0078084	0.021199	0.863289	575	2	0.44518
Fip1l1	4	0.5391	0.64273	0.999993	11936	1	0.079544	0.0078242	0.026491	0.874369	576	2	0.079544
Rhou	3	0.99217	0.99228	0.999993	19451	0	0.46401	0.0078298	0.021251	0.863289	577	3	0.46401
Gm12888	4	0.99214	0.99215	0.999993	19450	0	0.46774	0.0078593	0.026609	0.875352	578	4	0.46774
Tbl1x	4	0.83158	0.83156	0.999993	16062	1	0.34376	0.0078889	0.026701	0.876882	579	2	0.34376
Rab27b	4	0.81338	0.81439	0.999993	15683	1	0.53763	0.0079255	0.026815	0.87812	580	3	0.53763
Helz2	4	0.87321	0.87305	0.999993	16912	0	0.25445	0.0079307	0.026832	0.87812	581	2	0.25445
Phex	4	0.3175	0.46357	0.999993	8590	1	0.33895	0.0079667	0.026939	0.87812	582	3	0.33895
Vmn1r25	4	0.99203	0.99203	0.999993	19449	0	0.37038	0.0079745	0.026966	0.87812	583	4	0.37038
Hdac9	4	0.29995	0.44592	0.999993	8301	2	0.20748	0.0079778	0.026977	0.87812	584	2	0.20748
Cylc2	4	0.86651	0.86627	0.999993	16759	0	0.4927	0.0079871	0.027006	0.87812	585	3	0.4927
Mrgprb5	4	0.3018	0.44773	0.999993	8333	1	0.56578	0.0080372	0.027165	0.881833	586	3	0.56578
Grasp	4	0.55419	0.64971	0.999993	12081	1	0.25602	0.0080895	0.027342	0.884649	587	2	0.25602
Scfd2	3	0.53385	0.57409	0.999993	11888	1	0.74109	0.008132	0.022029	0.866139	588	2	0.74109
Klhl6	4	0.8596	0.85931	0.999993	16592	0	0.22374	0.0081436	0.027509	0.886235	589	3	0.22374
Zmynd11	3	0.99186	0.99196	0.999993	19445	0	0.4668	0.0081444	0.022059	0.866139	590	3	0.4668
Tas2r107	4	0.99184	0.99185	0.999993	19444	0	0.38952	0.0081648	0.027573	0.886235	591	4	0.38952
Sidt2	4	0.90356	0.90355	0.999993	17589	0	0.45941	0.0081794	0.027618	0.886235	592	3	0.45941
Slx4ip	4	0.63362	0.69027	0.999993	12939	1	0.42103	0.0081963	0.027673	0.886235	593	3	0.42103
Nagk	4	0.28696	0.43288	0.999993	8046	1	0.13193	0.0081969	0.027679	0.886235	594	3	0.13193
Gm9376	3	0.19476	0.30719	0.999993	6228	2	-0.20832	0.008233	0.022283	0.869062	595	1	-0.20832
Olfr143	4	0.99176	0.99178	0.999993	19441	0	0.36814	0.0082378	0.027812	0.886688	596	4	0.36814
B3gnt3	4	0.20958	0.35498	0.999993	6506	2	-0.18972	0.0082501	0.027853	0.886688	597	1	-0.18972
Angpt2	4	0.84524	0.84496	0.999993	16332	0	0.40981	0.0082868	0.027971	0.886688	598	3	0.40981
Defb38	3	0.9917	0.99182	0.999993	19440	0	0.66051	0.0082982	0.022448	0.869838	599	3	0.66051
Cenpp	4	0.99169	0.99171	0.999993	19439	0	0.39819	0.0083069	0.028031	0.886688	600	4	0.39819
Vmn1r24	4	0.99169	0.99171	0.999993	19438	0	0.37693	0.0083084	0.028036	0.886688	601	4	0.37693
Prok2	4	0.81003	0.81132	0.999993	15620	1	0.42906	0.0083482	0.028166	0.887257	602	3	0.42906
Dnajc5g	4	0.092961	0.20286	0.999993	3839	2	0.20534	0.008355	0.028189	0.887257	603	2	0.20534
Csnk1e	4	0.17899	0.3241	0.999993	5916	1	0.24314	0.0083566	0.028191	0.887257	604	2	0.24314
Dhx36	4	0.32905	0.47517	0.999993	8780	1	0.29804	0.0084098	0.028353	0.887257	605	2	0.29804
Olfr17	4	0.99155	0.99157	0.999993	19437	0	0.31606	0.0084508	0.028492	0.887257	606	4	0.31606
Ssfa2	4	0.95615	0.95611	0.999993	18643	0	0.093541	0.008463	0.028533	0.887257	607	2	0.093541
Zfp583	4	0.40367	0.55051	0.999993	10116	1	0.43973	0.0084856	0.028609	0.887257	608	3	0.43973
Tex33	4	0.68177	0.71796	0.999993	13526	1	0.32865	0.0084864	0.02861	0.887257	609	2	0.32865
4930480E11Rik	4	0.91407	0.91405	0.999993	17780	0	0.28902	0.0085162	0.028697	0.887257	610	2	0.28902
Ggact	4	0.99148	0.99151	0.999993	19436	0	0.32532	0.0085197	0.028712	0.887257	611	4	0.32532
Acbd6	4	0.53724	0.64187	0.999993	11919	1	0.43417	0.00854	0.028776	0.887257	612	3	0.43417
Bmf	4	0.90079	0.90075	0.999993	17539	0	0.38534	0.0085695	0.028873	0.887257	613	3	0.38534
Btbd7	4	0.64147	0.69461	0.999993	13038	1	0.0090264	0.0086227	0.029055	0.887257	614	1	0.0090264
Plac1	3	0.65453	0.6632	0.999993	13198	1	0.18925	0.0086324	0.023285	0.870662	615	2	0.18925
Slc39a9	4	0.99136	0.99137	0.999993	19435	0	0.34693	0.008642	0.029118	0.887257	616	4	0.34693
Rnf112	4	0.68342	0.71899	0.999993	13553	1	0.34909	0.0086592	0.029181	0.887257	617	3	0.34909
Sh3glb1	4	0.89418	0.89411	0.999993	17400	0	0.57414	0.0086595	0.029183	0.887257	618	3	0.57414
Bhlha15	4	0.17695	0.32203	0.999993	5875	1	0.46973	0.0086645	0.029204	0.887257	619	3	0.46973
Vars	4	0.92568	0.9258	0.999993	18036	0	0.44436	0.0086765	0.029245	0.887257	620	3	0.44436
Gm6432	4	0.26975	0.41552	0.999993	7698	2	0.17737	0.0086881	0.029284	0.887257	621	2	0.17737
Bcl2l10	4	0.66094	0.70559	0.999993	13273	1	0.46038	0.0087055	0.02934	0.887257	622	3	0.46038
Ctse	4	0.99128	0.9913	0.999993	19434	0	0.30039	0.0087151	0.029371	0.887257	623	4	0.30039
Nid2	4	0.99127	0.99128	0.999993	19433	0	0.37005	0.0087273	0.029407	0.887257	624	4	0.37005
Itfg1	4	0.42607	0.57313	0.999993	10531	2	0.22979	0.0087291	0.029412	0.887257	625	2	0.22979
Heatr6	4	0.99125	0.99126	0.999993	19432	0	0.33492	0.0087472	0.029475	0.887257	626	4	0.33492
Saa2	4	0.079444	0.17813	0.999993	3427	1	0.27237	0.0087578	0.029509	0.887257	627	2	0.27237
Olfr1489	4	0.92427	0.92438	0.999993	18002	0	0.27974	0.0088044	0.029671	0.889768	628	2	0.27974
Slc8a2	3	0.68223	0.68643	0.999993	13530	1	0.53118	0.0088147	0.023733	0.870662	629	2	0.53118
Epb4.1l2	3	0.99117	0.99126	0.999993	19431	0	0.34788	0.0088295	0.023774	0.870662	630	3	0.34788
Olfr117	4	0.15223	0.2969	0.999993	5440	2	-0.0046957	0.0088355	0.029755	0.889942	631	2	-0.0046957
Olfr1065	4	0.99115	0.99115	0.999993	19429	0	0.35031	0.008855	0.029813	0.889942	632	4	0.35031
Ric8b	4	0.90506	0.90503	0.999993	17622	0	0.22677	0.0088687	0.029853	0.889942	633	2	0.22677
Ap4e1	3	0.99112	0.99121	0.999993	19428	0	0.51039	0.0088828	0.023912	0.870662	634	3	0.51039
Gabra3	4	0.91864	0.91865	0.999993	17883	0	0.34242	0.0088887	0.029909	0.889942	635	3	0.34242
Fam198b	4	0.9911	0.99111	0.999993	19427	0	0.38491	0.0088952	0.029932	0.889942	636	4	0.38491
Gstp2	4	0.98969	0.98966	0.999993	19394	0	0.51808	0.0089142	0.030002	0.889942	637	4	0.51808
Olfr357	4	0.98819	0.98818	0.999993	19359	0	0.40082	0.008927	0.030037	0.889942	638	4	0.40082
Chadl	4	0.99104	0.99104	0.999993	19426	0	0.24879	0.008959	0.030141	0.889942	639	4	0.24879
Ptpn22	4	0.35788	0.50423	0.999993	9278	1	0.55437	0.0089921	0.030248	0.889942	640	3	0.55437
Them4	4	0.87705	0.87693	0.999993	16991	0	0.44904	0.0089934	0.030252	0.889942	641	3	0.44904
Rfx3	4	0.39937	0.54614	0.999993	10038	2	0.09639	0.0089952	0.030259	0.889942	642	2	0.09639
Fermt2	3	0.80825	0.80818	0.999993	15580	0	0.56259	0.0090001	0.024228	0.870662	643	2	0.56259
Usp44	2	0.67316	0.67299	0.999993	13419	0	0.4403	0.0090186	0.017059	0.863289	644	1	0.4403
Ptges3	4	0.9102	0.91015	0.999993	17720	0	0.56503	0.0090392	0.030397	0.890264	645	3	0.56503
Cops7a	4	0.03272	0.087908	0.921669	1846	1	0.29357	0.0090484	0.030429	0.890264	646	3	0.29357
Zyg11b	4	0.57056	0.6575	0.999993	12251	1	0.016796	0.0091016	0.030597	0.890264	647	1	0.016796
Lrrc52	4	0.80265	0.80482	0.999993	15470	1	0.44801	0.0091194	0.030643	0.890264	648	3	0.44801
Rbsn	4	0.49103	0.6215	0.999993	11470	1	0.29424	0.0091281	0.030683	0.890264	649	2	0.29424
Trappc2l	4	0.012608	0.041569	0.784478	1013	2	0.077883	0.0091548	0.030763	0.890266	650	2	0.077883
Fam172a	4	0.061596	0.14453	0.9858	2840	1	0.39159	0.0091582	0.030774	0.890266	651	3	0.39159
Serpinb3b	4	0.56488	0.6548	0.999993	12195	1	0.35596	0.0091934	0.030893	0.892405	652	3	0.35596
Vps39	3	0.9908	0.99092	0.999993	19423	0	0.39809	0.0092001	0.02475	0.870662	653	3	0.39809
Phtf1	4	0.91558	0.9156	0.999993	17826	0	0.39559	0.0092079	0.030944	0.892577	654	3	0.39559
Tcl1b3	4	0.99077	0.99076	0.999993	19421	0	0.34058	0.0092255	0.031002	0.892937	655	4	0.34058
Fut7	4	0.70925	0.73508	0.999993	13886	1	0.010696	0.0092611	0.031111	0.893777	656	1	0.010696
Klf10	4	0.18152	0.32665	0.999993	5960	1	0.43587	0.0092778	0.031164	0.893777	657	3	0.43587
Pdik1l	3	0.99072	0.99084	0.999993	19420	0	0.56599	0.0092815	0.024977	0.871173	658	3	0.56599
Dhcr24	4	0.99071	0.99071	0.999993	19419	0	0.25176	0.0092879	0.031206	0.893777	659	4	0.25176
Xylt2	4	0.99069	0.99068	0.999993	19418	0	0.28065	0.0093087	0.031265	0.893974	660	4	0.28065
Fabp6	4	0.99066	0.99064	0.999993	19417	0	0.32686	0.0093409	0.031359	0.895335	661	4	0.32686
Fbxl2	2	0.99064	0.99064	0.999993	19416	0	0.55992	0.0093595	0.017702	0.863289	662	2	0.55992
Olfr728	4	0.99059	0.99058	0.999993	19415	0	0.23888	0.0094103	0.031589	0.898119	663	4	0.23888
Nfatc3	4	0.99058	0.99057	0.999993	19414	0	0.27597	0.0094168	0.031606	0.898119	664	4	0.27597
Hapln4	4	0.30552	0.45144	0.999993	8398	1	0.41472	0.0094486	0.031708	0.898119	665	3	0.41472
Sgol2b	4	0.98751	0.98748	0.999993	19343	0	0.28003	0.0094739	0.031786	0.898119	666	4	0.28003
Clec4a3	4	0.99052	0.99051	0.999993	19413	0	0.42317	0.0094784	0.031804	0.898119	667	4	0.42317
4930447A16Rik	4	0.81744	0.81805	0.999993	15767	1	0.39094	0.0094813	0.031812	0.898119	668	3	0.39094
Atp6v0e2	4	0.74629	0.76035	0.999993	14437	1	0.4394	0.009483	0.031817	0.898119	669	3	0.4394
Zfp933	4	0.59107	0.66782	0.999993	12460	1	0.40709	0.0095176	0.031923	0.898119	670	3	0.40709
Slc6a5	4	0.91471	0.91472	0.999993	17802	0	0.3224	0.00956	0.032062	0.898119	671	2	0.3224
Slc15a3	4	0.99043	0.99042	0.999993	19412	0	0.32317	0.0095699	0.032097	0.898119	672	4	0.32317
Ccdc68	4	0.61246	0.67889	0.999993	12683	1	0.16348	0.0095803	0.032129	0.898119	673	2	0.16348
Gimap5	4	0.71405	0.73819	0.999993	13950	1	0.39666	0.0096026	0.032199	0.898119	674	3	0.39666
Rgs16	4	0.044474	0.11142	0.959289	2255	1	0.47912	0.0096187	0.03225	0.898119	675	3	0.47912
Spag4	4	0.82034	0.82075	0.999993	15834	1	0.37987	0.0096207	0.032257	0.898119	676	2	0.37987
Klhl22	3	0.99038	0.9905	0.999993	19411	0	0.48359	0.0096245	0.025837	0.871768	677	3	0.48359
Glg1	4	0.99036	0.99036	0.999993	19410	0	0.4336	0.0096356	0.032305	0.898119	678	4	0.4336
E2f8	3	0.99035	0.99047	0.999993	19409	0	0.33871	0.0096536	0.025914	0.871768	679	3	0.33871
Polk	3	0.24582	0.37032	0.999993	7218	1	0.098173	0.0096706	0.025958	0.871768	680	1	0.098173
Sec22c	3	0.98555	0.98571	0.999993	19302	0	0.61245	0.0096855	0.025995	0.871768	681	3	0.61245
Fank1	4	0.98726	0.9872	0.999993	19337	0	0.36344	0.0096937	0.0325	0.898119	682	4	0.36344
4932438H23Rik	4	0.9903	0.99028	0.999993	19408	0	0.32591	0.0097	0.032521	0.898119	683	4	0.32591
Fbxo3	4	0.27929	0.42523	0.999993	7887	2	0.24467	0.0097122	0.032568	0.898119	684	2	0.24467
Hdgfrp3	4	0.94141	0.94143	0.999993	18354	0	0.445	0.009734	0.03263	0.898119	685	3	0.445
Cstf2t	4	0.45077	0.59795	0.999993	10990	1	0.21923	0.0097398	0.032653	0.898119	686	2	0.21923
Mettl4	4	0.10143	0.21778	0.999993	4078	2	0.18943	0.0097733	0.032752	0.898119	687	2	0.18943
Cog8	4	0.65421	0.70176	0.999993	13193	1	0.33907	0.009793	0.032813	0.898119	688	2	0.33907
Gmpr	4	0.52215	0.63511	0.999993	11750	1	0.45348	0.0098347	0.032948	0.898119	689	3	0.45348
Purg	4	0.9446	0.94459	0.999993	18408	0	0.47525	0.0098367	0.032953	0.898119	690	3	0.47525
G3bp2	4	0.77257	0.78004	0.999993	14897	1	0.28976	0.0098461	0.032979	0.898119	691	2	0.28976
Exoc1	4	0.97295	0.97303	0.999993	19013	0	0.53333	0.0098475	0.032982	0.898119	692	3	0.53333
Tnfrsf10b	4	0.52733	0.63741	0.999993	11820	1	0.39116	0.0098503	0.032988	0.898119	693	3	0.39116
Rbbp5	4	0.98783	0.98783	0.999993	19349	0	0.62253	0.0098611	0.03302	0.898119	694	4	0.62253
Epb4.2	3	0.99013	0.99025	0.999993	19406	0	0.46663	0.0098701	0.026475	0.874369	695	3	0.46663
Tmem200a	4	0.99012	0.99009	0.999993	19405	0	0.29956	0.0098801	0.033081	0.898119	696	4	0.29956
Pigg	4	0.3169	0.46294	0.999993	8583	1	0.40915	0.009891	0.033115	0.898119	697	3	0.40915
Cul2	3	0.36765	0.47338	0.999993	9454	1	0.51619	0.0098927	0.026535	0.87438	698	2	0.51619
Fa2h	4	0.23154	0.37711	0.999993	6939	1	0.39315	0.0098964	0.033135	0.898119	699	3	0.39315
Socs5	4	0.87859	0.87847	0.999993	17030	0	0.10651	0.0098993	0.033145	0.898119	700	2	0.10651
Fam228a	4	0.41758	0.56453	0.999993	10370	1	0.45758	0.010032	0.03357	0.899447	701	3	0.45758
Jdp2	4	0.98995	0.98992	0.999993	19404	0	0.30195	0.010047	0.033615	0.899447	702	4	0.30195
Ttll6	4	0.86323	0.863	0.999993	16674	0	0.22809	0.010059	0.033653	0.899447	703	2	0.22809
Cfap97	4	0.98407	0.98402	0.999993	19269	0	0.48912	0.010063	0.033672	0.899447	704	4	0.48912
Dus4l	4	0.78085	0.78664	0.999993	15041	1	0.46395	0.010074	0.0337	0.899447	705	3	0.46395
Ccdc173	4	0.98992	0.98988	0.999993	19403	0	0.38287	0.010083	0.033726	0.899447	706	4	0.38287
Vgll1	4	0.0037478	0.013153	0.57687	438	3	-0.53149	0.010112	0.033814	0.899447	707	1	-0.53149
Acox2	4	0.98989	0.98985	0.999993	19402	0	0.28673	0.010112	0.033814	0.899447	708	4	0.28673
Lmtk2	4	0.75838	0.76919	0.999993	14651	1	0.46939	0.010132	0.033876	0.899447	709	3	0.46939
Golph3	4	0.98987	0.98983	0.999993	19401	0	0.45264	0.010134	0.03388	0.899447	710	4	0.45264
Tmem185b	3	0.96768	0.96786	0.999993	18890	0	0.56803	0.010169	0.027247	0.883039	711	3	0.56803
Vmn2r106	4	0.71973	0.74205	0.999993	14038	1	0.47693	0.010175	0.034018	0.90101	712	3	0.47693
Spats1	4	0.98981	0.98978	0.999993	19400	0	0.36255	0.010191	0.034067	0.90101	713	4	0.36255
1810011O10Rik	4	0.9898	0.98976	0.999993	19399	0	0.50262	0.010203	0.034109	0.90101	714	4	0.50262
Cep89	4	0.51683	0.63272	0.999993	11708	1	0.014727	0.010218	0.034153	0.90101	715	2	0.014727
Ldlr	4	0.98975	0.98972	0.999993	19398	0	0.31183	0.010246	0.034243	0.90101	716	4	0.31183
Ggta1	4	0.98975	0.98971	0.999993	19397	0	0.29158	0.010248	0.034247	0.90101	717	4	0.29158
Pknox2	4	0.98314	0.9831	0.999993	19247	0	0.43436	0.010251	0.03426	0.90101	718	4	0.43436
Kremen1	3	0.90135	0.90145	0.999993	17550	0	0.065232	0.010269	0.027498	0.886235	719	1	0.065232
Clic4	4	0.98973	0.98969	0.999993	19396	0	0.35824	0.010272	0.034332	0.90101	720	4	0.35824
Mbd5	4	0.98972	0.98969	0.999993	19395	0	0.35038	0.010277	0.034351	0.90101	721	4	0.35038
Hp	3	0.7095	0.71094	0.999993	13891	1	-0.0031441	0.010349	0.027706	0.886235	722	1	-0.0031441
Reep1	4	0.56871	0.65662	0.999993	12235	1	0.14313	0.010378	0.034684	0.901615	723	2	0.14313
Ncoa4	3	0.98392	0.98409	0.999993	19265	0	0.59761	0.010418	0.027895	0.886688	724	3	0.59761
Fam19a5	4	0.70706	0.7337	0.999993	13854	1	0.45678	0.01042	0.034838	0.901615	725	3	0.45678
Trappc3	4	0.79209	0.79586	0.999993	15262	1	0.47414	0.010427	0.034855	0.901615	726	3	0.47414
Pggt1b	4	0.62527	0.68576	0.999993	12844	1	0.028077	0.010431	0.034868	0.901615	727	2	0.028077
Slc2a8	4	0.62558	0.68592	0.999993	12850	1	0.49587	0.010439	0.034892	0.901615	728	3	0.49587
Slc22a12	3	0.82102	0.82103	0.999993	15852	0	0.56304	0.010445	0.027953	0.886688	729	2	0.56304
Fgd6	4	0.98953	0.98949	0.999993	19393	0	0.22553	0.010474	0.035006	0.901615	730	4	0.22553
Tas2r139	4	0.75362	0.76575	0.999993	14567	1	0.2533	0.010484	0.035041	0.901615	731	3	0.2533
Ankrd22	4	0.89039	0.89034	0.999993	17311	0	0.40646	0.010507	0.035111	0.901615	732	3	0.40646
Ammecr1l	4	0.98949	0.98947	0.999993	19392	0	0.46292	0.010507	0.035112	0.901615	733	4	0.46292
Ptpn2	4	0.84361	0.84335	0.999993	16296	0	0.45403	0.010535	0.035209	0.901615	734	3	0.45403
Spo11	4	0.95946	0.95942	0.999993	18721	0	0.37375	0.010537	0.035216	0.901615	735	3	0.37375
Akr1b8	4	0.4492	0.5964	0.999993	10963	1	0.46463	0.010538	0.035218	0.901615	736	3	0.46463
Esrrg	4	0.95068	0.95063	0.999993	18530	0	0.36781	0.01059	0.035375	0.901615	737	3	0.36781
Rgsl1	4	0.92282	0.92292	0.999993	17973	0	0.4402	0.010592	0.035379	0.901615	738	3	0.4402
Abhd3	4	0.80057	0.80302	0.999993	15425	1	0.4459	0.010604	0.035409	0.901615	739	3	0.4459
Rufy4	4	0.98938	0.98936	0.999993	19391	0	0.27463	0.01062	0.035462	0.901615	740	4	0.27463
Phkg1	4	0.086916	0.19183	0.999993	3653	2	-0.075435	0.010643	0.035538	0.901615	741	2	-0.075435
Ctso	4	0.90267	0.90266	0.999993	17572	0	0.36289	0.010668	0.035609	0.901615	742	3	0.36289
Olfr1016	4	0.98932	0.98931	0.999993	19390	0	0.32745	0.010675	0.035625	0.901615	743	4	0.32745
Tgfb1	3	0.41608	0.50071	0.999993	10344	1	0.65258	0.010683	0.028555	0.887257	744	2	0.65258
Ano5	4	0.065624	0.15225	0.987753	2958	1	0.30798	0.010697	0.035683	0.901615	745	3	0.30798
Rxfp4	4	0.98929	0.98927	0.999993	19389	0	0.2891	0.010711	0.035721	0.901615	746	4	0.2891
Cant1	4	0.44304	0.59023	0.999993	10854	2	0.23573	0.010713	0.035726	0.901615	747	2	0.23573
Elovl4	4	0.54518	0.6455	0.999993	11998	1	0.38225	0.010719	0.035749	0.901615	748	3	0.38225
Cotl1	4	0.5379	0.64215	0.999993	11923	1	0.29914	0.01075	0.035849	0.901615	749	3	0.29914
Psg17	4	0.97816	0.97826	0.999993	19134	0	0.43828	0.010789	0.035974	0.901615	750	4	0.43828
Xk	4	0.98921	0.98919	0.999993	19388	0	0.29259	0.010793	0.035989	0.901615	751	4	0.29259
Tmem72	4	0.9892	0.98918	0.999993	19387	0	0.4291	0.010798	0.036009	0.901615	752	4	0.4291
Akap9	4	0.65849	0.70422	0.999993	13242	1	0.42777	0.010801	0.036017	0.901615	753	3	0.42777
Awat2	4	0.52061	0.63443	0.999993	11739	1	0.10436	0.010856	0.036175	0.901615	754	2	0.10436
Tas2r125	3	0.70621	0.7079	0.999993	13842	1	0.57269	0.010863	0.029033	0.887257	755	2	0.57269
Olfr202	4	0.34735	0.49368	0.999993	9113	2	0.22557	0.01088	0.036259	0.901615	756	2	0.22557
Tex30	3	0.4413	0.51545	0.999993	10814	1	-0.084673	0.010907	0.029166	0.887257	757	1	-0.084673
1700013F07Rik	4	0.98909	0.98908	0.999993	19386	0	0.23247	0.010912	0.036348	0.901615	758	4	0.23247
Alms1	4	0.78955	0.79375	0.999993	15216	1	0.5005	0.010913	0.036351	0.901615	759	3	0.5005
Olfr1198	4	0.93342	0.93347	0.999993	18205	0	0.49579	0.010918	0.03637	0.901615	760	3	0.49579
Parm1	4	0.98908	0.98907	0.999993	19385	0	0.38884	0.010919	0.036372	0.901615	761	4	0.38884
Rdh12	4	0.82357	0.8238	0.999993	15909	1	0.3928	0.010931	0.036404	0.901615	762	3	0.3928
1700013H16Rik	3	0.98906	0.98918	0.999993	19384	0	0.31741	0.010944	0.029262	0.887257	763	3	0.31741
Ncr1	4	0.26894	0.41472	0.999993	7681	2	0.20475	0.010957	0.036473	0.901615	764	2	0.20475
Fam161b	3	0.96531	0.96549	0.999993	18840	0	0.64355	0.01096	0.029301	0.887257	765	3	0.64355
Pgm2l1	4	0.74702	0.7609	0.999993	14450	1	0.49105	0.010965	0.036494	0.901615	766	3	0.49105
Olfr1160	4	0.98903	0.98902	0.999993	19382	0	0.31083	0.01097	0.036509	0.901615	767	4	0.31083
Neurod1	3	0.75669	0.75685	0.999993	14614	0	0.54567	0.010974	0.029331	0.887257	768	2	0.54567
Wdr62	4	0.97936	0.97944	0.999993	19162	0	0.38668	0.010977	0.036532	0.901615	769	4	0.38668
Gm13154	3	0.8674	0.86743	0.999993	16782	0	0.25157	0.010987	0.029367	0.887257	770	2	0.25157
Olfr724	4	0.98901	0.98899	0.999993	19381	0	0.214	0.01099	0.036571	0.901615	771	4	0.214
Olfr1467	4	0.95956	0.95952	0.999993	18722	0	0.26015	0.011015	0.036653	0.901615	772	3	0.26015
Nutm1	4	0.98897	0.98895	0.999993	19380	0	0.49102	0.011032	0.036703	0.901615	773	4	0.49102
Olfr1383	4	0.44374	0.5909	0.999993	10868	2	0.24187	0.011048	0.036759	0.901615	774	2	0.24187
Tspan7	3	0.96345	0.96368	0.999993	18798	0	0.5214	0.011063	0.029542	0.887257	775	3	0.5214
Trps1	4	0.82996	0.82995	0.999993	16032	1	0.18688	0.011068	0.036814	0.901615	776	2	0.18688
Cpvl	4	0.65217	0.70063	0.999993	13167	1	0.45055	0.011079	0.036853	0.901615	777	3	0.45055
Mill1	4	0.98892	0.9889	0.999993	19379	0	0.38879	0.011085	0.036869	0.901615	778	4	0.38879
Atg16l2	4	0.98889	0.98887	0.999993	19378	0	0.2464	0.011112	0.036963	0.901615	779	4	0.2464
Trim55	4	0.74851	0.76197	0.999993	14482	1	0.46238	0.011114	0.036967	0.901615	780	3	0.46238
Pthlh	4	0.90922	0.90918	0.999993	17704	0	0.27736	0.011175	0.037151	0.901615	781	3	0.27736
Lipk	4	0.87054	0.87035	0.999993	16858	0	0.38636	0.011179	0.037164	0.901615	782	3	0.38636
Nemf	4	0.98882	0.9888	0.999993	19377	0	0.28866	0.011182	0.037173	0.901615	783	4	0.28866
Fech	4	0.98771	0.98769	0.999993	19347	0	0.46033	0.011217	0.037277	0.901615	784	4	0.46033
Tmem218	4	0.98878	0.98877	0.999993	19376	0	0.26324	0.011219	0.037282	0.901615	785	4	0.26324
Ankmy1	4	0.061903	0.14512	0.9858	2854	1	0.18676	0.011228	0.037308	0.901615	786	2	0.18676
Ces1d	4	0.98876	0.98875	0.999993	19375	0	0.27821	0.011243	0.037356	0.901615	787	4	0.27821
Calcrl	4	0.98876	0.98875	0.999993	19374	0	0.27199	0.011245	0.037363	0.901615	788	4	0.27199
Ifna7	4	0.84031	0.84008	0.999993	16234	0	0.45509	0.011255	0.037399	0.901615	789	3	0.45509
Olfr887	3	0.98872	0.98886	0.999993	19373	0	0.391	0.011276	0.030077	0.889942	790	3	0.391
Zbtb6	4	0.93336	0.9334	0.999993	18202	0	0.2808	0.011281	0.037482	0.90188	791	2	0.2808
E430025E21Rik	4	0.1107	0.23416	0.999993	4329	1	0.48294	0.011288	0.037502	0.90188	792	3	0.48294
Sucla2	4	0.9887	0.9887	0.999993	19372	0	0.43558	0.011302	0.037554	0.902036	793	4	0.43558
Mlkl	4	0.89781	0.89772	0.999993	17479	0	0.007579	0.011334	0.037647	0.902295	794	1	0.007579
Stk32c	3	0.82189	0.82189	0.999993	15870	0	0.60946	0.01135	0.030265	0.889942	795	2	0.60946
Chrnb1	4	0.85426	0.85402	0.999993	16495	0	0.50386	0.011368	0.037756	0.902295	796	3	0.50386
Trip11	4	0.98863	0.98863	0.999993	19371	0	0.28795	0.011369	0.037762	0.902295	797	4	0.28795
Scgb2b26	4	0.63633	0.69172	0.999993	12971	1	0.37026	0.011387	0.037819	0.902295	798	3	0.37026
Olfr243	4	0.98859	0.98859	0.999993	19370	0	0.25399	0.011408	0.037886	0.902295	799	4	0.25399
Myo5c	4	0.29754	0.44348	0.999993	8254	1	0.28059	0.01144	0.037986	0.902295	800	3	0.28059
Abce1	4	0.98855	0.98855	0.999993	19369	0	0.35419	0.011448	0.03801	0.902295	801	4	0.35419
Pde6b	4	0.4597	0.6071	0.999993	11162	1	0.29292	0.011473	0.038084	0.902295	802	2	0.29292
Fam173a	3	0.98852	0.98867	0.999993	19368	0	0.36604	0.011475	0.03056	0.890264	803	3	0.36604
Crhr1	3	0.80579	0.80571	0.999993	15530	0	0.53599	0.011478	0.030568	0.890264	804	2	0.53599
Heph	4	0.98851	0.98852	0.999993	19367	0	0.23138	0.011485	0.038115	0.902295	805	4	0.23138
Crebbp	3	0.98851	0.98866	0.999993	19366	0	0.47776	0.011489	0.030598	0.890264	806	3	0.47776
Kcna10	3	0.74887	0.74906	0.999993	14487	0	0.54985	0.011492	0.030603	0.890264	807	2	0.54985
Lamb3	4	0.7241	0.74499	0.999993	14100	1	0.12293	0.011546	0.038308	0.904559	808	2	0.12293
Gm13547	4	0.57314	0.65874	0.999993	12282	1	0.47635	0.011553	0.038323	0.904559	809	3	0.47635
Rbms2	4	0.98842	0.98843	0.999993	19365	0	0.44555	0.011576	0.038392	0.904559	810	4	0.44555
D930015E06Rik	4	0.98841	0.9884	0.999993	19364	0	0.25243	0.011593	0.038451	0.904559	811	4	0.25243
Krt20	4	0.98837	0.98836	0.999993	19363	0	0.35228	0.011629	0.038554	0.904559	812	4	0.35228
Oasl1	4	0.86889	0.86868	0.999993	16825	0	0.3128	0.011632	0.038565	0.904559	813	2	0.3128
Olfr685	4	0.98835	0.98835	0.999993	19362	0	0.22096	0.01165	0.038617	0.904559	814	4	0.22096
Anp32e	4	0.22391	0.36948	0.999993	6795	1	0.15243	0.011653	0.038627	0.904559	815	2	0.15243
Fam171a2	4	0.91536	0.9154	0.999993	17822	0	0.44981	0.011677	0.038698	0.904559	816	3	0.44981
Htr1b	4	0.89353	0.89345	0.999993	17385	0	0.37919	0.011706	0.038793	0.905271	817	2	0.37919
Ybx1	3	0.98826	0.98844	0.999993	19361	0	0.52693	0.011743	0.031213	0.893777	818	3	0.52693
Zcchc13	4	0.98819	0.98818	0.999993	19360	0	0.38977	0.01181	0.039111	0.907967	819	4	0.38977
Zfp281	4	0.98816	0.98815	0.999993	19358	0	0.32665	0.011845	0.039232	0.907967	820	4	0.32665
Gpbp1	2	0.98815	0.98817	0.999993	19357	0	0.63007	0.011845	0.02231	0.869062	821	2	0.63007
Dtd1	4	0.25613	0.40185	0.999993	7432	2	0.21233	0.011853	0.039255	0.907967	822	2	0.21233
Slc30a5	4	0.79171	0.79554	0.999993	15253	1	0.31739	0.011865	0.039283	0.907967	823	3	0.31739
Apaf1	4	0.98811	0.98811	0.999993	19356	0	0.22794	0.011887	0.039344	0.907967	824	4	0.22794
Slc39a13	4	0.97809	0.9782	0.999993	19131	0	0.45677	0.0119	0.039387	0.907967	825	4	0.45677
Fpr-rs3	4	0.49039	0.6212	0.999993	11460	1	0.38233	0.011902	0.039393	0.907967	826	3	0.38233
Pgam2	4	0.41522	0.56212	0.999993	10326	1	0.084469	0.011918	0.039449	0.907967	827	2	0.084469
Efcab10	4	0.057094	0.13596	0.982081	2684	2	-0.037818	0.011971	0.03961	0.909233	828	2	-0.037818
1700034E13Rik	4	0.98799	0.98799	0.999993	19354	0	0.23269	0.012009	0.039728	0.909292	829	4	0.23269
Npr1	3	0.98799	0.98818	0.999993	19353	0	0.56713	0.01201	0.031893	0.898119	830	3	0.56713
Ppp2r5a	4	0.67597	0.71444	0.999993	13454	1	0.46299	0.012028	0.039785	0.909292	831	3	0.46299
Gspt1	4	0.95628	0.95623	0.999993	18645	0	0.4366	0.012049	0.039848	0.909292	832	3	0.4366
Yipf7	4	0.98794	0.98794	0.999993	19352	0	0.29956	0.012058	0.039878	0.909292	833	4	0.29956
Pip4k2a	4	0.98793	0.98792	0.999993	19351	0	0.3111	0.012071	0.039919	0.909292	834	4	0.3111
Slc25a32	4	0.96786	0.96786	0.999993	18893	0	0.38161	0.012075	0.039931	0.909292	835	3	0.38161
Slc17a1	4	0.98349	0.98344	0.999993	19251	0	0.37362	0.012077	0.039936	0.909292	836	4	0.37362
Adcy4	3	0.98482	0.98502	0.999993	19288	0	0.48513	0.012099	0.032126	0.898119	837	3	0.48513
Ppp4c	4	0.77585	0.78263	0.999993	14958	1	0.12055	0.01213	0.040096	0.909588	838	2	0.12055
Stmn4	4	0.79334	0.79691	0.999993	15283	1	0.41318	0.012136	0.040116	0.909588	839	3	0.41318
Cbr3	4	0.98785	0.98784	0.999993	19350	0	0.2159	0.012149	0.040151	0.909588	840	4	0.2159
Gm382	4	0.9027	0.90269	0.999993	17573	0	0.46682	0.012167	0.040211	0.909588	841	3	0.46682
Angel2	4	0.35023	0.49659	0.999993	9160	2	0.25086	0.012183	0.040268	0.909588	842	2	0.25086
4833420G17Rik	4	0.54899	0.64727	0.999993	12033	1	0.33525	0.012218	0.040366	0.909588	843	3	0.33525
Pcsk6	3	0.98777	0.98795	0.999993	19348	0	0.31842	0.012227	0.032443	0.898119	844	3	0.31842
Il7r	3	0.93428	0.93443	0.999993	18219	0	0.72721	0.012231	0.032453	0.898119	845	2	0.72721
Vps13b	4	0.95065	0.9506	0.999993	18528	0	0.37455	0.012237	0.040428	0.909588	846	3	0.37455
Trim28	4	0.80838	0.80982	0.999993	15584	1	0.31932	0.012258	0.040498	0.909588	847	2	0.31932
Tex43	3	0.63707	0.64923	0.999993	12982	1	0.072545	0.012263	0.032527	0.898119	848	1	0.072545
Bspry	4	0.95373	0.95366	0.999993	18592	0	0.45042	0.012272	0.040544	0.909588	849	3	0.45042
Mmp24	4	0.50007	0.62545	0.999993	11545	1	0.446	0.012285	0.040592	0.909588	850	3	0.446
Myo9b	4	0.51953	0.63392	0.999993	11731	1	0.38742	0.012286	0.040594	0.909588	851	2	0.38742
Olfr452	4	0.35549	0.50185	0.999993	9239	2	-0.037445	0.01229	0.040603	0.909588	852	1	-0.037445
Elovl1	4	0.66499	0.70793	0.999993	13322	1	0.44634	0.012298	0.040627	0.909588	853	3	0.44634
Sptbn4	4	0.93689	0.9369	0.999993	18269	0	0.51409	0.01232	0.040693	0.909588	854	3	0.51409
Olfr164	4	0.52442	0.63615	0.999993	11786	1	0.3816	0.012341	0.040765	0.909588	855	3	0.3816
Vps13c	4	0.98765	0.98763	0.999993	19345	0	0.24436	0.012349	0.040788	0.909588	856	4	0.24436
Rexo4	4	0.71384	0.73806	0.999993	13947	1	0.17062	0.012396	0.040922	0.909588	857	2	0.17062
Ndufaf4	4	0.98757	0.98754	0.999993	19344	0	0.26887	0.01243	0.041037	0.909588	858	4	0.26887
Hrsp12	4	0.92983	0.9299	0.999993	18129	0	0.45952	0.012484	0.041202	0.909588	859	3	0.45952
Lrrc8c	4	0.79065	0.79464	0.999993	15235	1	0.13165	0.012502	0.041254	0.909588	860	2	0.13165
Svs6	4	0.98748	0.98745	0.999993	19342	0	0.28259	0.012524	0.041321	0.909588	861	4	0.28259
Ush2a	4	0.98747	0.98744	0.999993	19341	0	0.31903	0.012532	0.04134	0.909588	862	4	0.31903
H2-T23	4	0.54536	0.64558	0.999993	12000	1	0.34197	0.012546	0.041375	0.909588	863	3	0.34197
Mapk8ip3	4	0.89098	0.89092	0.999993	17327	0	0.41365	0.012555	0.041402	0.909588	864	3	0.41365
Cntrob	4	0.80511	0.80696	0.999993	15518	1	-0.067383	0.012608	0.041569	0.909588	865	1	-0.067383
Olfr670	4	0.74597	0.76012	0.999993	14431	1	0.3897	0.012632	0.041643	0.909588	866	3	0.3897
Defb4	3	0.98736	0.98752	0.999993	19340	0	0.34042	0.012643	0.033461	0.899447	867	3	0.34042
Krtap14	4	0.98734	0.98729	0.999993	19339	0	0.44022	0.012659	0.041723	0.909588	868	4	0.44022
Gm4937	4	0.061698	0.14474	0.9858	2843	1	0.0064486	0.012661	0.041728	0.909588	869	1	0.0064486
Grin2b	4	0.39468	0.54139	0.999993	9949	1	0.36869	0.012667	0.041745	0.909588	870	3	0.36869
Maged1	4	0.97407	0.97414	0.999993	19038	0	0.48544	0.012676	0.041778	0.909588	871	3	0.48544
Rnase9	3	0.98731	0.98747	0.999993	19338	0	0.37529	0.012689	0.033577	0.899447	872	3	0.37529
Olfr1278	3	0.71934	0.72005	0.999993	14036	1	0.5621	0.012696	0.033598	0.899447	873	2	0.5621
Gm5617	4	0.95009	0.95006	0.999993	18518	0	0.29171	0.012714	0.041886	0.909588	874	3	0.29171
Mllt10	3	0.52659	0.56921	0.999993	11812	1	0.53009	0.012741	0.033721	0.899447	875	2	0.53009
Tcf4	4	0.98724	0.98718	0.999993	19336	0	0.27429	0.012758	0.042028	0.909588	876	4	0.27429
Bivm	4	0.20998	0.35537	0.999993	6514	2	0.033428	0.012767	0.042062	0.909588	877	2	0.033428
Clstn1	4	0.79569	0.79887	0.999993	15334	1	0.54262	0.012774	0.042087	0.909588	878	3	0.54262
Ggt6	4	0.98723	0.98717	0.999993	19335	0	0.34292	0.012775	0.042089	0.909588	879	4	0.34292
Atp13a3	4	0.98722	0.98716	0.999993	19334	0	0.3319	0.012779	0.042101	0.909588	880	4	0.3319
Zfyve27	4	0.98719	0.98713	0.999993	19333	0	0.50851	0.012811	0.042188	0.909588	881	4	0.50851
Cxx1b	4	0.42139	0.56838	0.999993	10446	1	0.23778	0.01282	0.042208	0.909588	882	3	0.23778
Tas2r121	4	0.29977	0.44574	0.999993	8293	2	0.13158	0.01283	0.042239	0.909588	883	2	0.13158
Sgk3	4	0.9871	0.98704	0.999993	19332	0	0.3181	0.012903	0.042468	0.909588	884	4	0.3181
Serpinb7	4	0.98518	0.98514	0.999993	19294	0	0.3463	0.012907	0.042478	0.909588	885	4	0.3463
Syce3	4	0.98709	0.98703	0.999993	19331	0	0.28478	0.012914	0.042498	0.909588	886	4	0.28478
Mtx2	4	0.24608	0.39172	0.999993	7224	2	-0.052066	0.012926	0.042543	0.909588	887	1	-0.052066
Olfr1106	4	0.98707	0.98702	0.999993	19330	0	0.27255	0.012928	0.042547	0.909588	888	4	0.27255
Opalin	4	0.96366	0.96364	0.999993	18802	0	0.42145	0.012933	0.042562	0.909588	889	3	0.42145
Robo1	4	0.78842	0.79283	0.999993	15193	1	0.40187	0.012956	0.04263	0.909588	890	2	0.40187
Tmc5	4	0.93132	0.93142	0.999993	18159	0	0.32557	0.012965	0.042656	0.909588	891	3	0.32557
Tap1	4	0.82065	0.82104	0.999993	15842	1	0.43293	0.013012	0.042808	0.909588	892	3	0.43293
Lmbrd1	4	0.42444	0.57146	0.999993	10496	2	0.081741	0.013032	0.042867	0.909588	893	2	0.081741
Sh2d1b1	4	0.97784	0.97796	0.999993	19125	0	0.44428	0.013033	0.042869	0.909588	894	4	0.44428
Gm7073	4	0.36141	0.50786	0.999993	9339	1	0.35574	0.01304	0.042885	0.909588	895	2	0.35574
2900026A02Rik	4	0.20022	0.34553	0.999993	6333	2	0.13241	0.013082	0.043002	0.909588	896	2	0.13241
Olfr679	4	0.98692	0.98685	0.999993	19329	0	0.28776	0.013085	0.043012	0.909588	897	4	0.28776
Dcc	4	0.77468	0.78169	0.999993	14933	1	0.24936	0.013085	0.043014	0.909588	898	2	0.24936
Ces1a	3	0.98691	0.98707	0.999993	19328	0	0.3526	0.013093	0.034594	0.901615	899	3	0.3526
Col6a4	4	0.95686	0.95678	0.999993	18659	0	0.42774	0.013096	0.043047	0.909588	900	3	0.42774
Olfr508	3	0.60509	0.62462	0.999993	12601	1	0.5906	0.013114	0.034645	0.901615	901	2	0.5906
Lmo3	4	0.76707	0.77583	0.999993	14794	1	0.061539	0.013138	0.043171	0.910127	902	1	0.061539
Cyb5r4	4	0.396	0.54276	0.999993	9973	1	0.31713	0.013159	0.043229	0.910127	903	3	0.31713
Olfr1002	4	0.42296	0.56998	0.999993	10473	2	0.14906	0.013192	0.043327	0.910127	904	2	0.14906
Olig3	4	0.98679	0.98672	0.999993	19327	0	0.27723	0.013214	0.043391	0.910127	905	4	0.27723
Wnt8a	4	0.39783	0.5446	0.999993	10006	2	0.20788	0.013237	0.043465	0.910127	906	2	0.20788
Rasgrp1	4	0.69071	0.72344	0.999993	13641	1	0.097155	0.013245	0.043485	0.910127	907	1	0.097155
Gh	4	0.98667	0.98659	0.999993	19326	0	0.28038	0.013329	0.043741	0.912024	908	4	0.28038
Neurod6	4	0.98666	0.98659	0.999993	19325	0	0.23155	0.013335	0.043757	0.912024	909	4	0.23155
Vmn2r33	3	0.0022681	0.0063444	0.441014	321	2	-0.23536	0.013338	0.03521	0.901615	910	1	-0.23536
Cacnb4	4	0.79181	0.79562	0.999993	15256	1	0.13519	0.013351	0.043815	0.912024	911	3	0.13519
Hoxc9	4	0.98663	0.98655	0.999993	19324	0	0.22348	0.013371	0.043874	0.912024	912	4	0.22348
Gm136	4	0.98662	0.98654	0.999993	19323	0	0.24606	0.013384	0.04391	0.912024	913	4	0.24606
Dio1	4	0.98151	0.98146	0.999993	19207	0	0.50476	0.013396	0.043951	0.912024	914	4	0.50476
Ptchd4	3	0.88033	0.88037	0.999993	17085	0	0.26311	0.013418	0.035418	0.901615	915	2	0.26311
Sh2d3c	4	0.98657	0.98649	0.999993	19322	0	0.25393	0.01343	0.044048	0.912483	916	4	0.25393
Smpd2	4	0.98653	0.98646	0.999993	19321	0	0.28149	0.013468	0.044158	0.912483	917	4	0.28149
Erv3	4	0.65616	0.70289	0.999993	13219	1	0.18381	0.01351	0.044297	0.912483	918	3	0.18381
Olfr1220	4	0.88658	0.88647	0.999993	17225	0	0.47679	0.013535	0.044374	0.912483	919	3	0.47679
Plekha2	4	0.76318	0.77284	0.999993	14727	1	0.30617	0.013549	0.044419	0.912483	920	2	0.30617
Fbxo24	4	0.74062	0.75632	0.999993	14336	1	0.063374	0.013563	0.044459	0.912483	921	1	0.063374
Mmadhc	4	0.98641	0.98635	0.999993	19320	0	0.31845	0.013585	0.044539	0.912483	922	4	0.31845
Dyrk1b	4	0.79785	0.80071	0.999993	15374	1	0.28258	0.013606	0.044604	0.912483	923	2	0.28258
Dock10	4	0.97751	0.97764	0.999993	19118	0	0.41324	0.013651	0.044737	0.912483	924	4	0.41324
Cd244	4	0.98635	0.98629	0.999993	19319	0	0.24972	0.013653	0.044745	0.912483	925	4	0.24972
Cdh3	4	0.98634	0.98628	0.999993	19318	0	0.31477	0.013664	0.044781	0.912483	926	4	0.31477
Prune	4	0.66187	0.70611	0.999993	13283	1	0.28002	0.013722	0.044966	0.912483	927	2	0.28002
AU019823	3	0.41394	0.49946	0.999993	10303	1	0.32624	0.013736	0.036196	0.901615	928	2	0.32624
Nr2c2	4	0.37825	0.52483	0.999993	9640	2	0.20457	0.013742	0.045028	0.912483	929	2	0.20457
Hace1	4	0.74729	0.76108	0.999993	14453	1	0.46056	0.013755	0.045067	0.912483	930	3	0.46056
Tmem63a	3	0.83163	0.83163	0.999993	16063	0	0.49533	0.013776	0.0363	0.901615	931	2	0.49533
Defb29	4	0.9857	0.98565	0.999993	19306	0	0.35842	0.013785	0.045153	0.912483	932	4	0.35842
Mlph	4	0.54485	0.64534	0.999993	11992	1	0.35837	0.013802	0.045217	0.912483	933	3	0.35837
Kcnk4	4	0.98619	0.98615	0.999993	19317	0	0.30179	0.013808	0.045234	0.912483	934	4	0.30179
Morn5	4	0.91758	0.91759	0.999993	17861	0	0.38006	0.013814	0.045251	0.912483	935	3	0.38006
Olfr1324	4	0.98618	0.98614	0.999993	19316	0	0.45509	0.013817	0.045264	0.912483	936	4	0.45509
Lrrc9	4	0.15945	0.30432	0.999993	5573	2	0.098918	0.013821	0.045275	0.912483	937	2	0.098918
Usp40	4	0.48481	0.61889	0.999993	11414	1	0.07973	0.013828	0.045296	0.912483	938	1	0.07973
Timm50	4	0.241	0.38657	0.999993	7126	2	-0.013748	0.013881	0.045462	0.912483	939	2	-0.013748
Spink3	4	0.76829	0.77674	0.999993	14821	1	0.35329	0.013886	0.045477	0.912483	940	3	0.35329
Eif4ebp2	4	0.98611	0.98607	0.999993	19314	0	0.25322	0.013892	0.045497	0.912483	941	4	0.25322
Gm13272	3	0.67418	0.67946	0.999993	13431	1	0.48794	0.013895	0.036607	0.901615	942	2	0.48794
Xcr1	4	0.9861	0.98607	0.999993	19313	0	0.30648	0.013901	0.045523	0.912483	943	4	0.30648
Defa20	4	0.20843	0.35384	0.999993	6486	1	0.26794	0.013915	0.045563	0.912483	944	2	0.26794
Fnbp4	4	0.78568	0.79061	0.999993	15134	1	0.12747	0.013934	0.045622	0.912483	945	2	0.12747
Ndrg3	4	0.98605	0.98601	0.999993	19312	0	0.43027	0.013951	0.045672	0.912483	946	4	0.43027
Obp2b	4	0.97612	0.97625	0.999993	19087	0	0.46663	0.013995	0.045815	0.912483	947	4	0.46663
Aldob	3	0.98598	0.98615	0.999993	19311	0	0.31397	0.014015	0.0369	0.901615	948	3	0.31397
Gprin1	4	0.81647	0.81716	0.999993	15744	1	0.33626	0.014029	0.045909	0.912483	949	3	0.33626
Hnrnpd	4	0.25549	0.4012	0.999993	7418	2	0.060965	0.01404	0.045941	0.912483	950	2	0.060965
Galntl5	4	0.98591	0.98587	0.999993	19310	0	0.45423	0.014086	0.046101	0.912483	951	4	0.45423
Hunk	4	0.86867	0.86846	0.999993	16817	0	0.049971	0.014093	0.046126	0.912483	952	1	0.049971
Sec61g	4	0.85496	0.85471	0.999993	16509	0	0.41168	0.014117	0.046196	0.912483	953	3	0.41168
Rnf146	4	0.98588	0.98582	0.999993	19309	0	0.38311	0.014124	0.046222	0.912483	954	4	0.38311
Nav1	4	0.89566	0.89559	0.999993	17435	0	0.24477	0.014133	0.046252	0.912483	955	2	0.24477
Zfp119a	4	0.50138	0.62599	0.999993	11554	1	0.25102	0.014146	0.046292	0.912483	956	2	0.25102
Flt1	4	0.76085	0.77105	0.999993	14685	1	-0.04105	0.014199	0.046454	0.913052	957	1	-0.04105
Gm9994	4	0.9858	0.98573	0.999993	19308	0	0.37421	0.014203	0.04646	0.913052	958	4	0.37421
Recql	4	0.98569	0.98563	0.999993	19305	0	0.34937	0.014252	0.046627	0.913743	959	4	0.34937
Zc3h7a	4	0.079344	0.17794	0.999993	3423	1	0.42194	0.014264	0.046661	0.913743	960	3	0.42194
Rimbp2	4	0.26229	0.40814	0.999993	7554	1	0.36511	0.014271	0.046681	0.913743	961	3	0.36511
Btbd3	4	0.87402	0.87387	0.999993	16932	0	0.41208	0.014302	0.046774	0.913885	962	3	0.41208
D130040H23Rik	4	0.98168	0.98164	0.999993	19212	0	0.19752	0.014305	0.046781	0.913885	963	4	0.19752
Adam23	4	0.96686	0.96684	0.999993	18876	0	0.50207	0.01434	0.046899	0.91437	964	3	0.50207
Vhl	4	0.26216	0.40801	0.999993	7553	1	0.17558	0.014358	0.046952	0.914494	965	2	0.17558
Ctsg	4	0.41833	0.56528	0.999993	10386	1	0.25101	0.014403	0.047096	0.914934	966	2	0.25101
Pla2g7	4	0.054703	0.1314	0.979216	2592	2	-0.13797	0.014411	0.047119	0.914934	967	2	-0.13797
Defb21	3	0.41318	0.49902	0.999993	10286	1	0.54502	0.01442	0.037911	0.902295	968	2	0.54502
Birc7	3	0.98558	0.98573	0.999993	19304	0	0.40974	0.014421	0.037911	0.902295	969	3	0.40974
Mgarp	4	0.87427	0.87414	0.999993	16937	0	0.35086	0.014464	0.047282	0.914934	970	3	0.35086
Ear10	3	0.98552	0.98569	0.999993	19301	0	0.28645	0.014478	0.038056	0.902295	971	3	0.28645
Agpat9	4	0.98552	0.98547	0.999993	19300	0	0.3183	0.014485	0.047348	0.914934	972	4	0.3183
Ccl8	4	0.9855	0.98545	0.999993	19298	0	0.25131	0.014503	0.04741	0.914934	973	4	0.25131
2410004P03Rik	4	0.24662	0.39228	0.999993	7236	2	0.22266	0.014551	0.04755	0.914934	974	2	0.22266
Zfp867	4	0.13546	0.27668	0.999993	5089	1	0.3184	0.014565	0.04759	0.914934	975	2	0.3184
Col2a1	4	0.56482	0.65478	0.999993	12194	1	0.25996	0.01457	0.047602	0.914934	976	3	0.25996
Gns	4	0.98542	0.98537	0.999993	19297	0	0.35697	0.014577	0.047621	0.914934	977	4	0.35697
Myef2	4	0.98542	0.98537	0.999993	19296	0	0.3213	0.014581	0.047632	0.914934	978	4	0.3213
Tgfb1i1	4	0.90439	0.90435	0.999993	17612	0	0.55626	0.014596	0.047672	0.914934	979	3	0.55626
Hfe	4	0.56038	0.65264	0.999993	12143	1	0.36369	0.014631	0.04778	0.915868	980	3	0.36369
Lgmn	4	0.57283	0.65858	0.999993	12277	1	0.15423	0.014676	0.047925	0.915868	981	2	0.15423
Krt72	4	0.65307	0.70111	0.999993	13179	1	0.06969	0.014729	0.048073	0.915868	982	1	0.06969
Rad50	3	0.61805	0.63436	0.999993	12745	1	0.48144	0.014731	0.038702	0.904559	983	2	0.48144
1300017J02Rik	3	0.51314	0.56029	0.999993	11664	1	0.51107	0.014735	0.038717	0.904559	984	2	0.51107
Pxmp4	4	0.57152	0.65796	0.999993	12267	1	0.33414	0.01475	0.048139	0.915868	985	3	0.33414
BC004004	4	0.41525	0.56216	0.999993	10328	1	0.46113	0.014753	0.048147	0.915868	986	3	0.46113
Pkp4	4	0.46512	0.61056	0.999993	11236	1	0.18368	0.014782	0.048232	0.915868	987	3	0.18368
Oit3	4	0.69508	0.72614	0.999993	13697	1	0.39149	0.014802	0.048308	0.915868	988	3	0.39149
Il1f8	4	0.91083	0.91077	0.999993	17728	0	0.37939	0.014831	0.048403	0.915868	989	3	0.37939
Osbpl9	4	0.98514	0.98509	0.999993	19293	0	0.22777	0.014855	0.048478	0.915868	990	4	0.22777
D5Ertd579e	4	0.95067	0.95062	0.999993	18529	0	0.41582	0.014869	0.048525	0.915868	991	3	0.41582
Dnajb9	4	0.82725	0.82728	0.999993	15974	1	0.51619	0.014884	0.048581	0.915868	992	3	0.51619
Hnrnpul2	4	0.44115	0.58835	0.999993	10806	2	-0.027192	0.014887	0.048593	0.915868	993	1	-0.027192
Cypt1	3	0.20192	0.31614	0.999993	6362	1	0.24292	0.01489	0.039076	0.907967	994	2	0.24292
Lcmt1	4	0.93754	0.93757	0.999993	18286	0	0.40909	0.014894	0.048615	0.915868	995	3	0.40909
Hoxb2	4	0.82157	0.82191	0.999993	15864	1	0.32489	0.014907	0.048656	0.915868	996	2	0.32489
Acer3	4	0.68043	0.71715	0.999993	13513	1	0.087874	0.01494	0.048751	0.915868	997	1	0.087874
Gne	4	0.9007	0.90067	0.999993	17538	0	0.51538	0.014954	0.048794	0.915868	998	3	0.51538
D8Ertd82e	3	0.4027	0.49292	0.999993	10097	1	-0.042543	0.01497	0.039281	0.907967	999	1	-0.042543
Pde2a	4	0.93737	0.9374	0.999993	18282	0	0.33045	0.014981	0.048886	0.915868	1000	3	0.33045
Pot1a	4	0.27894	0.42487	0.999993	7879	1	0.13846	0.014993	0.048929	0.915868	1001	2	0.13846
Eqtn	4	0.79907	0.80176	0.999993	15396	1	0.20134	0.015004	0.048958	0.915868	1002	2	0.20134
Ptprs	4	0.059756	0.14102	0.984701	2778	2	0.09759	0.015019	0.049003	0.915868	1003	2	0.09759
Mylk3	4	0.33846	0.48471	0.999993	8945	2	0.066152	0.015046	0.049098	0.915868	1004	2	0.066152
Olfr1173	4	0.98493	0.98488	0.999993	19291	0	0.29639	0.01507	0.049171	0.915868	1005	4	0.29639
Cyfip2	4	0.98492	0.98487	0.999993	19290	0	0.35817	0.01508	0.049198	0.915868	1006	4	0.35817
Nudt7	3	0.8598	0.85982	0.999993	16595	0	0.61572	0.015096	0.039599	0.909233	1007	2	0.61572
Ahrr	4	0.9849	0.98485	0.999993	19289	0	0.35676	0.015103	0.049267	0.915868	1008	4	0.35676
Wwox	4	0.40914	0.55598	0.999993	10221	1	0.16089	0.015152	0.049409	0.915868	1009	2	0.16089
Olfr936	4	0.98482	0.98478	0.999993	19287	0	0.40248	0.015184	0.04949	0.915868	1010	4	0.40248
Olfr1353	4	0.89145	0.8914	0.999993	17337	0	0.42678	0.015184	0.049491	0.915868	1011	3	0.42678
Gm3646	4	0.22908	0.37463	0.999993	6893	1	0.42163	0.015199	0.049531	0.915868	1012	3	0.42163
Ccl7	4	0.88196	0.88184	0.999993	17119	0	0.28418	0.015221	0.049591	0.915868	1013	2	0.28418
Tmem68	4	0.98477	0.98473	0.999993	19285	0	0.30118	0.015228	0.049612	0.915868	1014	4	0.30118
Vmn1r198	4	0.96229	0.96225	0.999993	18779	0	0.48371	0.015231	0.049618	0.915868	1015	3	0.48371
Abo	4	0.17857	0.32369	0.999993	5905	2	0.089756	0.015258	0.049693	0.915868	1016	2	0.089756
B3gnt8	4	0.93967	0.93972	0.999993	18323	0	0.47439	0.015289	0.049788	0.915868	1017	3	0.47439
H1f0	4	0.30307	0.44901	0.999993	8361	2	-0.15333	0.015364	0.050016	0.915868	1018	1	-0.15333
Pcbp2	4	0.91372	0.91369	0.999993	17768	0	0.32857	0.015375	0.050044	0.915868	1019	3	0.32857
Etv4	4	0.97153	0.9716	0.999993	18978	0	0.36622	0.015382	0.050063	0.915868	1020	3	0.36622
Zfp446	3	0.98462	0.98481	0.999993	19284	0	0.41573	0.015384	0.04031	0.909588	1021	3	0.41573
Zfp541	4	0.73206	0.75038	0.999993	14214	1	0.28442	0.015388	0.050077	0.915868	1022	2	0.28442
Arg2	4	0.53889	0.64262	0.999993	11934	1	0.2206	0.015417	0.050168	0.915868	1023	3	0.2206
Cox7b	4	0.98458	0.98453	0.999993	19283	0	0.26837	0.015421	0.050181	0.915868	1024	4	0.26837
Olfr1046	4	0.98456	0.98451	0.999993	19282	0	0.28223	0.015438	0.050235	0.915868	1025	4	0.28223
Lamc2	4	0.67146	0.71174	0.999993	13397	1	0.31116	0.015448	0.050268	0.915868	1026	2	0.31116
Trip4	4	0.98252	0.98248	0.999993	19238	0	0.23726	0.01547	0.050335	0.915868	1027	4	0.23726
Ly6g6f	4	0.80441	0.80634	0.999993	15505	1	0.47836	0.015471	0.050342	0.915868	1028	3	0.47836
Mcu	4	0.9616	0.96153	0.999993	18765	0	0.33716	0.015479	0.05037	0.915868	1029	2	0.33716
Ankrd53	4	0.98452	0.98447	0.999993	19281	0	0.37119	0.015485	0.050393	0.915868	1030	4	0.37119
Pla2g4c	4	0.98446	0.98441	0.999993	19280	0	0.18494	0.015544	0.050571	0.915868	1031	4	0.18494
Ptpn9	4	0.98443	0.98438	0.999993	19279	0	0.27811	0.015574	0.050667	0.915868	1032	4	0.27811
Cdpf1	3	0.87288	0.87302	0.999993	16906	0	0.62081	0.015582	0.040778	0.909588	1033	2	0.62081
Zfp53	4	0.9844	0.98435	0.999993	19278	0	0.32144	0.0156	0.050748	0.915868	1034	4	0.32144
Tgfbr3	4	0.86721	0.86698	0.999993	16776	0	0.3501	0.015603	0.050754	0.915868	1035	3	0.3501
Tln1	3	0.90146	0.90154	0.999993	17553	0	0.61604	0.015606	0.040846	0.909588	1036	2	0.61604
Col17a1	4	0.96228	0.96225	0.999993	18778	0	0.33106	0.015608	0.05077	0.915868	1037	3	0.33106
Car12	4	0.98435	0.9843	0.999993	19276	0	0.38456	0.015652	0.050916	0.915868	1038	4	0.38456
Lrp1	4	0.98192	0.98188	0.999993	19219	0	0.42707	0.015661	0.050941	0.915868	1039	4	0.42707
Mast3	4	0.98434	0.98429	0.999993	19275	0	0.20705	0.015662	0.050945	0.915868	1040	4	0.20705
Eppin	4	0.98433	0.98429	0.999993	19274	0	0.30268	0.015667	0.050956	0.915868	1041	4	0.30268
Dao	4	0.98433	0.98428	0.999993	19273	0	0.34647	0.015674	0.05098	0.915868	1042	4	0.34647
Defb5	4	0.46045	0.60789	0.999993	11180	2	0.19056	0.015682	0.051009	0.915868	1043	2	0.19056
Bcl7c	3	0.12895	0.22297	0.999993	4887	1	0.11125	0.015685	0.041054	0.909588	1044	1	0.11125
Fam19a1	4	0.8766	0.87648	0.999993	16978	0	0.26103	0.015735	0.051172	0.915868	1045	2	0.26103
Dos	4	0.060881	0.14316	0.985287	2815	2	0.083436	0.015738	0.051177	0.915868	1046	2	0.083436
Camta1	4	0.41288	0.55978	0.999993	10282	1	0.4418	0.015741	0.051189	0.915868	1047	3	0.4418
Ctu1	4	0.71214	0.73694	0.999993	13920	1	0.34104	0.015788	0.051344	0.915868	1048	3	0.34104
Mcoln1	4	0.66199	0.70618	0.999993	13285	1	0.37536	0.015799	0.05138	0.915868	1049	3	0.37536
Arfgap3	3	0.66234	0.66951	0.999993	13291	1	0.27102	0.015805	0.041339	0.909588	1050	2	0.27102
Olfr1086	4	0.38588	0.53247	0.999993	9793	1	0.39336	0.015818	0.051425	0.915868	1051	3	0.39336
S100a1	4	0.71861	0.7413	0.999993	14028	1	0.095074	0.015841	0.051498	0.915868	1052	2	0.095074
Fgf17	4	0.98416	0.9841	0.999993	19272	0	0.34521	0.015843	0.051506	0.915868	1053	4	0.34521
Vmn2r97	4	0.98414	0.98407	0.999993	19271	0	0.2772	0.015864	0.051588	0.915868	1054	4	0.2772
Olfr523	4	0.95421	0.95413	0.999993	18602	0	0.39326	0.015866	0.051593	0.915868	1055	3	0.39326
Olfr444	4	0.44459	0.59173	0.999993	10887	2	-0.036217	0.015893	0.051674	0.915868	1056	1	-0.036217
BC049730	4	0.80452	0.80645	0.999993	15507	1	0.38838	0.015895	0.05168	0.915868	1057	3	0.38838
Trp53bp2	4	0.98408	0.98403	0.999993	19270	0	0.33014	0.01592	0.051749	0.915868	1058	4	0.33014
Dfna5	3	0.98404	0.98422	0.999993	19268	0	0.28513	0.01596	0.04173	0.909588	1059	3	0.28513
Ccdc30	4	0.60038	0.67258	0.999993	12562	1	0.36341	0.015976	0.05194	0.915868	1060	2	0.36341
Bmper	4	0.98399	0.98394	0.999993	19267	0	0.31449	0.016009	0.052024	0.915868	1061	4	0.31449
Akr1c19	4	0.39534	0.54207	0.999993	9964	1	0.52699	0.016045	0.052142	0.915868	1062	3	0.52699
Znfx1	4	0.8432	0.84293	0.999993	16289	0	0.3948	0.01605	0.052154	0.915868	1063	3	0.3948
Klhl18	4	0.26054	0.40636	0.999993	7523	1	0.23862	0.016052	0.052163	0.915868	1064	3	0.23862
Ly96	4	0.43167	0.57876	0.999993	10633	2	0.29692	0.016099	0.052303	0.915868	1065	2	0.29692
Riok3	4	0.44801	0.5952	0.999993	10939	2	0.053085	0.016105	0.052317	0.915868	1066	2	0.053085
Pid1	4	0.98387	0.98382	0.999993	19264	0	0.42733	0.016132	0.052385	0.915868	1067	4	0.42733
Alox15	3	0.63503	0.64759	0.999993	12957	1	0.54342	0.01617	0.042246	0.909588	1068	2	0.54342
Defb8	3	0.98383	0.984	0.999993	19263	0	0.39235	0.016175	0.042258	0.909588	1069	3	0.39235
Ttc39c	4	0.98382	0.98377	0.999993	19262	0	0.21744	0.016178	0.052513	0.915868	1070	4	0.21744
Phf23	4	0.9838	0.98375	0.999993	19261	0	0.31476	0.016197	0.052568	0.915868	1071	4	0.31476
Epas1	4	0.52785	0.63764	0.999993	11826	1	0.3219	0.0162	0.052573	0.915868	1072	3	0.3219
Ccdc39	3	0.98379	0.98396	0.999993	19260	0	0.40528	0.016206	0.04233	0.909588	1073	3	0.40528
Fuom	4	0.94516	0.9451	0.999993	18422	0	0.31866	0.016207	0.052599	0.915868	1074	3	0.31866
Vmn2r99	4	0.37872	0.5253	0.999993	9653	1	0.1732	0.016211	0.052615	0.915868	1075	2	0.1732
Olfr1089	4	0.15837	0.30324	0.999993	5552	1	0.46811	0.016231	0.052665	0.915868	1076	3	0.46811
Slc35f3	4	0.98377	0.98372	0.999993	19259	0	0.38828	0.016234	0.052673	0.915868	1077	4	0.38828
Nfatc1	4	0.98374	0.98369	0.999993	19257	0	0.2282	0.016263	0.052773	0.915868	1078	4	0.2282
Cd59a	4	0.98373	0.98369	0.999993	19256	0	0.18008	0.016268	0.052788	0.915868	1079	4	0.18008
Vmn1r191	4	0.85195	0.85166	0.999993	16448	0	0.3635	0.016277	0.05281	0.915868	1080	3	0.3635
Rhbdl2	4	0.78592	0.79081	0.999993	15141	1	0.46671	0.016284	0.052835	0.915868	1081	3	0.46671
Vmn2r84	3	0.8285	0.82845	0.999993	15998	0	0.32287	0.016321	0.042629	0.909588	1082	2	0.32287
Ccdc12	4	0.98365	0.98359	0.999993	19255	0	0.18667	0.016349	0.053019	0.916899	1083	4	0.18667
Itga7	4	0.86252	0.86231	0.999993	16657	0	0.42028	0.016355	0.053041	0.916899	1084	3	0.42028
Eid1	4	0.98362	0.98356	0.999993	19254	0	0.24056	0.016381	0.053116	0.917091	1085	4	0.24056
Tcfl5	3	0.98362	0.98378	0.999993	19253	0	0.31667	0.016384	0.042792	0.909588	1086	3	0.31667
Ppl	4	0.10307	0.22063	0.999993	4116	1	0.35828	0.016403	0.053187	0.917091	1087	3	0.35828
Sfxn5	4	0.98359	0.98353	0.999993	19252	0	0.36043	0.016405	0.053192	0.917091	1088	4	0.36043
Lin37	4	0.85819	0.85795	0.999993	16564	0	0.28055	0.016423	0.053241	0.91712	1089	2	0.28055
Cypt14	4	0.56908	0.65678	0.999993	12240	1	0.083549	0.016476	0.053394	0.91896	1090	1	0.083549
Dph7	3	0.98348	0.98364	0.999993	19250	0	0.36567	0.016524	0.043149	0.910127	1091	3	0.36567
Kcnj10	4	0.9552	0.95512	0.999993	18622	0	0.34402	0.016531	0.05358	0.921234	1092	3	0.34402
Prps1	4	0.43989	0.58709	0.999993	10783	1	0.30061	0.016566	0.05368	0.921234	1093	2	0.30061
Tmem132c	4	0.30731	0.45327	0.999993	8421	1	0.42032	0.016582	0.053732	0.921234	1094	3	0.42032
Ryr1	3	0.25658	0.38361	0.999993	7441	1	0.475	0.016586	0.043299	0.910127	1095	2	0.475
Sgce	4	0.10805	0.2294	0.999993	4254	2	0.19906	0.016605	0.053803	0.921234	1096	2	0.19906
Rnf150	4	0.4627	0.60963	0.999993	11218	1	0.074659	0.016634	0.053898	0.921234	1097	2	0.074659
Muc5b	4	0.92849	0.92862	0.999993	18096	0	0.31386	0.01666	0.053974	0.921234	1098	3	0.31386
Pcsk4	3	0.66819	0.67436	0.999993	13353	1	0.50663	0.016671	0.043489	0.910127	1099	2	0.50663
Nubpl	4	0.19431	0.33955	0.999993	6219	1	0.37302	0.016705	0.054094	0.921234	1100	3	0.37302
Mptx2	4	0.24326	0.38883	0.999993	7172	1	0.3314	0.016724	0.054153	0.921234	1101	3	0.3314
Keg1	4	0.23238	0.37792	0.999993	6963	2	-0.0099156	0.01674	0.054203	0.921234	1102	2	-0.0099156
Zfp382	4	0.96648	0.96647	0.999993	18870	0	0.45264	0.016773	0.054301	0.921234	1103	3	0.45264
Atp1a1	4	0.41765	0.56462	0.999993	10372	1	0.36673	0.016777	0.054312	0.921234	1104	3	0.36673
Cryz	4	0.8704	0.8702	0.999993	16854	0	0.363	0.016778	0.054313	0.921234	1105	3	0.363
Fam222a	4	0.66714	0.70919	0.999993	13341	1	0.26846	0.016786	0.054334	0.921234	1106	2	0.26846
Dnase2b	4	0.17329	0.31836	0.999993	5823	2	-0.01846	0.016793	0.054351	0.921234	1107	2	-0.01846
Ptp4a2	4	0.75737	0.76847	0.999993	14626	1	0.4221	0.016796	0.054364	0.921234	1108	3	0.4221
1700067K01Rik	3	0.98319	0.98336	0.999993	19248	0	0.26926	0.016807	0.043822	0.912024	1109	3	0.26926
Vmn1r68	3	0.37272	0.4762	0.999993	9544	1	0.63121	0.016814	0.043837	0.912024	1110	2	0.63121
Krt18	4	0.95846	0.95842	0.999993	18701	0	0.33302	0.016817	0.054422	0.921234	1111	3	0.33302
Gm20736	4	0.79787	0.80072	0.999993	15375	1	0.41366	0.016823	0.054439	0.921234	1112	3	0.41366
Pifo	4	0.25317	0.39886	0.999993	7380	2	-0.17805	0.016846	0.05451	0.921234	1113	1	-0.17805
Dusp5	4	0.6921	0.7243	0.999993	13657	1	0.39649	0.016853	0.054523	0.921234	1114	3	0.39649
Arpc3	4	0.88252	0.88241	0.999993	17131	0	0.47954	0.016896	0.054643	0.921234	1115	3	0.47954
Sprr1a	4	0.24664	0.39231	0.999993	7237	1	0.37809	0.016928	0.054745	0.921234	1116	3	0.37809
Accsl	4	0.94828	0.94825	0.999993	18476	0	0.39254	0.016937	0.054773	0.921234	1117	3	0.39254
Trip12	4	0.86143	0.86114	0.999993	16633	0	0.47918	0.016952	0.054825	0.921234	1118	3	0.47918
Clmn	4	0.67806	0.71569	0.999993	13480	1	0.38734	0.016968	0.054867	0.921234	1119	3	0.38734
Gm2799	4	0.68917	0.7225	0.999993	13627	1	0.35322	0.016968	0.054869	0.921234	1120	3	0.35322
Mefv	3	0.98302	0.98318	0.999993	19246	0	0.34346	0.016985	0.044265	0.912483	1121	3	0.34346
Mmp19	4	0.98301	0.98297	0.999993	19245	0	0.36188	0.016995	0.054943	0.921234	1122	4	0.36188
Necab3	4	0.029485	0.081314	0.90964	1737	3	-0.34113	0.017004	0.054974	0.921234	1123	1	-0.34113
Cep295	4	0.8299	0.82989	0.999993	16030	1	0.032131	0.017057	0.055138	0.921234	1124	1	0.032131
Wif1	4	0.98293	0.98289	0.999993	19244	0	0.25546	0.017073	0.05518	0.921234	1125	4	0.25546
4930539E08Rik	4	0.23193	0.37748	0.999993	6952	2	0.20607	0.017087	0.05522	0.921234	1126	2	0.20607
Asxl3	4	0.98291	0.98288	0.999993	19243	0	0.26905	0.017088	0.055227	0.921234	1127	4	0.26905
Tab3	4	0.90065	0.90062	0.999993	17537	0	0.19357	0.01711	0.055297	0.921234	1128	2	0.19357
Fam219a	4	0.92521	0.92533	0.999993	18026	0	0.28083	0.017118	0.055325	0.921234	1129	2	0.28083
Gpr135	3	0.55504	0.5885	0.999993	12092	1	0.18162	0.017155	0.044672	0.912483	1130	2	0.18162
Pkn2	4	0.811	0.8122	0.999993	15642	1	-0.0013148	0.017163	0.055449	0.921234	1131	1	-0.0013148
Prokr1	4	0.3208	0.46682	0.999993	8645	2	0.22428	0.017206	0.055583	0.921234	1132	2	0.22428
Elavl3	4	0.25077	0.39647	0.999993	7324	2	-0.17575	0.017216	0.05561	0.921234	1133	1	-0.17575
Acot5	3	0.38944	0.48548	0.999993	9848	1	0.45138	0.017235	0.044875	0.912483	1134	2	0.45138
Olfr340	4	0.67348	0.71294	0.999993	13424	1	0.33404	0.017238	0.055679	0.921234	1135	2	0.33404
Txndc12	4	0.96998	0.96998	0.999993	18944	0	0.32305	0.017269	0.055779	0.921234	1136	3	0.32305
Stxbp2	4	0.81372	0.81468	0.999993	15689	1	0.23866	0.017294	0.055851	0.921234	1137	2	0.23866
Rc3h2	3	0.50414	0.55448	0.999993	11576	1	0.16103	0.017314	0.045062	0.912483	1138	2	0.16103
Dbnl	4	0.11141	0.2354	0.999993	4352	2	0.0039706	0.017322	0.055944	0.921234	1139	2	0.0039706
Bex4	4	0.98268	0.98265	0.999993	19242	0	0.26049	0.017325	0.055956	0.921234	1140	4	0.26049
Rhoh	4	0.96175	0.96169	0.999993	18767	0	0.44972	0.017342	0.056007	0.921234	1141	3	0.44972
Hspg2	4	0.98264	0.98262	0.999993	19241	0	0.35366	0.017358	0.056051	0.921234	1142	4	0.35366
Defb46	3	0.98262	0.98279	0.999993	19240	0	0.49254	0.017383	0.045234	0.912483	1143	3	0.49254
Cad	4	0.98261	0.98258	0.999993	19239	0	0.19353	0.017389	0.056124	0.921234	1144	4	0.19353
Dcaf7	4	0.93214	0.93218	0.999993	18177	0	0.34486	0.017424	0.056234	0.921234	1145	3	0.34486
Ppp1r27	4	0.9793	0.97938	0.999993	19161	0	0.27957	0.017427	0.056246	0.921234	1146	4	0.27957
Gm3763	3	0.97834	0.97848	0.999993	19138	0	0.40532	0.017433	0.045368	0.912483	1147	3	0.40532
Kdsr	4	0.9473	0.94727	0.999993	18460	0	0.29141	0.01748	0.056391	0.921234	1148	3	0.29141
Olfr723	4	0.93884	0.93883	0.999993	18307	0	0.36776	0.017482	0.056398	0.921234	1149	3	0.36776
Rdx	4	0.51319	0.63108	0.999993	11665	1	0.27556	0.017486	0.056407	0.921234	1150	2	0.27556
Zbtb39	4	0.55144	0.64841	0.999993	12052	1	0.14541	0.017533	0.056545	0.921234	1151	3	0.14541
Fut2	3	0.81291	0.81282	0.999993	15676	0	0.40192	0.017533	0.045613	0.912483	1152	2	0.40192
Tmem136	4	0.96889	0.96889	0.999993	18916	0	0.39156	0.017576	0.056679	0.921234	1153	3	0.39156
Rasgrp3	4	0.75681	0.76806	0.999993	14616	1	0.27275	0.017586	0.056709	0.921234	1154	3	0.27275
Spaca1	4	0.69708	0.72736	0.999993	13725	1	0.41058	0.017607	0.05677	0.921234	1155	3	0.41058
Fam131b	4	0.89723	0.89714	0.999993	17470	0	0.30529	0.017631	0.056825	0.921234	1156	2	0.30529
Sytl4	4	0.98236	0.98233	0.999993	19237	0	0.29869	0.017637	0.05684	0.921234	1157	4	0.29869
Olfr16	3	0.98235	0.98253	0.999993	19236	0	0.24474	0.017646	0.04591	0.912483	1158	3	0.24474
Eif4h	4	0.96806	0.96806	0.999993	18902	0	0.35379	0.01765	0.056878	0.921234	1159	3	0.35379
Tex38	4	0.95694	0.95688	0.999993	18661	0	0.39677	0.017674	0.056939	0.921234	1160	3	0.39677
Krtap21-1	4	0.10889	0.23092	0.999993	4276	2	-0.16425	0.017692	0.056998	0.921234	1161	1	-0.16425
Itgb3bp	3	0.95089	0.95117	0.999993	18536	0	0.54201	0.017711	0.046081	0.912483	1162	3	0.54201
Tmbim4	4	0.62443	0.68529	0.999993	12830	1	0.32528	0.017719	0.057079	0.921234	1163	3	0.32528
Usp3	3	0.98223	0.98241	0.999993	19234	0	0.25343	0.017772	0.046232	0.912483	1164	3	0.25343
Rtn4	4	0.12071	0.25158	0.999993	4640	3	-0.18305	0.017797	0.057304	0.921234	1165	1	-0.18305
Trdmt1	4	0.9822	0.98215	0.999993	19233	0	0.41771	0.017803	0.057325	0.921234	1166	4	0.41771
Chchd10	4	0.97228	0.97236	0.999993	18991	0	0.39038	0.017804	0.057329	0.921234	1167	3	0.39038
4921524L21Rik	4	0.37956	0.52615	0.999993	9671	2	0.26259	0.017808	0.05734	0.921234	1168	2	0.26259
Dnajc7	4	0.98217	0.98213	0.999993	19232	0	0.16715	0.017827	0.05739	0.921234	1169	4	0.16715
Eif5a	3	0.98216	0.98234	0.999993	19231	0	0.30219	0.017843	0.046407	0.913052	1170	3	0.30219
Olfr1277	4	0.56447	0.65461	0.999993	12187	1	0.286	0.017857	0.057468	0.921234	1171	2	0.286
Tespa1	4	0.37778	0.52438	0.999993	9631	1	0.43891	0.017895	0.057578	0.921234	1172	3	0.43891
Mmp9	4	0.23921	0.38479	0.999993	7092	2	-0.0657	0.017903	0.057604	0.921234	1173	1	-0.0657
Defb15	4	0.98209	0.98206	0.999993	19230	0	0.34101	0.017905	0.05761	0.921234	1174	4	0.34101
Zfp2	4	0.85521	0.85497	0.999993	16514	0	0.25937	0.01793	0.057685	0.921234	1175	2	0.25937
Cox8c	4	0.98207	0.98204	0.999993	19227	0	0.1725	0.017931	0.057687	0.921234	1176	4	0.1725
Il18	4	0.71693	0.74014	0.999993	14006	1	0.32108	0.017938	0.057709	0.921234	1177	2	0.32108
Olfr665	4	0.98206	0.98203	0.999993	19226	0	0.24985	0.017942	0.057724	0.921234	1178	4	0.24985
Usp26	3	0.98204	0.98223	0.999993	19225	0	0.29501	0.017958	0.046665	0.913743	1179	3	0.29501
Mrpl51	4	0.98203	0.982	0.999993	19224	0	0.31964	0.017971	0.057798	0.921234	1180	4	0.31964
Cd86	4	0.25049	0.39618	0.999993	7318	1	0.34866	0.017995	0.057859	0.921234	1181	3	0.34866
Cpa5	4	0.982	0.98198	0.999993	19223	0	0.32962	0.017997	0.057864	0.921234	1182	4	0.32962
Eps15	4	0.982	0.98197	0.999993	19222	0	0.30258	0.018002	0.057885	0.921234	1183	4	0.30258
Slc25a26	4	0.53937	0.64285	0.999993	11938	1	0.41619	0.018009	0.057902	0.921234	1184	3	0.41619
Arc	3	0.18346	0.29287	0.999993	5999	1	0.25326	0.018029	0.04685	0.914314	1185	2	0.25326
Gm4871	4	0.92876	0.92888	0.999993	18103	0	0.40363	0.01803	0.057965	0.921234	1186	3	0.40363
Creb3l4	4	0.98197	0.98193	0.999993	19221	0	0.22421	0.018034	0.057978	0.921234	1187	4	0.22421
Lrig2	4	0.98195	0.98192	0.999993	19220	0	0.22139	0.018047	0.058013	0.921234	1188	4	0.22139
Zfp955a	4	0.56407	0.65443	0.999993	12180	1	0.38502	0.01806	0.058062	0.921234	1189	3	0.38502
Rtp1	4	0.056331	0.13457	0.981856	2656	2	0.051565	0.018085	0.058126	0.921234	1190	2	0.051565
Foxe3	3	0.91321	0.9133	0.999993	17758	0	0.38254	0.018108	0.047033	0.914934	1191	2	0.38254
1700008O03Rik	4	0.98187	0.98184	0.999993	19218	0	0.20255	0.018129	0.058263	0.921234	1192	4	0.20255
Orc2	4	0.27146	0.41727	0.999993	7738	2	-0.0043708	0.018167	0.058377	0.921234	1193	2	-0.0043708
Wdr37	4	0.98183	0.98179	0.999993	19217	0	0.28282	0.018174	0.058394	0.921234	1194	4	0.28282
Adra2b	4	0.98182	0.98179	0.999993	19216	0	0.43623	0.018177	0.058398	0.921234	1195	4	0.43623
Olfr1061	3	0.98179	0.98197	0.999993	19215	0	0.26093	0.018207	0.047263	0.914934	1196	3	0.26093
Sdcbp	4	0.78799	0.79246	0.999993	15185	1	-0.076946	0.01822	0.058519	0.921234	1197	1	-0.076946
Ankra2	4	0.19545	0.34069	0.999993	6244	1	0.35484	0.018221	0.058522	0.921234	1198	3	0.35484
Gopc	4	0.98177	0.98172	0.999993	19214	0	0.18955	0.018232	0.058556	0.921234	1199	4	0.18955
Camk2d	4	0.93778	0.93779	0.999993	18289	0	0.42553	0.01824	0.058579	0.921234	1200	3	0.42553
Ssxb9	4	0.98174	0.9817	0.999993	19213	0	0.30527	0.018259	0.058635	0.921234	1201	4	0.30527
Skint5	4	0.88044	0.88034	0.999993	17086	0	0.37312	0.018282	0.058706	0.921234	1202	3	0.37312
Mmel1	4	0.97979	0.97985	0.999993	19170	0	0.37174	0.018289	0.058723	0.921234	1203	4	0.37174
Efhd1	3	0.15747	0.25961	0.999993	5534	1	0.48895	0.018297	0.047465	0.914934	1204	2	0.48895
Rpe65	4	0.75171	0.76435	0.999993	14533	1	0.39787	0.01833	0.05885	0.921234	1205	3	0.39787
Ttc26	4	0.98165	0.9816	0.999993	19211	0	0.3473	0.018355	0.058925	0.921234	1206	4	0.3473
Chrng	3	0.84078	0.84078	0.999993	16246	0	0.64905	0.018356	0.047612	0.914934	1207	2	0.64905
Gltp	4	0.96401	0.96399	0.999993	18813	0	0.37941	0.018363	0.058952	0.921234	1208	3	0.37941
Dntt	4	0.42096	0.56792	0.999993	10438	2	-0.088465	0.018379	0.05901	0.921234	1209	1	-0.088465
Atrn	4	0.37737	0.52399	0.999993	9624	2	0.070649	0.018431	0.059185	0.921234	1210	2	0.070649
Olfr68	4	0.98157	0.98152	0.999993	19209	0	0.25164	0.018433	0.059189	0.921234	1211	4	0.25164
Perm1	4	0.98154	0.98149	0.999993	19208	0	0.20581	0.018462	0.059274	0.921234	1212	4	0.20581
Olfr873	4	0.58276	0.66358	0.999993	12376	1	0.36369	0.01847	0.059295	0.921234	1213	3	0.36369
Dner	4	0.65309	0.70112	0.999993	13180	1	0.33392	0.018503	0.059395	0.921234	1214	3	0.33392
Dsc1	4	0.39787	0.54464	0.999993	10007	1	0.13331	0.018537	0.059493	0.921234	1215	2	0.13331
Comp	3	0.57105	0.59965	0.999993	12259	1	-0.078192	0.018545	0.048075	0.915868	1216	1	-0.078192
Dhrs7	4	0.98142	0.98137	0.999993	19206	0	0.18369	0.018578	0.059608	0.921234	1217	4	0.18369
Cela1	4	0.25715	0.40293	0.999993	7454	2	-0.045322	0.01859	0.059643	0.921234	1218	2	-0.045322
Usp20	4	0.98138	0.98134	0.999993	19205	0	0.26811	0.018618	0.059718	0.921234	1219	4	0.26811
Sash1	4	0.12674	0.26186	0.999993	4827	3	-0.1632	0.018643	0.059793	0.921234	1220	1	-0.1632
Slc16a3	4	0.97354	0.97362	0.999993	19028	0	0.34651	0.018682	0.0599	0.921234	1221	3	0.34651
Sp2	4	0.1175	0.24599	0.999993	4520	2	-0.13862	0.018695	0.059937	0.921234	1222	1	-0.13862
Nhs	4	0.6586	0.70428	0.999993	13244	1	0.37682	0.018706	0.059964	0.921234	1223	3	0.37682
Tlk1	4	0.97345	0.97354	0.999993	19025	0	0.40886	0.01871	0.059976	0.921234	1224	3	0.40886
Rhbdl1	4	0.58923	0.66684	0.999993	12437	1	0.2357	0.018726	0.060018	0.921234	1225	2	0.2357
Vmn1r78	4	0.2332	0.37876	0.999993	6986	2	0.14666	0.018734	0.060036	0.921234	1226	2	0.14666
Dnase1l3	3	0.62459	0.63946	0.999993	12834	1	0.51748	0.018738	0.048561	0.915868	1227	2	0.51748
Tmem209	4	0.33412	0.48027	0.999993	8867	1	0.47079	0.018743	0.060057	0.921234	1228	3	0.47079
Npas3	4	0.38558	0.53217	0.999993	9787	1	0.26677	0.018748	0.060074	0.921234	1229	3	0.26677
Olfr429	4	0.98125	0.98121	0.999993	19204	0	0.35978	0.018751	0.060085	0.921234	1230	4	0.35978
Olfr872	4	0.75212	0.76467	0.999993	14541	1	0.47565	0.018792	0.060188	0.921234	1231	3	0.47565
Pxmp2	4	0.38781	0.53444	0.999993	9822	1	0.084135	0.018801	0.060213	0.921234	1232	2	0.084135
Pnldc1	4	0.92485	0.92496	0.999993	18016	0	0.43185	0.018809	0.06023	0.921234	1233	3	0.43185
Vmn1r75	4	0.75233	0.76483	0.999993	14545	1	0.37914	0.018816	0.060253	0.921234	1234	3	0.37914
Cckar	3	0.98117	0.98132	0.999993	19203	0	0.25667	0.018829	0.048793	0.915868	1235	3	0.25667
Mrps21	4	0.32063	0.46667	0.999993	8642	1	0.36506	0.018842	0.060327	0.921234	1236	3	0.36506
Ak2	4	0.088222	0.19423	0.999993	3688	2	0.067589	0.018854	0.060363	0.921234	1237	2	0.067589
Rae1	4	0.062056	0.14543	0.986809	2857	1	0.37136	0.018907	0.060526	0.921769	1238	3	0.37136
Hhat	4	0.98108	0.98104	0.999993	19202	0	0.15886	0.01892	0.06056	0.921769	1239	4	0.15886
Rusc1	4	0.45664	0.60398	0.999993	11099	2	-0.064975	0.01896	0.060676	0.921769	1240	1	-0.064975
Gpd1	4	0.98104	0.981	0.999993	19201	0	0.30764	0.018963	0.060687	0.921769	1241	4	0.30764
Olfr169	4	0.84417	0.84393	0.999993	16309	0	0.24774	0.018983	0.060743	0.921769	1242	2	0.24774
Prnd	4	0.98101	0.98098	0.999993	19200	0	0.2829	0.018991	0.06077	0.921769	1243	4	0.2829
Ido2	3	0.98092	0.98106	0.999993	19199	0	0.48772	0.01908	0.049413	0.915868	1244	3	0.48772
Dnmt3a	4	0.81094	0.81215	0.999993	15639	1	0.36833	0.019095	0.061081	0.921769	1245	3	0.36833
Stmn3	3	0.31023	0.4426	0.999993	8475	1	0.04761	0.0191	0.049459	0.915868	1246	1	0.04761
Casc1	4	0.95261	0.95257	0.999993	18570	0	0.39368	0.019116	0.061141	0.921769	1247	3	0.39368
Tagln2	4	0.97667	0.97681	0.999993	19104	0	0.30855	0.019118	0.061147	0.921769	1248	4	0.30855
Apoh	4	0.98087	0.98085	0.999993	19198	0	0.20152	0.019128	0.061175	0.921769	1249	4	0.20152
Stat3	3	0.76589	0.76607	0.999993	14775	0	0.28279	0.01914	0.04955	0.915868	1250	2	0.28279
Hcfc2	3	0.98086	0.98101	0.999993	19197	0	0.3551	0.01914	0.049553	0.915868	1251	3	0.3551
Olfr69	4	0.98084	0.98082	0.999993	19196	0	0.33913	0.019156	0.061247	0.921769	1252	4	0.33913
Fra10ac1	4	0.95763	0.95758	0.999993	18682	0	0.38111	0.019184	0.061332	0.921769	1253	3	0.38111
Cyp17a1	4	0.76741	0.77609	0.999993	14804	1	0.45192	0.019207	0.061397	0.921769	1254	3	0.45192
Dock7	4	0.98078	0.98076	0.999993	19194	0	0.35686	0.019222	0.061446	0.921769	1255	4	0.35686
Ccdc130	4	0.98076	0.98074	0.999993	19193	0	0.27197	0.019241	0.061505	0.921769	1256	4	0.27197
Dnm1l	4	0.98073	0.98071	0.999993	19192	0	0.19597	0.019272	0.061605	0.921769	1257	4	0.19597
Klhl34	4	0.47125	0.61315	0.999993	11296	1	0.11617	0.019276	0.061619	0.921769	1258	2	0.11617
Olfr111	4	0.54238	0.64422	0.999993	11966	1	0.35595	0.019284	0.061646	0.921769	1259	3	0.35595
Sptbn1	4	0.28396	0.42988	0.999993	7978	1	0.31236	0.019329	0.061794	0.921769	1260	3	0.31236
Sumf1	4	0.25204	0.39771	0.999993	7350	2	0.050174	0.019382	0.061941	0.921769	1261	2	0.050174
Tufm	4	0.98061	0.98061	0.999993	19190	0	0.2783	0.019391	0.061966	0.921769	1262	4	0.2783
Fiz1	3	0.78972	0.78982	0.999993	15220	0	0.42618	0.01941	0.050178	0.915868	1263	2	0.42618
Olfr279	4	0.98058	0.98058	0.999993	19189	0	0.22955	0.019416	0.062034	0.921769	1264	4	0.22955
Met	3	0.69729	0.69981	0.999993	13728	1	0.27305	0.019417	0.050197	0.915868	1265	2	0.27305
Cyp2d12	4	0.13353	0.27341	0.999993	5025	1	0.40484	0.019431	0.062076	0.921769	1266	3	0.40484
Olfr798	4	0.77545	0.78231	0.999993	14952	1	0.11174	0.019435	0.062088	0.921769	1267	2	0.11174
Naaladl1	4	0.93884	0.93883	0.999993	18308	0	0.38748	0.019465	0.062171	0.921769	1268	3	0.38748
Zfp639	4	0.87694	0.87683	0.999993	16988	0	0.37105	0.019485	0.062233	0.921769	1269	3	0.37105
Mynn	4	0.98051	0.98051	0.999993	19188	0	0.27903	0.019489	0.062246	0.921769	1270	4	0.27903
Ckap2l	4	0.75141	0.76411	0.999993	14528	1	0.32655	0.019498	0.062268	0.921769	1271	3	0.32655
Cript	4	0.95997	0.95993	0.999993	18729	0	0.35391	0.019529	0.062343	0.921769	1272	3	0.35391
Lca5l	4	0.78877	0.79311	0.999993	15200	1	0.11766	0.01954	0.062375	0.921769	1273	2	0.11766
Trcg1	4	0.98044	0.98045	0.999993	19187	0	0.22144	0.019562	0.062429	0.921769	1274	4	0.22144
Amfr	4	0.98043	0.98044	0.999993	19186	0	0.38495	0.01957	0.06245	0.921769	1275	4	0.38495
Nmi	4	0.98043	0.98044	0.999993	19185	0	0.43052	0.019573	0.062457	0.921769	1276	4	0.43052
Vstm4	3	0.9804	0.98054	0.999993	19184	0	0.53117	0.019598	0.050632	0.915868	1277	3	0.53117
Olfr1331	4	0.98039	0.9804	0.999993	19183	0	0.29427	0.019615	0.062569	0.921769	1278	4	0.29427
Pax9	4	0.72783	0.74749	0.999993	14152	1	0.36089	0.019619	0.062585	0.921769	1279	3	0.36089
Acmsd	4	0.98037	0.98038	0.999993	19182	0	0.2281	0.019626	0.062605	0.921769	1280	4	0.2281
Cptp	4	0.73786	0.75434	0.999993	14291	1	0.21397	0.019646	0.062668	0.921769	1281	3	0.21397
Acaa1b	3	0.97655	0.97673	0.999993	19100	0	0.47283	0.019654	0.05075	0.915868	1282	3	0.47283
Cnn2	4	0.092563	0.20214	0.999993	3828	2	0.077772	0.019699	0.062826	0.921769	1283	2	0.077772
Bcl2l13	4	0.78006	0.78597	0.999993	15027	1	0.49674	0.019754	0.062991	0.921769	1284	3	0.49674
Polm	4	0.56608	0.65536	0.999993	12211	1	0.40637	0.019771	0.063041	0.921769	1285	3	0.40637
Olfr259	4	0.82549	0.82559	0.999993	15950	1	0.41523	0.019788	0.063099	0.921769	1286	3	0.41523
Itgb1bp2	4	0.9802	0.98024	0.999993	19181	0	0.35892	0.019795	0.06312	0.921769	1287	4	0.35892
Pram1	3	0.9802	0.98032	0.999993	19180	0	0.26708	0.019803	0.051116	0.915868	1288	3	0.26708
Oit1	4	0.98019	0.98022	0.999993	19179	0	0.24959	0.019809	0.063164	0.921769	1289	4	0.24959
Kcnj6	3	0.45696	0.52487	0.999993	11108	1	0.017865	0.019814	0.05114	0.915868	1290	1	0.017865
Akr1cl	4	0.98017	0.9802	0.999993	19178	0	0.23971	0.019826	0.063208	0.921769	1291	4	0.23971
Ift88	3	0.97702	0.97719	0.999993	19111	0	0.49965	0.019853	0.051232	0.915868	1292	3	0.49965
Ttll1	4	0.27335	0.41919	0.999993	7775	1	0.37692	0.019857	0.063301	0.921769	1293	3	0.37692
Tas2r129	4	0.77216	0.77972	0.999993	14889	1	0.36552	0.019902	0.063441	0.921769	1294	3	0.36552
Fam227a	4	0.98008	0.98011	0.999993	19177	0	0.43379	0.019917	0.06348	0.921769	1295	4	0.43379
Gm7849	4	0.98006	0.98009	0.999993	19176	0	0.43806	0.01994	0.063554	0.921769	1296	4	0.43806
Mga	4	0.041416	0.10533	0.957719	2138	2	-0.14164	0.019962	0.063618	0.921769	1297	1	-0.14164
Qrfp	4	0.98	0.98003	0.999993	19175	0	0.29704	0.020002	0.06372	0.921769	1298	4	0.29704
Pafah1b1	3	0.12784	0.22153	0.999993	4856	2	-0.21633	0.020012	0.051625	0.915868	1299	1	-0.21633
Lypla2	4	0.72383	0.7448	0.999993	14096	1	0.18563	0.020015	0.063757	0.921769	1300	2	0.18563
Eddm3b	4	0.97994	0.97997	0.999993	19174	0	0.24065	0.020059	0.063874	0.921769	1301	4	0.24065
Pkd2l2	4	0.65827	0.70408	0.999993	13238	1	0.33382	0.020068	0.063896	0.921769	1302	3	0.33382
Ddx59	4	0.94506	0.94501	0.999993	18418	0	0.38641	0.020115	0.064028	0.921769	1303	3	0.38641
Ccrl2	4	0.4361	0.5832	0.999993	10718	1	0.12751	0.020121	0.064045	0.921769	1304	2	0.12751
Ptx4	3	0.97987	0.97999	0.999993	19173	0	0.23203	0.020128	0.05193	0.915868	1305	3	0.23203
Gpd1l	4	0.58242	0.66342	0.999993	12373	1	0.32626	0.02014	0.064105	0.921769	1306	3	0.32626
Mrps35	4	0.82552	0.82561	0.999993	15951	1	0.39879	0.020167	0.064175	0.921769	1307	3	0.39879
Hadh	4	0.97983	0.97989	0.999993	19172	0	0.31024	0.020168	0.064179	0.921769	1308	4	0.31024
Pik3c2g	4	0.052651	0.12739	0.976948	2537	2	0.046373	0.020173	0.064192	0.921769	1309	2	0.046373
Olfr1099	4	0.9798	0.97986	0.999993	19171	0	0.26365	0.020197	0.064255	0.921769	1310	4	0.26365
1700030K09Rik	3	0.051535	0.12075	0.970949	2501	1	0.35491	0.020229	0.0522	0.915868	1311	2	0.35491
Gjb4	4	0.74335	0.75826	0.999993	14394	1	0.36059	0.020244	0.064393	0.921769	1312	3	0.36059
Man1b1	4	0.79388	0.79738	0.999993	15293	1	0.27215	0.020261	0.064439	0.921769	1313	2	0.27215
9530003J23Rik	3	0.85159	0.85163	0.999993	16439	0	0.43129	0.020266	0.052294	0.915868	1314	2	0.43129
Olfr1000	4	0.20014	0.34545	0.999993	6331	2	0.086575	0.020279	0.064487	0.921769	1315	2	0.086575
Omt2b	4	0.93899	0.939	0.999993	18311	0	0.36855	0.020285	0.064511	0.921769	1316	3	0.36855
Slco6d1	4	0.68433	0.71954	0.999993	13569	1	0.49918	0.020293	0.064542	0.921769	1317	3	0.49918
Klk1b21	4	0.80875	0.81016	0.999993	15591	1	0.37798	0.020295	0.064551	0.921769	1318	2	0.37798
Chst8	4	0.97968	0.97976	0.999993	19169	0	0.25168	0.02032	0.064617	0.921769	1319	4	0.25168
Hpdl	4	0.21466	0.36011	0.999993	6606	1	-0.033104	0.020332	0.06465	0.921769	1320	1	-0.033104
S1pr5	4	0.69725	0.72748	0.999993	13727	1	0.35012	0.020341	0.064678	0.921769	1321	3	0.35012
Commd3	4	0.97965	0.97973	0.999993	19168	0	0.24967	0.020346	0.064692	0.921769	1322	4	0.24967
Gm4064	4	0.43687	0.58397	0.999993	10731	1	0.37356	0.020353	0.064718	0.921769	1323	3	0.37356
Pip4k2b	4	0.78829	0.79271	0.999993	15190	1	0.3807	0.020356	0.064725	0.921769	1324	3	0.3807
Myh4	4	0.96298	0.96294	0.999993	18790	0	0.41931	0.020362	0.064745	0.921769	1325	3	0.41931
Nfe2l2	3	0.84745	0.84749	0.999993	16374	0	0.39818	0.020378	0.052573	0.915868	1326	2	0.39818
Xkr7	4	0.42832	0.57547	0.999993	10578	1	0.30204	0.020384	0.064803	0.921769	1327	2	0.30204
Itpr1	3	0.97958	0.97971	0.999993	19167	0	0.30895	0.020421	0.052681	0.915868	1328	3	0.30895
Eea1	4	0.84689	0.84662	0.999993	16363	0	0.34587	0.020448	0.064991	0.92249	1329	3	0.34587
Sun1	4	0.97702	0.97715	0.999993	19110	0	0.39775	0.02047	0.065053	0.92249	1330	4	0.39775
Ifna4	3	0.79883	0.79887	0.999993	15394	0	0.32819	0.020488	0.052842	0.915868	1331	2	0.32819
Ankrd13d	4	0.85915	0.85886	0.999993	16581	0	0.41734	0.02049	0.065114	0.92249	1332	3	0.41734
Fkbp7	4	0.86128	0.86099	0.999993	16629	0	0.41116	0.0205	0.065144	0.92249	1333	3	0.41116
Zfp949	4	0.97947	0.97955	0.999993	19166	0	0.27718	0.020529	0.065229	0.92249	1334	4	0.27718
Alg6	3	0.97946	0.9796	0.999993	19165	0	0.30428	0.020542	0.052972	0.916899	1335	3	0.30428
Zfp9	4	0.76103	0.77119	0.999993	14688	1	0.25806	0.02058	0.065377	0.922851	1336	2	0.25806
Slc22a8	4	0.33175	0.4779	0.999993	8823	1	0.39692	0.020589	0.065402	0.922851	1337	3	0.39692
Kcnk10	4	0.97941	0.97948	0.999993	19164	0	0.30101	0.02059	0.065405	0.922851	1338	4	0.30101
Klrb1	4	0.7891	0.79339	0.999993	15208	1	0.32885	0.020623	0.065507	0.922851	1339	3	0.32885
B020004C17Rik	4	0.97937	0.97944	0.999993	19163	0	0.25298	0.020634	0.065536	0.922851	1340	4	0.25298
Serpina3j	4	0.33617	0.48242	0.999993	8904	1	0.40704	0.020666	0.065619	0.923049	1341	3	0.40704
Cep164	4	0.97236	0.97244	0.999993	18997	0	0.37295	0.020675	0.065648	0.923049	1342	3	0.37295
Rb1	4	0.22762	0.37317	0.999993	6868	1	0.34838	0.020701	0.065722	0.923049	1343	3	0.34838
Unc5c	4	0.15153	0.29617	0.999993	5427	1	0.30812	0.020764	0.0659	0.923049	1344	3	0.30812
Ryr2	4	0.97923	0.9793	0.999993	19160	0	0.22552	0.020771	0.065919	0.923049	1345	4	0.22552
Tkfc	4	0.03924	0.10096	0.948884	2064	3	-0.33412	0.020806	0.066022	0.923049	1346	1	-0.33412
Efhb	4	0.97918	0.97925	0.999993	19159	0	0.18751	0.020824	0.066081	0.923049	1347	4	0.18751
Tcp11l1	4	0.97909	0.97917	0.999993	19158	0	0.238	0.020906	0.066305	0.923049	1348	4	0.238
Pira1	4	0.84916	0.84889	0.999993	16393	0	0.34469	0.020912	0.066323	0.923049	1349	3	0.34469
Pmepa1	4	0.90794	0.90791	0.999993	17679	0	0.50349	0.020964	0.066482	0.923049	1350	3	0.50349
Tas1r2	4	0.979	0.97907	0.999993	19157	0	0.31718	0.020998	0.066582	0.923049	1351	4	0.31718
Sh2d7	4	0.81314	0.81416	0.999993	15679	1	0.30966	0.021008	0.066611	0.923049	1352	3	0.30966
Mamld1	4	0.97899	0.97906	0.999993	19156	0	0.19636	0.021009	0.066611	0.923049	1353	4	0.19636
Zik1	4	0.97899	0.97906	0.999993	19155	0	0.34086	0.021012	0.06662	0.923049	1354	4	0.34086
Fam161a	4	0.97897	0.97904	0.999993	19154	0	0.24465	0.021033	0.066671	0.923049	1355	4	0.24465
Kel	4	0.97895	0.97903	0.999993	19153	0	0.1682	0.021048	0.066715	0.923049	1356	4	0.1682
Hmox1	4	0.97893	0.97901	0.999993	19152	0	0.27631	0.021066	0.066765	0.923049	1357	4	0.27631
Parl	4	0.66275	0.70661	0.999993	13297	1	0.45285	0.021067	0.066769	0.923049	1358	3	0.45285
Arfgap1	4	0.97893	0.97901	0.999993	19151	0	0.19545	0.021069	0.066775	0.923049	1359	4	0.19545
Mybpc1	4	0.46772	0.61165	0.999993	11262	1	0.24549	0.021093	0.06684	0.923049	1360	2	0.24549
Ppp3cb	4	0.97889	0.97896	0.999993	19150	0	0.26981	0.02111	0.066894	0.923049	1361	4	0.26981
Pgpep1	4	0.97404	0.97411	0.999993	19037	0	0.16646	0.021123	0.066936	0.923049	1362	3	0.16646
Arl11	4	0.97886	0.97894	0.999993	19149	0	0.17851	0.02114	0.066987	0.923049	1363	4	0.17851
Olfr1305	4	0.96348	0.96345	0.999993	18799	0	0.3812	0.021144	0.067	0.923049	1364	3	0.3812
Lgr4	4	0.81609	0.81682	0.999993	15736	1	0.27752	0.021146	0.067005	0.923049	1365	3	0.27752
Pou6f1	4	0.77519	0.78209	0.999993	14946	1	0.17673	0.021175	0.06709	0.923317	1366	2	0.17673
Tppp2	4	0.053655	0.12937	0.978816	2568	2	0.20725	0.021233	0.067247	0.923317	1367	2	0.20725
l7Rn6	4	0.9787	0.97878	0.999993	19147	0	0.14869	0.021301	0.067436	0.923317	1368	4	0.14869
Cacna1s	3	0.9787	0.97885	0.999993	19146	0	0.23015	0.021304	0.054863	0.921234	1369	3	0.23015
Dcn	4	0.97869	0.97877	0.999993	19145	0	0.21422	0.02131	0.067457	0.923317	1370	4	0.21422
Sfn	3	0.83448	0.83448	0.999993	16133	0	0.51644	0.021318	0.054905	0.921234	1371	2	0.51644
Mogat1	4	0.72489	0.74553	0.999993	14113	1	0.37866	0.021333	0.067519	0.923317	1372	3	0.37866
Slc9c1	2	0.97866	0.97876	0.999993	19144	0	0.48014	0.021343	0.039389	0.907967	1373	2	0.48014
Dolpp1	2	0.97862	0.97872	0.999993	19143	0	0.41994	0.021382	0.039463	0.907967	1374	2	0.41994
Araf	4	0.97862	0.9787	0.999993	19142	0	0.2085	0.021384	0.067658	0.923317	1375	4	0.2085
Ihh	4	0.35676	0.50314	0.999993	9259	2	-0.13024	0.021386	0.067665	0.923317	1376	1	-0.13024
Scn5a	4	0.8794	0.87932	0.999993	17053	0	0.37679	0.021413	0.067743	0.923317	1377	3	0.37679
Vps8	4	0.9763	0.97644	0.999993	19094	0	0.47236	0.021422	0.067761	0.923317	1378	4	0.47236
Tmc4	3	0.85181	0.85184	0.999993	16445	0	0.21425	0.021438	0.055192	0.921234	1379	2	0.21425
Vnn1	4	0.31939	0.46543	0.999993	8620	1	0.28666	0.021439	0.067812	0.923317	1380	2	0.28666
Hpgds	4	0.97852	0.97861	0.999993	19141	0	0.26593	0.02148	0.067927	0.923317	1381	4	0.26593
Olfr691	4	0.23198	0.37753	0.999993	6954	1	0.41244	0.021489	0.06796	0.923317	1382	3	0.41244
Slc35a5	4	0.19304	0.3383	0.999993	6198	2	-0.026312	0.021544	0.068116	0.923317	1383	2	-0.026312
Dclre1a	4	0.97688	0.97701	0.999993	19107	0	0.35578	0.021577	0.0682	0.923317	1384	4	0.35578
Sp7	4	0.70445	0.732	0.999993	13822	1	0.40979	0.021591	0.068242	0.923317	1385	3	0.40979
Taf13	4	0.58084	0.66261	0.999993	12358	1	0.032173	0.021597	0.068255	0.923317	1386	2	0.032173
Olfr412	4	0.97839	0.97848	0.999993	19139	0	0.21624	0.02161	0.068291	0.923317	1387	4	0.21624
Nlrp4a	3	0.24485	0.36914	0.999993	7201	1	0.62977	0.021618	0.055611	0.921234	1388	2	0.62977
Mrps26	4	0.51003	0.62969	0.999993	11627	1	0.083754	0.02165	0.068408	0.923317	1389	2	0.083754
Med16	3	0.97832	0.97847	0.999993	19137	0	0.28181	0.021677	0.055748	0.921234	1390	3	0.28181
Cfdp1	4	0.97827	0.97837	0.999993	19136	0	0.26856	0.021731	0.068646	0.923317	1391	4	0.26856
Olfr365	4	0.7412	0.75673	0.999993	14348	1	0.18401	0.021755	0.068712	0.923317	1392	2	0.18401
Appbp2	4	0.63182	0.68928	0.999993	12925	1	0.39507	0.021756	0.068716	0.923317	1393	3	0.39507
Tmem125	3	0.94265	0.94285	0.999993	18376	0	0.51384	0.021805	0.056072	0.921234	1394	3	0.51384
Eng	4	0.97819	0.97829	0.999993	19135	0	0.31352	0.02181	0.068868	0.923317	1395	4	0.31352
Wdr45b	4	0.52764	0.63755	0.999993	11823	1	0.37848	0.021814	0.068877	0.923317	1396	3	0.37848
Zmym4	4	0.89142	0.89137	0.999993	17336	0	0.31619	0.021833	0.068934	0.923317	1397	2	0.31619
Gm21943	4	0.97813	0.97823	0.999993	19133	0	0.17562	0.021868	0.069024	0.923317	1398	4	0.17562
Rxfp1	3	0.97811	0.97825	0.999993	19132	0	0.29564	0.021893	0.056275	0.921234	1399	3	0.29564
Nme8	4	0.93156	0.93163	0.999993	18162	0	0.37568	0.021904	0.069129	0.923317	1400	3	0.37568
Cdhr3	3	0.97809	0.97823	0.999993	19130	0	0.37054	0.021909	0.056308	0.921234	1401	3	0.37054
Usp9y	3	0.97809	0.97823	0.999993	19129	0	0.49046	0.021912	0.056319	0.921234	1402	3	0.49046
A630001G21Rik	4	0.84651	0.84626	0.999993	16352	0	0.19604	0.021913	0.069151	0.923317	1403	3	0.19604
Rab3b	4	0.74435	0.75899	0.999993	14405	1	0.31442	0.021922	0.069179	0.923317	1404	2	0.31442
Ofd1	4	0.39435	0.54107	0.999993	9944	1	0.43409	0.021936	0.069217	0.923317	1405	3	0.43409
1110051M20Rik	4	0.85169	0.8514	0.999993	16441	0	0.22358	0.021949	0.06925	0.923317	1406	2	0.22358
Eif3j1	4	0.57734	0.66084	0.999993	12323	1	0.027347	0.021966	0.069308	0.923317	1407	2	0.027347
Thra	4	0.97802	0.97813	0.999993	19128	0	0.17435	0.021977	0.069336	0.923317	1408	4	0.17435
Crispld2	4	0.97801	0.97812	0.999993	19127	0	0.28952	0.02199	0.069374	0.923317	1409	4	0.28952
Psmd10	4	0.56685	0.65574	0.999993	12219	1	-0.023095	0.022018	0.069462	0.923317	1410	1	-0.023095
Obox1	4	0.97795	0.97807	0.999993	19126	0	0.15779	0.022048	0.06954	0.923317	1411	4	0.15779
Ube2cbp	4	0.36576	0.51226	0.999993	9420	2	0.21779	0.022083	0.069639	0.923317	1412	2	0.21779
Pcgf5	4	0.9307	0.93078	0.999993	18144	0	0.43666	0.022089	0.069656	0.923317	1413	3	0.43666
Olfr591	4	0.81541	0.81621	0.999993	15717	1	0.40271	0.02211	0.069718	0.923317	1414	2	0.40271
Ifna16	4	0.21246	0.35788	0.999993	6561	2	0.025756	0.022124	0.069764	0.923317	1415	2	0.025756
Scarf1	4	0.076471	0.17252	0.9961	3329	1	0.36152	0.022143	0.069817	0.923317	1416	3	0.36152
Fam181a	4	0.97782	0.97795	0.999993	19124	0	0.41596	0.022177	0.069918	0.923317	1417	4	0.41596
Btg2	3	0.87113	0.87124	0.999993	16870	0	0.19392	0.02219	0.056975	0.921234	1418	2	0.19392
Zfp758	4	0.97781	0.97793	0.999993	19123	0	0.17635	0.022192	0.069955	0.923317	1419	4	0.17635
Slc17a8	4	0.74503	0.75946	0.999993	14419	1	0.38889	0.022211	0.070013	0.923317	1420	3	0.38889
Gm14548	4	0.97778	0.97791	0.999993	19122	0	0.14992	0.022217	0.070028	0.923317	1421	4	0.14992
Edrf1	4	0.55542	0.65029	0.999993	12094	1	0.45435	0.022226	0.070044	0.923317	1422	3	0.45435
BC052040	4	0.72765	0.74738	0.999993	14150	1	0.33449	0.022234	0.070065	0.923317	1423	3	0.33449
Srrm4	4	0.7642	0.77359	0.999993	14747	1	0.33166	0.022262	0.07016	0.923317	1424	3	0.33166
Slc7a11	4	0.15755	0.30239	0.999993	5536	2	-0.067548	0.022282	0.070211	0.923317	1425	2	-0.067548
Tlcd2	4	0.9152	0.91522	0.999993	17815	0	0.40457	0.022288	0.070231	0.923317	1426	3	0.40457
Tmbim6	4	0.049228	0.12068	0.970949	2424	2	-0.11748	0.022334	0.07036	0.923317	1427	1	-0.11748
Gm6121	3	0.97764	0.9778	0.999993	19121	0	0.40735	0.022355	0.057357	0.921234	1428	3	0.40735
Krtap1-5	4	0.88095	0.88083	0.999993	17097	0	0.12922	0.022387	0.070507	0.923317	1429	2	0.12922
L1td1	4	0.70006	0.72926	0.999993	13767	1	0.37592	0.022396	0.070536	0.923317	1430	3	0.37592
Rab11a	4	0.97759	0.97773	0.999993	19120	0	0.25037	0.022406	0.070563	0.923317	1431	4	0.25037
Wfdc17	4	0.79621	0.7993	0.999993	15341	1	0.37677	0.022423	0.070613	0.923317	1432	3	0.37677
Cntd1	4	0.68082	0.7174	0.999993	13517	1	0.42124	0.022443	0.070659	0.923317	1433	3	0.42124
Fitm1	4	0.8453	0.84501	0.999993	16334	0	0.33023	0.02247	0.070739	0.923317	1434	3	0.33023
Sclt1	4	0.56579	0.65524	0.999993	12208	1	0.40998	0.02248	0.07076	0.923317	1435	3	0.40998
Vmn2r85	4	0.96563	0.96561	0.999993	18851	0	0.27462	0.022486	0.070778	0.923317	1436	2	0.27462
Gm10670	4	0.074768	0.16932	0.991055	3286	3	-0.27468	0.022492	0.070798	0.923317	1437	1	-0.27468
Mylip	4	0.158	0.30285	0.999993	5545	1	0.3482	0.02253	0.070903	0.923317	1438	3	0.3482
1700047I17Rik2	4	0.038351	0.099189	0.943085	2044	1	0.34863	0.022553	0.070963	0.923317	1439	3	0.34863
Trmt12	4	0.42	0.56691	0.999993	10423	1	0.34811	0.022566	0.071	0.923317	1440	3	0.34811
Ing5	3	0.18959	0.30066	0.999993	6124	1	0.52309	0.02259	0.057911	0.921234	1441	2	0.52309
Clec12b	4	0.48565	0.61924	0.999993	11420	1	-0.0043503	0.022598	0.071092	0.923317	1442	2	-0.0043503
Luc7l	2	0.97736	0.97751	0.999993	19117	0	0.49029	0.022641	0.041778	0.909588	1443	2	0.49029
Olfr741	4	0.94283	0.94287	0.999993	18380	0	0.27574	0.02265	0.071238	0.923317	1444	3	0.27574
Olfr462	4	0.18318	0.32834	0.999993	5994	1	0.33078	0.022667	0.071283	0.923317	1445	3	0.33078
Rarg	4	0.97447	0.97456	0.999993	19044	0	0.36073	0.022748	0.071528	0.923317	1446	3	0.36073
Sema3b	4	0.85807	0.85783	0.999993	16558	0	0.19854	0.022756	0.07155	0.923317	1447	2	0.19854
Lman2	3	0.97721	0.97739	0.999993	19115	0	0.28762	0.022785	0.058404	0.921234	1448	3	0.28762
Olfr1098	4	0.41166	0.55858	0.999993	10262	1	0.40694	0.022802	0.071688	0.923317	1449	3	0.40694
Zc3h12c	4	0.89324	0.89316	0.999993	17379	0	0.37037	0.022815	0.07172	0.923317	1450	3	0.37037
Fkbpl	4	0.83182	0.83178	0.999993	16067	1	0.43573	0.022833	0.071765	0.923317	1451	3	0.43573
Folr1	4	0.97714	0.97729	0.999993	19113	0	0.18092	0.022856	0.071819	0.923317	1452	4	0.18092
Mtrf1l	4	0.42235	0.56936	0.999993	10463	1	0.16538	0.022861	0.071835	0.923317	1453	3	0.16538
Bre	4	0.54283	0.64442	0.999993	11972	1	0.32852	0.022866	0.071845	0.923317	1454	2	0.32852
Ppp1r14d	4	0.21613	0.36163	0.999993	6645	1	0.25524	0.022929	0.072014	0.923317	1455	2	0.25524
Slc7a15	3	0.97322	0.97335	0.999993	19021	0	0.40805	0.022958	0.058821	0.921234	1456	3	0.40805
Btbd9	4	0.97703	0.97717	0.999993	19112	0	0.36826	0.022966	0.07212	0.923317	1457	4	0.36826
1110034G24Rik	4	0.85637	0.85617	0.999993	16535	0	0.4467	0.022966	0.072121	0.923317	1458	3	0.4467
Olfr218	4	0.66721	0.70923	0.999993	13343	1	0.29091	0.022993	0.072201	0.923317	1459	2	0.29091
Pard6a	4	0.39866	0.54542	0.999993	10021	2	0.20997	0.023029	0.072306	0.923317	1460	2	0.20997
C87977	4	0.97695	0.97708	0.999993	19109	0	0.34338	0.023055	0.072383	0.923317	1461	4	0.34338
D430019H16Rik	4	0.37925	0.52585	0.999993	9664	2	-0.00038208	0.023072	0.07243	0.923317	1462	2	-0.00038208
9430007A20Rik	4	0.73611	0.7531	0.999993	14270	1	0.34054	0.023083	0.072461	0.923317	1463	3	0.34054
Larp1	4	0.97691	0.97704	0.999993	19108	0	0.19225	0.02309	0.072477	0.923317	1464	4	0.19225
Zeb1	4	0.49174	0.62181	0.999993	11477	1	0.1653	0.023124	0.072577	0.923317	1465	2	0.1653
Fam136a	4	0.33857	0.48485	0.999993	8946	1	0.35872	0.023125	0.072578	0.923317	1466	3	0.35872
Ccsap	3	0.96225	0.96249	0.999993	18777	0	0.50926	0.023157	0.059285	0.921234	1467	3	0.50926
Uqcc1	4	0.89554	0.89547	0.999993	17432	0	0.33484	0.023166	0.072705	0.923317	1468	3	0.33484
Masp2	3	0.12016	0.21159	0.999993	4618	1	0.27763	0.023179	0.059345	0.921234	1469	2	0.27763
Dennd5a	4	0.65834	0.70413	0.999993	13239	1	0.45589	0.023208	0.072825	0.923317	1470	3	0.45589
Csrnp1	3	0.8801	0.88015	0.999993	17074	0	0.52179	0.023216	0.05945	0.921234	1471	2	0.52179
Kcnmb2	4	0.92152	0.92163	0.999993	17941	0	0.38202	0.023255	0.072953	0.923317	1472	3	0.38202
Nmral1	3	0.97019	0.97034	0.999993	18950	0	0.21214	0.023259	0.059557	0.921234	1473	3	0.21214
Serpinb3a	4	0.62275	0.68437	0.999993	12806	1	0.40101	0.023264	0.072976	0.923317	1474	3	0.40101
Tpm2	4	0.8917	0.89165	0.999993	17346	0	0.43527	0.023278	0.073015	0.923317	1475	3	0.43527
Mmd	4	0.014146	0.046292	0.80451	1091	1	0.2405	0.023282	0.073026	0.923317	1476	3	0.2405
Kcna2	4	0.9767	0.97683	0.999993	19106	0	0.35782	0.023303	0.073087	0.923317	1477	4	0.35782
Anxa1	3	0.97668	0.97687	0.999993	19105	0	0.31986	0.023315	0.059673	0.921234	1478	3	0.31986
Pkd2	4	0.97667	0.9768	0.999993	19103	0	0.19786	0.023332	0.073171	0.923317	1479	4	0.19786
Mybpc3	4	0.88973	0.88965	0.999993	17299	0	0.16709	0.023335	0.073179	0.923317	1480	2	0.16709
Zfp54	4	0.72568	0.74608	0.999993	14125	1	0.43293	0.023367	0.073271	0.923317	1481	3	0.43293
Ankrd16	4	0.89515	0.89509	0.999993	17426	0	0.1152	0.023387	0.073322	0.923317	1482	3	0.1152
Lrba	4	0.84222	0.84196	0.999993	16275	0	0.34727	0.023395	0.073344	0.923317	1483	3	0.34727
Vmo1	4	0.9766	0.97673	0.999993	19102	0	0.36737	0.023399	0.073352	0.923317	1484	4	0.36737
Myt1l	3	0.97658	0.97675	0.999993	19101	0	0.28517	0.023424	0.05992	0.921234	1485	3	0.28517
Zfp189	4	0.6017	0.67326	0.999993	12578	1	0.26322	0.02344	0.073457	0.923317	1486	3	0.26322
Camk2n1	4	0.2662	0.41204	0.999993	7635	1	0.34573	0.023456	0.073498	0.923317	1487	3	0.34573
Olfr1157	4	0.97654	0.97666	0.999993	19099	0	0.28557	0.02346	0.073513	0.923317	1488	4	0.28557
Mrps14	4	0.97653	0.97665	0.999993	19098	0	0.22577	0.023469	0.073547	0.923317	1489	4	0.22577
Tlr1	4	0.22269	0.36822	0.999993	6769	2	0.18237	0.023477	0.073563	0.923317	1490	2	0.18237
Acot4	4	0.69513	0.72616	0.999993	13699	1	0.29312	0.023486	0.073592	0.923317	1491	2	0.29312
Tnfrsf23	4	0.36922	0.51575	0.999993	9488	1	0.19526	0.023493	0.073613	0.923317	1492	2	0.19526
Adcy5	4	0.94964	0.94961	0.999993	18508	0	0.37314	0.023496	0.073623	0.923317	1493	3	0.37314
Cpne9	4	0.97648	0.9766	0.999993	19097	0	0.41022	0.023521	0.073688	0.923317	1494	4	0.41022
Olfr1314	4	0.70612	0.73308	0.999993	13840	1	0.33726	0.023531	0.073723	0.923317	1495	3	0.33726
B430306N03Rik	3	0.95414	0.95449	0.999993	18599	0	0.43051	0.023576	0.060278	0.921234	1496	3	0.43051
Ucp3	4	0.12963	0.2668	0.999993	4905	1	0.39391	0.023578	0.073857	0.923317	1497	3	0.39391
Ankrd28	4	0.97641	0.97653	0.999993	19096	0	0.34239	0.023592	0.073894	0.923317	1498	4	0.34239
Usp33	4	0.13971	0.2839	0.999993	5212	2	-0.09771	0.023598	0.073917	0.923317	1499	2	-0.09771
Atp5g3	3	0.97639	0.97657	0.999993	19095	0	0.21209	0.023605	0.060356	0.921234	1500	3	0.21209
Sowahb	4	0.92611	0.92623	0.999993	18044	0	0.36267	0.023616	0.073966	0.923317	1501	3	0.36267
Crip2	4	0.91279	0.91275	0.999993	17751	0	0.40408	0.023649	0.074064	0.923317	1502	3	0.40408
Slc34a3	4	0.94204	0.94207	0.999993	18364	0	0.26847	0.02365	0.074067	0.923317	1503	3	0.26847
Ssr3	4	0.9763	0.97643	0.999993	19093	0	0.23247	0.023698	0.07421	0.923317	1504	4	0.23247
Lypd8	4	0.51528	0.63202	0.999993	11693	1	0.0086222	0.023703	0.074225	0.923317	1505	2	0.0086222
Adora1	4	0.97629	0.97642	0.999993	19092	0	0.15416	0.023714	0.074259	0.923317	1506	4	0.15416
Gm17359	4	0.97628	0.97641	0.999993	19091	0	0.29971	0.023718	0.074266	0.923317	1507	4	0.29971
Atp6v1a	4	0.97627	0.97641	0.999993	19090	0	0.29969	0.023727	0.074296	0.923317	1508	4	0.29969
Dchs1	4	0.025806	0.073756	0.890685	1602	1	0.37124	0.023734	0.074317	0.923317	1509	3	0.37124
Scyl2	4	0.97625	0.97638	0.999993	19089	0	0.25077	0.023753	0.074377	0.923317	1510	4	0.25077
Zfp488	4	0.56894	0.65673	0.999993	12238	1	0.29887	0.023756	0.074382	0.923317	1511	3	0.29887
Tepp	4	0.090148	0.19773	0.999993	3746	2	-0.22894	0.023808	0.07453	0.923317	1512	1	-0.22894
Cml2	4	0.61551	0.68047	0.999993	12715	1	0.35839	0.023843	0.074623	0.923317	1513	3	0.35839
Micu2	4	0.54298	0.64448	0.999993	11976	1	0.10714	0.023861	0.074676	0.923317	1514	2	0.10714
Card10	4	0.80931	0.81068	0.999993	15605	1	0.4002	0.023873	0.07471	0.923317	1515	3	0.4002
Rfpl4	3	0.97612	0.97629	0.999993	19088	0	0.39104	0.023881	0.061046	0.921769	1516	3	0.39104
Snph	4	0.50217	0.62631	0.999993	11561	1	0.28476	0.023883	0.07474	0.923317	1517	2	0.28476
Aqp11	4	0.9761	0.97625	0.999993	19086	0	0.239	0.023896	0.074774	0.923317	1518	4	0.239
Cog4	4	0.9761	0.97624	0.999993	19085	0	0.25073	0.023899	0.074779	0.923317	1519	4	0.25073
Fkbp3	3	0.027208	0.068869	0.875305	1646	1	-0.089458	0.023931	0.061169	0.921769	1520	1	-0.089458
Creb1	4	0.92516	0.92527	0.999993	18023	0	0.45079	0.023966	0.074975	0.923317	1521	3	0.45079
Bbs2	3	0.037231	0.091762	0.931927	2009	2	-0.30761	0.02397	0.061254	0.921769	1522	1	-0.30761
Tbc1d5	4	0.97603	0.97616	0.999993	19084	0	0.43119	0.023971	0.074994	0.923317	1523	4	0.43119
1700037H04Rik	4	0.56857	0.65655	0.999993	12232	1	0.27575	0.024019	0.07511	0.923317	1524	3	0.27575
Cd209f	4	0.50502	0.62752	0.999993	11584	1	0.44916	0.024059	0.075237	0.923317	1525	3	0.44916
Zdhhc19	4	0.97593	0.97606	0.999993	19083	0	0.13852	0.024073	0.075267	0.923317	1526	4	0.13852
Pafah1b2	3	0.97592	0.97609	0.999993	19082	0	0.34694	0.024084	0.061519	0.921769	1527	3	0.34694
Olfr220	4	0.9759	0.97603	0.999993	19081	0	0.25413	0.024095	0.075335	0.923317	1528	4	0.25413
Antxr1	4	0.9759	0.97603	0.999993	19080	0	0.15618	0.024099	0.075343	0.923317	1529	4	0.15618
Trim36	4	0.098099	0.21194	0.999993	3982	2	-0.10326	0.024124	0.075404	0.923317	1530	2	-0.10326
Ankrd40	3	0.97587	0.97605	0.999993	19079	0	0.48053	0.024135	0.061632	0.921769	1531	3	0.48053
A230046K03Rik	3	0.93962	0.93981	0.999993	18322	0	0.32503	0.024168	0.061703	0.921769	1532	3	0.32503
Olfr1155	4	0.25277	0.39846	0.999993	7371	2	0.064574	0.024176	0.075555	0.923317	1533	2	0.064574
D630003M21Rik	4	0.97582	0.97594	0.999993	19078	0	0.2044	0.024181	0.075569	0.923317	1534	4	0.2044
Pnliprp1	4	0.97582	0.97593	0.999993	19077	0	0.36159	0.024184	0.075578	0.923317	1535	4	0.36159
Slc25a36	4	0.9758	0.97591	0.999993	19076	0	0.17592	0.0242	0.075624	0.923317	1536	4	0.17592
Kcng4	4	0.97579	0.9759	0.999993	19075	0	0.2977	0.024214	0.07567	0.923317	1537	4	0.2977
Cnih2	4	0.69064	0.72341	0.999993	13640	1	0.22748	0.024229	0.075712	0.923317	1538	3	0.22748
Aifm3	4	0.11221	0.23682	0.999993	4370	2	0.081812	0.024282	0.075857	0.923317	1539	2	0.081812
Tjp1	4	0.078941	0.17714	0.999993	3411	1	0.37117	0.024286	0.075871	0.923317	1540	3	0.37117
Cast	3	0.9493	0.94957	0.999993	18501	0	0.14186	0.024286	0.06198	0.921769	1541	3	0.14186
Vmn2r89	4	0.45984	0.60725	0.999993	11164	1	0.43248	0.02432	0.075958	0.923317	1542	3	0.43248
Ugt3a1	4	0.92833	0.92845	0.999993	18090	0	0.43227	0.024334	0.076001	0.923317	1543	3	0.43227
Gnptg	3	0.6504	0.65982	0.999993	13142	1	0.41324	0.024343	0.062116	0.921769	1544	2	0.41324
Cpt1b	4	0.31452	0.46058	0.999993	8543	1	0.25565	0.024347	0.076038	0.923317	1545	2	0.25565
Madcam1	4	0.97565	0.97577	0.999993	19074	0	0.27774	0.024352	0.076047	0.923317	1546	4	0.27774
Slc7a13	4	0.5135	0.63122	0.999993	11671	1	0.35714	0.024353	0.07605	0.923317	1547	3	0.35714
Serpina10	4	0.97564	0.97576	0.999993	19073	0	0.25773	0.024355	0.076057	0.923317	1548	4	0.25773
Rabggtb	4	0.93455	0.93459	0.999993	18227	0	0.40551	0.024368	0.076094	0.923317	1549	3	0.40551
Arrb1	4	0.56217	0.65352	0.999993	12165	1	0.31137	0.024387	0.076158	0.923317	1550	2	0.31137
Olfr1249	4	0.97558	0.9757	0.999993	19072	0	0.21008	0.024418	0.076238	0.923317	1551	4	0.21008
Fabp1	4	0.66976	0.71073	0.999993	13374	1	0.15818	0.024492	0.076429	0.923317	1552	2	0.15818
Vipr2	4	0.58989	0.6672	0.999993	12445	1	0.36809	0.024517	0.076498	0.923317	1553	3	0.36809
Traf4	4	0.97548	0.9756	0.999993	19071	0	0.17504	0.024521	0.076513	0.923317	1554	4	0.17504
Olfr994	4	0.86193	0.86167	0.999993	16642	0	0.39231	0.024534	0.076549	0.923317	1555	3	0.39231
Olfr473	4	0.28579	0.43172	0.999993	8026	1	0.17891	0.024544	0.076575	0.923317	1556	2	0.17891
Mettl7b	3	0.53424	0.57435	0.999993	11894	1	-0.03578	0.024563	0.062644	0.921769	1557	1	-0.03578
Wisp1	4	0.22546	0.371	0.999993	6829	2	-0.044893	0.024597	0.076713	0.923317	1558	2	-0.044893
Pkn3	3	0.93762	0.93782	0.999993	18288	0	0.31789	0.024603	0.062739	0.921769	1559	3	0.31789
Mrpl52	4	0.97539	0.97551	0.999993	19070	0	0.31056	0.024607	0.076741	0.923317	1560	4	0.31056
Pcx	4	0.83636	0.8362	0.999993	16164	1	0.326	0.024618	0.076776	0.923317	1561	3	0.326
Plin2	4	0.69009	0.72303	0.999993	13633	1	0.32341	0.024637	0.076834	0.923317	1562	3	0.32341
Cebpe	4	0.39258	0.53927	0.999993	9916	1	0.27747	0.024647	0.076853	0.923317	1563	2	0.27747
Sorbs2	4	0.97532	0.97544	0.999993	19069	0	0.23853	0.024677	0.076935	0.923317	1564	4	0.23853
C8g	4	0.23019	0.37575	0.999993	6909	2	0.12649	0.024684	0.07696	0.923317	1565	2	0.12649
Zfy2	4	0.92542	0.92553	0.999993	18028	0	0.38892	0.024695	0.07699	0.923317	1566	3	0.38892
Eln	4	0.87012	0.86991	0.999993	16850	0	0.13363	0.024702	0.077002	0.923317	1567	2	0.13363
Olfr362	4	0.67043	0.71112	0.999993	13385	1	0.27212	0.024703	0.077008	0.923317	1568	2	0.27212
Osgin2	3	0.97528	0.97545	0.999993	19068	0	0.3464	0.02472	0.063015	0.921769	1569	3	0.3464
Vmn1r116	2	0.97527	0.97541	0.999993	19066	0	0.47513	0.024735	0.045448	0.912483	1570	2	0.47513
Gm10377	4	0.36064	0.5071	0.999993	9323	1	0.41608	0.024744	0.077107	0.923317	1571	3	0.41608
Acvr1	3	0.97525	0.97542	0.999993	19065	0	0.41978	0.02475	0.063095	0.921769	1572	3	0.41978
Camsap2	4	0.93141	0.93149	0.999993	18161	0	0.37352	0.024773	0.077204	0.923317	1573	3	0.37352
Dct	4	0.9752	0.97532	0.999993	19064	0	0.21583	0.024801	0.077282	0.923317	1574	4	0.21583
Arhgef25	3	0.97519	0.97536	0.999993	19063	0	0.31713	0.024805	0.063212	0.921769	1575	3	0.31713
Rbm4	4	0.018183	0.057927	0.838884	1300	2	-0.20226	0.024807	0.077304	0.923317	1576	2	-0.20226
Rgs9bp	4	0.97515	0.97526	0.999993	19062	0	0.20046	0.024851	0.077426	0.923317	1577	4	0.20046
Col6a3	4	0.97514	0.97526	0.999993	19061	0	0.35518	0.024858	0.077443	0.923317	1578	4	0.35518
Zfp652	4	0.63377	0.69035	0.999993	12941	1	0.42215	0.02486	0.077448	0.923317	1579	3	0.42215
Cd24a	4	0.35711	0.50348	0.999993	9263	1	0.41862	0.02489	0.077532	0.923317	1580	3	0.41862
Slc45a2	4	0.96852	0.96853	0.999993	18909	0	0.27908	0.024912	0.0776	0.923317	1581	3	0.27908
Rdh16	4	0.18599	0.33119	0.999993	6052	1	0.17526	0.024965	0.077747	0.923317	1582	2	0.17526
Asprv1	2	0.97503	0.97517	0.999993	19060	0	0.432	0.024971	0.045869	0.912483	1583	2	0.432
Ube2dnl2	4	0.43927	0.58642	0.999993	10772	1	0.34489	0.024982	0.077792	0.923317	1584	3	0.34489
Fut11	4	0.96892	0.96891	0.999993	18920	0	0.22949	0.025018	0.077893	0.923317	1585	3	0.22949
1700024P04Rik	4	0.89041	0.89036	0.999993	17312	0	0.38335	0.025021	0.077904	0.923317	1586	3	0.38335
Entpd7	4	0.97496	0.97507	0.999993	19059	0	0.24872	0.025036	0.07794	0.923317	1587	4	0.24872
Zbtb8a	2	0.83315	0.8329	0.999993	16100	0	0.47234	0.025057	0.04603	0.912483	1588	1	0.47234
Dcaf10	4	0.97494	0.97504	0.999993	19058	0	0.20055	0.02506	0.077995	0.923317	1589	4	0.20055
Vmn1r80	4	0.027538	0.077294	0.900858	1662	1	0.048022	0.02507	0.078024	0.923317	1590	2	0.048022
Irak1	4	0.6815	0.71779	0.999993	13524	1	0.45457	0.025075	0.078044	0.923317	1591	3	0.45457
Irgm2	3	0.97492	0.97509	0.999993	19057	0	0.28442	0.025076	0.063882	0.921769	1592	3	0.28442
Invs	3	0.41532	0.50027	0.999993	10330	1	0.06251	0.025077	0.063884	0.921769	1593	1	0.06251
Hddc2	4	0.97489	0.97499	0.999993	19056	0	0.30378	0.02511	0.078151	0.923317	1594	4	0.30378
Fam179b	4	0.85601	0.8558	0.999993	16526	0	0.17949	0.025123	0.078182	0.923317	1595	3	0.17949
Myo1a	4	0.47708	0.61561	0.999993	11342	1	0.40383	0.025124	0.078186	0.923317	1596	3	0.40383
C1qtnf6	4	0.97483	0.97492	0.999993	19055	0	0.13351	0.025175	0.078326	0.923317	1597	4	0.13351
Usp8	3	0.97482	0.97498	0.999993	19054	0	0.51372	0.025183	0.064135	0.921769	1598	3	0.51372
Zmiz1	4	0.54808	0.64687	0.999993	12027	1	0.21438	0.025184	0.078357	0.923317	1599	2	0.21438
Trim63	3	0.97481	0.97497	0.999993	19053	0	0.2695	0.025193	0.064162	0.921769	1600	3	0.2695
Ciita	4	0.97479	0.97488	0.999993	19052	0	0.23168	0.025208	0.078428	0.923317	1601	4	0.23168
Ace	4	0.52681	0.63719	0.999993	11816	1	0.080005	0.025228	0.078486	0.923317	1602	2	0.080005
Ccdc105	4	0.8871	0.88702	0.999993	17240	0	0.33524	0.025271	0.078604	0.923317	1603	3	0.33524
Atxn7l3b	4	0.19057	0.33583	0.999993	6141	2	-0.012068	0.02528	0.078632	0.923317	1604	2	-0.012068
Det1	4	0.90515	0.90511	0.999993	17625	0	0.38357	0.025296	0.078671	0.923317	1605	3	0.38357
Unc13d	4	0.57478	0.65956	0.999993	12301	1	0.29243	0.025317	0.078736	0.923317	1606	2	0.29243
4930503B20Rik	3	0.70845	0.70994	0.999993	13872	1	0.16263	0.025393	0.064623	0.921769	1607	2	0.16263
Olfr351	4	0.82899	0.82897	0.999993	16009	1	0.31571	0.025402	0.078974	0.923317	1608	3	0.31571
Ttc1	3	0.97459	0.97474	0.999993	19050	0	0.44291	0.025408	0.064655	0.921769	1609	3	0.44291
Olfr48	4	0.7322	0.75047	0.999993	14218	1	0.3388	0.025409	0.078996	0.923317	1610	3	0.3388
Art5	4	0.97459	0.97468	0.999993	19049	0	0.23823	0.025409	0.078996	0.923317	1611	4	0.23823
Smad6	4	0.97458	0.97467	0.999993	19048	0	0.32547	0.025416	0.079007	0.923317	1612	4	0.32547
AU040320	4	0.97457	0.97466	0.999993	19047	0	0.21412	0.025429	0.079041	0.923317	1613	4	0.21412
Gm17455	4	0.97456	0.97465	0.999993	19046	0	0.18814	0.025436	0.079059	0.923317	1614	4	0.18814
Baiap3	4	0.97455	0.97464	0.999993	19045	0	0.36356	0.025446	0.079086	0.923317	1615	4	0.36356
Dse	3	0.91449	0.91454	0.999993	17794	0	0.44399	0.025466	0.0648	0.921769	1616	2	0.44399
Pcp4l1	4	0.31746	0.46353	0.999993	8588	1	0.3322	0.025473	0.079164	0.923317	1617	3	0.3322
Tmem8	4	0.97447	0.97456	0.999993	19043	0	0.39602	0.025497	0.079228	0.923317	1618	3	0.39602
Ankmy2	4	0.95662	0.95655	0.999993	18653	0	0.26922	0.025543	0.079329	0.923317	1619	3	0.26922
Mettl5	3	0.63437	0.64709	0.999993	12948	1	0.43372	0.02557	0.065049	0.92249	1620	2	0.43372
Cdca7l	4	0.56096	0.65292	0.999993	12150	1	0.39422	0.025587	0.079406	0.923317	1621	3	0.39422
Zfp354a	4	0.94261	0.94264	0.999993	18374	0	0.36815	0.025592	0.079416	0.923317	1622	3	0.36815
Dock8	4	0.96141	0.96132	0.999993	18761	0	0.25361	0.025596	0.079422	0.923317	1623	3	0.25361
Snapc4	4	0.65208	0.70057	0.999993	13164	1	0.43224	0.025597	0.079426	0.923317	1624	3	0.43224
Map3k8	3	0.97435	0.97451	0.999993	19040	0	0.2284	0.025648	0.065214	0.92249	1625	3	0.2284
Taar7f	4	0.36026	0.50669	0.999993	9314	2	0.1997	0.02566	0.079551	0.923317	1626	2	0.1997
Mpzl3	4	0.63844	0.69292	0.999993	12999	1	0.38186	0.025676	0.079584	0.923317	1627	3	0.38186
Wdr35	3	0.8054	0.80533	0.999993	15523	0	0.46898	0.02575	0.065452	0.922851	1628	2	0.46898
Klf9	4	0.10933	0.23169	0.999993	4290	1	0.41362	0.025753	0.079733	0.923936	1629	3	0.41362
Lyrm1	4	0.56422	0.65449	0.999993	12184	1	0.39856	0.02579	0.079797	0.923936	1630	3	0.39856
Vmn2r21	4	0.90001	0.89996	0.999993	17524	0	0.42184	0.02582	0.079866	0.92419	1631	3	0.42184
Cecr2	4	0.72982	0.74883	0.999993	14184	1	0.26338	0.025858	0.079933	0.924427	1632	3	0.26338
Plxnc1	3	0.80872	0.80864	0.999993	15590	0	0.54403	0.025911	0.065805	0.923049	1633	2	0.54403
Dram2	4	0.86503	0.86482	0.999993	16720	0	0.084294	0.025911	0.080036	0.924459	1634	2	0.084294
Rhox11	4	0.80173	0.80401	0.999993	15453	1	0.37813	0.025947	0.080101	0.924459	1635	3	0.37813
Timm13	4	0.42284	0.56986	0.999993	10470	1	0.34159	0.02596	0.080124	0.924459	1636	3	0.34159
Zcrb1	4	0.8519	0.85161	0.999993	16447	0	0.46422	0.025985	0.08018	0.924487	1637	3	0.46422
Ldlrap1	4	0.33582	0.48207	0.999993	8896	2	-0.1793	0.026016	0.080238	0.924487	1638	1	-0.1793
Celf2	4	0.44103	0.58824	0.999993	10801	1	0.23407	0.026068	0.080333	0.924487	1639	2	0.23407
Tnfaip8l3	4	0.4964	0.62384	0.999993	11523	1	0.30608	0.026091	0.080384	0.924487	1640	2	0.30608
2010111I01Rik	3	0.79734	0.79736	0.999993	15361	0	0.49901	0.026134	0.066338	0.923049	1641	2	0.49901
Olfr1100	3	0.97386	0.97399	0.999993	19034	0	0.31871	0.026144	0.066354	0.923049	1642	3	0.31871
Sugt1	4	0.34055	0.48684	0.999993	8974	2	0.14724	0.026173	0.080569	0.925552	1643	2	0.14724
Aadacl2	3	0.97074	0.97087	0.999993	18964	0	0.53775	0.026183	0.066445	0.923049	1644	3	0.53775
Chrna2	4	0.18125	0.32638	0.999993	5956	1	0.43401	0.026187	0.080595	0.925552	1645	3	0.43401
Gimap4	4	0.95225	0.95221	0.999993	18562	0	0.25817	0.026226	0.080683	0.926017	1646	3	0.25817
Fyco1	4	0.78595	0.79084	0.999993	15142	1	0.13494	0.026278	0.080772	0.926132	1647	2	0.13494
Olfr1408	4	0.51559	0.63215	0.999993	11696	1	0.2621	0.026284	0.080787	0.926132	1648	2	0.2621
Gtse1	3	0.58459	0.60934	0.999993	12397	1	0.4742	0.026303	0.066739	0.923049	1649	2	0.4742
Glp2r	3	0.97369	0.97382	0.999993	19031	0	0.32748	0.026311	0.066752	0.923049	1650	3	0.32748
2510009E07Rik	4	0.23044	0.376	0.999993	6916	1	0.23242	0.026352	0.080927	0.926507	1651	2	0.23242
Trnt1	4	0.79838	0.80117	0.999993	15385	1	0.43974	0.026366	0.080964	0.926507	1652	3	0.43974
Vmn1r17	4	0.42575	0.5728	0.999993	10523	1	0.3941	0.026371	0.080975	0.926507	1653	3	0.3941
Tmem87b	4	0.67178	0.71194	0.999993	13399	1	0.32101	0.026392	0.081018	0.926507	1654	3	0.32101
Rtn1	4	0.46071	0.60815	0.999993	11186	2	-0.10462	0.026436	0.081107	0.926507	1655	1	-0.10462
Fxyd4	4	0.89001	0.88994	0.999993	17301	0	0.35214	0.026477	0.08118	0.926507	1656	3	0.35214
Gm8369	3	0.97352	0.97364	0.999993	19027	0	0.37501	0.026482	0.06717	0.923317	1657	3	0.37501
Aqp4	4	0.90423	0.9042	0.999993	17607	0	0.3726	0.026506	0.081229	0.926507	1658	3	0.3726
Gltscr1	4	0.29799	0.44395	0.999993	8259	1	0.22243	0.026541	0.081299	0.926507	1659	2	0.22243
9330182O14Rik	4	0.16125	0.30612	0.999993	5609	2	0.16081	0.026555	0.081331	0.926507	1660	2	0.16081
Slc31a2	4	0.18484	0.33004	0.999993	6023	1	0.40838	0.026584	0.081393	0.926507	1661	3	0.40838
Lrp2bp	4	0.75039	0.76334	0.999993	14513	1	0.33923	0.026594	0.081409	0.926507	1662	2	0.33923
Igf2bp3	4	0.67645	0.71473	0.999993	13456	1	0.34794	0.026594	0.081409	0.926507	1663	3	0.34794
Sdc4	4	0.80368	0.80573	0.999993	15483	1	0.3424	0.026645	0.081515	0.926507	1664	3	0.3424
Fam126a	4	0.36416	0.51067	0.999993	9388	1	0.41791	0.02671	0.081655	0.926507	1665	3	0.41791
Apol11b	4	0.3946	0.54131	0.999993	9946	1	0.37622	0.026741	0.081719	0.926507	1666	3	0.37622
Cldn3	4	0.020347	0.062505	0.854821	1394	2	-0.30484	0.026751	0.081732	0.926507	1667	1	-0.30484
Btbd6	4	0.81056	0.8118	0.999993	15629	1	0.25496	0.026778	0.081784	0.926507	1668	2	0.25496
Dusp11	3	0.9732	0.97332	0.999993	19019	0	0.48119	0.026801	0.067908	0.923317	1669	3	0.48119
Sec63	4	0.28486	0.4308	0.999993	8000	2	-0.1054	0.026803	0.081835	0.926507	1670	1	-0.1054
Aif1l	4	0.92241	0.92251	0.999993	17962	0	0.41123	0.026823	0.081876	0.926507	1671	3	0.41123
Serpini1	3	0.97315	0.97328	0.999993	19018	0	0.33272	0.026851	0.068023	0.923317	1672	3	0.33272
Igsf3	4	0.12574	0.2602	0.999993	4789	2	-0.10597	0.026856	0.081924	0.926507	1673	1	-0.10597
Lrrc39	4	0.79985	0.80241	0.999993	15411	1	0.25268	0.026895	0.082021	0.926507	1674	2	0.25268
Tpsb2	4	0.94911	0.94906	0.999993	18498	0	0.1768	0.026908	0.082043	0.926507	1675	2	0.1768
Selp	4	0.69767	0.72773	0.999993	13734	1	0.33991	0.026909	0.082044	0.926507	1676	3	0.33991
C1qtnf9	4	0.81671	0.81738	0.999993	15749	1	0.14562	0.026961	0.082147	0.92714	1677	2	0.14562
Ccdc54	3	0.97301	0.97313	0.999993	19015	0	0.27795	0.026992	0.068372	0.923317	1678	3	0.27795
Tex2	3	0.97299	0.97311	0.999993	19014	0	0.27202	0.02701	0.068412	0.923317	1679	3	0.27202
Fam46c	4	0.91722	0.91725	0.999993	17855	0	0.26019	0.027042	0.082289	0.928209	1680	2	0.26019
Ocstamp	4	0.26467	0.41055	0.999993	7604	1	0.0033879	0.027066	0.08234	0.92825	1681	1	0.0033879
Folh1	3	0.97291	0.97302	0.999993	19011	0	0.25217	0.027089	0.068594	0.923317	1682	3	0.25217
Olfr570	3	0.9729	0.97301	0.999993	19010	0	0.3974	0.027104	0.068617	0.923317	1683	3	0.3974
C2cd5	4	0.10317	0.22079	0.999993	4118	1	0.0057194	0.027118	0.082433	0.928762	1684	1	0.0057194
Kpnb1	3	0.34106	0.45886	0.999993	8983	1	-0.18438	0.027129	0.068676	0.923317	1685	1	-0.18438
Tmem145	4	0.73759	0.75414	0.999993	14287	1	0.30664	0.027169	0.082542	0.92946	1686	2	0.30664
4930524N10Rik	3	0.67661	0.68156	0.999993	13459	1	0.54335	0.027209	0.06887	0.923317	1687	2	0.54335
Cep250	4	0.95368	0.95361	0.999993	18589	0	0.32234	0.027222	0.082654	0.930192	1688	3	0.32234
Vmn1r66	4	0.97321	0.9733	0.999993	19020	0	0.22145	0.027276	0.082751	0.930747	1689	3	0.22145
Efcab1	3	0.33893	0.45774	0.999993	8953	1	0.40926	0.027295	0.069066	0.923317	1690	2	0.40926
Wdr5b	4	0.52181	0.63496	0.999993	11747	1	0.18021	0.027328	0.082852	0.930871	1691	2	0.18021
Pip4k2c	4	0.95178	0.95174	0.999993	18550	0	0.33397	0.027356	0.082897	0.930871	1692	2	0.33397
Slc39a11	4	0.042631	0.10776	0.957719	2180	3	-0.2599	0.02738	0.082947	0.930871	1693	1	-0.2599
Olfr142	4	0.37654	0.52313	0.999993	9606	1	0.29898	0.027439	0.083054	0.931497	1694	3	0.29898
Tmed3	4	0.12169	0.25329	0.999993	4664	2	0.19257	0.027474	0.083127	0.931536	1695	2	0.19257
Jmjd4	4	0.9193	0.91932	0.999993	17907	0	0.27599	0.027485	0.083153	0.931536	1696	3	0.27599
Elavl1	3	0.97251	0.97265	0.999993	19003	0	0.45666	0.027486	0.069509	0.923317	1697	3	0.45666
Cib4	4	0.50928	0.62937	0.999993	11620	1	0.1753	0.027538	0.083263	0.931755	1698	3	0.1753
Vti1a	4	0.33556	0.48178	0.999993	8889	2	0.083173	0.02759	0.083358	0.931755	1699	2	0.083173
Foxred1	3	0.9724	0.97253	0.999993	18999	0	0.22996	0.0276	0.069775	0.923317	1700	3	0.22996
Prr14l	4	0.94255	0.94258	0.999993	18373	0	0.34214	0.027643	0.083475	0.931755	1701	3	0.34214
Tacc1	4	0.82526	0.82537	0.999993	15944	1	0.39282	0.027646	0.083481	0.931755	1702	3	0.39282
Ttll12	4	0.66082	0.70553	0.999993	13272	1	0.08018	0.027748	0.083696	0.931755	1703	2	0.08018
Slc25a40	3	0.10909	0.19724	0.999993	4283	2	-0.28404	0.02776	0.070138	0.923317	1704	1	-0.28404
Cacna1g	4	0.82781	0.82784	0.999993	15984	1	0.30558	0.02779	0.08379	0.931755	1705	2	0.30558
Klk1b9	4	0.67931	0.71648	0.999993	13501	1	0.16068	0.0278	0.083812	0.931755	1706	2	0.16068
1700101E01Rik	4	0.0083566	0.028191	0.731445	732	1	0.074671	0.027853	0.083914	0.931755	1707	2	0.074671
Scg5	3	0.68281	0.68697	0.999993	13541	1	0.25773	0.027878	0.070417	0.923317	1708	2	0.25773
Ces1f	3	0.78373	0.78378	0.999993	15101	0	0.47981	0.027898	0.070463	0.923317	1709	2	0.47981
Tcap	4	0.39533	0.54206	0.999993	9963	2	-0.10671	0.027905	0.08401	0.931755	1710	1	-0.10671
Pdk4	3	0.97208	0.97223	0.999993	18988	0	0.20242	0.027924	0.070527	0.923317	1711	3	0.20242
Cetn2	4	0.68295	0.71869	0.999993	13546	1	0.44623	0.027943	0.084076	0.931755	1712	3	0.44623
Pln	4	0.24927	0.395	0.999993	7287	2	0.023894	0.027957	0.084103	0.931755	1713	2	0.023894
Mical1	4	0.051766	0.12569	0.976948	2508	2	-0.23947	0.02801	0.084218	0.931755	1714	1	-0.23947
Slc6a9	4	0.8123	0.81338	0.999993	15667	1	0.18864	0.028038	0.084268	0.931755	1715	2	0.18864
Medag	4	0.68647	0.72083	0.999993	13591	1	0.38341	0.028069	0.084321	0.931755	1716	3	0.38341
Zfp119b	4	0.36899	0.51554	0.999993	9483	1	0.41158	0.02809	0.084365	0.931755	1717	3	0.41158
Slc22a19	4	0.29385	0.43975	0.999993	8177	2	0.17113	0.028097	0.084383	0.931755	1718	2	0.17113
Akr1c18	4	0.95831	0.95827	0.999993	18694	0	0.37662	0.028116	0.084418	0.931755	1719	3	0.37662
Lce1g	4	0.94582	0.94577	0.999993	18435	0	0.31965	0.028126	0.084433	0.931755	1720	3	0.31965
Mt3	4	0.69789	0.72787	0.999993	13738	1	-0.051308	0.028167	0.084514	0.931755	1721	1	-0.051308
Zfp534	2	0.46673	0.47586	0.999993	11248	1	0.3993	0.028201	0.051611	0.915868	1722	1	0.3993
Plbd2	4	0.76807	0.77659	0.999993	14816	1	0.42656	0.028207	0.084591	0.931755	1723	3	0.42656
Homer1	3	0.97178	0.97192	0.999993	18984	0	0.23059	0.028225	0.07121	0.923317	1724	3	0.23059
Npcd	4	0.83078	0.83076	0.999993	16044	1	0.39812	0.028284	0.084749	0.932431	1725	3	0.39812
Slc26a9	4	0.023075	0.068141	0.874481	1501	2	-0.04196	0.028377	0.084938	0.932431	1726	2	-0.04196
Timp1	4	0.86426	0.86403	0.999993	16702	0	0.27936	0.028377	0.084939	0.932431	1727	3	0.27936
BC030336	3	0.97162	0.97177	0.999993	18982	0	0.34547	0.028381	0.071586	0.923317	1728	3	0.34547
Nup54	3	0.16133	0.26454	0.999993	5611	1	0.5251	0.028398	0.071628	0.923317	1729	2	0.5251
Grk4	3	0.94865	0.94889	0.999993	18488	0	0.5147	0.028464	0.071791	0.923317	1730	3	0.5147
Mylk4	4	0.036685	0.095922	0.938858	1982	2	0.061649	0.028534	0.085235	0.934309	1731	2	0.061649
Slc23a2	4	0.36751	0.51402	0.999993	9448	1	0.3912	0.028543	0.085252	0.934309	1732	3	0.3912
Trim8	3	0.89274	0.8928	0.999993	17372	0	0.37517	0.028624	0.072167	0.923317	1733	2	0.37517
Agap2	3	0.95513	0.95544	0.999993	18620	0	0.47208	0.028705	0.072352	0.923317	1734	3	0.47208
Pga5	4	0.59279	0.66868	0.999993	12480	1	-0.00059971	0.028744	0.085663	0.935505	1735	1	-0.00059971
Hspb2	4	0.6966	0.72704	0.999993	13715	1	0.42039	0.028782	0.085745	0.935505	1736	3	0.42039
Olfr195	4	0.21528	0.36076	0.999993	6621	2	-0.059105	0.028849	0.08589	0.935505	1737	1	-0.059105
Fam83a	4	0.74182	0.75718	0.999993	14364	1	0.19325	0.028878	0.085939	0.935505	1738	2	0.19325
Bin2	3	0.82674	0.82672	0.999993	15969	0	0.46039	0.028895	0.0728	0.923317	1739	2	0.46039
Zfp873	4	0.7911	0.79502	0.999993	15244	1	0.0833	0.028901	0.085987	0.935505	1740	2	0.0833
Sgms1	4	0.25351	0.3992	0.999993	7387	2	0.060083	0.028953	0.086094	0.935505	1741	2	0.060083
Olfr706	4	0.73475	0.75217	0.999993	14255	1	0.083322	0.029006	0.086204	0.935505	1742	2	0.083322
Ly6i	3	0.97096	0.97108	0.999993	18968	0	0.36306	0.029044	0.07315	0.923317	1743	3	0.36306
Tlr8	4	0.26258	0.40842	0.999993	7561	2	0.14877	0.029111	0.086419	0.935505	1744	2	0.14877
Tuba3a	4	0.92613	0.92626	0.999993	18045	0	0.3725	0.029119	0.086438	0.935505	1745	3	0.3725
Ces2h	4	0.11075	0.23426	0.999993	4331	1	0.24693	0.02913	0.08646	0.935505	1746	2	0.24693
Tas2r140	4	0.95905	0.95901	0.999993	18713	0	0.41128	0.029163	0.086533	0.935505	1747	3	0.41128
4930544G11Rik	4	0.94929	0.94925	0.999993	18500	0	0.28605	0.029191	0.086588	0.935505	1748	3	0.28605
Cyp26b1	4	0.80149	0.80382	0.999993	15449	1	0.4352	0.029199	0.0866	0.935505	1749	3	0.4352
Pdia4	4	0.95009	0.95007	0.999993	18519	0	0.44548	0.029221	0.086648	0.935505	1750	3	0.44548
Gcnt7	4	0.77061	0.77852	0.999993	14858	1	0.37957	0.029232	0.086672	0.935505	1751	3	0.37957
Csf2rb	4	0.85122	0.85094	0.999993	16429	0	0.40816	0.029312	0.086821	0.935505	1752	3	0.40816
Cldn24	4	0.33099	0.47715	0.999993	8807	2	0.0045792	0.02932	0.086836	0.935505	1753	2	0.0045792
Tdpoz2	4	0.60398	0.67444	0.999993	12594	1	0.38294	0.029323	0.086841	0.935505	1754	3	0.38294
Ubr5	3	0.36382	0.47129	0.999993	9378	1	0.22097	0.029336	0.073846	0.923317	1755	2	0.22097
Ftmt	4	0.071924	0.1641	0.988401	3179	2	-0.17437	0.029372	0.086936	0.935505	1756	2	-0.17437
St18	4	0.36038	0.50682	0.999993	9316	2	0.10603	0.029425	0.087038	0.935505	1757	2	0.10603
Gm614	4	0.6006	0.6727	0.999993	12565	1	0.34785	0.029442	0.087075	0.935505	1758	3	0.34785
Ppp2r3a	4	0.94473	0.9447	0.999993	18414	0	0.25994	0.029469	0.08714	0.935505	1759	3	0.25994
Slc50a1	4	0.96635	0.96635	0.999993	18866	0	0.33421	0.02949	0.087183	0.935505	1760	3	0.33421
Rint1	4	0.47321	0.61398	0.999993	11314	1	0.37758	0.029516	0.08723	0.935505	1761	2	0.37758
Lrrcc1	4	0.69246	0.72453	0.999993	13660	1	0.20951	0.029526	0.08726	0.935505	1762	2	0.20951
Aadacl3	4	0.27107	0.41688	0.999993	7726	1	0.41231	0.029528	0.087264	0.935505	1763	3	0.41231
Rpgrip1	4	0.11335	0.23881	0.999993	4397	1	0.17191	0.02953	0.087266	0.935505	1764	3	0.17191
Rab40c	3	0.93253	0.93266	0.999993	18187	0	0.43632	0.029533	0.074297	0.923317	1765	2	0.43632
Mafb	4	0.78974	0.79391	0.999993	15221	1	0.21274	0.029556	0.087319	0.935505	1766	2	0.21274
Misp	4	0.7109	0.73613	0.999993	13908	1	0.39579	0.029582	0.087374	0.935505	1767	3	0.39579
Wrb	4	0.83419	0.83406	0.999993	16124	1	0.42459	0.029609	0.087427	0.935505	1768	3	0.42459
2010012O05Rik	3	0.97039	0.97053	0.999993	18958	0	0.32664	0.02961	0.07447	0.923317	1769	3	0.32664
Ttc39a	4	0.044733	0.11192	0.959289	2266	3	-0.15801	0.029634	0.087477	0.935505	1770	1	-0.15801
Klf6	4	0.81954	0.82001	0.999993	15818	1	0.34735	0.029678	0.087563	0.935505	1771	3	0.34735
Zfp52	4	0.43138	0.57848	0.999993	10628	2	0.036668	0.029687	0.087573	0.935505	1772	2	0.036668
Prkar1b	4	0.94564	0.94559	0.999993	18426	0	0.38524	0.029689	0.087576	0.935505	1773	3	0.38524
Atp8b4	4	0.83427	0.83415	0.999993	16126	1	0.30689	0.029709	0.087616	0.935505	1774	2	0.30689
Prl7a2	4	0.92286	0.92296	0.999993	17975	0	0.3745	0.029718	0.087639	0.935505	1775	3	0.3745
Creb3l2	4	0.11486	0.24142	0.999993	4437	2	0.085275	0.029719	0.087642	0.935505	1776	2	0.085275
Bag6	4	0.88203	0.8819	0.999993	17121	0	0.33447	0.029756	0.087711	0.935505	1777	3	0.33447
Serpinb9e	4	0.96011	0.96006	0.999993	18735	0	0.33148	0.02976	0.087721	0.935505	1778	3	0.33148
Mdfic	3	0.74743	0.74759	0.999993	14455	0	0.33457	0.02977	0.074855	0.923317	1779	2	0.33457
Ctsa	4	0.53697	0.64175	0.999993	11916	1	0.046042	0.029791	0.087798	0.935505	1780	1	0.046042
Abcg8	4	0.83983	0.83963	0.999993	16224	0	0.27058	0.029844	0.087888	0.935505	1781	3	0.27058
Krt23	4	0.73717	0.75385	0.999993	14283	1	0.36975	0.029876	0.087954	0.935505	1782	3	0.36975
Cyp46a1	4	0.15649	0.30128	0.999993	5515	1	0.30621	0.029903	0.088012	0.935505	1783	2	0.30621
Slc25a30	4	0.96574	0.96573	0.999993	18853	0	0.34059	0.029941	0.088084	0.935505	1784	3	0.34059
Casp3	4	0.29449	0.44038	0.999993	8188	2	-0.054316	0.029949	0.088098	0.935505	1785	2	-0.054316
Zfy1	4	0.70408	0.73177	0.999993	13814	1	0.34055	0.029958	0.08812	0.935505	1786	3	0.34055
Dnajb8	4	0.3928	0.53951	0.999993	9919	2	0.19457	0.029975	0.088158	0.935505	1787	2	0.19457
Dtna	4	0.95035	0.95031	0.999993	18523	0	0.46879	0.029979	0.088171	0.935505	1788	3	0.46879
Spata6	4	0.84409	0.84385	0.999993	16307	0	0.24556	0.030001	0.088215	0.935505	1789	3	0.24556
1700028K03Rik	4	0.95001	0.94998	0.999993	18517	0	0.32374	0.030053	0.08833	0.935915	1790	2	0.32374
Tnfsf18	4	0.85123	0.85095	0.999993	16430	0	0.12679	0.030106	0.088419	0.935915	1791	2	0.12679
Wfdc6a	4	0.89955	0.89952	0.999993	17509	0	0.35874	0.030118	0.088445	0.935915	1792	3	0.35874
Cog2	4	0.37975	0.52634	0.999993	9673	2	0.16885	0.030149	0.088511	0.935915	1793	2	0.16885
Olfr996	4	0.88167	0.88155	0.999993	17109	0	0.42574	0.030149	0.088511	0.935915	1794	3	0.42574
Olfr1245	4	0.89094	0.89089	0.999993	17325	0	0.37349	0.030165	0.088539	0.935915	1795	3	0.37349
Cabs1	3	0.54008	0.5783	0.999993	11944	1	-0.048168	0.030203	0.075851	0.923317	1796	1	-0.048168
Nfkbid	4	0.28502	0.43096	0.999993	8004	2	-0.072277	0.03021	0.088634	0.936417	1797	1	-0.072277
Gm13152	3	0.96976	0.96992	0.999993	18941	0	0.44051	0.030241	0.075932	0.923317	1798	3	0.44051
Trak2	4	0.16105	0.3059	0.999993	5604	1	0.042712	0.030315	0.088845	0.937643	1799	2	0.042712
Cope	4	0.38451	0.53113	0.999993	9761	1	0.33978	0.030367	0.088961	0.937652	1800	3	0.33978
Gm4906	4	0.29305	0.43897	0.999993	8165	1	0.35058	0.03042	0.089061	0.937652	1801	3	0.35058
Dpysl4	3	0.15749	0.25964	0.999993	5535	2	-0.23576	0.030439	0.076357	0.923317	1802	1	-0.23576
Zfp644	3	0.71829	0.71908	0.999993	14026	1	0.54473	0.030462	0.076415	0.923317	1803	2	0.54473
Dpf1	4	0.73224	0.75051	0.999993	14220	1	0.37526	0.030468	0.089156	0.937652	1804	3	0.37526
Ear1	3	0.96046	0.96076	0.999993	18741	0	0.39719	0.030477	0.076449	0.923317	1805	3	0.39719
Pih1d2	4	0.89624	0.89618	0.999993	17451	0	0.40194	0.030501	0.089226	0.937652	1806	3	0.40194
Foxi3	3	0.70187	0.70396	0.999993	13794	1	0.064382	0.030517	0.076534	0.923317	1807	1	0.064382
Olfr292	4	0.92286	0.92297	0.999993	17976	0	0.36546	0.030529	0.089279	0.937652	1808	3	0.36546
Cntfr	3	0.94111	0.94126	0.999993	18347	0	0.42455	0.03056	0.076638	0.923317	1809	3	0.42455
Nrn1l	4	0.19446	0.33971	0.999993	6221	2	-0.16137	0.030577	0.089367	0.937652	1810	1	-0.16137
Mrpl10	3	0.96942	0.96959	0.999993	18937	0	0.39387	0.030577	0.076674	0.923317	1811	3	0.39387
Yipf2	4	0.88691	0.88683	0.999993	17233	0	0.36893	0.030581	0.089377	0.937652	1812	3	0.36893
Tm6sf2	4	0.73276	0.75084	0.999993	14227	1	0.3493	0.030592	0.089398	0.937652	1813	3	0.3493
Mettl21e	4	0.84952	0.84925	0.999993	16397	0	0.30533	0.030602	0.089427	0.937652	1814	3	0.30533
Taf15	4	0.92161	0.92173	0.999993	17944	0	0.38998	0.030612	0.08945	0.937652	1815	3	0.38998
Abcg3	4	0.75642	0.76779	0.999993	14608	1	0.36068	0.030628	0.089486	0.937652	1816	3	0.36068
Gnrh1	4	0.78205	0.78763	0.999993	15066	1	0.24519	0.030629	0.089489	0.937652	1817	2	0.24519
Rad54b	3	0.96934	0.96952	0.999993	18934	0	0.26551	0.030656	0.076865	0.923317	1818	3	0.26551
Scn11a	4	0.39633	0.54308	0.999993	9982	2	-0.098488	0.030681	0.089589	0.937652	1819	1	-0.098488
Lgals4	4	0.6288	0.68766	0.999993	12885	1	0.27145	0.030705	0.089641	0.937652	1820	2	0.27145
Aipl1	4	0.35229	0.49867	0.999993	9193	2	-0.083756	0.030734	0.08969	0.937652	1821	1	-0.083756
4930404N11Rik	4	0.45767	0.60503	0.999993	11122	1	0.3123	0.030789	0.0898	0.937652	1822	3	0.3123
Il15ra	4	0.96556	0.96554	0.999993	18849	0	0.27313	0.030806	0.089828	0.937652	1823	3	0.27313
Rel	4	0.8746	0.87445	0.999993	16942	0	0.38355	0.030838	0.089895	0.937652	1824	3	0.38355
Glce	2	0.96913	0.96931	0.999993	18928	0	0.35268	0.030865	0.056274	0.921234	1825	2	0.35268
Gm4861	3	0.54232	0.57978	0.999993	11965	1	0.12991	0.030872	0.077362	0.923317	1826	2	0.12991
Abhd13	4	0.65664	0.70316	0.999993	13223	1	0.36752	0.030889	0.089998	0.937724	1827	3	0.36752
Olfr1318	3	0.94767	0.94794	0.999993	18466	0	0.42689	0.03093	0.077498	0.923317	1828	3	0.42689
Ube2k	4	0.41663	0.56357	0.999993	10354	2	0.043103	0.030943	0.090122	0.937724	1829	2	0.043103
Arl5a	4	0.92211	0.92223	0.999993	17954	0	0.33298	0.030954	0.090153	0.937724	1830	3	0.33298
Htr6	3	0.92671	0.92682	0.999993	18058	0	0.39266	0.030968	0.077586	0.923317	1831	2	0.39266
Nthl1	4	0.8591	0.85882	0.999993	16579	0	0.41579	0.030975	0.090188	0.937724	1832	3	0.41579
Lztr1	4	0.50899	0.62924	0.999993	11617	1	0.17524	0.031017	0.090274	0.938128	1833	2	0.17524
Fastkd2	4	0.81335	0.81437	0.999993	15682	1	0.26247	0.031048	0.090332	0.938229	1834	2	0.26247
Cgref1	3	0.2555	0.38232	0.999993	7419	1	0.027035	0.031068	0.077804	0.923317	1835	1	0.027035
Tacc2	3	0.96889	0.96908	0.999993	18917	0	0.21864	0.031111	0.077905	0.923317	1836	3	0.21864
Hsf4	4	0.89161	0.89156	0.999993	17342	0	0.11164	0.031152	0.090547	0.938321	1837	2	0.11164
Prn	4	0.81606	0.81679	0.999993	15734	1	0.27795	0.031256	0.090742	0.938321	1838	2	0.27795
Zfp169	4	0.9402	0.94022	0.999993	18329	0	0.19902	0.031257	0.090744	0.938321	1839	3	0.19902
Fbxw2	4	0.96243	0.9624	0.999993	18781	0	0.33028	0.03128	0.090789	0.938321	1840	3	0.33028
Slc1a4	4	0.94066	0.94067	0.999993	18339	0	0.23145	0.031309	0.090833	0.938321	1841	3	0.23145
Polg2	3	0.22846	0.34891	0.999993	6878	2	-0.1767	0.031344	0.078434	0.923317	1842	1	-0.1767
Ly9	2	0.96865	0.96882	0.999993	18910	0	0.34122	0.031347	0.057128	0.921234	1843	2	0.34122
Fndc9	4	0.23088	0.37643	0.999993	6922	1	0.36936	0.03136	0.090937	0.938321	1844	3	0.36936
Rab24	4	0.34662	0.49292	0.999993	9093	2	0.19664	0.031371	0.09095	0.938321	1845	2	0.19664
Ercc6	4	0.93592	0.93592	0.999993	18253	0	0.43135	0.031381	0.090974	0.938321	1846	3	0.43135
Scel	3	0.84081	0.84082	0.999993	16249	0	0.53736	0.031431	0.078609	0.923317	1847	2	0.53736
Galnt11	4	0.076572	0.17271	0.9961	3332	1	0.35321	0.031434	0.091076	0.938321	1848	3	0.35321
Dicer1	4	0.91894	0.91895	0.999993	17891	0	0.28929	0.031488	0.091175	0.938321	1849	3	0.28929
Ascl3	4	0.15606	0.30088	0.999993	5508	1	0.41115	0.031505	0.091205	0.938321	1850	3	0.41115
Dyx1c1	4	0.87426	0.87412	0.999993	16936	0	0.41822	0.031516	0.091231	0.938321	1851	3	0.41822
Tfcp2	4	0.73059	0.74938	0.999993	14198	1	0.10532	0.031518	0.091237	0.938321	1852	2	0.10532
Olfr1312	3	0.37889	0.4796	0.999993	9656	1	0.53386	0.031523	0.078831	0.923317	1853	2	0.53386
4930432K21Rik	4	0.49293	0.62234	0.999993	11484	1	0.31377	0.031549	0.091295	0.938321	1854	3	0.31377
Klrb1f	4	0.50439	0.62727	0.999993	11580	1	0.19187	0.031571	0.091337	0.938321	1855	2	0.19187
Clp1	3	0.9684	0.96857	0.999993	18906	0	0.33055	0.031598	0.079021	0.923317	1856	3	0.33055
Prx	4	0.86706	0.86681	0.999993	16771	0	0.38338	0.031611	0.09141	0.938321	1857	3	0.38338
Vmn1r5	4	0.39695	0.54373	0.999993	9994	1	0.088241	0.031623	0.091428	0.938321	1858	2	0.088241
Gm15023	4	0.63771	0.69251	0.999993	12990	1	0.29674	0.031632	0.091447	0.938321	1859	2	0.29674
Tmem190	3	0.89808	0.8982	0.999993	17486	0	0.49087	0.031645	0.079123	0.923317	1860	2	0.49087
Tmem167	3	0.57075	0.59945	0.999993	12254	1	0.45286	0.031668	0.079166	0.923317	1861	2	0.45286
Olfr596	4	0.45784	0.60519	0.999993	11127	1	0.032424	0.031675	0.091533	0.938321	1862	1	0.032424
Lpar6	4	0.91055	0.91049	0.999993	17724	0	0.46118	0.031713	0.09159	0.93842	1863	3	0.46118
Pnpla7	3	0.75531	0.75545	0.999993	14592	0	0.52677	0.031829	0.079537	0.923317	1864	2	0.52677
Nrarp	4	0.83793	0.83773	0.999993	16194	0	0.27927	0.031853	0.091845	0.9392	1865	2	0.27927
Gzmc	3	0.87369	0.87383	0.999993	16923	0	0.46089	0.03186	0.079603	0.923317	1866	2	0.46089
Mmp20	4	0.81852	0.81904	0.999993	15795	1	0.33213	0.031884	0.091915	0.9392	1867	2	0.33213
Snap25	4	0.41461	0.56153	0.999993	10315	2	0.20205	0.031906	0.091946	0.9392	1868	2	0.20205
Stim1	4	0.6244	0.68529	0.999993	12829	1	0.3894	0.031912	0.091954	0.9392	1869	3	0.3894
Tmigd1	3	0.26584	0.39488	0.999993	7628	1	0.46022	0.031933	0.079772	0.923936	1870	2	0.46022
Usp36	4	0.29154	0.43749	0.999993	8136	2	-0.11301	0.031937	0.092003	0.9392	1871	1	-0.11301
Nlrp6	4	0.9703	0.97031	0.999993	18955	0	0.33997	0.032014	0.092151	0.9392	1872	3	0.33997
Try10	4	0.86723	0.86699	0.999993	16777	0	0.2193	0.032041	0.092208	0.9392	1873	2	0.2193
Il21	3	0.9506	0.95087	0.999993	18527	0	0.39466	0.032067	0.080082	0.924459	1874	3	0.39466
Ncoa3	4	0.67867	0.71607	0.999993	13491	1	0.29292	0.032095	0.092316	0.9392	1875	2	0.29292
Pth1r	4	0.27249	0.41833	0.999993	7758	2	0.17752	0.032137	0.0924	0.9392	1876	2	0.17752
Cdca2	4	0.88458	0.88446	0.999993	17183	0	0.25434	0.032146	0.092424	0.9392	1877	3	0.25434
Gm6086	3	0.56135	0.59291	0.999993	12154	1	-0.058744	0.032169	0.080305	0.924487	1878	1	-0.058744
Zbtb32	4	0.89987	0.89982	0.999993	17518	0	0.24045	0.032198	0.092533	0.9392	1879	2	0.24045
Cst7	4	0.43264	0.57976	0.999993	10650	2	0.15587	0.032201	0.09254	0.9392	1880	2	0.15587
Slc26a2	4	0.67085	0.71137	0.999993	13388	1	0.39754	0.032202	0.092543	0.9392	1881	3	0.39754
4833427G06Rik	3	0.75386	0.75398	0.999993	14571	0	0.13298	0.032209	0.080409	0.924487	1882	2	0.13298
Chp2	4	0.54509	0.64546	0.999993	11996	1	0.36458	0.032243	0.092635	0.9392	1883	3	0.36458
Bpifb9a	4	0.85817	0.85793	0.999993	16562	0	0.30101	0.032253	0.092653	0.9392	1884	3	0.30101
Rnf185	4	0.96895	0.96893	0.999993	18922	0	0.30157	0.032259	0.092661	0.9392	1885	3	0.30157
Rpl39l	4	0.86424	0.86401	0.999993	16701	0	0.35437	0.032276	0.0927	0.9392	1886	3	0.35437
Bpifa6	4	0.96309	0.96305	0.999993	18792	0	0.20073	0.032302	0.092765	0.9392	1887	3	0.20073
Bambi	4	0.68268	0.71852	0.999993	13537	1	0.30877	0.032349	0.09285	0.939207	1888	2	0.30877
Calb2	4	0.46946	0.61239	0.999993	11281	1	0.2675	0.032355	0.092861	0.939207	1889	3	0.2675
Dlg4	4	0.89327	0.89319	0.999993	17380	0	0.08718	0.032407	0.092965	0.939326	1890	2	0.08718
P4ha1	4	0.8454	0.84513	0.999993	16338	0	0.37895	0.032419	0.092979	0.939326	1891	3	0.37895
Card11	4	0.43345	0.58057	0.999993	10665	1	0.3579	0.032482	0.093106	0.939758	1892	3	0.3579
Dnmt3l	4	0.86423	0.864	0.999993	16700	0	0.35147	0.032522	0.093183	0.939916	1893	3	0.35147
Sox13	4	0.27575	0.42158	0.999993	7825	2	0.080835	0.032593	0.093321	0.939916	1894	2	0.080835
Apol9b	4	0.58128	0.66283	0.999993	12364	1	0.27219	0.032657	0.093452	0.939916	1895	2	0.27219
Vps16	4	0.7546	0.76648	0.999993	14583	1	0.3879	0.032683	0.0935	0.939916	1896	3	0.3879
Cox18	4	0.91522	0.91524	0.999993	17817	0	0.35976	0.032701	0.093547	0.939916	1897	3	0.35976
Fam64a	4	0.20914	0.35455	0.999993	6496	2	-0.053575	0.03272	0.093591	0.939916	1898	2	-0.053575
Fam102a	4	0.51481	0.63183	0.999993	11689	1	0.3663	0.032752	0.093659	0.939916	1899	3	0.3663
Iars2	4	0.46149	0.60893	0.999993	11207	1	0.31535	0.032753	0.09366	0.939916	1900	3	0.31535
Tspan9	4	0.97282	0.9729	0.999993	19009	0	0.37931	0.032773	0.093691	0.939916	1901	3	0.37931
Adam6a	3	0.35555	0.46673	0.999993	9242	1	0.4171	0.032787	0.08171	0.926507	1902	2	0.4171
Adgra2	4	0.73676	0.75355	0.999993	14280	1	0.33235	0.03281	0.093767	0.939916	1903	3	0.33235
Prkcg	4	0.84338	0.84313	0.999993	16292	0	0.023661	0.032825	0.093791	0.939916	1904	1	0.023661
Lppr1	3	0.96717	0.96736	0.999993	18881	0	0.22224	0.03283	0.081806	0.926507	1905	3	0.22224
Myo1f	4	0.21765	0.36316	0.999993	6681	1	0.13692	0.032877	0.093892	0.94045	1906	2	0.13692
Olfr1018	3	0.96708	0.96727	0.999993	18880	0	0.24101	0.032921	0.081998	0.926507	1907	3	0.24101
Fam98b	4	0.85109	0.85082	0.999993	16427	0	0.080673	0.032982	0.094107	0.940456	1908	2	0.080673
Hspa4l	4	0.9701	0.9701	0.999993	18947	0	0.34036	0.033007	0.094154	0.940456	1909	3	0.34036
Gabrd	4	0.083147	0.18493	0.999993	3535	2	0.018458	0.033019	0.09418	0.940456	1910	2	0.018458
Adam1b	4	0.19958	0.34486	0.999993	6323	1	0.27726	0.03303	0.0942	0.940456	1911	2	0.27726
Cmtm1	4	0.1229	0.25534	0.999993	4698	1	0.095355	0.033034	0.094206	0.940456	1912	2	0.095355
Harbi1	4	0.86042	0.86013	0.999993	16611	0	0.14884	0.033086	0.094305	0.940456	1913	2	0.14884
Smad3	4	0.66973	0.71072	0.999993	13373	1	0.26713	0.033104	0.094346	0.940456	1914	3	0.26713
Erp29	4	0.32491	0.47093	0.999993	8706	1	0.36048	0.033115	0.094369	0.940456	1915	2	0.36048
Dmp1	4	0.6211	0.68348	0.999993	12784	1	0.12393	0.033138	0.094426	0.940456	1916	2	0.12393
Olfr987	4	0.30232	0.44821	0.999993	8341	2	0.10274	0.033191	0.094522	0.940456	1917	2	0.10274
Ripk1	4	0.029896	0.082156	0.90964	1755	1	0.36295	0.033204	0.094551	0.940456	1918	3	0.36295
Muc1	4	0.13025	0.26785	0.999993	4917	2	0.016944	0.033243	0.094618	0.940537	1919	2	0.016944
Gpr132	4	0.55885	0.65192	0.999993	12131	1	0.35159	0.033292	0.094726	0.941137	1920	3	0.35159
Kcnq4	3	0.82876	0.82873	0.999993	16004	0	0.32856	0.033348	0.082951	0.930871	1921	2	0.32856
Vmn1r47	4	0.1618	0.30668	0.999993	5624	2	-0.054884	0.033504	0.095144	0.942299	1922	2	-0.054884
Klhl7	4	0.78609	0.79094	0.999993	15145	1	0.25306	0.033578	0.095278	0.942299	1923	3	0.25306
Oard1	3	0.55497	0.58846	0.999993	12091	1	0.15101	0.033584	0.083499	0.931755	1924	1	0.15101
Sesn1	4	0.040012	0.10256	0.955183	2081	2	-0.12226	0.033608	0.095334	0.942299	1925	2	-0.12226
Prss16	4	0.7182	0.74101	0.999993	14024	1	0.26655	0.033648	0.095413	0.942299	1926	3	0.26655
Tmem19	4	0.10203	0.21879	0.999993	4087	3	-0.27252	0.033661	0.095434	0.942299	1927	1	-0.27252
Chrnb3	3	0.69477	0.69751	0.999993	13693	1	0.44957	0.033663	0.083682	0.931755	1928	2	0.44957
Dsc2	4	0.86937	0.86918	0.999993	16833	0	0.33408	0.033666	0.095443	0.942299	1929	3	0.33408
Pcdhb14	4	0.56825	0.65639	0.999993	12228	1	0.2508	0.033684	0.095483	0.942299	1930	2	0.2508
Cep120	3	0.96628	0.96649	0.999993	18864	0	0.27422	0.03372	0.083805	0.931755	1931	3	0.27422
Olfr502	4	0.85824	0.85799	0.999993	16565	0	0.26044	0.03373	0.095577	0.942299	1932	3	0.26044
Micu1	3	0.14485	0.24344	0.999993	5308	2	-0.20839	0.033741	0.083848	0.931755	1933	1	-0.20839
Clstn3	4	0.37987	0.52646	0.999993	9678	2	0.13803	0.03377	0.095661	0.942299	1934	2	0.13803
Rnasek	4	0.72172	0.74337	0.999993	14064	1	0.38062	0.033789	0.095699	0.942299	1935	3	0.38062
Gsg1	4	0.94731	0.94728	0.999993	18462	0	0.31612	0.033817	0.095746	0.942299	1936	3	0.31612
Caps2	4	0.66824	0.70982	0.999993	13355	1	0.33048	0.033819	0.095749	0.942299	1937	3	0.33048
Klk1b24	3	0.56031	0.59218	0.999993	12142	1	0.27402	0.033858	0.084122	0.931755	1938	2	0.27402
Sag	4	0.39928	0.54605	0.999993	10035	2	-0.065913	0.033869	0.095847	0.942299	1939	1	-0.065913
Adamtsl4	3	0.085595	0.16631	0.988568	3610	1	-0.022613	0.033898	0.084208	0.931755	1940	1	-0.022613
Gm14351	1	0.9661	0.96636	0.999993	18860	0	0.71122	0.0339	0.033829	0.899447	1941	1	0.71122
Serinc2	4	0.73939	0.75541	0.999993	14319	1	0.35475	0.033913	0.095943	0.942299	1942	3	0.35475
Lbhd1	4	0.83271	0.83262	0.999993	16088	1	0.37008	0.033932	0.095994	0.942299	1943	3	0.37008
Krtap19-9b	4	0.23718	0.38277	0.999993	7044	2	0.1698	0.033954	0.096037	0.942299	1944	2	0.1698
Gpr1	3	0.96604	0.96622	0.999993	18859	0	0.31362	0.033959	0.084348	0.931755	1945	3	0.31362
Klhl3	4	0.27773	0.42364	0.999993	7862	1	0.23328	0.033974	0.096073	0.942299	1946	3	0.23328
Nanos3	3	0.23818	0.36087	0.999993	7067	2	-0.13713	0.034016	0.08448	0.931755	1947	1	-0.13713
Nfxl1	4	0.7038	0.73161	0.999993	13813	1	0.33956	0.034019	0.096167	0.942299	1948	3	0.33956
1700008I05Rik	4	0.8807	0.88059	0.999993	17093	0	0.26434	0.034025	0.096183	0.942299	1949	3	0.26434
Bank1	4	0.38329	0.52987	0.999993	9740	2	0.16437	0.034041	0.096214	0.942299	1950	2	0.16437
Mterf1b	4	0.90883	0.9088	0.999993	17698	0	0.30713	0.034043	0.096218	0.942299	1951	3	0.30713
Dusp6	4	0.96406	0.96404	0.999993	18814	0	0.37718	0.034048	0.096228	0.942299	1952	3	0.37718
Snx3	3	0.91818	0.91827	0.999993	17873	0	0.4871	0.034065	0.084593	0.931755	1953	2	0.4871
Pycrl	4	0.35109	0.49747	0.999993	9172	1	0.30704	0.034084	0.096302	0.942299	1954	3	0.30704
3110082I17Rik	4	0.76391	0.77338	0.999993	14739	1	0.33246	0.034095	0.096323	0.942299	1955	3	0.33246
Snx21	4	0.84673	0.84648	0.999993	16360	0	0.36685	0.034149	0.096429	0.942299	1956	3	0.36685
B4galt6	4	0.7836	0.7889	0.999993	15098	1	0.46247	0.03416	0.096452	0.942299	1957	3	0.46247
Wls	3	0.96583	0.96601	0.999993	18856	0	0.39121	0.034166	0.084827	0.932431	1958	3	0.39121
Olfr446	4	0.21571	0.36119	0.999993	6633	2	-0.046832	0.034182	0.096503	0.942299	1959	2	-0.046832
Mrgpre	3	0.96582	0.96599	0.999993	18854	0	0.21145	0.034183	0.084862	0.932431	1960	3	0.21145
Pgr	4	0.32929	0.47541	0.999993	8786	1	0.33467	0.034202	0.096535	0.942299	1961	3	0.33467
Wdr34	4	0.74915	0.76243	0.999993	14495	1	0.1592	0.034258	0.096642	0.942299	1962	2	0.1592
Pcif1	3	0.95073	0.95102	0.999993	18532	0	0.36018	0.034263	0.085035	0.932965	1963	3	0.36018
Slc9a7	4	0.29098	0.43692	0.999993	8128	1	0.38091	0.034268	0.096664	0.942299	1964	3	0.38091
Commd5	4	0.070603	0.1616	0.988401	3137	1	0.37312	0.034273	0.096676	0.942299	1965	3	0.37312
Scgb1b19	4	0.011812	0.03912	0.777753	960	2	-0.29936	0.034287	0.096696	0.942299	1966	1	-0.29936
Isl1	4	0.59551	0.67007	0.999993	12504	1	0.34627	0.034356	0.096838	0.942299	1967	3	0.34627
Enpep	4	0.78099	0.78676	0.999993	15044	1	0.28074	0.034431	0.096988	0.942299	1968	2	0.28074
Smim7	4	0.69906	0.72862	0.999993	13756	1	0.28271	0.034475	0.09707	0.942299	1969	3	0.28271
Mmp10	3	0.88012	0.88016	0.999993	17075	0	0.45625	0.034494	0.085558	0.935505	1970	2	0.45625
C1rb	4	0.38811	0.53475	0.999993	9827	1	0.039347	0.034496	0.097114	0.942299	1971	2	0.039347
H2afy2	3	0.33881	0.45768	0.999993	8950	1	0.40902	0.034525	0.085635	0.935505	1972	2	0.40902
Csnk2a2	4	0.95916	0.95912	0.999993	18716	0	0.33595	0.034529	0.097171	0.942299	1973	2	0.33595
BC100451	3	0.94135	0.9415	0.999993	18352	0	0.44929	0.034573	0.085745	0.935505	1974	3	0.44929
Cideb	4	0.020964	0.06379	0.858671	1421	2	0.07299	0.0346	0.097296	0.942299	1975	2	0.07299
Xirp2	4	0.55556	0.65036	0.999993	12095	1	0.29229	0.034606	0.097307	0.942299	1976	3	0.29229
B630005N14Rik	4	0.4418	0.58899	0.999993	10824	1	0.29205	0.034704	0.097493	0.942299	1977	3	0.29205
Cd3e	4	0.058682	0.13896	0.984701	2735	1	0.2067	0.034756	0.097597	0.942299	1978	2	0.2067
Bcar3	4	0.59115	0.66785	0.999993	12461	1	0.35032	0.03477	0.097618	0.942299	1979	3	0.35032
Olfr1158	4	0.084167	0.1868	0.999993	3571	1	0.32983	0.034802	0.097685	0.942299	1980	3	0.32983
Lpcat3	4	0.83658	0.83643	0.999993	16169	0	0.24544	0.034813	0.097704	0.942299	1981	2	0.24544
Krt36	4	0.38432	0.53093	0.999993	9757	1	0.39632	0.034906	0.097896	0.942299	1982	3	0.39632
Gm6583	4	0.43725	0.58436	0.999993	10736	1	0.3883	0.034913	0.097909	0.942299	1983	3	0.3883
Ceacam5	4	0.96805	0.96804	0.999993	18899	0	0.38619	0.034934	0.097943	0.942299	1984	3	0.38619
C2	4	0.33542	0.48163	0.999993	8885	1	0.1359	0.034965	0.098004	0.942299	1985	2	0.1359
Tceanc	4	0.82932	0.82929	0.999993	16021	1	0.32658	0.034966	0.098004	0.942299	1986	3	0.32658
Tmem39a	3	0.96499	0.96517	0.999993	18832	0	0.18416	0.035011	0.086738	0.935505	1987	3	0.18416
Pogz	4	0.31947	0.4655	0.999993	8624	2	0.17117	0.035017	0.098098	0.942299	1988	2	0.17117
Cln5	4	0.46213	0.60942	0.999993	11214	1	0.26401	0.035043	0.098156	0.942299	1989	2	0.26401
Tfr2	4	0.048144	0.11857	0.96783	2390	1	0.24696	0.035069	0.098219	0.942299	1990	3	0.24696
Apol10b	3	0.12535	0.21832	0.999993	4775	2	-0.27682	0.035114	0.086985	0.935505	1991	1	-0.27682
Nxpe4	4	0.82081	0.8212	0.999993	15848	1	0.25428	0.03512	0.098321	0.942299	1992	2	0.25428
Sla	4	0.24717	0.39285	0.999993	7244	2	0.084071	0.035164	0.098418	0.942299	1993	2	0.084071
Eps8	4	0.39859	0.54535	0.999993	10019	2	0.029876	0.035174	0.098437	0.942299	1994	2	0.029876
Armcx2	3	0.96482	0.96501	0.999993	18825	0	0.44367	0.035179	0.087147	0.935505	1995	3	0.44367
Zp1	4	0.33951	0.48579	0.999993	8961	1	0.36111	0.0352	0.098497	0.942299	1996	3	0.36111
Ptpra	4	0.9276	0.92772	0.999993	18077	0	0.086325	0.035226	0.09855	0.942299	1997	2	0.086325
Ms4a15	4	0.78237	0.78789	0.999993	15074	1	0.40484	0.03523	0.09856	0.942299	1998	3	0.40484
Sema6b	3	0.20282	0.31726	0.999993	6379	1	0.15386	0.035232	0.087269	0.935505	1999	2	0.15386
[truncated: 17,673 more rows]
