# Supplementary material for: A genome-wide CRISPR screen identifies WDFY3 as a regulator of macrophage efferocytosis
Source: Nat Commun. 2022 Dec 24;13:7929. doi: 10.1038/s41467-022-35604-8 (PMC9789999; doi:10.1038/s41467-022-35604-8)
Supplement: Supplementary file 5 — Supplementary Data 2 [file 41467_2022_35604_MOESM5_ESM.xlsx]

## Sheet: S2 MAGeCK Input vs Efficient
id	num	neg|score	neg|p-value	neg|fdr	neg|rank	neg|goodsgrna	neg|lfc	pos|score	pos|p-value	pos|fdr	pos|rank	pos|goodsgrna	pos|lfc
Lmod1	4	0.99884	0.99881	0.999994	19640	0	1.1804	2.43e-06	8.3e-06	0.163366	1	4	1.1804
Crtc2	4	1	0.99999	0.999994	19672	0	0.8545	4.61e-06	1.79e-05	0.175743	2	4	0.8545
Sema4g	4	0.99999	0.99999	0.999994	19671	0	1.0493	1.01e-05	3.8e-05	0.226733	3	4	1.0493
Gcm1	4	0.92228	0.92239	0.999994	17956	0	0.70835	1.46e-05	5.61e-05	0.226733	4	2	0.70835
Gabpa	4	0.99999	0.99998	0.999994	19670	0	1.0566	1.49e-05	5.76e-05	0.226733	5	4	1.0566
Rnf217	4	0.89549	0.89541	0.999994	17373	0	0.33903	2.68e-05	0.00010897	0.357261	6	2	0.33903
Synpo	4	0.99987	0.99987	0.999994	19669	0	0.85618	6.25e-05	0.00025341	0.695487	7	4	0.85618
Uaca	4	0.019118	0.061147	0.910064	1277	2	-0.054309	8.03e-05	0.0003269	0.695487	8	2	-0.054309
Olfr788	3	0.94772	0.94799	0.999994	18523	0	1.1717	0.00011361	0.00034854	0.695487	9	3	1.1717
Il6st	4	0.046905	0.1173	0.963718	2364	2	0.40428	0.00011825	0.00046681	0.695487	10	2	0.40428
Olfr1277	4	0.96819	0.96819	0.999994	18990	0	0.98321	0.00012182	0.00048292	0.695487	11	4	0.98321
Zfp169	4	0.31379	0.46293	0.999994	8829	1	0.35413	0.00013391	0.00053526	0.695487	12	2	0.35413
Ints5	4	0.99986	0.99985	0.999994	19668	0	0.70721	0.00014324	0.00057452	0.695487	13	4	0.70721
Phf11b	4	0.99257	0.99259	0.999994	19502	0	0.92747	0.00015474	0.00061227	0.695487	14	4	0.92747
Adam5	4	0.99985	0.99984	0.999994	19667	0	0.70658	0.00015494	0.00061328	0.695487	15	4	0.70658
1810062G17Rik	4	0.79672	0.80162	0.999994	15489	1	0.43029	0.00015716	0.00062083	0.695487	16	2	0.43029
Ndst4	4	0.99983	0.99982	0.999994	19666	0	0.859	0.00017472	0.00067921	0.695487	17	4	0.859
Cep55	4	0.45408	0.60164	0.999994	11240	1	0.8709	0.00018746	0.00071444	0.695487	18	3	0.8709
Slco4c1	4	0.71915	0.74618	0.999994	14352	1	0.94463	0.00021746	0.00083221	0.695487	19	3	0.94463
Ggct	4	0.99976	0.99975	0.999994	19665	0	0.7455	0.00023905	0.00090922	0.695487	20	4	0.7455
Olfr127	4	0.31526	0.46437	0.999994	8855	2	-0.20345	0.00024102	0.00091677	0.695487	21	1	-0.20345
Gm3763	3	0.99975	0.99975	0.999994	19664	0	0.84495	0.00024924	0.00073357	0.695487	22	3	0.84495
Aqp4	4	0.81873	0.82025	0.999994	15868	1	0.88377	0.00027924	0.0010486	0.695487	23	3	0.88377
Sema5b	4	0.99971	0.9997	0.999994	19663	0	0.76896	0.00028828	0.0010829	0.695487	24	4	0.76896
Fam13b	4	0.93693	0.93695	0.999994	18275	0	0.66999	0.00029212	0.0010975	0.695487	25	2	0.66999
Lta4h	4	0.45057	0.59812	0.999994	11170	2	0.05308	0.00029457	0.001107	0.695487	26	2	0.05308
Blk	4	0.7801	0.78851	0.999994	15228	1	0.9301	0.00032029	0.0011961	0.695487	27	3	0.9301
Gm11744	4	0.87081	0.87062	0.999994	16853	0	0.58601	0.00032755	0.0012208	0.695487	28	3	0.58601
Tagap1	3	0.99907	0.99909	0.999994	19646	0	1.0224	0.00033296	0.00098471	0.695487	29	3	1.0224
Iglon5	4	0.99682	0.99684	0.999994	19589	0	1.0098	0.0003333	0.0012394	0.695487	30	4	1.0098
Larp7	4	0.11449	0.24109	0.996085	4635	2	-0.2786	0.00034813	0.0012892	0.695487	31	1	-0.2786
Fkbpl	4	0.99965	0.99964	0.999994	19662	0	0.70681	0.00035198	0.0013053	0.695487	32	4	0.70681
Fam126b	4	0.99964	0.99963	0.999994	19661	0	0.69796	0.000362	0.0013456	0.695487	33	4	0.69796
E230025N22Rik	4	0.99139	0.99141	0.999994	19475	0	0.7134	0.00036289	0.0013501	0.695487	34	4	0.7134
Oser1	3	0.17416	0.28246	0.999311	6156	1	0.047292	0.0003816	0.0011191	0.695487	35	1	0.047292
Ctdspl	4	0.99961	0.9996	0.999994	19660	0	0.68612	0.00038798	0.0014372	0.695487	36	4	0.68612
Tex43	3	0.3196	0.45662	0.999994	8927	1	1.1313	0.00039804	0.0011629	0.695487	37	2	1.1313
Rad23b	4	0.71284	0.74209	0.999994	14254	1	0.85246	0.00039925	0.0014785	0.695487	38	3	0.85246
Osbpl9	4	0.37701	0.5254	0.999994	9930	2	-0.046349	0.00040167	0.0014855	0.695487	39	2	-0.046349
Pramef17	4	0.20545	0.35608	0.999994	6764	1	0.24752	0.00045522	0.0016914	0.726969	40	3	0.24752
Ppfia2	4	0.99954	0.99954	0.999994	19659	0	0.74186	0.00045601	0.0016949	0.726969	41	4	0.74186
E130308A19Rik	4	0.88714	0.88706	0.999994	17194	0	0.74659	0.00045831	0.0016999	0.726969	42	3	0.74659
Olfr138	3	0.99953	0.99954	0.999994	19658	0	0.82463	0.00046793	0.0013778	0.695487	43	3	0.82463
Gm13157	3	0.88912	0.88916	0.999994	17234	0	1.2831	0.00047687	0.0013979	0.695487	44	2	1.2831
Nrp2	4	0.99952	0.99951	0.999994	19657	0	0.67656	0.00047934	0.0017789	0.744576	45	4	0.67656
Pitpnc1	4	0.93092	0.931	0.999994	18143	0	0.73448	0.00049365	0.0018277	0.74714	46	3	0.73448
1300017J02Rik	3	0.95647	0.95677	0.999994	18728	0	0.96193	0.00050025	0.0014462	0.695487	47	3	0.96193
Aldob	3	0.95896	0.95924	0.999994	18791	0	0.98826	0.0005284	0.0015202	0.695487	48	3	0.98826
Slc38a9	4	0.93099	0.93107	0.999994	18145	0	1.034	0.00052919	0.0019561	0.74714	49	3	1.034
Sec14l4	4	0.9294	0.92948	0.999994	18115	0	0.91248	0.00053	0.0019591	0.74714	50	3	0.91248
Mcmbp	4	0.99743	0.99742	0.999994	19602	0	0.91956	0.00053858	0.0019908	0.74714	51	4	0.91956
Cd300a	4	0.99946	0.99946	0.999994	19656	0	0.86239	0.00054074	0.0019994	0.74714	52	4	0.86239
Ddr2	4	0.50843	0.63853	0.999994	11975	1	0.84581	0.00054986	0.0020306	0.74714	53	3	0.84581
Thtpa	4	0.89404	0.89398	0.999994	17334	0	0.38376	0.00056231	0.0020869	0.74714	54	3	0.38376
Hadhb	4	0.99937	0.99937	0.999994	19655	0	0.67813	0.00062992	0.0023245	0.74714	55	4	0.67813
Sertad4	4	0.47632	0.62392	0.999994	11646	1	0.65265	0.0006359	0.0023456	0.74714	56	3	0.65265
Lrrc7	4	0.99934	0.99934	0.999994	19654	0	0.70336	0.00066138	0.0024317	0.74714	57	4	0.70336
Tmem139	4	0.99289	0.9929	0.999994	19507	0	0.75495	0.00066238	0.0024332	0.74714	58	4	0.75495
Bckdk	4	0.41446	0.56245	0.999994	10570	1	-0.03507	0.00066939	0.0024604	0.74714	59	1	-0.03507
Cutc	4	0.95116	0.95112	0.999994	18608	0	0.80225	0.0006862	0.0025218	0.74714	60	3	0.80225
Prps1	4	0.9993	0.9993	0.999994	19653	0	0.70785	0.00069859	0.0025651	0.74714	61	4	0.70785
Tusc2	4	0.33692	0.4858	0.999994	9207	1	-0.091375	0.00072293	0.0026557	0.74714	62	1	-0.091375
Idi1	4	0.076184	0.17276	0.975803	3362	2	0.22187	0.00072418	0.0026587	0.74714	63	2	0.22187
Zfp592	4	0.99926	0.99925	0.999994	19652	0	0.71987	0.00074071	0.0027136	0.74714	64	4	0.71987
Saa1	4	0.99686	0.99688	0.999994	19591	0	0.73143	0.00077369	0.0028308	0.74714	65	4	0.73143
Foxp3	4	0.5048	0.63702	0.999994	11937	1	0.30942	0.00077646	0.0028414	0.74714	66	2	0.30942
Rcbtb1	4	0.99921	0.9992	0.999994	19651	0	0.60625	0.00078848	0.0028766	0.74714	67	4	0.60625
Prkacb	4	0.71086	0.74086	0.999994	14228	1	0.17597	0.00082999	0.0030166	0.74714	68	2	0.17597
Anxa8	3	0.81505	0.81498	0.999994	15798	0	1.0569	0.00083451	0.0023703	0.74714	69	2	1.0569
Scgb1c1	3	0.99916	0.99918	0.999994	19650	0	0.70019	0.00083805	0.0023819	0.74714	70	3	0.70019
Olfr665	4	0.99916	0.99915	0.999994	19649	0	0.68089	0.00084461	0.0030714	0.74714	71	4	0.68089
Ms4a8a	4	0.87796	0.87784	0.999994	16992	0	0.76901	0.00085202	0.0030971	0.74714	72	3	0.76901
Il12rb1	3	0.99914	0.99916	0.999994	19648	0	0.78124	0.00085566	0.0024312	0.74714	73	3	0.78124
Acot6	4	0.47644	0.62403	0.999994	11650	2	0.47849	0.00087945	0.0032058	0.74714	74	2	0.47849
Ttc39b	4	0.95681	0.95673	0.999994	18740	0	0.26643	0.00088353	0.0032219	0.74714	75	3	0.26643
Lrrc63	3	0.75984	0.76005	0.999994	14914	0	0.94396	0.00089382	0.0025399	0.74714	76	2	0.94396
Cd9	4	0.61409	0.68699	0.999994	13040	1	0.84525	0.00090123	0.0032687	0.74714	77	3	0.84525
1700006A11Rik	4	0.41271	0.56073	0.999994	10544	1	0.8882	0.0009047	0.0032798	0.74714	78	3	0.8882
Ugt2a2	4	0.78502	0.79241	0.999994	15306	1	0.40812	0.00090644	0.0032848	0.74714	79	2	0.40812
Ptges3	4	0.9947	0.99471	0.999994	19546	0	0.89808	0.00091618	0.003318	0.74714	80	4	0.89808
Aldh6a1	4	0.34981	0.49851	0.999994	9451	1	0.48842	0.00092205	0.0033432	0.74714	81	2	0.48842
Akt2	3	0.99907	0.99909	0.999994	19647	0	0.79698	0.00092976	0.0026476	0.74714	82	3	0.79698
Tas2r106	4	0.90725	0.90724	0.999994	17627	0	0.95651	0.00093624	0.0033925	0.74714	83	3	0.95651
Slc26a9	4	0.94994	0.9499	0.999994	18575	0	0.4212	0.00093705	0.0033955	0.74714	84	3	0.4212
Olfr1095	4	0.99906	0.99906	0.999994	19645	0	0.61853	0.0009391	0.0034021	0.74714	85	4	0.61853
Srr	4	0.99902	0.99901	0.999994	19644	0	0.61145	0.00097879	0.003543	0.765912	86	4	0.61145
Cybb	4	0.011387	0.037819	0.861552	833	1	0.054475	0.00099058	0.0035878	0.767165	87	2	0.054475
Agps	4	0.76897	0.78018	0.999994	15052	1	0.79176	0.0010433	0.0037811	0.783377	88	3	0.79176
Krt36	4	0.96464	0.96462	0.999994	18913	0	0.39811	0.0010441	0.0037831	0.783377	89	4	0.39811
Nkain2	4	0.99892	0.9989	0.999994	19643	0	0.75079	0.0010835	0.0039316	0.800111	90	4	0.75079
Plin4	3	0.97026	0.97041	0.999994	19036	0	0.89715	0.0010883	0.0030951	0.74714	91	3	0.89715
4930415O20Rik	4	0.97981	0.97987	0.999994	19226	0	0.75415	0.0010904	0.0039577	0.800111	92	4	0.75415
Zfp458	4	0.96146	0.96138	0.999994	18843	0	0.432	0.0010976	0.0039859	0.800111	93	3	0.432
Sgms2	4	0.99888	0.99886	0.999994	19642	0	0.63745	0.0011178	0.0040559	0.805931	94	4	0.63745
Zswim7	3	0.99886	0.99889	0.999994	19641	0	0.67944	0.0011402	0.003233	0.74714	95	3	0.67944
Hnrnpm	4	0.96193	0.96187	0.999994	18859	0	0.27617	0.0011511	0.0041736	0.82104	96	3	0.27617
Hoxc6	4	0.98932	0.9893	0.999994	19427	0	0.55883	0.0011718	0.0042456	0.821355	97	4	0.55883
Cyth2	4	0.75776	0.77204	0.999994	14885	1	0.76727	0.001196	0.0043322	0.821355	98	3	0.76727
Has2	3	0.99879	0.99882	0.999994	19639	0	0.62403	0.0012086	0.0034182	0.74714	99	3	0.62403
Clec7a	4	0.77531	0.78489	0.999994	15156	1	0.68623	0.001232	0.0044575	0.821355	100	3	0.68623
Trim46	4	0.94555	0.94549	0.999994	18474	0	0.93266	0.0012339	0.0044625	0.821355	101	3	0.93266
Adamtsl5	4	0.99875	0.99873	0.999994	19638	0	0.55601	0.001249	0.0045129	0.821355	102	4	0.55601
Vmn1r76	4	0.25183	0.40185	0.999994	7623	1	0.063427	0.0012582	0.0045471	0.821355	103	1	0.063427
Nfkbiz	4	0.99681	0.99682	0.999994	19588	0	0.82041	0.0012921	0.0046639	0.821355	104	4	0.82041
Gtsf1	4	0.14406	0.29118	0.999628	5557	2	-0.16236	0.0013117	0.0047323	0.821355	105	1	-0.16236
Jag2	3	0.79223	0.79231	0.999994	15418	0	0.96999	0.0013349	0.0037685	0.783377	106	2	0.96999
Rgs9bp	4	0.92147	0.92156	0.999994	17941	0	0.68836	0.0013475	0.0048511	0.821355	107	3	0.68836
Mgst2	4	0.54509	0.65426	0.999994	12333	1	0.77025	0.0013652	0.0049135	0.821355	108	3	0.77025
Olfr859	4	0.99859	0.99855	0.999994	19637	0	0.45289	0.0014111	0.005073	0.821355	109	4	0.45289
Lingo2	4	0.15399	0.30512	0.999994	5793	2	-0.079835	0.0014187	0.0051007	0.821355	110	2	-0.079835
Efr3a	4	0.98298	0.98294	0.999994	19298	0	0.84407	0.001468	0.0052648	0.821355	111	4	0.84407
Zfp65	4	0.46268	0.61023	0.999994	11398	2	0.046288	0.0014722	0.0052794	0.821355	112	2	0.046288
Sec24a	4	0.98418	0.98412	0.999994	19321	0	0.6692	0.0014965	0.005364	0.821355	113	4	0.6692
Unc5d	4	0.84555	0.84527	0.999994	16356	1	0.76641	0.0015051	0.0053972	0.821355	114	3	0.76641
Slc22a8	4	0.4835	0.62833	0.999994	11751	1	0.78464	0.0015226	0.0054707	0.821355	115	3	0.78464
Dazap2	4	0.43074	0.5786	0.999994	10851	2	0.12785	0.0015257	0.0054827	0.821355	116	2	0.12785
Ly6g6d	4	0.37096	0.51941	0.999994	9825	1	0.79764	0.0015305	0.0054968	0.821355	117	3	0.79764
Tmco5b	4	0.99847	0.99844	0.999994	19636	0	0.63593	0.0015318	0.0055024	0.821355	118	4	0.63593
Srsf6	4	0.99842	0.9984	0.999994	19635	0	0.54718	0.0015763	0.0056513	0.821355	119	4	0.54718
Ptpru	4	0.16639	0.31755	0.999994	6011	1	0.14549	0.0015792	0.0056614	0.821355	120	2	0.14549
Olfr822	4	0.32279	0.47167	0.999994	8979	1	0.72224	0.0015935	0.0057112	0.821355	121	3	0.72224
Mms22l	4	0.97425	0.97434	0.999994	19109	0	0.64438	0.0016038	0.005749	0.821355	122	4	0.64438
Sdr16c6	4	0.99839	0.99837	0.999994	19634	0	0.70037	0.0016139	0.0057872	0.821355	123	4	0.70037
Lamp2	4	0.9256	0.92571	0.999994	18017	0	0.77318	0.0016235	0.0058194	0.821355	124	3	0.77318
Selp	4	0.82514	0.82601	0.999994	15991	1	0.72086	0.0016244	0.0058245	0.821355	125	3	0.72086
Naif1	4	0.45268	0.60027	0.999994	11208	1	0.43679	0.0016244	0.0058245	0.821355	126	2	0.43679
Tas2r107	4	0.99686	0.99688	0.999994	19590	0	0.82945	0.0016327	0.0058605	0.821355	127	4	0.82945
Gbas	4	0.99832	0.9983	0.999994	19633	0	0.59954	0.0016831	0.0060243	0.821355	128	4	0.59954
Cd36	4	0.045716	0.115	0.963718	2323	2	0.27594	0.0016844	0.0060303	0.821355	129	2	0.27594
1700084C01Rik	4	0.88225	0.88212	0.999994	17090	0	0.3164	0.0016862	0.0060364	0.821355	130	3	0.3164
Olfr747	4	0.99831	0.9983	0.999994	19632	0	0.46748	0.0016876	0.0060409	0.821355	131	4	0.46748
Man1a2	2	0.99831	0.9983	0.999994	19631	0	0.95301	0.0016885	0.0033014	0.74714	132	2	0.95301
Pth	4	0.99826	0.99825	0.999994	19630	0	0.78571	0.0017385	0.0062181	0.821355	133	4	0.78571
Cenpp	4	0.14125	0.28652	0.999311	5469	1	0.54045	0.0017397	0.0062221	0.821355	134	3	0.54045
Itgb1bp2	4	0.51817	0.64263	0.999994	12065	1	0.71881	0.0017401	0.0062236	0.821355	135	3	0.71881
Tial1	3	0.77312	0.77327	0.999994	15125	0	0.95393	0.0017465	0.0049266	0.821355	136	2	0.95393
Rnf135	4	0.99824	0.99823	0.999994	19629	0	0.47824	0.0017569	0.006282	0.821355	137	4	0.47824
Pdcd6ip	4	0.99822	0.99821	0.999994	19628	0	0.90728	0.001779	0.006362	0.821355	138	4	0.90728
G3bp2	4	0.29495	0.44431	0.999994	8478	2	0.30514	0.0017932	0.0064073	0.821355	139	2	0.30514
Ccl4	4	0.70912	0.73981	0.999994	14207	1	0.45492	0.0017994	0.0064254	0.821355	140	2	0.45492
Olfr96	4	0.99819	0.99819	0.999994	19627	0	0.68365	0.0018108	0.0064566	0.821355	141	4	0.68365
Mab21l3	4	0.28195	0.43163	0.999994	8225	1	0.75673	0.0018178	0.0064773	0.821355	142	3	0.75673
Ms4a5	4	0.7521	0.76813	0.999994	14809	1	0.55136	0.0018467	0.0065971	0.821355	143	3	0.55136
Nubpl	4	0.78673	0.79372	0.999994	15325	1	0.71797	0.0018487	0.0066026	0.821355	144	3	0.71797
Creb3l4	4	0.99809	0.99808	0.999994	19626	0	0.59645	0.0019125	0.0068407	0.821355	145	4	0.59645
Fam49b	4	0.73244	0.75475	0.999994	14527	1	0.97298	0.0019491	0.0069604	0.821355	146	3	0.97298
Pla1a	4	0.0081969	0.027679	0.838267	626	1	0.40344	0.0019537	0.0069765	0.821355	147	3	0.40344
Cacnb1	4	0.99803	0.99802	0.999994	19625	0	0.59094	0.001967	0.0070269	0.821355	148	4	0.59094
Ythdf2	4	0.94496	0.94493	0.999994	18458	0	0.80501	0.0020217	0.0072292	0.821355	149	3	0.80501
Dusp6	4	0.99797	0.99797	0.999994	19624	0	0.57619	0.0020298	0.0072604	0.821355	150	4	0.57619
Cyp2w1	4	0.99797	0.99797	0.999994	19623	0	0.61301	0.0020313	0.0072654	0.821355	151	4	0.61301
Gm20604	4	0.99797	0.99796	0.999994	19622	0	0.67803	0.0020349	0.0072815	0.821355	152	4	0.67803
Megf9	4	0.99248	0.99249	0.999994	19499	0	0.76927	0.0020482	0.0073284	0.821355	153	4	0.76927
Vwc2l	4	0.58	0.67024	0.999994	12693	1	0.75994	0.0020551	0.007352	0.821355	154	3	0.75994
Hesx1	4	0.99794	0.99794	0.999994	19621	0	0.5881	0.0020576	0.0073651	0.821355	155	4	0.5881
Pask	4	0.043127	0.10997	0.95419	2237	1	0.38882	0.0020606	0.0073726	0.821355	156	2	0.38882
Pard3	4	0.80371	0.80737	0.999994	15604	1	0.70581	0.0020609	0.0073737	0.821355	157	3	0.70581
Angpt4	4	0.91122	0.91117	0.999994	17704	0	0.84851	0.0020667	0.0073968	0.821355	158	3	0.84851
Stox2	4	0.95173	0.95168	0.999994	18621	0	0.7482	0.0020808	0.0074411	0.821355	159	3	0.7482
Ccdc177	4	0.99791	0.99791	0.999994	19620	0	0.50303	0.0020904	0.0074778	0.821355	160	4	0.50303
Rsf1	4	0.57955	0.67003	0.999994	12686	1	0.68651	0.0021105	0.0075493	0.821355	161	3	0.68651
Hccs	4	0.99789	0.99788	0.999994	19619	0	0.65301	0.002114	0.0075629	0.821355	162	4	0.65301
Ccl17	4	0.12813	0.26441	0.999311	5041	1	-0.021485	0.0021141	0.0075629	0.821355	163	1	-0.021485
Kcnma1	4	0.90363	0.90363	0.999994	17548	0	0.66081	0.0021239	0.0076016	0.821355	164	3	0.66081
Katna1	4	0.19626	0.34701	0.999994	6588	1	0.75567	0.0021421	0.0076701	0.821355	165	3	0.75567
Selplg	3	0.88668	0.88677	0.999994	17182	0	0.090702	0.0021477	0.0060243	0.821355	166	1	0.090702
Wfdc15b	4	0.99785	0.99785	0.999994	19618	0	0.49967	0.0021496	0.0076993	0.821355	167	4	0.49967
Ints7	4	0.8346	0.83479	0.999994	16158	1	0.64405	0.0021645	0.0077526	0.821355	168	3	0.64405
Swap70	4	0.47805	0.6256	0.999994	11678	2	0.37667	0.0021676	0.0077642	0.821355	169	2	0.37667
Gzf1	4	0.77158	0.7821	0.999994	15103	1	0.77288	0.0021871	0.0078281	0.821355	170	3	0.77288
Rtn4	4	0.99781	0.99781	0.999994	19617	0	0.48591	0.0021917	0.0078498	0.821355	171	4	0.48591
Cfhr2	4	0.9756	0.97572	0.999994	19139	0	0.8078	0.0021943	0.0078583	0.821355	172	4	0.8078
Fbxo16	4	0.95645	0.95639	0.999994	18726	0	0.76271	0.0022015	0.00788	0.821355	173	3	0.76271
Olfr33	4	0.99779	0.99779	0.999994	19616	0	0.57907	0.0022096	0.0079082	0.821355	174	4	0.57907
Lrig2	4	0.86786	0.86763	0.999994	16796	0	0.16732	0.0022211	0.007961	0.821355	175	2	0.16732
Padi3	4	0.21448	0.36503	0.999994	6921	1	0.73522	0.0022264	0.0079766	0.821355	176	3	0.73522
Olfr824	4	0.99776	0.99777	0.999994	19615	0	0.47815	0.0022376	0.0080224	0.821355	177	4	0.47815
Ccdc121	4	0.7442	0.76264	0.999994	14699	1	0.79058	0.0022441	0.008042	0.821355	178	3	0.79058
Ccdc149	4	0.88391	0.88381	0.999994	17128	0	0.56065	0.0022447	0.0080471	0.821355	179	3	0.56065
Snrpn	4	0.042661	0.10903	0.95419	2213	2	0.34952	0.0022508	0.0080692	0.821355	180	2	0.34952
2810006K23Rik	4	0.99774	0.99775	0.999994	19614	0	0.54576	0.0022564	0.0080873	0.821355	181	4	0.54576
Pcdhb19	4	0.99773	0.99774	0.999994	19613	0	0.77252	0.0022703	0.0081336	0.821355	182	4	0.77252
Zc2hc1c	4	0.77123	0.78184	0.999994	15096	1	0.68801	0.0022745	0.0081457	0.821355	183	3	0.68801
Zfp52	4	0.82146	0.82271	0.999994	15916	1	0.1843	0.0022746	0.0081457	0.821355	184	3	0.1843
Olfr694	4	0.90052	0.90049	0.999994	17476	0	0.83866	0.0022756	0.0081513	0.821355	185	3	0.83866
Srsf5	3	0.99771	0.99776	0.999994	19612	0	0.57725	0.0022869	0.0063967	0.821355	186	3	0.57725
Olfr996	4	0.99771	0.99771	0.999994	19611	0	0.65973	0.0022887	0.0081976	0.821355	187	4	0.65973
H2-M1	4	0.84219	0.84198	0.999994	16290	1	0.84714	0.0022968	0.0082252	0.821355	188	3	0.84714
Lcn2	3	0.83397	0.83397	0.999994	16142	0	0.10446	0.0023082	0.0064627	0.821355	189	1	0.10446
Mllt11	3	0.99768	0.99773	0.999994	19610	0	0.5519	0.0023191	0.0065014	0.821355	190	3	0.5519
Rnase9	3	0.99767	0.99772	0.999994	19609	0	0.74914	0.0023254	0.006518	0.821355	191	3	0.74914
Dlgap1	4	0.99765	0.99765	0.999994	19608	0	0.49077	0.0023464	0.0083984	0.833948	192	4	0.49077
Smc5	4	0.99763	0.99762	0.999994	19607	0	0.44185	0.0023699	0.0084774	0.833948	193	4	0.44185
Vmn1r142	1	0.99762	0.99764	0.999994	19606	0	1.4891	0.0023769	0.0023547	0.74714	194	1	1.4891
Coq4	4	0.74635	0.76407	0.999994	14735	1	0.64104	0.0023815	0.0085217	0.833948	195	3	0.64104
Taldo1	4	0.99761	0.99761	0.999994	19605	0	0.61419	0.0023855	0.0085403	0.833948	196	4	0.61419
Pax6	4	0.65925	0.7108	0.999994	13581	1	0.64805	0.0024017	0.0085932	0.833948	197	3	0.64805
Krt39	3	0.99758	0.9976	0.999994	19604	0	0.76219	0.0024248	0.0067777	0.821355	198	3	0.76219
Grb10	4	0.1445	0.29191	0.999628	5565	2	-0.1357	0.002435	0.0087074	0.833948	199	1	-0.1357
Sh2b3	4	0.97116	0.9712	0.999994	19048	0	0.68116	0.0024485	0.0087522	0.833948	200	4	0.68116
Olfr1012	4	0.55998	0.66092	0.999994	12489	1	0.32532	0.0024488	0.0087532	0.833948	201	2	0.32532
Pydc3	3	0.96872	0.96891	0.999994	18997	0	0.97421	0.0024604	0.0068703	0.821355	202	3	0.97421
Dnajc1	4	0.99754	0.99752	0.999994	19603	0	0.75827	0.0024639	0.008805	0.833948	203	4	0.75827
Mc2r	4	0.74942	0.76619	0.999994	14777	1	0.73882	0.0024729	0.0088373	0.833948	204	3	0.73882
Dab2	4	0.7465	0.76418	0.999994	14738	1	0.64731	0.0024869	0.0088891	0.833948	205	3	0.64731
Tollip	4	0.42377	0.57169	0.999994	10732	1	0.16751	0.0024884	0.0088946	0.833948	206	2	0.16751
Pip4k2b	4	0.46869	0.61617	0.999994	11504	1	0.80023	0.0024941	0.0089148	0.833948	207	3	0.80023
C1galt1c1	3	0.99642	0.99648	0.999994	19576	0	0.57933	0.0025087	0.0070077	0.821355	208	3	0.57933
Zdhhc4	4	0.94903	0.94897	0.999994	18552	0	0.67765	0.0025188	0.0089872	0.833948	209	3	0.67765
Zfp764	4	0.50899	0.63876	0.999994	11982	1	0.70497	0.0025494	0.0090924	0.839748	210	3	0.70497
Pbxip1	4	0.52116	0.64393	0.999994	12095	1	0.7853	0.0025779	0.0091805	0.843921	211	3	0.7853
Dhcr24	4	0.91893	0.91893	0.999994	17883	0	0.40688	0.0025954	0.0092469	0.846074	212	2	0.40688
Gucy2e	4	0.94647	0.94642	0.999994	18491	0	0.74143	0.0026078	0.0092958	0.846603	213	3	0.74143
Zfp457	4	0.42977	0.57769	0.999994	10838	1	0.46131	0.0026488	0.0094271	0.854611	214	2	0.46131
Tmpo	4	0.78972	0.79606	0.999994	15385	1	0.17387	0.0027023	0.0095927	0.855334	215	2	0.17387
Vmn2r87	3	0.99729	0.99732	0.999994	19601	0	0.65244	0.0027102	0.0075528	0.821355	216	3	0.65244
Maf	4	0.96841	0.96841	0.999994	18993	0	0.38505	0.0027557	0.009785	0.855334	217	4	0.38505
Senp5	4	0.99722	0.99721	0.999994	19600	0	0.59361	0.0027796	0.0098685	0.855334	218	4	0.59361
Olfr1107	4	0.99337	0.9934	0.999994	19517	0	0.72811	0.0027928	0.0099118	0.855334	219	4	0.72811
Ildr1	4	0.37815	0.5265	0.999994	9948	1	0.80885	0.0028085	0.0099657	0.855334	220	3	0.80885
Rxfp2	4	0.67714	0.72083	0.999994	13786	1	0.033237	0.0028092	0.0099667	0.855334	221	1	0.033237
Cd274	4	0.90332	0.90332	0.999994	17540	0	0.58246	0.002842	0.01008	0.855334	222	2	0.58246
4930578I06Rik	4	0.99716	0.99715	0.999994	19599	0	0.61561	0.0028443	0.010089	0.855334	223	4	0.61561
Zfp462	4	0.99334	0.99336	0.999994	19514	0	0.77729	0.0028462	0.010093	0.855334	224	4	0.77729
Gga1	4	0.99715	0.99714	0.999994	19598	0	0.6623	0.0028516	0.010109	0.855334	225	4	0.6623
Slco6c1	4	0.99711	0.99711	0.999994	19597	0	0.51125	0.0028881	0.010238	0.855334	226	4	0.51125
Pdxdc1	4	0.78416	0.79173	0.999994	15289	1	0.35805	0.0029161	0.01033	0.855334	227	2	0.35805
4930513O06Rik	4	0.99708	0.99709	0.999994	19596	0	0.42744	0.0029162	0.01033	0.855334	228	4	0.42744
Stard5	4	0.93553	0.93555	0.999994	18245	0	0.69445	0.0029561	0.010469	0.855334	229	3	0.69445
Adam28	4	0.81677	0.81853	0.999994	15827	1	0.13148	0.0029695	0.010507	0.855334	230	2	0.13148
Vpreb2	4	0.056171	0.13527	0.973241	2698	1	0.73514	0.0029963	0.010604	0.855334	231	3	0.73514
Nxph1	4	0.40106	0.54925	0.999994	10360	2	-0.084806	0.003023	0.010697	0.855334	232	1	-0.084806
1810065E05Rik	4	0.99455	0.99456	0.999994	19540	0	0.72407	0.0030318	0.010716	0.855334	233	4	0.72407
Olfr356	4	0.99695	0.99696	0.999994	19595	0	0.48365	0.0030537	0.010792	0.855334	234	4	0.48365
Cela1	4	0.99692	0.99693	0.999994	19594	0	0.55618	0.0030838	0.010891	0.855334	235	4	0.55618
Lrrc61	2	0.99692	0.99689	0.999994	19593	0	0.78078	0.0030847	0.0060228	0.821355	236	2	0.78078
Pyroxd2	4	0.37522	0.52366	0.999994	9897	1	0.61246	0.0030893	0.01091	0.855334	237	3	0.61246
Ddx28	4	0.77174	0.78221	0.999994	15105	1	0.4455	0.0030915	0.010916	0.855334	238	2	0.4455
Prkd1	4	0.99689	0.99689	0.999994	19592	0	0.51818	0.0031112	0.010986	0.855334	239	4	0.51818
Riok3	4	0.7368	0.75756	0.999994	14590	1	0.32075	0.0031299	0.011053	0.855334	240	3	0.32075
Odc1	4	0.1263	0.2613	0.999311	4981	1	0.75868	0.003145	0.011109	0.855334	241	3	0.75868
Ccl9	4	0.87715	0.87703	0.999994	16979	0	0.62305	0.0031554	0.01115	0.855334	242	3	0.62305
Sirpb1a	4	0.81561	0.81753	0.999994	15806	1	0.51474	0.0031833	0.011256	0.855334	243	3	0.51474
Sncg	4	0.99679	0.9968	0.999994	19587	0	0.46997	0.0032112	0.011346	0.855334	244	4	0.46997
Ints6	3	0.8004	0.80042	0.999994	15549	0	0.77005	0.003229	0.0089515	0.833948	245	2	0.77005
Parp12	4	0.068573	0.15864	0.975803	3095	3	-0.13495	0.0032367	0.011427	0.855334	246	1	-0.13495
Tenm2	4	0.87583	0.8757	0.999994	16949	0	0.5481	0.0032381	0.011433	0.855334	247	2	0.5481
Mynn	4	0.98939	0.98937	0.999994	19430	0	0.77961	0.0032542	0.011502	0.855334	248	4	0.77961
Ms4a4b	4	0.90057	0.90055	0.999994	17477	0	0.78392	0.0032852	0.011605	0.855334	249	3	0.78392
Uchl3	4	0.135	0.276	0.999311	5263	2	0.08301	0.0032902	0.011618	0.855334	250	2	0.08301
Abcc2	4	0.98808	0.98808	0.999994	19405	0	0.67142	0.0032925	0.011625	0.855334	251	4	0.67142
Krtap3-1	4	0.99667	0.99669	0.999994	19586	0	0.61818	0.0033276	0.01174	0.855334	252	4	0.61818
Olfr262	4	0.96185	0.9618	0.999994	18856	0	0.556	0.0033327	0.01176	0.855334	253	3	0.556
Zfp367	4	0.99666	0.99667	0.999994	19585	0	0.5043	0.0033447	0.011799	0.855334	254	4	0.5043
3110001I22Rik	4	0.99663	0.99665	0.999994	19584	0	0.60913	0.0033686	0.011875	0.855334	255	4	0.60913
Olfr558	4	0.92943	0.92951	0.999994	18116	0	0.88935	0.0033714	0.011885	0.855334	256	3	0.88935
Ccnl2	4	0.62404	0.6921	0.999994	13144	1	0.22489	0.003397	0.011969	0.855334	257	2	0.22489
Evi5	4	0.62852	0.69439	0.999994	13196	1	0.72616	0.0034176	0.012035	0.855334	258	3	0.72616
Abhd13	4	0.99658	0.9966	0.999994	19583	0	0.60792	0.0034191	0.012046	0.855334	259	4	0.60792
Mei4	4	0.42642	0.57433	0.999994	10784	1	0.32841	0.0034505	0.012149	0.855334	260	3	0.32841
Egr2	4	0.27061	0.42037	0.999994	8024	1	0.44728	0.0034548	0.012164	0.855334	261	2	0.44728
Lemd3	4	0.7901	0.79634	0.999994	15387	1	0.81771	0.0034842	0.012269	0.855334	262	3	0.81771
Rabl3	4	0.97509	0.9752	0.999994	19129	0	0.73443	0.0034968	0.012313	0.855334	263	4	0.73443
Olfr739	4	0.74482	0.76304	0.999994	14713	1	0.16873	0.0035039	0.012335	0.855334	264	2	0.16873
Krt20	4	0.99649	0.9965	0.999994	19582	0	0.6647	0.0035101	0.012354	0.855334	265	4	0.6647
Txnl1	3	0.99649	0.99655	0.999994	19581	0	0.68658	0.0035125	0.0097286	0.855334	266	3	0.68658
Gm6760	4	0.99648	0.99648	0.999994	19580	0	0.60721	0.003524	0.012402	0.855334	267	4	0.60721
Aimp2	3	0.99647	0.99654	0.999994	19579	0	0.68033	0.0035311	0.009787	0.855334	268	3	0.68033
Slc35a5	4	0.99647	0.99647	0.999994	19578	0	0.62331	0.0035341	0.012434	0.855334	269	4	0.62331
BC048403	4	0.91113	0.91108	0.999994	17703	0	0.81992	0.0035472	0.012479	0.855334	270	3	0.81992
Olfr906	4	0.99645	0.99645	0.999994	19577	0	0.69802	0.0035512	0.012489	0.855334	271	4	0.69802
Icam2	4	0.60924	0.68455	0.999994	12992	1	0.74309	0.0035542	0.012499	0.855334	272	3	0.74309
G2e3	4	0.18653	0.33741	0.999994	6398	2	-0.12179	0.0035573	0.012515	0.855334	273	2	-0.12179
Obfc1	3	0.96254	0.96277	0.999994	18873	0	0.86377	0.0035753	0.0099012	0.855334	274	3	0.86377
Fzd4	4	0.98484	0.9848	0.999994	19340	0	0.67569	0.0035754	0.012566	0.855334	275	4	0.67569
Ucp3	4	0.18732	0.33818	0.999994	6416	1	0.48181	0.0035866	0.012608	0.855334	276	2	0.48181
Htr3b	4	0.99641	0.9964	0.999994	19575	0	0.62676	0.0035919	0.012621	0.855334	277	4	0.62676
Gfi1b	4	0.96381	0.96379	0.999994	18895	0	0.66553	0.0035953	0.012634	0.855334	278	4	0.66553
Gnpnat1	4	0.71822	0.74557	0.999994	14338	1	0.18109	0.0036107	0.012691	0.855334	279	2	0.18109
1700123O20Rik	4	0.98988	0.98985	0.999994	19439	0	0.72015	0.0036123	0.012696	0.855334	280	4	0.72015
Gm5415	4	0.74988	0.76652	0.999994	14784	1	0.5978	0.0036641	0.012873	0.858493	281	3	0.5978
Ilf2	4	0.2688	0.41856	0.999994	7983	2	0.22004	0.0036783	0.012918	0.858493	282	2	0.22004
Has3	4	0.99632	0.99631	0.999994	19574	0	0.43028	0.0036783	0.012918	0.858493	283	4	0.43028
9430020K01Rik	4	0.22666	0.37705	0.999994	7156	2	0.27952	0.0037176	0.013052	0.864536	284	2	0.27952
Dmp1	4	0.42182	0.56976	0.999994	10689	2	0.33598	0.0037323	0.013099	0.864692	285	2	0.33598
Shc1	4	0.99622	0.99621	0.999994	19573	0	0.53638	0.0037761	0.013253	0.871966	286	4	0.53638
Cldn18	4	0.93779	0.9378	0.999994	18301	0	0.10682	0.0038244	0.013405	0.879026	287	2	0.10682
Olfr133	4	0.99615	0.99614	0.999994	19572	0	0.57019	0.0038459	0.013482	0.881139	288	4	0.57019
Pcdhb12	4	0.95204	0.95201	0.999994	18631	0	0.67644	0.0039029	0.013654	0.881816	289	3	0.67644
Defb20	4	0.86785	0.86762	0.999994	16794	0	0.70333	0.0039085	0.013672	0.881816	290	3	0.70333
Speer2	3	0.97152	0.97167	0.999994	19060	0	0.56196	0.0039118	0.010811	0.855334	291	3	0.56196
Rgs9	3	0.99608	0.99617	0.999994	19571	0	0.71434	0.003919	0.010829	0.855334	292	3	0.71434
Bean1	3	0.92033	0.92041	0.999994	17916	0	1.0135	0.0039273	0.010845	0.855334	293	3	1.0135
Fcgrt	4	0.99606	0.99603	0.999994	19570	0	0.74677	0.0039411	0.013781	0.881816	294	4	0.74677
Bach1	4	0.99604	0.99601	0.999994	19569	0	0.67451	0.0039554	0.013828	0.881816	295	4	0.67451
Olfr520	4	0.22625	0.37665	0.999994	7147	1	0.80701	0.0039828	0.013934	0.881816	296	3	0.80701
Irx6	4	0.95995	0.95991	0.999994	18808	0	0.29546	0.0039846	0.01394	0.881816	297	2	0.29546
Tmem242	4	0.12163	0.25342	0.999311	4835	2	-0.21905	0.004038	0.014119	0.881816	298	1	-0.21905
Pdzd9	4	0.99592	0.99588	0.999994	19568	0	0.51804	0.0040794	0.014259	0.881816	299	4	0.51804
Gm14374	4	0.4528	0.60038	0.999994	11212	2	-0.029629	0.0041448	0.014477	0.881816	300	2	-0.029629
Ubxn11	4	0.63631	0.69843	0.999994	13294	1	0.38355	0.0041496	0.014491	0.881816	301	2	0.38355
Sp140	4	0.99583	0.9958	0.999994	19567	0	0.62689	0.0041683	0.014547	0.881816	302	4	0.62689
Vps26b	4	0.99582	0.99579	0.999994	19566	0	0.61389	0.0041788	0.014579	0.881816	303	4	0.61389
Gpd1	4	0.47892	0.62648	0.999994	11698	2	0.25238	0.0041982	0.014653	0.881816	304	2	0.25238
Dnajc5	3	0.098778	0.18621	0.976361	4155	1	-0.042247	0.0042323	0.011681	0.855334	305	1	-0.042247
Stc2	4	0.90712	0.90709	0.999994	17626	0	0.44994	0.0042516	0.014826	0.881816	306	2	0.44994
E130309D02Rik	4	0.79669	0.80159	0.999994	15488	1	0.58065	0.0042683	0.014882	0.881816	307	3	0.58065
BC049730	4	0.98644	0.98638	0.999994	19374	0	0.72024	0.0042714	0.01489	0.881816	308	4	0.72024
Vmn2r98	3	0.15947	0.26391	0.999311	5889	1	0.64379	0.0042724	0.011806	0.855334	309	2	0.64379
Olfr1475	4	0.73508	0.75643	0.999994	14560	1	0.50045	0.0042851	0.014938	0.881816	310	2	0.50045
Axin1	3	0.90334	0.9034	0.999994	17541	0	0.85993	0.0042895	0.011857	0.855334	311	2	0.85993
Cmtr2	4	0.95302	0.95298	0.999994	18652	0	0.22629	0.004305	0.015003	0.881816	312	2	0.22629
Zfp281	4	0.99119	0.99119	0.999994	19468	0	0.65486	0.0043112	0.015018	0.881816	313	4	0.65486
Emilin1	3	0.32669	0.46025	0.999994	9038	1	0.092211	0.0043124	0.011919	0.855334	314	1	0.092211
Gdpd1	4	0.40509	0.55315	0.999994	10422	1	0.66958	0.0043192	0.015046	0.881816	315	3	0.66958
Klk1b1	4	0.2188	0.36932	0.999994	6999	1	0.51111	0.0043474	0.015144	0.881816	316	2	0.51111
Olfr775	4	0.47243	0.61997	0.999994	11577	2	-0.0082256	0.0043584	0.015177	0.881816	317	2	-0.0082256
Ripk4	4	0.99564	0.99561	0.999994	19565	0	0.47856	0.0043586	0.015178	0.881816	318	4	0.47856
Tmem184c	4	0.65875	0.71054	0.999994	13574	1	0.66199	0.0043641	0.015197	0.881816	319	3	0.66199
Ddias	4	0.85471	0.85448	0.999994	16539	0	0.24977	0.0044118	0.015335	0.881816	320	3	0.24977
Rbm11	4	0.99556	0.99553	0.999994	19564	0	0.54606	0.0044382	0.015424	0.881816	321	4	0.54606
Adig	3	0.99554	0.99565	0.999994	19563	0	0.63861	0.0044626	0.012344	0.855334	322	3	0.63861
Afap1l1	4	0.39668	0.54488	0.999994	10269	2	0.17966	0.0044652	0.015517	0.881816	323	2	0.17966
Olfr1318	3	0.99286	0.99297	0.999994	19506	0	0.88407	0.004478	0.012386	0.855334	324	3	0.88407
Gfer	3	0.84376	0.84383	0.999994	16327	0	0.49382	0.0045127	0.012488	0.855334	325	2	0.49382
Cym	4	0.88222	0.88209	0.999994	17089	0	0.31202	0.0045185	0.01571	0.881816	326	3	0.31202
Tbx6	4	0.98212	0.98209	0.999994	19284	0	0.74233	0.0045319	0.015753	0.881816	327	4	0.74233
Tec	4	0.99543	0.99541	0.999994	19562	0	0.59626	0.0045658	0.015866	0.881816	328	4	0.59626
Casc4	4	0.93706	0.93709	0.999994	18281	0	0.62839	0.0045683	0.015873	0.881816	329	3	0.62839
Gm2913	4	0.44041	0.58819	0.999994	10994	1	0.022729	0.0045719	0.015886	0.881816	330	2	0.022729
Olfr610	3	0.99543	0.99555	0.999994	19561	0	0.51604	0.0045724	0.012661	0.855334	331	3	0.51604
Olfr148	4	0.13996	0.28438	0.999311	5424	1	0.73232	0.0045799	0.015916	0.881816	332	3	0.73232
Rdh8	4	0.99539	0.99537	0.999994	19560	0	0.56595	0.0046082	0.016005	0.881816	333	4	0.56595
Pllp	3	0.99147	0.99158	0.999994	19476	0	0.7963	0.004615	0.012777	0.857855	334	3	0.7963
Olfr1307	4	0.91809	0.91809	0.999994	17867	0	0.73858	0.0046182	0.016038	0.881816	335	3	0.73858
Zfyve16	4	0.97452	0.97461	0.999994	19115	0	0.66039	0.0046253	0.016062	0.881816	336	4	0.66039
Serpina1a	4	0.99537	0.99535	0.999994	19559	0	0.54784	0.0046263	0.016064	0.881816	337	4	0.54784
Olfr116	4	0.85058	0.85031	0.999994	16452	0	0.58247	0.0046525	0.016151	0.881816	338	3	0.58247
Tmem194b	4	0.75971	0.77342	0.999994	14912	1	0.68703	0.0046566	0.016164	0.881816	339	3	0.68703
Krtap14	4	0.38837	0.53658	0.999994	10119	1	0.52443	0.0046956	0.016296	0.881816	340	3	0.52443
Olfr1158	4	0.93893	0.93893	0.999994	18332	0	0.25155	0.0047321	0.016431	0.881816	341	2	0.25155
Smim9	4	0.99524	0.99522	0.999994	19558	0	0.62004	0.0047578	0.016519	0.881816	342	4	0.62004
Iars2	4	0.33226	0.48113	0.999994	9128	1	0.38114	0.0047854	0.016628	0.881816	343	2	0.38114
Ppm1a	4	0.867	0.86675	0.999994	16774	0	0.79345	0.0047869	0.016631	0.881816	344	3	0.79345
Bhmt	4	0.2723	0.42206	0.999994	8054	1	0.60734	0.004787	0.016632	0.881816	345	3	0.60734
Kcnv2	4	0.94166	0.94167	0.999994	18385	0	0.55352	0.0047912	0.016645	0.881816	346	3	0.55352
Tmx1	4	0.24499	0.39509	0.999994	7503	1	0.57433	0.0047938	0.016656	0.881816	347	3	0.57433
Fap	4	0.79946	0.80386	0.999994	15530	1	0.4174	0.0048	0.016675	0.881816	348	2	0.4174
Tmem252	4	0.99518	0.99516	0.999994	19557	0	0.52893	0.0048163	0.016725	0.881816	349	4	0.52893
Gm13889	4	0.94846	0.94843	0.999994	18542	0	0.65938	0.0048306	0.016771	0.881816	350	3	0.65938
Map3k7cl	4	0.22656	0.37695	0.999994	7153	2	0.0064178	0.0048388	0.016797	0.881816	351	2	0.0064178
Anapc10	4	0.99516	0.99514	0.999994	19556	0	0.58741	0.0048389	0.016797	0.881816	352	4	0.58741
Slc6a20b	4	0.99515	0.99514	0.999994	19555	0	0.44202	0.0048477	0.016825	0.881816	353	4	0.44202
Ott	4	0.19604	0.34677	0.999994	6584	1	0.7657	0.0048922	0.016973	0.881816	354	3	0.7657
Olfr869	4	0.93239	0.93242	0.999994	18172	0	0.47515	0.0048922	0.016973	0.881816	355	2	0.47515
Vmn2r12	4	0.89559	0.89553	0.999994	17378	0	0.58219	0.0048966	0.016992	0.881816	356	3	0.58219
Gm12942	4	0.9949	0.9949	0.999994	19550	0	0.72102	0.0048989	0.016999	0.881816	357	4	0.72102
Zfp949	4	0.99509	0.99508	0.999994	19554	0	0.46657	0.004913	0.017041	0.881816	358	4	0.46657
Zcchc6	4	0.96274	0.9627	0.999994	18881	0	0.7599	0.0049232	0.01708	0.881816	359	4	0.7599
Olfr1313	4	0.96913	0.9691	0.999994	19006	0	0.5816	0.0049301	0.017099	0.881816	360	4	0.5816
Abhd4	4	0.90026	0.90021	0.999994	17470	0	0.18556	0.0049455	0.017142	0.881816	361	2	0.18556
Cyp2d22	4	0.93651	0.9365	0.999994	18268	0	0.59058	0.0049458	0.017142	0.881816	362	3	0.59058
Adamts8	4	0.995	0.995	0.999994	19553	0	0.64994	0.004995	0.017303	0.881816	363	4	0.64994
Cnn2	4	0.12852	0.26508	0.999311	5056	1	0.70658	0.0049986	0.017313	0.881816	364	3	0.70658
Tgoln1	4	0.89523	0.89517	0.999994	17365	0	0.2282	0.0049989	0.017314	0.881816	365	2	0.2282
Pth2r	4	0.97362	0.9737	0.999994	19095	0	0.67902	0.0050001	0.017317	0.881816	366	4	0.67902
Prl8a1	4	0.89312	0.89304	0.999994	17313	0	0.72557	0.0050054	0.017335	0.881816	367	3	0.72557
Klhl33	3	0.55095	0.59066	0.999994	12385	1	0.89514	0.0050188	0.013847	0.881816	368	2	0.89514
Ctsl	4	0.96111	0.96103	0.999994	18833	0	0.6144	0.0050432	0.01747	0.881816	369	3	0.6144
Pcbp3	4	0.99495	0.99494	0.999994	19552	0	0.41113	0.0050506	0.017488	0.881816	370	4	0.41113
Ube2d1	4	0.97321	0.9733	0.999994	19085	0	0.5781	0.0050522	0.017491	0.881816	371	4	0.5781
Zfp119a	4	0.8435	0.84327	0.999994	16320	1	0.31584	0.0050523	0.017491	0.881816	372	2	0.31584
Fcer1g	4	0.88522	0.88511	0.999994	17156	0	0.60571	0.0050565	0.017506	0.881816	373	3	0.60571
Fggy	4	0.99494	0.99493	0.999994	19551	0	0.51083	0.0050608	0.017516	0.881816	374	4	0.51083
Lhx9	4	0.96665	0.96664	0.999994	18950	0	0.70252	0.0051241	0.017737	0.881816	375	4	0.70252
Fbxo18	4	0.99485	0.99484	0.999994	19549	0	0.61365	0.0051467	0.017791	0.881816	376	4	0.61365
Brcc3	4	0.53398	0.64937	0.999994	12220	1	0.48531	0.0051467	0.017791	0.881816	377	2	0.48531
Hdac7	4	0.14288	0.28924	0.999311	5522	3	-0.20703	0.005159	0.017836	0.881816	378	1	-0.20703
Sh2d3c	4	0.46381	0.61134	0.999994	11414	1	0.444	0.0052056	0.018004	0.881816	379	2	0.444
Lin52	4	0.94176	0.94178	0.999994	18388	0	0.70796	0.0052264	0.018072	0.881816	380	3	0.70796
Nlrp10	4	0.99476	0.99477	0.999994	19548	0	0.59792	0.0052378	0.018113	0.881816	381	4	0.59792
Gm13154	3	0.45377	0.52976	0.999994	11234	1	0.81263	0.0052481	0.014486	0.881816	382	2	0.81263
Rlim	4	0.92963	0.9297	0.999994	18121	0	0.79358	0.0052481	0.018152	0.881816	383	3	0.79358
Hnmt	4	0.83374	0.83395	0.999994	16137	1	0.57581	0.0052536	0.01817	0.881816	384	3	0.57581
Agr3	4	0.81317	0.81542	0.999994	15761	1	0.25398	0.0052657	0.018203	0.881816	385	2	0.25398
Hdac10	4	0.99471	0.99473	0.999994	19547	0	0.61385	0.005286	0.018277	0.881816	386	4	0.61385
Slc11a1	4	0.75681	0.77138	0.999994	14872	1	0.66468	0.0052881	0.018282	0.881816	387	3	0.66468
Oit3	4	0.9947	0.99471	0.999994	19545	0	0.42147	0.0053049	0.018333	0.881816	388	4	0.42147
Usp31	3	0.72976	0.73067	0.999994	14491	1	0.03612	0.0053136	0.014664	0.881816	389	1	0.03612
Ncan	4	0.1243	0.25794	0.999311	4921	2	0.19388	0.0053152	0.018365	0.881816	390	2	0.19388
Dsc1	4	0.44525	0.59289	0.999994	11077	1	0.67399	0.005319	0.018376	0.881816	391	3	0.67399
Bpgm	4	0.99465	0.99466	0.999994	19544	0	0.48326	0.0053524	0.018488	0.881816	392	4	0.48326
Scyl3	4	0.50553	0.63731	0.999994	11947	1	0.76171	0.0053539	0.01849	0.881816	393	3	0.76171
Foxj3	4	0.83248	0.83279	0.999994	16118	1	0.35047	0.0053724	0.018548	0.881816	394	3	0.35047
4922502D21Rik	4	0.99463	0.99464	0.999994	19543	0	0.6349	0.0053747	0.018557	0.881816	395	4	0.6349
Cab39l	4	0.9946	0.99461	0.999994	19542	0	0.51743	0.0053992	0.018636	0.881816	396	4	0.51743
Ybx1	3	0.95774	0.95802	0.999994	18759	0	0.87882	0.0054026	0.014885	0.881816	397	3	0.87882
2410004B18Rik	4	0.99458	0.99459	0.999994	19541	0	0.56848	0.0054217	0.018721	0.881816	398	4	0.56848
Gm13043	4	0.27851	0.42822	0.999994	8160	2	-0.045089	0.0054257	0.018737	0.881816	399	2	-0.045089
Ppp3ca	4	0.84006	0.83993	0.999994	16252	1	0.37348	0.0054791	0.018915	0.883753	400	3	0.37348
Aimp1	4	0.71499	0.74346	0.999994	14290	1	0.6745	0.0054797	0.018916	0.883753	401	3	0.6745
Hk2	4	0.51764	0.64241	0.999994	12057	1	-0.028173	0.0055324	0.019097	0.883753	402	1	-0.028173
Vmn1r24	4	0.9828	0.98277	0.999994	19294	0	0.78183	0.0055339	0.019103	0.883753	403	4	0.78183
Ift52	3	0.99444	0.99454	0.999994	19539	0	0.68397	0.0055602	0.015278	0.881816	404	3	0.68397
Apeh	4	0.47816	0.62572	0.999994	11680	1	0.61317	0.0055658	0.019194	0.883753	405	3	0.61317
Gstm3	4	0.33719	0.48606	0.999994	9215	1	0.6757	0.0055791	0.01924	0.883753	406	3	0.6757
Olfr820	4	0.18557	0.33648	0.999994	6379	1	0.76647	0.0056036	0.019315	0.883753	407	3	0.76647
Gnrh1	4	0.052421	0.12805	0.966977	2580	1	0.63306	0.0056112	0.019347	0.883753	408	3	0.63306
Nmu	4	0.14712	0.29624	0.999994	5638	2	0.2903	0.0056128	0.019353	0.883753	409	2	0.2903
Cenpf	4	0.98509	0.98503	0.999994	19341	0	0.61037	0.0056364	0.019429	0.883753	410	4	0.61037
BC051019	4	0.82497	0.82585	0.999994	15990	1	0.54382	0.0056647	0.019515	0.883753	411	3	0.54382
Nlrp14	4	0.07629	0.17294	0.975803	3369	2	0.18118	0.0056837	0.019578	0.883753	412	2	0.18118
B3gat2	4	0.30062	0.44993	0.999994	8568	2	0.28818	0.0057169	0.019688	0.883753	413	2	0.28818
Zfp36l3	4	0.99428	0.9943	0.999994	19538	0	0.37354	0.0057243	0.019715	0.883753	414	4	0.37354
Olfr1310	4	0.99427	0.9943	0.999994	19537	0	0.42195	0.0057287	0.019732	0.883753	415	4	0.42195
Atp9a	4	0.99426	0.99428	0.999994	19536	0	0.5325	0.0057421	0.019774	0.883753	416	4	0.5325
Olfr877	4	0.93611	0.93611	0.999994	18256	0	0.77195	0.0057793	0.019886	0.883753	417	3	0.77195
Entpd8	4	0.62125	0.69065	0.999994	13115	1	0.82916	0.0057979	0.019954	0.883753	418	3	0.82916
Ank2	4	0.99416	0.99419	0.999994	19535	0	0.45561	0.0058366	0.020083	0.883753	419	4	0.45561
Klhdc8b	4	0.072275	0.16556	0.975803	3229	1	0.11574	0.0058525	0.020138	0.883753	420	2	0.11574
Prb1	4	0.99412	0.99415	0.999994	19534	0	0.66021	0.0058831	0.02025	0.883753	421	4	0.66021
Ndp	4	0.4533	0.60088	0.999994	11222	2	0.091041	0.0059058	0.020331	0.883753	422	2	0.091041
Fam189a2	3	0.07408	0.15382	0.975803	3292	1	0.55145	0.0059139	0.016221	0.881816	423	2	0.55145
Rgs2	4	0.99408	0.99412	0.999994	19533	0	0.38673	0.0059161	0.020363	0.883753	424	4	0.38673
Eqtn	4	0.99407	0.99411	0.999994	19532	0	0.40514	0.0059287	0.020406	0.883753	425	4	0.40514
Slc6a11	4	0.96786	0.96787	0.999994	18983	0	0.65693	0.0059326	0.020425	0.883753	426	4	0.65693
Ywhae	2	0.99404	0.99405	0.999994	19531	0	0.86533	0.0059588	0.011482	0.855334	427	2	0.86533
Kat6a	4	0.34319	0.49196	0.999994	9317	1	0.39565	0.0059591	0.020508	0.883753	428	2	0.39565
Lcn8	4	0.72094	0.74732	0.999994	14376	1	0.53694	0.0059665	0.020534	0.883753	429	3	0.53694
Tbc1d9	4	0.97987	0.97992	0.999994	19228	0	0.601	0.0059762	0.020569	0.883753	430	4	0.601
Mex3a	4	0.93441	0.93445	0.999994	18221	0	0.65654	0.0059939	0.020638	0.883753	431	3	0.65654
Shkbp1	3	0.994	0.99411	0.999994	19530	0	0.58755	0.0059986	0.016458	0.881816	432	3	0.58755
Adam29	4	0.68855	0.72746	0.999994	13937	1	0.69985	0.0060097	0.020694	0.883753	433	3	0.69985
Fgfr3	3	0.95449	0.95482	0.999994	18685	0	0.69536	0.0060215	0.016519	0.881816	434	3	0.69536
Rasa3	4	0.98756	0.98753	0.999994	19396	0	0.67244	0.0060249	0.020748	0.883753	435	4	0.67244
Camk1	3	0.95168	0.95198	0.999994	18620	0	1.0083	0.0060249	0.016526	0.881816	436	3	1.0083
Cryz	4	0.86099	0.86069	0.999994	16657	0	0.65146	0.006059	0.020866	0.883753	437	3	0.65146
9030624J02Rik	4	0.99394	0.99398	0.999994	19529	0	0.42581	0.0060591	0.020866	0.883753	438	4	0.42581
Ugp2	4	0.32127	0.47019	0.999994	8951	1	0.088728	0.0060658	0.020888	0.883753	439	2	0.088728
Slc27a2	4	0.28337	0.43302	0.999994	8255	1	0.71547	0.0060692	0.020897	0.883753	440	3	0.71547
Cyp3a59	4	0.41654	0.56451	0.999994	10601	1	0.37343	0.0060737	0.020911	0.883753	441	2	0.37343
Rab27b	4	0.99391	0.99395	0.999994	19528	0	0.48489	0.0060871	0.020954	0.883753	442	4	0.48489
Ppp3r1	4	0.98935	0.98933	0.999994	19428	0	0.48861	0.0061191	0.02105	0.883753	443	4	0.48861
Dct	4	0.90674	0.90669	0.999994	17614	0	0.50725	0.0061375	0.02111	0.883753	444	3	0.50725
Ank3	4	0.8723	0.87212	0.999994	16883	0	0.5517	0.0061412	0.021123	0.883753	445	3	0.5517
Gorasp1	4	0.98548	0.98544	0.999994	19351	0	0.72867	0.0061612	0.021194	0.883753	446	4	0.72867
Crls1	4	0.86238	0.86215	0.999994	16689	0	0.53547	0.0061621	0.021196	0.883753	447	2	0.53547
Olfr1037	4	0.73356	0.75543	0.999994	14542	1	0.20936	0.0061724	0.02123	0.883753	448	2	0.20936
Atg101	4	0.9938	0.99383	0.999994	19527	0	0.40087	0.0061964	0.021305	0.883753	449	4	0.40087
Rnd1	4	0.67243	0.71815	0.999994	13730	1	0.50511	0.0062163	0.021367	0.883753	450	3	0.50511
Prkag3	4	0.50001	0.6351	0.999994	11890	1	0.54312	0.0062213	0.021389	0.883753	451	3	0.54312
Zfp26	4	0.99376	0.99378	0.999994	19526	0	0.45959	0.0062426	0.021462	0.883753	452	4	0.45959
Olfr976	4	0.88606	0.88596	0.999994	17172	0	0.68785	0.006248	0.021481	0.883753	453	3	0.68785
Ppm1m	4	0.99375	0.99378	0.999994	19525	0	0.50236	0.0062533	0.021495	0.883753	454	4	0.50236
Itfg1	4	0.052873	0.1289	0.968027	2596	2	0.14417	0.0062609	0.021519	0.883753	455	2	0.14417
Creb1	4	0.96754	0.96752	0.999994	18971	0	0.66886	0.0062663	0.021534	0.883753	456	4	0.66886
Syt1	4	0.13733	0.27994	0.999311	5331	1	0.086786	0.006279	0.021573	0.883753	457	2	0.086786
Smap1	4	0.99371	0.99374	0.999994	19524	0	0.48132	0.0062939	0.021609	0.883753	458	4	0.48132
Vmn1r196	3	0.99369	0.99382	0.999994	19523	0	0.68857	0.0063061	0.017254	0.881816	459	3	0.68857
Cnga4	4	0.47964	0.62677	0.999994	11710	1	-0.031532	0.0063323	0.021731	0.883753	460	1	-0.031532
Tshz2	4	0.99366	0.99369	0.999994	19522	0	0.66069	0.0063371	0.021749	0.883753	461	4	0.66069
Pus3	4	0.99363	0.99366	0.999994	19521	0	0.44407	0.0063685	0.02186	0.883753	462	4	0.44407
Zbtb39	4	0.76366	0.77628	0.999994	14975	1	0.44827	0.0063706	0.021866	0.883753	463	2	0.44827
Zmym3	4	0.96281	0.96278	0.999994	18882	0	0.66352	0.0063725	0.021871	0.883753	464	4	0.66352
Gm5132	4	0.51962	0.64325	0.999994	12082	1	0.58779	0.0063856	0.021916	0.883753	465	3	0.58779
Olfr464	3	0.24714	0.37262	0.999994	7539	2	-0.18264	0.006394	0.017493	0.881816	466	1	-0.18264
Gm973	4	0.6998	0.73418	0.999994	14086	1	0.74648	0.0063992	0.021957	0.883753	467	3	0.74648
Rftn2	4	0.94581	0.94576	0.999994	18479	0	0.82417	0.0064056	0.021979	0.883753	468	3	0.82417
4930579G24Rik	4	0.71952	0.74641	0.999994	14355	1	0.53574	0.0064107	0.021994	0.883753	469	3	0.53574
Pkp2	4	0.96218	0.96214	0.999994	18868	0	0.60699	0.0064257	0.022037	0.883753	470	4	0.60699
Fam150a	3	0.99357	0.9937	0.999994	19520	0	0.64326	0.0064276	0.017582	0.881816	471	3	0.64326
Cox16	4	0.05237	0.12795	0.966592	2579	2	-0.13984	0.0064389	0.022084	0.883753	472	2	-0.13984
Pira1	4	0.33147	0.48034	0.999994	9116	1	0.57439	0.006466	0.022164	0.883753	473	3	0.57439
G6b	4	0.99353	0.99355	0.999994	19519	0	0.5216	0.0064705	0.022176	0.883753	474	4	0.5216
Nradd	4	0.63571	0.6981	0.999994	13286	1	0.6022	0.0064811	0.022212	0.883753	475	3	0.6022
Zc3h4	4	0.71731	0.74496	0.999994	14325	1	-0.056983	0.0064922	0.022246	0.883753	476	1	-0.056983
Chst11	3	0.76442	0.76464	0.999994	14990	0	0.73644	0.0065123	0.017779	0.881816	477	2	0.73644
Ccnb1ip1	3	0.90802	0.90808	0.999994	17645	0	0.72048	0.0065558	0.017895	0.881816	478	2	0.72048
Hps3	4	0.88283	0.88273	0.999994	17104	0	0.67955	0.0065947	0.02258	0.887593	479	3	0.67955
Kif17	4	0.28289	0.43255	0.999994	8244	2	-0.11201	0.0065989	0.022595	0.887593	480	1	-0.11201
Col11a1	3	0.99337	0.99351	0.999994	19518	0	0.71966	0.0066254	0.018091	0.881816	481	3	0.71966
Msr1	3	0.99335	0.99349	0.999994	19516	0	0.68155	0.0066495	0.018152	0.881816	482	3	0.68155
Pnma1	4	0.56982	0.66542	0.999994	12601	1	0.173	0.0066522	0.022773	0.887593	483	2	0.173
Espl1	4	0.99334	0.99337	0.999994	19515	0	0.60345	0.0066583	0.022792	0.887593	484	4	0.60345
Ahctf1	3	0.99333	0.99348	0.999994	19513	0	0.78915	0.0066652	0.018189	0.881816	485	3	0.78915
Asb5	4	0.023808	0.071153	0.930052	1457	1	0.18751	0.0067054	0.022961	0.887593	486	2	0.18751
4931408C20Rik	4	0.96118	0.96109	0.999994	18837	0	0.58296	0.0067192	0.023009	0.887593	487	3	0.58296
Bicc1	4	0.30893	0.45806	0.999994	8726	1	0.74607	0.0067203	0.023012	0.887593	488	3	0.74607
Col17a1	4	0.99328	0.9933	0.999994	19512	0	0.49294	0.0067209	0.023014	0.887593	489	4	0.49294
Crlf3	4	0.62928	0.69482	0.999994	13207	1	0.65068	0.0067363	0.023077	0.887593	490	3	0.65068
Oxsr1	4	0.72714	0.75131	0.999994	14456	1	0.57926	0.0067512	0.023124	0.887593	491	3	0.57926
Prl7d1	4	0.99324	0.99326	0.999994	19511	0	0.63352	0.0067575	0.023146	0.887593	492	4	0.63352
Flrt2	4	0.60272	0.68132	0.999994	12931	1	0.30658	0.0067587	0.02315	0.887593	493	3	0.30658
Olfr510	4	0.15616	0.30734	0.999994	5825	1	0.59712	0.0067769	0.023212	0.887593	494	3	0.59712
Cyp4f13	4	0.66106	0.71179	0.999994	13599	1	0.54617	0.0068027	0.023285	0.887593	495	3	0.54617
Olfr1215	4	0.16448	0.31562	0.999994	5970	2	0.045422	0.006812	0.023314	0.887593	496	2	0.045422
Safb2	4	0.89848	0.89839	0.999994	17433	0	0.57707	0.0068182	0.02333	0.887593	497	3	0.57707
Slc47a2	3	0.90665	0.90672	0.999994	17612	0	0.73927	0.0068238	0.018625	0.881816	498	2	0.73927
Tspo	3	0.99317	0.99331	0.999994	19510	0	0.61514	0.0068258	0.01863	0.881816	499	3	0.61514
Fbxw26	4	0.89287	0.89278	0.999994	17304	0	0.65954	0.0068389	0.023384	0.887593	500	3	0.65954
Ttll12	4	0.5066	0.63778	0.999994	11955	1	0.65017	0.006841	0.023391	0.887593	501	3	0.65017
Nmral1	3	0.96906	0.96925	0.999994	19004	0	0.7308	0.0068535	0.018699	0.881816	502	3	0.7308
Zfp800	4	0.99314	0.99315	0.999994	19509	0	0.3607	0.0068628	0.023459	0.887593	503	4	0.3607
Gprasp2	4	0.30926	0.45841	0.999994	8733	2	-0.014362	0.0068653	0.023464	0.887593	504	2	-0.014362
Fam118a	4	0.79075	0.79684	0.999994	15396	1	0.16757	0.0069186	0.023625	0.887593	505	2	0.16757
Gstz1	4	0.078538	0.17708	0.975803	3445	1	0.52287	0.0069271	0.023653	0.887593	506	3	0.52287
Dip2c	4	0.72702	0.75124	0.999994	14450	1	0.59684	0.006936	0.023686	0.887593	507	3	0.59684
Lekr1	4	0.039027	0.1018	0.946852	2088	2	0.15623	0.0069427	0.0237	0.887593	508	2	0.15623
Prokr1	4	0.68973	0.72818	0.999994	13954	1	0.1118	0.0069719	0.023804	0.887593	509	1	0.1118
Olfm3	4	0.98754	0.98751	0.999994	19395	0	0.66868	0.0069793	0.023828	0.887593	510	4	0.66868
Olfr613	4	0.95744	0.95737	0.999994	18753	0	0.63272	0.0069969	0.023895	0.887593	511	3	0.63272
Cfi	4	0.88962	0.88954	0.999994	17250	0	0.46385	0.0070211	0.023966	0.887593	512	2	0.46385
Timd2	4	0.079344	0.17865	0.975803	3473	2	0.13185	0.0070252	0.023978	0.887593	513	2	0.13185
Ccdc65	4	0.65911	0.71072	0.999994	13580	1	0.59687	0.0070691	0.024118	0.887593	514	3	0.59687
Iqgap2	4	0.30527	0.45445	0.999994	8656	2	0.38209	0.0070736	0.024132	0.887593	515	2	0.38209
Fabp9	4	0.60041	0.68016	0.999994	12904	1	0.6027	0.0070842	0.024168	0.887593	516	3	0.6027
Rad51d	4	0.9929	0.99291	0.999994	19508	0	0.34027	0.0070983	0.024221	0.887593	517	4	0.34027
Ppy	4	0.32615	0.47504	0.999994	9030	1	0.37016	0.0071317	0.024336	0.887593	518	2	0.37016
Cldn2	4	0.91957	0.91962	0.999994	17899	0	0.75134	0.007144	0.024376	0.887593	519	3	0.75134
Gli2	4	0.84027	0.84012	0.999994	16256	1	0.52187	0.0071739	0.024475	0.887593	520	2	0.52187
Ifih1	4	0.64207	0.70152	0.999994	13369	1	0.25986	0.007185	0.024509	0.887593	521	2	0.25986
Atp1b2	4	0.93702	0.93705	0.999994	18279	0	0.58179	0.0072127	0.024592	0.887593	522	3	0.58179
Sidt2	4	0.96946	0.96945	0.999994	19017	0	0.27805	0.0072383	0.024673	0.887593	523	4	0.27805
Aga	4	0.98835	0.98835	0.999994	19407	0	0.58104	0.0073177	0.024923	0.887593	524	4	0.58104
Hoxa11	4	0.066194	0.15419	0.975803	3022	3	-0.30932	0.0073448	0.025011	0.887593	525	1	-0.30932
Evi2b	4	0.79039	0.79657	0.999994	15391	1	0.57819	0.007355	0.025039	0.887593	526	3	0.57819
Depdc5	4	0.99264	0.99265	0.999994	19505	0	0.36312	0.0073612	0.025051	0.887593	527	4	0.36312
Htr1d	4	0.70978	0.7402	0.999994	14212	1	0.54951	0.0073764	0.025104	0.887593	528	3	0.54951
Nudt5	4	0.29963	0.44897	0.999994	8546	1	0.51954	0.0073818	0.025116	0.887593	529	3	0.51954
Hapln2	4	0.99262	0.99263	0.999994	19504	0	0.38182	0.0073828	0.025119	0.887593	530	4	0.38182
Ryk	3	0.99262	0.99272	0.999994	19503	0	0.89469	0.0073839	0.020071	0.883753	531	3	0.89469
Spin4	4	0.482	0.62772	0.999994	11733	1	0.3673	0.0073872	0.025136	0.887593	532	2	0.3673
Csrp2bp	3	0.95038	0.95066	0.999994	18584	0	0.99346	0.0073937	0.0201	0.883753	533	3	0.99346
Nedd1	4	0.9605	0.96044	0.999994	18819	0	0.51023	0.0073981	0.02517	0.887593	534	3	0.51023
Itga7	4	0.99255	0.99257	0.999994	19501	0	0.35423	0.0074505	0.025333	0.887593	535	4	0.35423
Ms4a18	4	0.52602	0.64603	0.999994	12143	1	0.53533	0.0074514	0.025336	0.887593	536	3	0.53533
Mup3	4	0.076319	0.17299	0.975803	3370	1	0.72786	0.0074576	0.025359	0.887593	537	3	0.72786
Trappc11	4	0.99253	0.99255	0.999994	19500	0	0.48343	0.0074695	0.025396	0.887593	538	4	0.48343
Bmper	4	0.99246	0.99247	0.999994	19498	0	0.53296	0.0075405	0.025616	0.887593	539	4	0.53296
Gatm	4	0.93048	0.93058	0.999994	18135	0	0.12984	0.0075579	0.025667	0.887593	540	2	0.12984
Olfr601	4	0.99241	0.99242	0.999994	19497	0	0.35818	0.0075914	0.025778	0.887593	541	4	0.35818
Rab11fip3	4	0.34222	0.49102	0.999994	9300	1	0.61308	0.0075924	0.02578	0.887593	542	3	0.61308
Olfr666	4	0.8613	0.861	0.999994	16662	0	0.50966	0.0075925	0.02578	0.887593	543	3	0.50966
Ndufv3	3	0.22462	0.34504	0.999994	7105	1	0.82326	0.0076353	0.020731	0.883753	544	2	0.82326
Ecsit	3	0.99235	0.99246	0.999994	19496	0	0.60755	0.0076474	0.020761	0.883753	545	3	0.60755
Kcnh3	4	0.084805	0.18862	0.97728	3700	3	-0.25529	0.0076644	0.025986	0.887593	546	1	-0.25529
Gpr119	4	0.48974	0.6308	0.999994	11801	1	0.66725	0.0076685	0.025994	0.887593	547	3	0.66725
Tnfrsf17	4	0.95387	0.95381	0.999994	18673	0	0.69546	0.0076777	0.026021	0.887593	548	3	0.69546
Klhl20	4	0.94157	0.94159	0.999994	18383	0	0.5653	0.0076907	0.026056	0.887593	549	3	0.5653
Alg8	4	0.99228	0.99229	0.999994	19495	0	0.37566	0.0077245	0.026171	0.887593	550	4	0.37566
F13b	4	0.7462	0.76396	0.999994	14734	1	0.59941	0.0077427	0.026222	0.887593	551	3	0.59941
Cdyl2	4	0.30478	0.45398	0.999994	8652	1	0.60348	0.0077474	0.026238	0.887593	552	3	0.60348
Rarg	4	0.99223	0.99225	0.999994	19494	0	0.57781	0.0077664	0.026307	0.887593	553	4	0.57781
Alg6	3	0.88701	0.88711	0.999994	17191	0	0.72499	0.0078084	0.021199	0.883753	554	2	0.72499
Efhb	4	0.89147	0.89142	0.999994	17281	0	0.61399	0.0078244	0.026491	0.887593	555	3	0.61399
Epyc	4	0.99216	0.99217	0.999994	19493	0	0.36705	0.007841	0.026545	0.887593	556	4	0.36705
Pdzd8	4	0.99215	0.99216	0.999994	19492	0	0.69362	0.0078466	0.026566	0.887593	557	4	0.69362
Tbck	4	0.92834	0.92846	0.999994	18083	0	0.55522	0.0078502	0.026582	0.887593	558	3	0.55522
Plekhb2	4	0.97671	0.97684	0.999994	19167	0	0.63773	0.0078619	0.026617	0.887593	559	4	0.63773
Krtap13-1	4	0.30111	0.45038	0.999994	8583	2	0.39023	0.0079	0.026736	0.887593	560	2	0.39023
Alb	4	0.54595	0.65466	0.999994	12341	1	0.26076	0.0079307	0.026832	0.887593	561	2	0.26076
Nf1	3	0.81217	0.8121	0.999994	15747	0	1.0036	0.0079554	0.021572	0.883753	562	2	1.0036
Acox2	4	0.68399	0.72485	0.999994	13879	1	0.65658	0.0079563	0.026908	0.887593	563	3	0.65658
Actl11	4	0.26679	0.41666	0.999994	7934	1	0.6443	0.00798	0.026985	0.887593	564	3	0.6443
Armc2	4	0.4506	0.59815	0.999994	11172	1	0.098206	0.0079839	0.026997	0.887593	565	2	0.098206
Taf15	4	0.73135	0.75402	0.999994	14511	1	0.43119	0.0080057	0.027061	0.887593	566	2	0.43119
Sat2	4	0.97568	0.9758	0.999994	19142	0	0.57942	0.0080168	0.027099	0.887593	567	4	0.57942
Pklr	4	0.99198	0.99199	0.999994	19491	0	0.43605	0.0080189	0.027106	0.887593	568	4	0.43605
Ceacam1	4	0.99197	0.99197	0.999994	19490	0	0.48184	0.0080332	0.027158	0.887593	569	4	0.48184
2022-09-01	4	0.59426	0.67713	0.999994	12845	1	0.29526	0.0080372	0.027165	0.887593	570	3	0.29526
Ppp1r13b	4	0.99192	0.99193	0.999994	19489	0	0.54021	0.0080793	0.027303	0.887593	571	4	0.54021
Nme5	4	0.20793	0.35855	0.999994	6811	2	-0.28794	0.0080904	0.027344	0.887593	572	1	-0.28794
Elovl6	4	0.96752	0.9675	0.999994	18970	0	0.51909	0.0080944	0.027356	0.887593	573	4	0.51909
Rec114	3	0.99189	0.992	0.999994	19488	0	0.43321	0.0081054	0.021967	0.883753	574	3	0.43321
Fbln2	4	0.80466	0.80813	0.999994	15624	1	0.35	0.0081063	0.027393	0.887593	575	2	0.35
Rdh16	4	0.31201	0.46115	0.999994	8789	1	0.64551	0.0081087	0.027398	0.887593	576	3	0.64551
Vmn2r109	3	0.93918	0.93939	0.999994	18338	0	0.85422	0.0081118	0.02198	0.883753	577	3	0.85422
Bpifb2	4	0.97864	0.97873	0.999994	19205	0	0.69677	0.008112	0.027411	0.887593	578	4	0.69677
Tm9sf3	4	0.99188	0.9919	0.999994	19487	0	0.43265	0.0081169	0.027428	0.887593	579	4	0.43265
Lefty1	4	0.98837	0.98836	0.999994	19408	0	0.58346	0.0081183	0.027434	0.887593	580	4	0.58346
Plgrkt	4	0.63923	0.70002	0.999994	13329	1	0.64189	0.0081231	0.027444	0.887593	581	3	0.64189
Clasrp	4	0.85371	0.85347	0.999994	16517	0	0.009623	0.0081436	0.027509	0.887593	582	1	0.009623
Dsn1	4	0.99184	0.99185	0.999994	19486	0	0.57684	0.0081648	0.027573	0.887593	583	4	0.57684
2510003E04Rik	4	0.15737	0.30855	0.999994	5853	2	0.012826	0.0081969	0.027679	0.887593	584	2	0.012826
Hhla1	4	0.71637	0.74435	0.999994	14311	1	0.42238	0.0082189	0.027747	0.887593	585	3	0.42238
Cntd1	4	0.99178	0.99179	0.999994	19485	0	0.69465	0.0082232	0.027759	0.887593	586	4	0.69465
Cd84	4	0.99177	0.99179	0.999994	19484	0	0.56505	0.008229	0.027779	0.887593	587	4	0.56505
Plxnc1	3	0.94099	0.94114	0.999994	18373	0	0.41306	0.008233	0.022283	0.883753	588	3	0.41306
Dennd5b	4	0.99172	0.99174	0.999994	19483	0	0.29742	0.008276	0.027936	0.887593	589	4	0.29742
Cd63	4	0.99171	0.99173	0.999994	19482	0	0.58116	0.0082863	0.027967	0.887593	590	4	0.58116
Lrrc20	4	0.89893	0.89887	0.999994	17444	0	0.15546	0.0083033	0.028023	0.887593	591	3	0.15546
Chd1l	4	0.32678	0.47564	0.999994	9040	1	0.43969	0.0083038	0.028024	0.887593	592	2	0.43969
Rab3c	4	0.99168	0.99169	0.999994	19481	0	0.53377	0.0083231	0.028082	0.887593	593	4	0.53377
Pskh1	4	0.98147	0.98142	0.999994	19269	0	0.6179	0.0083458	0.028157	0.887593	594	4	0.6179
Rnase6	4	0.98142	0.98137	0.999994	19267	0	0.37388	0.0083566	0.028191	0.887593	595	4	0.37388
Tmem184b	4	0.64271	0.70185	0.999994	13374	1	0.55373	0.0083677	0.02823	0.887593	596	3	0.55373
Sbk3	4	0.99162	0.99164	0.999994	19480	0	0.53541	0.0083838	0.028275	0.887593	597	4	0.53541
Vmn1r89	4	0.89216	0.89208	0.999994	17293	0	0.64239	0.0084094	0.028352	0.887593	598	3	0.64239
Rnpepl1	4	0.23195	0.38225	0.999994	7256	2	0.16039	0.0084098	0.028353	0.887593	599	2	0.16039
Tdrd1	4	0.74687	0.76444	0.999994	14740	1	0.77788	0.0084192	0.028387	0.887593	600	3	0.77788
Cyp2d10	4	0.32869	0.47757	0.999994	9080	1	0.75238	0.0084234	0.028402	0.887593	601	3	0.75238
Cstl1	4	0.9075	0.90747	0.999994	17633	0	0.44514	0.0084463	0.028475	0.887593	602	2	0.44514
Col11a2	4	0.99155	0.99157	0.999994	19479	0	0.58771	0.0084463	0.028475	0.887593	603	4	0.58771
Eya2	3	0.99154	0.99165	0.999994	19478	0	0.73585	0.0084623	0.022871	0.887593	604	3	0.73585
Tmem141	4	0.098467	0.21305	0.987209	4144	3	-0.34721	0.008463	0.028533	0.887593	605	1	-0.34721
Eef2kmt	4	0.99153	0.99155	0.999994	19477	0	0.53309	0.0084717	0.028561	0.887593	606	4	0.53309
Krtap19-5	4	0.83484	0.83502	0.999994	16161	1	0.6959	0.0084881	0.028614	0.887849	607	3	0.6959
Mrpl52	4	0.973	0.97309	0.999994	19081	0	0.57578	0.0085375	0.028767	0.88816	608	4	0.57578
Clstn1	4	0.98396	0.98391	0.999994	19315	0	0.72515	0.0085668	0.028861	0.88816	609	4	0.72515
Clvs1	4	0.64145	0.70119	0.999994	13360	1	0.59543	0.0085695	0.028873	0.88816	610	3	0.59543
Olfr617	4	0.96327	0.96325	0.999994	18890	0	0.7306	0.0086145	0.029023	0.88816	611	4	0.7306
Pex3	4	0.23875	0.38893	0.999994	7367	2	-0.018425	0.0086227	0.029055	0.88816	612	2	-0.018425
Tmem57	4	0.99136	0.99137	0.999994	19474	0	0.42797	0.0086405	0.029113	0.88816	613	4	0.42797
Dscr3	4	0.99133	0.99134	0.999994	19473	0	0.65287	0.0086678	0.029217	0.88816	614	4	0.65287
Mndal	4	0.91513	0.91514	0.999994	17805	0	0.61517	0.0086759	0.029244	0.88816	615	3	0.61517
Lta	4	0.22383	0.3743	0.999994	7096	2	0.22891	0.0086765	0.029245	0.88816	616	2	0.22891
Kif24	2	0.99132	0.99131	0.999994	19472	0	0.68383	0.008683	0.01645	0.881816	617	2	0.68383
Lmo1	4	0.34752	0.49626	0.999994	9403	1	0.57586	0.0086845	0.029271	0.88816	618	3	0.57586
Olfr1111	4	0.99131	0.99132	0.999994	19471	0	0.57506	0.0086876	0.029282	0.88816	619	4	0.57506
Fam219b	4	0.89742	0.89734	0.999994	17409	0	0.48658	0.0087055	0.02934	0.88816	620	3	0.48658
Tsc1	3	0.94278	0.94299	0.999994	18406	0	0.87667	0.0087185	0.023504	0.887593	621	3	0.87667
Zranb1	4	0.59413	0.67706	0.999994	12842	1	0.43831	0.0087291	0.029412	0.88816	622	2	0.43831
Fcnb	4	0.90554	0.90553	0.999994	17587	0	0.61609	0.0087296	0.029413	0.88816	623	3	0.61609
Atg7	3	0.076368	0.15685	0.975803	3373	1	0.22299	0.0087523	0.023573	0.887593	624	2	0.22299
1700026L06Rik	3	0.99125	0.99133	0.999994	19470	0	0.67387	0.0087542	0.023577	0.887593	625	3	0.67387
Pus1	4	0.55281	0.6577	0.999994	12408	1	0.59051	0.0087598	0.029513	0.88816	626	3	0.59051
Dgkd	4	0.59241	0.67625	0.999994	12825	1	0.30106	0.0087823	0.029593	0.88816	627	2	0.30106
Olfr1423	4	0.99119	0.9912	0.999994	19469	0	0.46901	0.0088056	0.029672	0.88816	628	4	0.46901
Svs5	4	0.042557	0.10883	0.95419	2210	1	0.62873	0.0088279	0.029737	0.88816	629	3	0.62873
Serpina3k	4	0.97038	0.97039	0.999994	19039	0	0.46675	0.0088512	0.0298	0.88816	630	4	0.46675
Usp14	4	0.24025	0.39038	0.999994	7402	1	0.61504	0.0088609	0.029828	0.88816	631	3	0.61504
Ankrd29	4	0.99114	0.99115	0.999994	19467	0	0.53281	0.0088611	0.029829	0.88816	632	4	0.53281
Ngfr	4	0.99113	0.99114	0.999994	19466	0	0.33174	0.0088673	0.029848	0.88816	633	4	0.33174
Ankub1	4	0.58956	0.67484	0.999994	12802	1	0.63107	0.0088887	0.029909	0.88816	634	3	0.63107
Dis3l2	4	0.71395	0.74279	0.999994	14277	1	0.42903	0.0089156	0.030005	0.88816	635	2	0.42903
Olfr424	4	0.97347	0.97355	0.999994	19094	0	0.61531	0.0089332	0.03006	0.88816	636	4	0.61531
Pxt1	4	0.93677	0.93678	0.999994	18273	0	0.32251	0.008942	0.030086	0.88816	637	3	0.32251
Ptprj	3	0.99106	0.99116	0.999994	19465	0	0.44089	0.008945	0.024074	0.887593	638	3	0.44089
Hoxd12	4	0.98444	0.98439	0.999994	19333	0	0.54118	0.0089567	0.030134	0.88816	639	4	0.54118
Mgat4c	4	0.29114	0.44062	0.999994	8397	1	0.3662	0.0089685	0.030176	0.88816	640	2	0.3662
Olfr1298	4	0.76284	0.77572	0.999994	14961	1	0.46102	0.0089952	0.030259	0.88816	641	3	0.46102
Zbed5	4	0.99099	0.99099	0.999994	19464	0	0.36729	0.0090075	0.030295	0.88816	642	4	0.36729
Tmem207	4	0.94651	0.94646	0.999994	18493	0	0.58017	0.0090274	0.030363	0.888511	643	3	0.58017
Mgat4e	3	0.12513	0.22016	0.988801	4954	1	0.28887	0.0090318	0.024311	0.887593	644	2	0.28887
Ccdc13	3	0.99095	0.99106	0.999994	19463	0	0.55042	0.0090457	0.024351	0.887593	645	3	0.55042
Ttll6	4	0.24555	0.39564	0.999994	7515	2	-0.064875	0.0090484	0.030429	0.888511	646	2	-0.064875
9130401M01Rik	4	0.409	0.557	0.999994	10487	1	0.62644	0.0090524	0.030442	0.888511	647	3	0.62644
E2f1	3	0.046017	0.11134	0.956899	2332	1	-0.18444	0.0090717	0.024417	0.887593	648	1	-0.18444
Ikzf5	4	0.13244	0.27166	0.999311	5181	2	-0.07748	0.0091016	0.030597	0.890643	649	2	-0.07748
Nsun5	4	0.47112	0.61865	0.999994	11554	1	0.72576	0.0091168	0.030637	0.890643	650	3	0.72576
Wdr6	4	0.99088	0.99087	0.999994	19462	0	0.39043	0.0091208	0.030651	0.890643	651	4	0.39043
Olfr1356	4	0.64972	0.70564	0.999994	13468	1	0.56251	0.0091323	0.030698	0.890702	652	3	0.56251
Dscc1	4	0.8891	0.88902	0.999994	17233	0	0.33592	0.0091548	0.030763	0.891271	653	3	0.33592
Lgr4	4	0.99079	0.99077	0.999994	19460	0	0.48713	0.0091756	0.03084	0.891589	654	4	0.48713
Uxt	4	0.99081	0.9908	0.999994	19461	0	0.37604	0.0091905	0.030881	0.891589	655	4	0.37604
Foxp2	4	0.23846	0.38868	0.999994	7360	2	-0.09928	0.0092079	0.030944	0.891589	656	1	-0.09928
Spats1	4	0.24486	0.39496	0.999994	7500	1	0.43466	0.0092113	0.030955	0.891589	657	2	0.43466
Cyp1a1	4	0.7133	0.74238	0.999994	14264	1	0.49783	0.0092471	0.031068	0.893175	658	3	0.49783
Hand2	3	0.69219	0.69682	0.999994	13986	1	0.88413	0.0092516	0.024894	0.887593	659	2	0.88413
Olfr525	4	0.85385	0.8536	0.999994	16522	0	0.31	0.0092611	0.031111	0.893175	660	3	0.31
Nepn	4	0.99069	0.99068	0.999994	19459	0	0.49083	0.0093119	0.031277	0.894493	661	4	0.49083
Olfr545	4	0.16646	0.31761	0.999994	6013	2	0.25534	0.0093143	0.031284	0.894493	662	2	0.25534
Maml2	3	0.62429	0.64253	0.999994	13146	1	0.87486	0.0093161	0.025062	0.887593	663	2	0.87486
Mtfr2	4	0.99066	0.99064	0.999994	19458	0	0.50047	0.0093409	0.031359	0.895335	664	4	0.50047
Zfyve27	4	0.27322	0.42296	0.999994	8073	2	0.023007	0.0093675	0.031459	0.896068	665	2	0.023007
Micu2	4	0.08241	0.18424	0.975803	3610	2	0.23337	0.0093729	0.031475	0.896068	666	2	0.23337
Tnmd	4	0.99059	0.99058	0.999994	19457	0	0.47868	0.0094103	0.031589	0.896318	667	4	0.47868
Hscb	4	0.033661	0.091134	0.941632	1855	1	0.66226	0.0094196	0.031615	0.896318	668	3	0.66226
Olfr813	4	0.9818	0.98176	0.999994	19276	0	0.64329	0.0094222	0.031621	0.896318	669	4	0.64329
Setd5	3	0.99057	0.99069	0.999994	19456	0	0.42228	0.0094277	0.025333	0.887593	670	3	0.42228
Kctd19	3	0.99055	0.99067	0.999994	19455	0	0.5055	0.0094492	0.02538	0.887593	671	3	0.5055
Atl1	4	0.99053	0.99051	0.999994	19454	0	0.41766	0.0094736	0.031785	0.897107	672	4	0.41766
Fcgr1	4	0.0803	0.18034	0.975803	3513	1	0.75173	0.0094934	0.031854	0.897107	673	3	0.75173
Ssxb9	4	0.99049	0.99048	0.999994	19453	0	0.48493	0.0095061	0.031889	0.897107	674	4	0.48493
Slurp1	4	0.72741	0.75148	0.999994	14459	1	0.23243	0.0095803	0.032129	0.901633	675	2	0.23243
Msrb3	3	0.18918	0.30147	0.999994	6447	2	-0.2328	0.0095907	0.025746	0.887593	676	1	-0.2328
Zap70	4	0.26576	0.41569	0.999994	7910	2	0.19177	0.0096334	0.032297	0.903162	677	2	0.19177
Atox1	3	0.38038	0.48856	0.999994	9987	1	0.71481	0.0096504	0.025905	0.887593	678	2	0.71481
Acer3	4	0.24143	0.39155	0.999994	7432	1	0.59006	0.0096668	0.032418	0.903162	679	3	0.59006
Skint4	4	0.98427	0.98422	0.999994	19328	0	0.35974	0.0096866	0.032474	0.903162	680	4	0.35974
Trim25	4	0.45544	0.60303	0.999994	11267	1	0.57984	0.0096877	0.032478	0.903162	681	2	0.57984
Kit	4	0.9903	0.99028	0.999994	19452	0	0.55498	0.0097033	0.032531	0.903162	682	4	0.55498
Cyp3a57	4	0.9903	0.99028	0.999994	19451	0	0.34322	0.009705	0.032536	0.903162	683	4	0.34322
Sgol2b	4	0.99029	0.99028	0.999994	19450	0	0.48453	0.0097083	0.032551	0.903162	684	4	0.48453
Zgrf1	4	0.44947	0.59705	0.999994	11149	1	0.47772	0.0097398	0.032653	0.904062	685	3	0.47772
Timp3	4	0.99024	0.99022	0.999994	19449	0	0.3721	0.0097598	0.032713	0.904062	686	4	0.3721
Pip4k2c	4	0.99023	0.99021	0.999994	19448	0	0.63553	0.0097664	0.032732	0.904062	687	4	0.63553
Olfr615	3	0.77203	0.77223	0.999994	15110	0	0.70738	0.009769	0.026228	0.887593	688	2	0.70738
Gm3646	4	0.99021	0.99019	0.999994	19447	0	0.48856	0.0097914	0.032811	0.904062	689	4	0.48856
Zfp706	2	0.84792	0.84777	0.999994	16402	0	0.86226	0.0097917	0.018512	0.881816	690	2	0.86226
Tomm7	4	0.81887	0.82039	0.999994	15870	1	0.43959	0.009793	0.032813	0.904062	691	2	0.43959
Chd1	3	0.99018	0.9903	0.999994	19446	0	0.57555	0.009824	0.026356	0.887593	692	3	0.57555
Smyd3	4	0.99018	0.99015	0.999994	19445	0	0.6811	0.0098248	0.032922	0.90462	693	4	0.6811
Cstf2t	4	0.99017	0.99015	0.999994	19444	0	0.34754	0.0098265	0.032925	0.90462	694	4	0.34754
Tas2r122	4	0.99011	0.99009	0.999994	19443	0	0.47306	0.0098885	0.033107	0.904895	695	4	0.47306
Tmem211	4	0.59747	0.67871	0.999994	12871	1	0.57102	0.0098901	0.033113	0.904895	696	3	0.57102
Dcaf5	4	0.0095803	0.032129	0.854124	714	1	0.41736	0.0098993	0.033145	0.904895	697	3	0.41736
Kdm5d	4	0.067187	0.15605	0.975803	3051	3	-0.40412	0.0099525	0.03331	0.904895	698	1	-0.40412
Atm	4	0.9723	0.97238	0.999994	19070	0	0.66549	0.0099975	0.033458	0.904895	699	4	0.66549
Olfr630	4	0.68043	0.72275	0.999994	13831	1	0.5837	0.010022	0.033538	0.904895	700	3	0.5837
Trem3	4	0.98997	0.98994	0.999994	19442	0	0.41277	0.010034	0.033573	0.904895	701	4	0.41277
Cdh24	4	0.98996	0.98993	0.999994	19441	0	0.31485	0.010041	0.033594	0.904895	702	4	0.31485
Pim2	4	0.2351	0.38536	0.999994	7306	1	0.72961	0.010058	0.033652	0.904895	703	3	0.72961
M1ap	4	0.67456	0.71935	0.999994	13751	1	0.59481	0.010059	0.033653	0.904895	704	3	0.59481
Aida	4	0.98992	0.98988	0.999994	19440	0	0.54689	0.01008	0.033715	0.904895	705	4	0.54689
Zyx	4	0.8868	0.8867	0.999994	17186	0	0.58801	0.010094	0.033756	0.904895	706	3	0.58801
Cyr61	3	0.30501	0.44261	0.999994	8653	2	-0.22206	0.01011	0.027083	0.887593	707	1	-0.22206
Nr1h2	4	0.053357	0.12984	0.969578	2613	2	0.012343	0.010112	0.033814	0.905011	708	2	0.012343
1700034O15Rik	4	0.92914	0.92924	0.999994	18107	0	0.6371	0.010129	0.033867	0.905127	709	3	0.6371
Tmtc2	4	0.1755	0.32655	0.999994	6182	2	0.14023	0.01015	0.033935	0.905127	710	2	0.14023
Cpe	3	0.98985	0.98998	0.999994	19438	0	0.48179	0.010154	0.027204	0.887593	711	3	0.48179
Ppp6r1	4	0.93311	0.93314	0.999994	18191	0	0.59202	0.010193	0.03407	0.905127	712	3	0.59202
Ube2b	4	0.78015	0.78855	0.999994	15229	1	0.52212	0.010201	0.034101	0.905127	713	3	0.52212
Ssc4d	4	0.92768	0.92781	0.999994	18069	0	0.40853	0.010207	0.03412	0.905127	714	2	0.40853
Bgn	4	0.84356	0.84332	0.999994	16321	1	0.23685	0.010218	0.034153	0.905127	715	3	0.23685
Ube2u	4	0.98206	0.98203	0.999994	19283	0	0.71549	0.010232	0.034202	0.905127	716	4	0.71549
Qsox2	4	0.93283	0.93285	0.999994	18181	0	0.59783	0.010271	0.03433	0.905127	717	3	0.59783
Yipf6	4	0.97096	0.97099	0.999994	19046	0	0.39749	0.010271	0.034331	0.905127	718	4	0.39749
Mterf4	4	0.90769	0.90767	0.999994	17638	0	0.56213	0.010293	0.034395	0.905127	719	3	0.56213
Mccc2	4	0.9897	0.98967	0.999994	19437	0	0.63978	0.010298	0.034416	0.905127	720	4	0.63978
Poc5	3	0.97827	0.97842	0.999994	19200	0	0.68624	0.010309	0.027604	0.887593	721	3	0.68624
Ackr4	4	0.77062	0.78139	0.999994	15084	1	0.11353	0.010325	0.034506	0.905366	722	2	0.11353
Ubr2	3	0.98964	0.98978	0.999994	19436	0	0.5922	0.010359	0.027737	0.887593	723	3	0.5922
Cdc42se1	4	0.96495	0.96495	0.999994	18918	0	0.37281	0.010378	0.034684	0.908498	724	4	0.37281
Zfp598	3	0.98961	0.98974	0.999994	19435	0	0.76901	0.010395	0.02784	0.887593	725	3	0.76901
Slc2a7	3	0.9896	0.98973	0.999994	19434	0	0.45606	0.010403	0.027859	0.887593	726	3	0.45606
Galnt12	4	0.91106	0.91101	0.999994	17700	0	0.53153	0.010405	0.034786	0.908498	727	3	0.53153
Susd4	4	0.98959	0.98955	0.999994	19433	0	0.4158	0.010411	0.034804	0.908498	728	4	0.4158
Mcm4	4	0.47367	0.62124	0.999994	11596	1	0.49118	0.01042	0.034838	0.908498	729	3	0.49118
Trim30a	4	0.3469	0.49562	0.999994	9392	1	0.24286	0.010431	0.034868	0.908498	730	3	0.24286
Arv1	4	0.98952	0.98948	0.999994	19432	0	0.52663	0.010481	0.035028	0.910597	731	4	0.52663
Hipk3	4	0.79156	0.7975	0.999994	15405	1	0.184	0.010484	0.035041	0.910597	732	2	0.184
Erc2	3	0.9895	0.98962	0.999994	19431	0	0.44957	0.010504	0.028098	0.887593	733	3	0.44957
Mob3a	4	0.89622	0.89615	0.999994	17387	0	0.36788	0.010537	0.035216	0.913941	734	3	0.36788
Syt7	4	0.98218	0.98213	0.999994	19285	0	0.70671	0.010563	0.035292	0.914707	735	4	0.70671
Kirrel	4	0.98936	0.98934	0.999994	19429	0	0.60332	0.010641	0.035534	0.918611	736	4	0.60332
Gsx2	4	0.921	0.92107	0.999994	17928	0	0.71816	0.010663	0.035597	0.918611	737	3	0.71816
Olfr591	4	0.71134	0.74116	0.999994	14234	1	0.067128	0.010697	0.035683	0.918611	738	2	0.067128
Kcne3	4	0.92742	0.92754	0.999994	18064	0	0.57775	0.010697	0.035684	0.918611	739	3	0.57775
Thumpd2	4	0.56159	0.66168	0.999994	12502	1	-0.049637	0.01075	0.035849	0.920487	740	1	-0.049637
Pnma3	3	0.98922	0.98935	0.999994	19426	0	0.46157	0.010782	0.028816	0.88816	741	3	0.46157
Esp8	4	0.79128	0.79728	0.999994	15403	1	0.50285	0.010803	0.036026	0.920487	742	3	0.50285
Utf1	4	0.4972	0.63391	0.999994	11865	1	0.59594	0.010818	0.03607	0.920487	743	3	0.59594
Cpa3	4	0.33939	0.48824	0.999994	9251	1	0.43071	0.010828	0.036095	0.920487	744	2	0.43071
Hdhd1a	4	0.81433	0.81639	0.999994	15781	1	0.50931	0.010841	0.036129	0.920487	745	3	0.50931
Paqr8	4	0.98914	0.98913	0.999994	19425	0	0.40043	0.010863	0.036199	0.920487	746	4	0.40043
Ago2	4	0.98912	0.98911	0.999994	19424	0	0.51082	0.010876	0.036244	0.920487	747	4	0.51082
Penk	4	0.35738	0.50594	0.999994	9582	1	0.54254	0.010899	0.036315	0.920487	748	3	0.54254
Rbm5	4	0.9644	0.9644	0.999994	18906	0	0.56201	0.010907	0.036338	0.920487	749	4	0.56201
Med24	3	0.30059	0.43729	0.999994	8566	1	0.25093	0.010907	0.029166	0.88816	750	2	0.25093
Zcchc7	4	0.5367	0.6506	0.999994	12243	1	0.70949	0.010918	0.03637	0.920487	751	3	0.70949
Serpinf1	4	0.98904	0.98903	0.999994	19423	0	0.52212	0.010964	0.036492	0.920487	752	4	0.52212
Rexo4	4	0.98127	0.98123	0.999994	19264	0	0.62243	0.010971	0.036515	0.920487	753	4	0.62243
Park2	4	0.87621	0.87609	0.999994	16955	0	0.54765	0.011015	0.036653	0.920487	754	3	0.54765
Prl7a1	4	0.98898	0.98896	0.999994	19422	0	0.46227	0.011019	0.036665	0.920487	755	4	0.46227
Ccnyl1	4	0.98897	0.98896	0.999994	19421	0	0.53321	0.011028	0.036694	0.920487	756	4	0.53321
Mphosph8	4	0.98897	0.98895	0.999994	19420	0	0.47817	0.01103	0.036699	0.920487	757	4	0.47817
Scrib	4	0.7189	0.74602	0.999994	14348	1	0.6388	0.011056	0.036783	0.920487	758	3	0.6388
A1bg	4	0.035486	0.094839	0.941632	1937	2	0.052698	0.011068	0.036814	0.920487	759	2	0.052698
Vmn1r69	4	0.98891	0.98889	0.999994	19419	0	0.50286	0.011094	0.036898	0.920487	760	4	0.50286
Slc39a3	4	0.89621	0.89615	0.999994	17386	0	0.74088	0.011106	0.036941	0.920487	761	3	0.74088
Kif1b	3	0.98884	0.98897	0.999994	19418	0	0.56285	0.011159	0.029778	0.88816	762	3	0.56285
Vps9d1	4	0.11354	0.23949	0.996085	4602	2	0.068719	0.011175	0.037151	0.920487	763	2	0.068719
Esco1	3	0.078424	0.15961	0.975803	3440	2	-0.67171	0.011187	0.029849	0.88816	764	1	-0.67171
Polk	3	0.93102	0.93115	0.999994	18148	0	0.92631	0.011189	0.029856	0.88816	765	3	0.92631
Hspa1l	4	0.98881	0.9888	0.999994	19417	0	0.48393	0.011193	0.037208	0.920487	766	4	0.48393
Olfr798	4	0.9888	0.98879	0.999994	19416	0	0.3771	0.011202	0.037234	0.920487	767	4	0.3771
Kiz	4	0.27376	0.42348	0.999994	8083	2	0.2618	0.011228	0.037308	0.920487	768	2	0.2618
Fam221a	4	0.88215	0.88203	0.999994	17086	0	0.57071	0.011232	0.037322	0.920487	769	3	0.57071
Pwwp2a	3	0.98876	0.98889	0.999994	19415	0	0.5831	0.011236	0.029969	0.88816	770	3	0.5831
Olfr45	4	0.95019	0.95016	0.999994	18580	0	0.34703	0.011281	0.037482	0.920487	771	3	0.34703
Vmn2r69	4	0.94925	0.94922	0.999994	18558	0	0.6628	0.011285	0.03749	0.920487	772	3	0.6628
Myo5c	4	0.98031	0.98034	0.999994	19239	0	0.70154	0.011315	0.037584	0.920487	773	4	0.70154
Lax1	3	0.98866	0.98879	0.999994	19414	0	0.67777	0.011345	0.03025	0.88816	774	3	0.67777
Senp6	4	0.46502	0.61251	0.999994	11440	1	0.74168	0.011355	0.037714	0.920487	775	3	0.74168
Gm14085	4	0.98862	0.98862	0.999994	19413	0	0.5523	0.011382	0.037805	0.920487	776	4	0.5523
Dda1	4	0.9711	0.97114	0.999994	19047	0	0.31608	0.011387	0.037819	0.920487	777	4	0.31608
Stpg2	4	0.25191	0.40194	0.999994	7625	2	0.33857	0.011388	0.037821	0.920487	778	2	0.33857
Kif19a	4	0.7147	0.74327	0.999994	14288	1	0.40169	0.011427	0.037948	0.920487	779	2	0.40169
Cd3d	4	0.67546	0.71988	0.999994	13766	1	0.55752	0.01143	0.037957	0.920487	780	3	0.55752
Rars2	4	0.02419	0.071933	0.933011	1470	3	-0.64456	0.01144	0.037986	0.920487	781	1	-0.64456
Sytl4	4	0.89392	0.89385	0.999994	17330	0	0.55777	0.01144	0.037986	0.920487	782	3	0.55777
Qprt	4	0.88131	0.88117	0.999994	17073	0	0.65373	0.011487	0.038119	0.920487	783	3	0.65373
Tll2	4	0.98851	0.98851	0.999994	19412	0	0.35581	0.011489	0.038122	0.920487	784	4	0.35581
Amz1	4	0.25501	0.40498	0.999994	7687	1	0.36073	0.011493	0.038132	0.920487	785	3	0.36073
Lct	4	0.32905	0.47794	0.999994	9086	1	0.67438	0.011526	0.038227	0.920487	786	3	0.67438
Scyl2	4	0.17732	0.32831	0.999994	6222	1	0.5628	0.011541	0.038286	0.920487	787	3	0.5628
Pdzrn4	4	0.98845	0.98846	0.999994	19411	0	0.39383	0.011546	0.038302	0.920487	788	4	0.39383
Stard4	4	0.341	0.48981	0.999994	9280	2	-0.12477	0.011546	0.038308	0.920487	789	1	-0.12477
Olfr201	4	0.91794	0.91794	0.999994	17860	0	0.52094	0.011553	0.038323	0.920487	790	3	0.52094
Olfr643	4	0.98844	0.98845	0.999994	19410	0	0.47646	0.011561	0.038343	0.920487	791	4	0.47646
Bank1	4	0.43341	0.58123	0.999994	10903	1	0.67288	0.011566	0.038362	0.920487	792	3	0.67288
Slc12a7	4	0.56318	0.66241	0.999994	12524	1	0.69492	0.011593	0.038448	0.920487	793	3	0.69492
Dph2	4	0.57441	0.66755	0.999994	12651	1	0.25408	0.0116	0.038471	0.920487	794	2	0.25408
Champ1	4	0.98839	0.98838	0.999994	19409	0	0.38355	0.01161	0.038491	0.920487	795	4	0.38355
Pcdhb10	4	0.90684	0.9068	0.999994	17618	0	0.4154	0.011619	0.038525	0.920487	796	2	0.4154
Olfr513	4	0.43431	0.58209	0.999994	10922	2	0.35144	0.011646	0.038605	0.920487	797	2	0.35144
Ecscr	4	0.81695	0.8187	0.999994	15832	1	0.57807	0.011647	0.038606	0.920487	798	3	0.57807
Tceal3	4	0.75184	0.76795	0.999994	14807	1	0.64863	0.011665	0.038661	0.920487	799	3	0.64863
Pcdhgb6	4	0.85364	0.85341	0.999994	16516	0	0.60877	0.011701	0.038781	0.920559	800	3	0.60877
Trim9	4	0.90798	0.90794	0.999994	17643	0	0.121	0.011706	0.038793	0.920559	801	2	0.121
Dmrtb1	4	0.81997	0.82138	0.999994	15885	1	0.6261	0.011755	0.038948	0.921476	802	3	0.6261
Olfr204	4	0.16881	0.31993	0.999994	6052	2	-0.19141	0.011759	0.038959	0.921476	803	1	-0.19141
Rnf8	4	0.93799	0.93799	0.999994	18305	0	0.52199	0.011762	0.038973	0.921476	804	3	0.52199
Poldip2	4	0.078639	0.17728	0.975803	3451	2	0.35691	0.01188	0.039328	0.924017	805	2	0.35691
Zbtb4	4	0.84718	0.84691	0.999994	16387	0	0.61423	0.01188	0.039329	0.924017	806	3	0.61423
Prnd	4	0.9881	0.9881	0.999994	19406	0	0.51487	0.011897	0.039381	0.924017	807	4	0.51487
Olfr1417	4	0.44858	0.59616	0.999994	11134	2	-0.064926	0.011918	0.039449	0.924017	808	1	-0.064926
C1qtnf6	4	0.8045	0.808	0.999994	15620	1	0.7369	0.011936	0.039498	0.924017	809	3	0.7369
Usf2	3	0.34164	0.46791	0.999994	9294	1	0.33568	0.011944	0.031735	0.897107	810	2	0.33568
Zfx	4	0.943	0.94305	0.999994	18410	0	0.24681	0.011971	0.03961	0.924017	811	2	0.24681
Pafah1b3	4	0.988	0.98801	0.999994	19404	0	0.28264	0.011995	0.039688	0.924017	812	4	0.28264
Id2	3	0.98687	0.98703	0.999994	19383	0	0.52669	0.012021	0.031916	0.897107	813	3	0.52669
Nefl	3	0.027116	0.068645	0.923225	1588	2	-0.64875	0.012024	0.031922	0.897107	814	1	-0.64875
Nxpe5	4	0.98321	0.98317	0.999994	19303	0	0.65868	0.012049	0.039848	0.924017	815	4	0.65868
Svop	4	0.82456	0.82552	0.999994	15983	1	0.49605	0.012068	0.03991	0.924017	816	3	0.49605
Olfr266	2	0.9879	0.98793	0.999994	19403	0	0.82574	0.0121	0.022775	0.887593	817	2	0.82574
Klf9	4	0.5088	0.63869	0.999994	11980	1	0.6036	0.01213	0.040095	0.924017	818	3	0.6036
Mis18bp1	4	0.15148	0.3026	0.999994	5747	1	0.69356	0.012148	0.040149	0.924017	819	3	0.69356
Mrgprb5	4	0.98296	0.98293	0.999994	19297	0	0.53336	0.012176	0.040237	0.924017	820	4	0.53336
Trappc8	4	0.98781	0.9878	0.999994	19402	0	0.54458	0.012187	0.040276	0.924017	821	4	0.54458
Olfr1347	4	0.98781	0.9878	0.999994	19401	0	0.57344	0.012189	0.040283	0.924017	822	4	0.57344
Mcm5	4	0.049279	0.1219	0.963718	2459	1	0.55658	0.012192	0.040292	0.924017	823	3	0.55658
Gm14137	3	0.98779	0.98797	0.999994	19400	0	0.58036	0.012205	0.032395	0.903162	824	3	0.58036
Lrriq1	4	0.66431	0.71357	0.999994	13635	1	0.33345	0.012218	0.040366	0.924017	825	2	0.33345
Edrf1	4	0.19376	0.34455	0.999994	6541	1	0.27295	0.012343	0.040771	0.924017	826	2	0.27295
Ndufs5	4	0.8602	0.85991	0.999994	16649	0	0.64985	0.012357	0.040814	0.924017	827	3	0.64985
Ubxn10	4	0.98761	0.98758	0.999994	19399	0	0.39288	0.012394	0.040919	0.924017	828	4	0.39288
Tmem231	4	0.65649	0.7093	0.999994	13549	1	-0.085811	0.012396	0.040922	0.924017	829	1	-0.085811
Itga11	4	0.98759	0.98756	0.999994	19398	0	0.40834	0.012412	0.04098	0.924017	830	4	0.40834
Gja8	4	0.98756	0.98753	0.999994	19397	0	0.37883	0.012438	0.041068	0.924017	831	4	0.37883
Ccdc169	4	0.055942	0.13483	0.973241	2686	2	-0.39344	0.012449	0.041101	0.924017	832	1	-0.39344
Thyn1	4	0.82313	0.82424	0.999994	15951	1	0.36729	0.012498	0.041241	0.924017	833	2	0.36729
Sval2	3	0.90163	0.90171	0.999994	17505	0	0.30285	0.012502	0.033112	0.904895	834	2	0.30285
Ankrd13c	4	0.045106	0.11382	0.961289	2304	3	-0.37463	0.012502	0.041254	0.924017	835	1	-0.37463
Olfr799	4	0.98746	0.98743	0.999994	19394	0	0.453	0.012544	0.04137	0.924017	836	4	0.453
Rufy4	4	0.97975	0.97981	0.999994	19224	0	0.58481	0.012553	0.041399	0.924017	837	4	0.58481
Epha2	4	0.91937	0.9194	0.999994	17894	0	0.22298	0.012555	0.041402	0.924017	838	2	0.22298
Tpx2	4	0.98154	0.98149	0.999994	19270	0	0.66153	0.012574	0.041461	0.924017	839	4	0.66153
Mog	3	0.89641	0.89653	0.999994	17390	0	0.2887	0.012581	0.033311	0.904895	840	2	0.2887
Foxr2	4	0.68655	0.72632	0.999994	13913	1	0.65282	0.012588	0.041501	0.924017	841	3	0.65282
Olfr855	4	0.9874	0.98736	0.999994	19393	0	0.4219	0.012601	0.041544	0.924017	842	4	0.4219
Tbc1d7	4	0.91591	0.91594	0.999994	17820	0	0.63038	0.012613	0.041592	0.924017	843	3	0.63038
Glb1l	4	0.91943	0.91946	0.999994	17898	0	0.52223	0.012622	0.041615	0.924017	844	3	0.52223
Anxa9	4	0.98738	0.98733	0.999994	19392	0	0.60601	0.012625	0.041622	0.924017	845	4	0.60601
Zfp735	4	0.98736	0.98731	0.999994	19391	0	0.50364	0.012643	0.041674	0.924017	846	4	0.50364
Kcne2	4	0.88242	0.8823	0.999994	17096	0	0.20296	0.012661	0.041728	0.924017	847	2	0.20296
2410016O06Rik	3	0.16917	0.27616	0.999311	6058	1	0.39285	0.012661	0.033509	0.904895	848	2	0.39285
Mrm1	4	0.98732	0.98727	0.999994	19390	0	0.30007	0.012681	0.041789	0.924017	849	4	0.30007
Dr1	4	0.56973	0.66538	0.999994	12600	1	0.60907	0.012684	0.041802	0.924017	850	3	0.60907
Got1	4	0.62811	0.69418	0.999994	13189	1	0.58483	0.012686	0.041807	0.924017	851	3	0.58483
Slc16a4	3	0.54656	0.58771	0.999994	12348	1	0.67209	0.012701	0.033616	0.904895	852	2	0.67209
Gm4847	4	0.92951	0.92958	0.999994	18118	0	0.66912	0.012702	0.041854	0.924017	853	3	0.66912
Inpp5d	4	0.95886	0.95882	0.999994	18787	0	0.54465	0.012712	0.04188	0.924017	854	3	0.54465
Clic3	4	0.98729	0.98723	0.999994	19389	0	0.46907	0.012714	0.041885	0.924017	855	4	0.46907
Tmem44	3	0.90807	0.90813	0.999994	17648	0	0.67382	0.012736	0.03371	0.904895	856	2	0.67382
Speer3	4	0.98726	0.9872	0.999994	19388	0	0.49173	0.012738	0.041952	0.924017	857	4	0.49173
Bcl7c	3	0.98724	0.98741	0.999994	19387	0	0.43157	0.012756	0.033763	0.904895	858	3	0.43157
Ttll1	4	0.95346	0.9534	0.999994	18667	0	0.2689	0.01282	0.042208	0.924017	859	3	0.2689
Crip2	4	0.98718	0.98712	0.999994	19386	0	0.46797	0.012824	0.042217	0.924017	860	4	0.46797
Tex11	4	0.90595	0.90592	0.999994	17596	0	0.59364	0.012884	0.042409	0.924017	861	3	0.59364
Ephb2	3	0.67191	0.67969	0.999994	13724	1	0.67044	0.012922	0.034185	0.905127	862	2	0.67044
Lamc2	4	0.67629	0.72034	0.999994	13777	1	0.37284	0.012926	0.042543	0.924017	863	3	0.37284
Tmem128	4	0.14911	0.29957	0.999994	5689	1	0.63157	0.012958	0.04264	0.924017	864	3	0.63157
Jag1	4	0.98131	0.98128	0.999994	19265	0	0.57813	0.012979	0.0427	0.924017	865	4	0.57813
Mlana	4	0.98701	0.98694	0.999994	19385	0	0.34673	0.012994	0.042748	0.924017	866	4	0.34673
Cyp2c55	3	0.987	0.98716	0.999994	19384	0	0.53003	0.013001	0.03437	0.905127	867	3	0.53003
1110007C09Rik	4	0.84762	0.84736	0.999994	16394	0	0.54492	0.013007	0.042797	0.924017	868	3	0.54492
Atp9b	4	0.54843	0.65576	0.999994	12361	1	0.55311	0.013013	0.042817	0.924017	869	3	0.55311
Prrc2a	4	0.26267	0.41264	0.999994	7845	1	0.22249	0.013032	0.042867	0.924017	870	2	0.22249
Vrk2	4	0.51841	0.64274	0.999994	12066	1	0.50227	0.013033	0.042869	0.924017	871	3	0.50227
Il24	4	0.2596	0.40961	0.999994	7780	1	0.502	0.013036	0.042876	0.924017	872	3	0.502
Liph	4	0.27789	0.4276	0.999994	8149	1	0.6059	0.013059	0.042941	0.924017	873	3	0.6059
Crb1	3	0.95707	0.95737	0.999994	18749	0	0.75891	0.013063	0.034517	0.905366	874	3	0.75891
Olfr894	4	0.22596	0.37638	0.999994	7140	2	-0.11819	0.013085	0.043014	0.924017	875	1	-0.11819
Gm14446	4	0.72277	0.74849	0.999994	14397	1	0.45843	0.013089	0.043024	0.924017	876	3	0.45843
Zfp296	4	0.98454	0.98449	0.999994	19334	0	0.53788	0.013137	0.043165	0.924017	877	4	0.53788
Chrdl1	4	0.98005	0.98007	0.999994	19233	0	0.32073	0.013138	0.043171	0.924017	878	4	0.32073
Cp	4	0.98684	0.98677	0.999994	19382	0	0.42944	0.013155	0.04322	0.924017	879	4	0.42944
Tshr	4	0.98681	0.98674	0.999994	19381	0	0.40918	0.013187	0.043309	0.924017	880	4	0.40918
Mfn1	4	0.68866	0.72753	0.999994	13940	1	0.23341	0.013192	0.043327	0.924017	881	2	0.23341
Aldh18a1	4	0.23422	0.38451	0.999994	7295	1	0.60647	0.013241	0.043479	0.924017	882	3	0.60647
Agmo	4	0.093064	0.20358	0.985423	3969	3	-0.3263	0.013245	0.043485	0.924017	883	1	-0.3263
Spo11	4	0.70006	0.73433	0.999994	14090	1	0.28923	0.013298	0.043651	0.924017	884	3	0.28923
Susd6	4	0.82926	0.82978	0.999994	16063	1	0.37983	0.0133	0.043657	0.924017	885	2	0.37983
Atp5s	4	0.98668	0.9866	0.999994	19380	0	0.74335	0.013318	0.043713	0.924017	886	4	0.74335
Vmn2r106	4	0.2861	0.43567	0.999994	8305	2	0.15022	0.013321	0.043718	0.924017	887	2	0.15022
Tmem110	4	0.95251	0.95248	0.999994	18641	0	0.50805	0.013351	0.043815	0.924017	888	3	0.50805
Efr3b	4	0.5173	0.64228	0.999994	12052	1	0.55579	0.013376	0.043889	0.924017	889	3	0.55579
Sox14	4	0.77582	0.78527	0.999994	15165	1	0.6116	0.013393	0.043942	0.924017	890	3	0.6116
Vmn1r212	4	0.9866	0.98652	0.999994	19379	0	0.27416	0.013401	0.043966	0.924017	891	4	0.27416
Slc25a24	4	0.063419	0.14889	0.975803	2929	3	-0.46195	0.013404	0.043977	0.924017	892	1	-0.46195
Mblac2	4	0.91543	0.91546	0.999994	17811	0	0.45412	0.013428	0.044039	0.924017	893	2	0.45412
Serpinb3d	4	0.98653	0.98646	0.999994	19378	0	0.42948	0.01347	0.044164	0.924017	894	4	0.42948
Fign	4	0.98651	0.98644	0.999994	19377	0	0.29542	0.013487	0.04422	0.924017	895	4	0.29542
Sptbn1	4	0.33511	0.48396	0.999994	9175	2	0.0027874	0.01351	0.044297	0.924017	896	2	0.0027874
Ranbp10	4	0.98647	0.98641	0.999994	19376	0	0.40244	0.013525	0.044341	0.924017	897	4	0.40244
Esp38	3	0.084687	0.16784	0.975803	3695	1	0.16361	0.013537	0.035688	0.918611	898	2	0.16361
Aire	4	0.80322	0.80696	0.999994	15593	1	0.5262	0.013549	0.044419	0.924017	899	3	0.5262
Arid1a	3	0.98645	0.98662	0.999994	19375	0	0.48227	0.013551	0.035723	0.918611	900	3	0.48227
Amn	4	0.88073	0.88062	0.999994	17054	0	0.61353	0.013568	0.044481	0.924017	901	3	0.61353
Recql	4	0.98633	0.98627	0.999994	19373	0	0.34521	0.013668	0.044792	0.924017	902	4	0.34521
Ccz1	4	0.98631	0.98625	0.999994	19372	0	0.49456	0.013688	0.044852	0.924017	903	4	0.49456
Chrna6	4	0.27739	0.42709	0.999994	8139	1	0.53318	0.013695	0.044875	0.924017	904	3	0.53318
Serpina11	4	0.77144	0.782	0.999994	15098	1	0.64817	0.013698	0.044886	0.924017	905	3	0.64817
Trim75	4	0.98629	0.98623	0.999994	19371	0	0.46556	0.013709	0.044931	0.924017	906	4	0.46556
Rnf170	4	0.98629	0.98622	0.999994	19370	0	0.39572	0.013713	0.044943	0.924017	907	4	0.39572
Defb28	4	0.52353	0.64495	0.999994	12117	1	0.53456	0.013762	0.045092	0.924017	908	3	0.53456
Paics	4	0.25071	0.40077	0.999994	7599	2	-0.1802	0.013775	0.045125	0.924017	909	1	-0.1802
Arhgap21	4	0.70526	0.73745	0.999994	14158	1	0.60177	0.013785	0.045153	0.924017	910	3	0.60177
Abtb2	4	0.48125	0.6274	0.999994	11727	1	0.65363	0.013785	0.045154	0.924017	911	3	0.65363
Sesn1	4	0.98619	0.98615	0.999994	19369	0	0.35759	0.013806	0.045227	0.924017	912	4	0.35759
Grid2	4	0.31859	0.46763	0.999994	8912	1	0.69345	0.013807	0.04523	0.924017	913	3	0.69345
Klra8	4	0.65769	0.70996	0.999994	13562	1	0.51173	0.013821	0.045275	0.924017	914	3	0.51173
Nfatc2ip	4	0.76118	0.77449	0.999994	14941	1	0.1372	0.013828	0.045296	0.924017	915	2	0.1372
AW146154	3	0.4041	0.50143	0.999994	10403	1	0.74821	0.013832	0.036443	0.920487	916	2	0.74821
Sh3bgrl	3	0.98616	0.98633	0.999994	19368	0	0.55087	0.013836	0.036454	0.920487	917	3	0.55087
Il17ra	4	0.97299	0.97308	0.999994	19079	0	0.60073	0.013856	0.045388	0.924017	918	4	0.60073
Neurl4	4	0.98549	0.98544	0.999994	19352	0	0.59662	0.013879	0.045458	0.924017	919	4	0.59662
Fbxw16	4	0.98611	0.98608	0.999994	19367	0	0.62712	0.013886	0.045477	0.924017	920	4	0.62712
Dnaic2	4	0.98609	0.98606	0.999994	19366	0	0.36204	0.013908	0.045536	0.924017	921	4	0.36204
Csnk2a2	4	0.96392	0.96391	0.999994	18898	0	0.63219	0.01391	0.045545	0.924017	922	4	0.63219
Ezr	4	0.64587	0.70357	0.999994	13413	1	0.59649	0.013917	0.045569	0.924017	923	3	0.59649
Sprr2h	4	0.98608	0.98604	0.999994	19365	0	0.24268	0.013925	0.045597	0.924017	924	4	0.24268
Igf1	4	0.95791	0.95788	0.999994	18764	0	0.62652	0.01393	0.045614	0.924017	925	3	0.62652
Chuk	4	0.38976	0.53798	0.999994	10153	2	-0.013403	0.013934	0.045622	0.924017	926	2	-0.013403
Wfdc13	4	0.92431	0.92443	0.999994	17993	0	0.46604	0.01398	0.045768	0.924017	927	3	0.46604
Slitrk6	4	0.98601	0.98597	0.999994	19364	0	0.44373	0.01399	0.045801	0.924017	928	4	0.44373
St7	4	0.97167	0.97172	0.999994	19061	0	0.62934	0.013998	0.045825	0.924017	929	4	0.62934
Hsp90aa1	4	0.011175	0.037151	0.860679	820	1	0.55292	0.014025	0.0459	0.924017	930	3	0.55292
Eea1	4	0.94354	0.94359	0.999994	18423	0	0.63377	0.01404	0.045941	0.924017	931	3	0.63377
4930447A16Rik	4	0.83409	0.83429	0.999994	16145	1	0.45653	0.014053	0.04599	0.924017	932	2	0.45653
Hoxd1	4	0.98593	0.98588	0.999994	19363	0	0.37614	0.014071	0.046053	0.924017	933	4	0.37614
Gas2l1	4	0.062898	0.14791	0.975803	2909	2	-0.41516	0.014093	0.046126	0.924017	934	2	-0.41516
Trpm5	3	0.59246	0.61926	0.999994	12828	1	0.6844	0.014109	0.03713	0.920487	935	2	0.6844
Mta2	4	0.74351	0.76214	0.999994	14691	1	0.56884	0.014131	0.046247	0.924017	936	3	0.56884
Mipep	4	0.98586	0.9858	0.999994	19362	0	0.57825	0.014139	0.046268	0.924017	937	4	0.57825
Olfr816	4	0.43805	0.5858	0.999994	10961	1	0.61121	0.01414	0.046271	0.924017	938	3	0.61121
Slc26a7	4	0.63911	0.69995	0.999994	13326	1	0.39242	0.014146	0.046292	0.924017	939	3	0.39242
Olfr867	3	0.21761	0.33655	0.999994	6977	1	0.92563	0.014167	0.037269	0.920487	940	2	0.92563
Aqp11	4	0.66962	0.71654	0.999994	13690	1	0.5601	0.014177	0.046389	0.924017	941	3	0.5601
Glra3	4	0.90001	0.89996	0.999994	17467	0	0.56637	0.014178	0.046394	0.924017	942	3	0.56637
Rab1b	4	0.37725	0.52564	0.999994	9932	1	0.24007	0.014199	0.046454	0.924017	943	3	0.24007
Cnih1	4	0.98579	0.98572	0.999994	19361	0	0.47138	0.014212	0.04649	0.924017	944	4	0.47138
Klhl23	4	0.65275	0.70725	0.999994	13503	1	0.6756	0.014213	0.046492	0.924017	945	3	0.6756
Psmd10	4	0.24671	0.39682	0.999994	7533	2	0.29445	0.014235	0.046564	0.924017	946	2	0.29445
Lrp1b	4	0.84627	0.84602	0.999994	16371	0	0.2037	0.014252	0.046627	0.924017	947	2	0.2037
Dynlrb2	4	0.98572	0.98566	0.999994	19360	0	0.38115	0.014276	0.046694	0.924017	948	4	0.38115
Serpina3j	4	0.98572	0.98566	0.999994	19359	0	0.46686	0.014282	0.046711	0.924017	949	4	0.46686
Sox10	4	0.98572	0.98566	0.999994	19358	0	0.30787	0.014285	0.046722	0.924017	950	4	0.30787
Olfr781	4	0.38212	0.53039	0.999994	10020	1	0.7718	0.014295	0.046756	0.924017	951	3	0.7718
Slc38a8	4	0.012009	0.03973	0.873042	859	3	-0.60287	0.014305	0.046781	0.924017	952	1	-0.60287
Mcoln3	4	0.51773	0.64245	0.999994	12058	1	0.52112	0.014345	0.046913	0.924017	953	3	0.52112
Npnt	4	0.60678	0.68331	0.999994	12971	1	0.42916	0.014352	0.046929	0.924017	954	2	0.42916
Dact3	4	0.31682	0.46588	0.999994	8885	1	0.02725	0.014358	0.046952	0.924017	955	1	0.02725
Chit1	4	0.98563	0.98558	0.999994	19357	0	0.3374	0.014373	0.046997	0.924017	956	4	0.3374
Ccdc125	4	0.98561	0.98556	0.999994	19356	0	0.51718	0.014391	0.047055	0.924017	957	4	0.51718
Zfp946	4	0.34413	0.49287	0.999994	9336	1	0.59466	0.014411	0.047119	0.924017	958	3	0.59466
Taf9b	4	0.98556	0.98551	0.999994	19355	0	0.5195	0.014438	0.047201	0.924017	959	4	0.5195
Zc3h10	4	0.98124	0.98121	0.999994	19263	0	0.661	0.014457	0.047259	0.924017	960	4	0.661
Olfr618	4	0.87488	0.87474	0.999994	16925	0	0.50979	0.014464	0.047282	0.924017	961	3	0.50979
Recql4	3	0.4438	0.52394	0.999994	11047	1	0.70154	0.014479	0.038059	0.920487	962	2	0.70154
Clec2e	4	0.98551	0.98547	0.999994	19354	0	0.43292	0.014489	0.047367	0.924017	963	4	0.43292
Pbld1	3	0.38067	0.48873	0.999994	9992	1	0.71784	0.014489	0.038084	0.920487	964	2	0.71784
Pcgf3	4	0.98549	0.98545	0.999994	19353	0	0.34916	0.014509	0.047428	0.924017	965	4	0.34916
Klrd1	4	0.18638	0.33727	0.999994	6393	2	0.25832	0.014514	0.04744	0.924017	966	2	0.25832
Omt2b	4	0.98546	0.98542	0.999994	19350	0	0.59123	0.014536	0.047511	0.924017	967	4	0.59123
Atl2	4	0.98546	0.98542	0.999994	19349	0	0.35478	0.014538	0.047517	0.924017	968	4	0.35478
B230216G23Rik	2	0.98546	0.98555	0.999994	19348	0	0.751	0.01454	0.02717	0.887593	969	2	0.751
Ces4a	4	0.851	0.85074	0.999994	16460	0	0.53508	0.014544	0.047535	0.924017	970	3	0.53508
Parp1	4	0.90851	0.90849	0.999994	17656	0	0.46351	0.01457	0.047602	0.924017	971	3	0.46351
Sec23ip	3	0.98543	0.9856	0.999994	19347	0	0.42187	0.014574	0.038307	0.920487	972	3	0.42187
Olfr1205	4	0.38545	0.53368	0.999994	10073	2	0.2913	0.01458	0.04763	0.924017	973	2	0.2913
Dnajc14	4	0.98541	0.98537	0.999994	19346	0	0.33536	0.014588	0.047651	0.924017	974	4	0.33536
Iqcg	4	0.12484	0.25888	0.999311	4941	1	0.50381	0.014596	0.047672	0.924017	975	3	0.50381
Lyst	3	0.9854	0.98558	0.999994	19345	0	0.57548	0.014598	0.038379	0.920487	976	3	0.57548
Rce1	4	0.97116	0.97121	0.999994	19049	0	0.51503	0.014617	0.047734	0.924017	977	4	0.51503
Pten	4	0.75609	0.7709	0.999994	14862	1	0.47579	0.014632	0.047786	0.924017	978	3	0.47579
Scgb1b2	4	0.98535	0.9853	0.999994	19344	0	0.3614	0.014653	0.047847	0.924017	979	4	0.3614
Entpd3	4	0.24325	0.39335	0.999994	7471	2	-0.14272	0.014676	0.047925	0.924017	980	2	-0.14272
Trim56	3	0.98527	0.98544	0.999994	19343	0	0.44462	0.014728	0.038697	0.920487	981	3	0.44462
Cd200r3	4	0.049129	0.1216	0.963718	2453	3	-0.35662	0.014729	0.048073	0.924017	982	1	-0.35662
Rgr	4	0.83705	0.83708	0.999994	16197	1	0.37651	0.014735	0.048093	0.924017	983	2	0.37651
Pak2	4	0.78384	0.79147	0.999994	15282	1	0.57175	0.014743	0.048121	0.924017	984	3	0.57175
Myef2	4	0.80436	0.80789	0.999994	15616	1	0.5387	0.014788	0.048253	0.924017	985	3	0.5387
Ubqlnl	4	0.98518	0.98513	0.999994	19342	0	0.59294	0.014823	0.048379	0.924017	986	4	0.59294
Opa1	4	0.3727	0.52113	0.999994	9857	1	0.53783	0.014848	0.048455	0.924017	987	3	0.53783
Tmc2	4	0.27284	0.42261	0.999994	8065	1	0.62459	0.014859	0.04849	0.924017	988	3	0.62459
Lpar6	4	0.76418	0.77666	0.999994	14988	1	0.59633	0.014873	0.048542	0.924017	989	3	0.59633
Zfp786	4	0.94745	0.94742	0.999994	18512	0	0.54958	0.014884	0.048581	0.924017	990	3	0.54958
1700020L24Rik	4	0.95697	0.95691	0.999994	18746	0	0.48143	0.014907	0.048656	0.924017	991	3	0.48143
Macc1	4	0.11528	0.24241	0.996085	4663	3	-0.27933	0.01494	0.048751	0.924017	992	1	-0.27933
Fbxw24	4	0.77651	0.7858	0.999994	15172	1	0.5246	0.015007	0.048969	0.924017	993	3	0.5246
Msmp	4	0.95075	0.9507	0.999994	18598	0	0.46081	0.015046	0.049098	0.924017	994	3	0.46081
Lrrc23	4	0.8876	0.88752	0.999994	17204	0	0.50665	0.015049	0.049107	0.924017	995	3	0.50665
Olfr1404	4	0.82768	0.82833	0.999994	16041	1	0.52859	0.01506	0.049135	0.924017	996	3	0.52859
Olfr259	4	0.97022	0.97022	0.999994	19034	0	0.47548	0.015064	0.04915	0.924017	997	4	0.47548
Kdm3a	4	0.81825	0.81983	0.999994	15862	1	0.20964	0.015099	0.049254	0.924017	998	2	0.20964
Zswim3	4	0.33668	0.48556	0.999994	9201	1	0.66432	0.015101	0.049263	0.924017	999	3	0.66432
Bad	3	0.86688	0.86688	0.999994	16770	0	0.54758	0.015129	0.039675	0.924017	1000	2	0.54758
Zmym5	4	0.96091	0.96085	0.999994	18828	0	0.28419	0.015152	0.049409	0.924017	1001	3	0.28419
Gm8369	3	0.95861	0.9589	0.999994	18780	0	0.50101	0.015169	0.039775	0.924017	1002	3	0.50101
Zfp385a	4	0.9134	0.91338	0.999994	17762	0	0.62362	0.015169	0.049453	0.924017	1003	3	0.62362
Morc4	3	0.98483	0.98503	0.999994	19339	0	0.40893	0.015171	0.039785	0.924017	1004	3	0.40893
Ggh	4	0.52788	0.64679	0.999994	12157	1	0.56069	0.015185	0.049492	0.924017	1005	3	0.56069
Hsd17b12	4	0.7725	0.78278	0.999994	15119	1	0.58786	0.015192	0.049511	0.924017	1006	3	0.58786
Ppfibp1	4	0.98481	0.98477	0.999994	19338	0	0.4647	0.015193	0.049513	0.924017	1007	4	0.4647
Tas1r3	4	0.86427	0.86404	0.999994	16719	0	0.21576	0.015205	0.04955	0.924017	1008	2	0.21576
Rcc2	4	0.18369	0.33462	0.999994	6342	1	0.29389	0.015258	0.049693	0.924017	1009	2	0.29389
Rhpn2	4	0.9847	0.98466	0.999994	19337	0	0.35113	0.015295	0.049807	0.924017	1010	4	0.35113
Usp2	4	0.020543	0.064451	0.910177	1339	2	0.26536	0.015311	0.049858	0.924017	1011	2	0.26536
Gm128	4	0.93694	0.93696	0.999994	18276	0	0.50914	0.015317	0.04988	0.924017	1012	3	0.50914
Tas2r103	3	0.53624	0.581	0.999994	12237	1	0.69389	0.01533	0.040167	0.924017	1013	2	0.69389
Zfp869	4	0.98467	0.98462	0.999994	19336	0	0.45408	0.01533	0.049916	0.924017	1014	4	0.45408
Tyro3	4	0.8051	0.8085	0.999994	15633	1	0.50037	0.015343	0.049948	0.924017	1015	3	0.50037
Olfr1325	4	0.2095	0.36012	0.999994	6841	1	0.54462	0.015368	0.050024	0.924017	1016	3	0.54462
Sec16b	4	0.74147	0.76077	0.999994	14663	1	0.49631	0.015397	0.050107	0.924017	1017	3	0.49631
Olfr1258	4	0.3279	0.47675	0.999994	9066	1	0.57397	0.015403	0.050133	0.924017	1018	3	0.57397
Klk6	4	0.82705	0.82775	0.999994	16029	1	0.33563	0.015417	0.050168	0.924017	1019	2	0.33563
Mfsd3	4	0.73761	0.75812	0.999994	14606	1	0.39488	0.015425	0.0502	0.924017	1020	2	0.39488
Ube2g2	4	0.74345	0.7621	0.999994	14689	1	0.6007	0.015429	0.05021	0.924017	1021	3	0.6007
Ralgds	4	0.98456	0.98451	0.999994	19335	0	0.50212	0.015445	0.050261	0.924017	1022	4	0.50212
Gys1	4	0.96639	0.96638	0.999994	18945	0	0.16658	0.01547	0.050335	0.924017	1023	4	0.16658
Fam83d	4	0.067299	0.15625	0.975803	3056	2	-0.27002	0.015523	0.050507	0.924017	1024	1	-0.27002
Atp2b1	4	0.93013	0.93021	0.999994	18128	0	0.61434	0.015593	0.050729	0.924017	1025	3	0.61434
Nr5a1	4	0.9844	0.98435	0.999994	19332	0	0.28441	0.015598	0.050745	0.924017	1026	4	0.28441
Klhl5	4	0.97	0.97	0.999994	19029	0	0.53794	0.015608	0.05077	0.924017	1027	4	0.53794
Il1f9	4	0.98435	0.98431	0.999994	19331	0	0.28633	0.015645	0.050893	0.924017	1028	4	0.28633
Tmem186	3	0.79603	0.79606	0.999994	15479	0	0.67516	0.015653	0.040962	0.924017	1029	2	0.67516
Ubtfl1	4	0.024176	0.071903	0.933011	1469	1	0.75852	0.015654	0.050922	0.924017	1030	3	0.75852
Zfp384	3	0.98432	0.98451	0.999994	19330	0	0.50608	0.015679	0.041037	0.924017	1031	3	0.50608
Antxrl	3	0.98432	0.98451	0.999994	19329	0	0.48607	0.015682	0.041042	0.924017	1032	3	0.48607
Parp9	4	0.83336	0.8336	0.999994	16131	1	0.38375	0.015682	0.051009	0.924017	1033	3	0.38375
Kdm2b	4	0.98423	0.98417	0.999994	19324	0	0.5863	0.015684	0.051017	0.924017	1034	4	0.5863
Gsc2	4	0.16148	0.31262	0.999994	5923	1	0.28786	0.015735	0.051172	0.924017	1035	2	0.28786
Olfr16	3	0.98426	0.98445	0.999994	19327	0	0.74692	0.01574	0.041179	0.924017	1036	3	0.74692
4921507P07Rik	4	0.98426	0.9842	0.999994	19326	0	0.26284	0.015743	0.051195	0.924017	1037	4	0.26284
Upp2	3	0.98425	0.98444	0.999994	19325	0	0.67133	0.015755	0.041219	0.924017	1038	3	0.67133
Cacna1g	4	0.72886	0.75239	0.999994	14477	1	0.55162	0.015781	0.051331	0.924017	1039	3	0.55162
Tex19.2	4	0.75757	0.77192	0.999994	14883	1	0.23159	0.015788	0.051344	0.924017	1040	2	0.23159
Procr	4	0.98419	0.98413	0.999994	19323	0	0.4569	0.015807	0.051397	0.924017	1041	4	0.4569
Cyp4f18	3	0.98419	0.98437	0.999994	19322	0	0.37347	0.01581	0.041357	0.924017	1042	3	0.37347
Sult3a1	4	0.98416	0.9841	0.999994	19320	0	0.44245	0.015838	0.051494	0.924017	1043	4	0.44245
Gna13	4	0.88012	0.88002	0.999994	17041	0	0.31835	0.015841	0.051498	0.924017	1044	3	0.31835
Dync1i1	4	0.98415	0.98408	0.999994	19319	0	0.33057	0.015855	0.051551	0.924017	1045	4	0.33057
Agap1	4	0.98413	0.98407	0.999994	19318	0	0.38038	0.015874	0.05162	0.924017	1046	4	0.38038
Chrnb1	4	0.98412	0.98406	0.999994	19317	0	0.52559	0.015881	0.051639	0.924017	1047	4	0.52559
Olfr875	4	0.3904	0.53861	0.999994	10165	2	0.33378	0.015883	0.051648	0.924017	1048	2	0.33378
Taok1	4	0.42762	0.57555	0.999994	10809	1	0.64304	0.015913	0.051732	0.924017	1049	3	0.64304
Eng	4	0.86608	0.86586	0.999994	16754	0	0.4387	0.015946	0.05184	0.924017	1050	3	0.4387
Usp51	4	0.77906	0.78768	0.999994	15210	1	0.52296	0.01596	0.051887	0.924017	1051	2	0.52296
Myt1	4	0.98401	0.98396	0.999994	19316	0	0.42497	0.015989	0.051969	0.924017	1052	4	0.42497
Tmprss15	3	0.84981	0.84984	0.999994	16430	0	0.089288	0.016003	0.041826	0.924017	1053	1	0.089288
Olfr1263	4	0.7711	0.78174	0.999994	15095	1	0.59811	0.016014	0.052044	0.924017	1054	3	0.59811
Cyb561d2	3	0.95464	0.95497	0.999994	18688	0	0.42123	0.016043	0.041919	0.924017	1055	3	0.42123
Edem3	4	0.13796	0.28103	0.999311	5359	3	-0.24249	0.016052	0.052163	0.924017	1056	1	-0.24249
Itga8	4	0.97478	0.97487	0.999994	19120	0	0.54315	0.016072	0.052214	0.924017	1057	4	0.54315
Fam150b	3	0.98393	0.9841	0.999994	19314	0	0.61172	0.016072	0.042	0.924017	1058	3	0.61172
Slc17a3	4	0.60534	0.68262	0.999994	12955	1	0.51279	0.016091	0.052278	0.924017	1059	3	0.51279
Klrb1	4	0.83979	0.83969	0.999994	16248	1	0.01284	0.016105	0.052317	0.924017	1060	1	0.01284
Alkbh8	3	0.49527	0.55485	0.999994	11851	1	0.79371	0.016114	0.042098	0.924017	1061	2	0.79371
Galnt6	4	0.55152	0.6571	0.999994	12391	1	0.31707	0.016158	0.052457	0.924017	1062	2	0.31707
Vwa7	3	0.379	0.4878	0.999994	9958	1	0.18903	0.016162	0.04223	0.924017	1063	2	0.18903
Fam198a	4	0.85104	0.85077	0.999994	16462	0	0.52261	0.016176	0.052507	0.924017	1064	3	0.52261
Pde6h	4	0.98379	0.98374	0.999994	19313	0	0.32885	0.016214	0.052621	0.924017	1065	4	0.32885
Prl7a2	4	0.6781	0.72139	0.999994	13803	1	0.68653	0.016235	0.052678	0.924017	1066	3	0.68653
Serinc4	3	0.78222	0.78227	0.999994	15262	0	-0.023452	0.016242	0.042419	0.924017	1067	1	-0.023452
Adam11	3	0.61716	0.63716	0.999994	13069	1	0.5933	0.016254	0.04245	0.924017	1068	2	0.5933
Cd207	4	0.86658	0.86634	0.999994	16762	0	0.23731	0.016264	0.052777	0.924017	1069	2	0.23731
Txnrd3	4	0.57189	0.66639	0.999994	12618	1	0.65788	0.016276	0.052808	0.924017	1070	3	0.65788
Arl14	3	0.4513	0.52831	0.999994	11182	1	0.23464	0.016282	0.042515	0.924017	1071	2	0.23464
Dck	4	0.22502	0.37545	0.999994	7116	2	0.25225	0.016293	0.052863	0.924017	1072	2	0.25225
Zfp868	4	0.9837	0.98365	0.999994	19312	0	0.44555	0.0163	0.052885	0.924017	1073	4	0.44555
Pa2g4	4	0.98369	0.98364	0.999994	19311	0	0.50269	0.016307	0.052906	0.924017	1074	4	0.50269
Olfr572	4	0.93515	0.93518	0.999994	18239	0	0.62866	0.016321	0.052936	0.924017	1075	3	0.62866
Kif6	4	0.67078	0.7172	0.999994	13705	1	0.54009	0.016332	0.052968	0.924017	1076	3	0.54009
Ccdc30	4	0.98365	0.9836	0.999994	19310	0	0.56069	0.016346	0.05301	0.924017	1077	4	0.56069
Atp2b4	4	0.45608	0.6037	0.999994	11285	1	0.4464	0.016355	0.053042	0.924017	1078	3	0.4464
2810474O19Rik	4	0.30524	0.45443	0.999994	8655	2	0.27718	0.016363	0.053068	0.924017	1079	2	0.27718
Hectd2	4	0.52064	0.64371	0.999994	12092	1	0.56816	0.01637	0.053085	0.924017	1080	3	0.56816
Erlec1	4	0.24644	0.39654	0.999994	7529	2	0.12794	0.016417	0.05323	0.924017	1081	2	0.12794
Ppp3cb	4	0.98358	0.98352	0.999994	19309	0	0.26707	0.016422	0.05324	0.924017	1082	4	0.26707
Zscan4c	4	0.37439	0.52286	0.999994	9885	1	-0.14801	0.016423	0.053241	0.924017	1083	1	-0.14801
Tspan15	3	0.55194	0.59132	0.999994	12399	1	0.22195	0.01644	0.042941	0.924017	1084	2	0.22195
Adnp	4	0.95809	0.95805	0.999994	18768	0	0.52271	0.016503	0.053477	0.924017	1085	3	0.52271
Tfec	4	0.98348	0.98342	0.999994	19308	0	0.34919	0.016521	0.053543	0.924017	1086	4	0.34919
Cpne9	4	0.78718	0.79408	0.999994	15334	1	0.33374	0.016528	0.053572	0.924017	1087	2	0.33374
Yod1	4	0.98344	0.98338	0.999994	19307	0	0.4786	0.016563	0.053671	0.924017	1088	4	0.4786
Tas2r102	4	0.98343	0.98337	0.999994	19306	0	0.3495	0.01657	0.053697	0.924017	1089	4	0.3495
Olfr1222	4	0.98005	0.98008	0.999994	19234	0	0.5892	0.016588	0.053751	0.924017	1090	4	0.5892
Apobr	4	0.17797	0.32898	0.999994	6235	1	0.58838	0.016589	0.053755	0.924017	1091	3	0.58838
Ncapg2	4	0.93435	0.93438	0.999994	18219	0	0.7055	0.016599	0.053782	0.924017	1092	3	0.7055
Spam1	4	0.045405	0.11441	0.962248	2317	2	0.10529	0.016629	0.053882	0.924017	1093	2	0.10529
Yif1a	4	0.38885	0.53708	0.999994	10127	2	0.22879	0.016687	0.054044	0.924017	1094	2	0.22879
Cetn3	4	0.98329	0.98325	0.999994	19305	0	0.26866	0.016712	0.054122	0.924017	1095	4	0.26866
Pus10	4	0.98328	0.98324	0.999994	19304	0	0.39244	0.016717	0.054131	0.924017	1096	4	0.39244
Mcm3	4	0.70509	0.73735	0.999994	14156	1	0.57865	0.016731	0.054172	0.924017	1097	3	0.57865
Ccdc173	4	0.72836	0.75207	0.999994	14471	1	0.59231	0.016739	0.0542	0.924017	1098	3	0.59231
Tmem40	4	0.68261	0.72402	0.999994	13863	1	0.42117	0.016747	0.05422	0.924017	1099	2	0.42117
Pak1	4	0.67025	0.71689	0.999994	13699	1	0.35551	0.016762	0.054265	0.924017	1100	2	0.35551
Cml3	4	0.36738	0.51587	0.999994	9757	2	0.2372	0.016786	0.054334	0.924017	1101	2	0.2372
Itga1	2	0.095226	0.16235	0.975803	4034	1	0.012541	0.016788	0.031147	0.893175	1102	1	0.012541
Atat1	4	0.081356	0.18234	0.975803	3562	2	0.24492	0.016794	0.054351	0.924017	1103	2	0.24492
Olfr68	4	0.42885	0.57677	0.999994	10828	1	0.61089	0.016834	0.054479	0.924017	1104	3	0.61089
Cfap20	3	0.98316	0.98332	0.999994	19302	0	0.67022	0.016842	0.043902	0.924017	1105	3	0.67022
Ptch1	4	0.98315	0.9831	0.999994	19301	0	0.55107	0.016854	0.054525	0.924017	1106	4	0.55107
Hyal5	4	0.45349	0.60105	0.999994	11228	2	-0.072353	0.016899	0.054649	0.924017	1107	1	-0.072353
Serpinb12	4	0.93367	0.9337	0.999994	18199	0	0.4728	0.016899	0.054651	0.924017	1108	3	0.4728
Igfbp5	3	0.43638	0.5197	0.999994	10947	1	0.015583	0.016917	0.044092	0.924017	1109	1	0.015583
D2Wsu81e	4	0.18717	0.33804	0.999994	6413	2	-0.20886	0.016952	0.054823	0.924017	1110	2	-0.20886
Olfr1184	3	0.98305	0.98321	0.999994	19300	0	0.49367	0.016953	0.044186	0.924017	1111	3	0.49367
Htr1b	4	0.98304	0.98301	0.999994	19299	0	0.63358	0.016957	0.054839	0.924017	1112	4	0.63358
Vps4a	4	0.10633	0.22676	0.992285	4392	1	0.54421	0.01696	0.054846	0.924017	1113	3	0.54421
Klf17	4	0.87165	0.87148	0.999994	16870	0	0.36071	0.016975	0.05489	0.924017	1114	2	0.36071
Kdelc1	4	0.46609	0.61357	0.999994	11463	1	0.4895	0.016976	0.054891	0.924017	1115	3	0.4895
Olfr272	4	0.82997	0.83048	0.999994	16073	1	0.61535	0.016983	0.054912	0.924017	1116	3	0.61535
Ccdc129	4	0.64108	0.70099	0.999994	13356	1	0.082441	0.017004	0.054974	0.924017	1117	1	0.082441
Pcf11	4	0.14217	0.28806	0.999311	5493	3	-0.30763	0.017057	0.055138	0.924017	1118	1	-0.30763
Usp25	4	0.75297	0.76872	0.999994	14824	1	0.49271	0.017079	0.055197	0.924017	1119	3	0.49271
Vmn2r79	4	0.98291	0.98288	0.999994	19296	0	0.45183	0.017088	0.055227	0.924017	1120	4	0.45183
Ypel2	4	0.9829	0.98288	0.999994	19295	0	0.29548	0.017096	0.055246	0.924017	1121	4	0.29548
Pef1	4	0.35953	0.50809	0.999994	9628	1	-0.087309	0.01711	0.055297	0.924017	1122	1	-0.087309
9530077C05Rik	4	0.16237	0.31349	0.999994	5939	2	0.25067	0.01711	0.055299	0.924017	1123	2	0.25067
Snhg11	4	0.45618	0.6038	0.999994	11286	1	0.58343	0.017114	0.05531	0.924017	1124	3	0.58343
Usp34	4	0.20148	0.35216	0.999994	6687	1	0.66131	0.017118	0.055323	0.924017	1125	3	0.66131
Saraf	4	0.83816	0.83811	0.999994	16214	1	0.71819	0.017141	0.055385	0.924017	1126	3	0.71819
Fshr	4	0.44105	0.58882	0.999994	10998	2	0.21996	0.017142	0.055391	0.924017	1127	2	0.21996
Rnase11	4	0.88121	0.88107	0.999994	17067	0	0.14379	0.017163	0.055449	0.924017	1128	2	0.14379
Osgin2	3	0.49487	0.55459	0.999994	11848	1	0.78958	0.017169	0.044711	0.924017	1129	2	0.78958
Fam84b	4	0.61887	0.68944	0.999994	13086	1	0.42054	0.017216	0.05561	0.924017	1130	3	0.42054
Nhlrc4	4	0.98278	0.98275	0.999994	19293	0	0.3561	0.017223	0.055626	0.924017	1131	4	0.3561
Mgme1	4	0.10884	0.23119	0.994057	4469	1	0.54417	0.017254	0.055733	0.924017	1132	3	0.54417
Slc47a1	4	0.45652	0.60412	0.999994	11293	1	0.4429	0.017269	0.055779	0.924017	1133	3	0.4429
Endou	4	0.35094	0.49966	0.999994	9470	1	0.48966	0.017272	0.05579	0.924017	1134	3	0.48966
Cxcl12	4	0.90921	0.90917	0.999994	17664	0	0.23906	0.017322	0.055944	0.924017	1135	2	0.23906
Mfap4	4	0.98266	0.98264	0.999994	19292	0	0.39483	0.017335	0.055991	0.924017	1136	4	0.39483
Mtmr2	4	0.47029	0.61781	0.999994	11540	1	0.036982	0.017375	0.056089	0.924017	1137	1	0.036982
Gpr26	4	0.98262	0.98259	0.999994	19291	0	0.34343	0.017379	0.056101	0.924017	1138	4	0.34343
Trpm7	3	0.98262	0.98279	0.999994	19290	0	0.44842	0.017383	0.045234	0.924017	1139	3	0.44842
Gm20865	4	0.97707	0.97721	0.999994	19175	0	0.61323	0.0174	0.056163	0.924017	1140	4	0.61323
Acy1	4	0.36223	0.5108	0.999994	9674	2	0.32366	0.017414	0.056199	0.924017	1141	2	0.32366
Chrm1	4	0.88089	0.88077	0.999994	17058	0	0.47731	0.017438	0.056272	0.924017	1142	3	0.47731
Pdcd5	4	0.56499	0.66324	0.999994	12551	1	0.59843	0.01747	0.056364	0.924017	1143	3	0.59843
Foxa1	3	0.73194	0.73271	0.999994	14517	1	-0.11008	0.017473	0.045468	0.924017	1144	1	-0.11008
Lims1	4	0.56211	0.66193	0.999994	12510	1	0.35026	0.017486	0.056407	0.924017	1145	2	0.35026
Rad23a	4	0.22466	0.37512	0.999994	7106	2	0.19153	0.017494	0.056432	0.924017	1146	2	0.19153
3110052M02Rik	4	0.40621	0.55426	0.999994	10441	2	-0.079812	0.017533	0.056545	0.924017	1147	1	-0.079812
Pfn2	4	0.29955	0.44888	0.999994	8544	1	0.58737	0.017549	0.056587	0.924017	1148	3	0.58737
Pde8a	4	0.61801	0.68902	0.999994	13077	1	0.55188	0.017552	0.056604	0.924017	1149	3	0.55188
Olfr597	4	0.26435	0.41431	0.999994	7882	2	-0.19375	0.017586	0.056709	0.924017	1150	1	-0.19375
Samd3	4	0.9824	0.98237	0.999994	19289	0	0.38264	0.017598	0.056742	0.924017	1151	4	0.38264
Anp32e	4	0.98239	0.98236	0.999994	19288	0	0.3648	0.017605	0.056764	0.924017	1152	4	0.3648
Cyb561a3	4	0.98238	0.98235	0.999994	19287	0	0.36106	0.017621	0.056798	0.924017	1153	4	0.36106
Naa35	3	0.35861	0.47689	0.999994	9604	1	0.30372	0.017632	0.045874	0.924017	1154	2	0.30372
Cfap44	4	0.071435	0.164	0.975803	3202	2	-0.25594	0.017639	0.056848	0.924017	1155	2	-0.25594
Mthfd2	4	0.97974	0.9798	0.999994	19223	0	0.53557	0.017666	0.056922	0.924017	1156	4	0.53557
Nxf2	4	0.94154	0.94155	0.999994	18382	0	0.56702	0.017705	0.057038	0.924017	1157	3	0.56702
Adad1	4	0.96386	0.96385	0.999994	18897	0	0.52237	0.017745	0.05715	0.924017	1158	4	0.52237
Rnf123	4	0.98224	0.98221	0.999994	19286	0	0.40231	0.017759	0.057191	0.924017	1159	4	0.40231
Lce1g	4	0.97843	0.97852	0.999994	19203	0	0.64731	0.017772	0.05723	0.924017	1160	4	0.64731
Arrdc5	4	0.48899	0.6305	0.999994	11791	1	0.49561	0.01778	0.057256	0.924017	1161	3	0.49561
Olfr1231	4	0.2251	0.37554	0.999994	7119	1	0.12643	0.017797	0.057304	0.924017	1162	2	0.12643
Apmap	4	0.91904	0.91905	0.999994	17886	0	0.6094	0.017804	0.057329	0.924017	1163	3	0.6094
Zfp777	3	0.79191	0.79201	0.999994	15414	0	0.6481	0.017825	0.046358	0.924017	1164	2	0.6481
Syt12	4	0.96522	0.96521	0.999994	18923	0	0.22193	0.01785	0.057452	0.924017	1165	4	0.22193
Sec14l2	4	0.94488	0.94484	0.999994	18454	0	0.57898	0.017875	0.057514	0.924017	1166	3	0.57898
Acot8	4	0.005159	0.017836	0.805215	423	1	0.64912	0.017881	0.057536	0.924017	1167	3	0.64912
Gcnt2	3	0.73048	0.73133	0.999994	14498	1	0.83749	0.017902	0.046534	0.924017	1168	2	0.83749
Aknad1	4	0.22883	0.37918	0.999994	7202	2	-0.19224	0.017903	0.057604	0.924017	1169	1	-0.19224
Cyp2c65	4	0.80709	0.81021	0.999994	15662	1	0.38797	0.017914	0.057636	0.924017	1170	2	0.38797
Gm1045	3	0.50058	0.55813	0.999994	11901	1	0.76274	0.017925	0.046587	0.924017	1171	2	0.76274
Pfpl	4	0.98206	0.98203	0.999994	19282	0	0.52933	0.017944	0.057729	0.924017	1172	4	0.52933
Zc3h12c	4	0.57737	0.66897	0.999994	12673	1	0.4822	0.017954	0.057753	0.924017	1173	3	0.4822
Zfp472	4	0.43495	0.58274	0.999994	10928	2	0.26014	0.017971	0.057798	0.924017	1174	2	0.26014
Dpy19l3	4	0.98202	0.98199	0.999994	19281	0	0.42087	0.017984	0.057831	0.924017	1175	4	0.42087
Klhl41	3	0.97378	0.97391	0.999994	19098	0	0.40473	0.017989	0.046738	0.924017	1176	3	0.40473
Rpusd1	4	0.97963	0.97971	0.999994	19220	0	0.66152	0.018014	0.057922	0.924017	1177	4	0.66152
Lin9	4	0.98196	0.98193	0.999994	19280	0	0.61048	0.018039	0.057992	0.924017	1178	4	0.61048
A4gnt	4	0.69817	0.73319	0.999994	14058	1	0.66664	0.018052	0.058029	0.924017	1179	3	0.66664
Cd209b	3	0.89408	0.89415	0.999994	17336	0	0.65391	0.018054	0.046913	0.924017	1180	2	0.65391
Ankrd22	4	0.98194	0.9819	0.999994	19279	0	0.49178	0.01806	0.058063	0.924017	1181	4	0.49178
Asb8	4	0.88487	0.88476	0.999994	17147	0	0.62661	0.018062	0.058068	0.924017	1182	3	0.62661
Pdgfrb	4	0.46206	0.60965	0.999994	11390	1	0.48699	0.018082	0.05812	0.924017	1183	3	0.48699
Fbxw11	4	0.81466	0.81668	0.999994	15787	1	0.41059	0.018093	0.05815	0.924017	1184	2	0.41059
Fhit	4	0.98191	0.98188	0.999994	19278	0	0.23872	0.018095	0.058155	0.924017	1185	4	0.23872
Ushbp1	4	0.65884	0.71059	0.999994	13575	1	-0.058746	0.018114	0.05821	0.924017	1186	1	-0.058746
Lmcd1	4	0.36591	0.51444	0.999994	9732	1	0.5231	0.018125	0.058252	0.924017	1187	3	0.5231
Zdhhc25	4	0.98186	0.98183	0.999994	19277	0	0.55918	0.018137	0.058285	0.924017	1188	4	0.55918
Olfr965	4	0.21729	0.36783	0.999994	6973	1	0.56203	0.018137	0.058286	0.924017	1189	3	0.56203
4732456N10Rik	3	0.87941	0.87949	0.999994	17028	0	0.806	0.018149	0.047128	0.924017	1190	2	0.806
Wnk3	4	0.81862	0.82016	0.999994	15867	1	0.5748	0.018149	0.058318	0.924017	1191	3	0.5748
Ctsb	4	0.92852	0.92864	0.999994	18088	0	0.47969	0.01815	0.058319	0.924017	1192	3	0.47969
Naa16	3	0.78753	0.78764	0.999994	15342	0	0.66573	0.018155	0.047144	0.924017	1193	2	0.66573
Xpo7	4	0.84288	0.84264	0.999994	16307	1	0.5241	0.018166	0.058371	0.924017	1194	3	0.5241
Syce1	4	0.98178	0.98174	0.999994	19275	0	0.42891	0.018216	0.058514	0.924017	1195	4	0.42891
Clcnka	4	0.8431	0.84287	0.999994	16315	1	0.43609	0.01822	0.058519	0.924017	1196	3	0.43609
Lhx2	4	0.97777	0.97789	0.999994	19190	0	0.67584	0.018223	0.058532	0.924017	1197	4	0.67584
Hmx3	3	0.79876	0.7988	0.999994	15518	0	-0.037326	0.018227	0.047304	0.924017	1198	1	-0.037326
Rhbdd1	4	0.85569	0.85545	0.999994	16563	0	0.53479	0.018269	0.05867	0.924017	1199	3	0.53479
Pigx	4	0.98173	0.98168	0.999994	19274	0	0.42789	0.018272	0.058679	0.924017	1200	4	0.42789
2022-09-08	4	0.37236	0.52079	0.999994	9848	1	0.029615	0.018326	0.058839	0.924017	1201	1	0.029615
Adnp2	4	0.63192	0.69615	0.999994	13231	1	0.53573	0.018363	0.058952	0.924017	1202	3	0.53573
Ccdc112	4	0.43212	0.57994	0.999994	10882	2	0.16117	0.018379	0.05901	0.924017	1203	2	0.16117
Gm4907	3	0.40333	0.50101	0.999994	10389	1	0.008634	0.018426	0.047781	0.924017	1204	1	0.008634
Stab1	4	0.98157	0.98153	0.999994	19273	0	0.44454	0.018427	0.059171	0.924017	1205	4	0.44454
Vmn1r87	4	0.86415	0.86392	0.999994	16717	0	0.15137	0.018431	0.059185	0.924017	1206	2	0.15137
Vmn2r104	4	0.46896	0.61646	0.999994	11510	1	0.49754	0.018434	0.059195	0.924017	1207	3	0.49754
Nrk	4	0.98156	0.98152	0.999994	19272	0	0.4468	0.018438	0.059199	0.924017	1208	4	0.4468
Vmn1r195	4	0.98155	0.9815	0.999994	19271	0	0.43821	0.018454	0.059248	0.924017	1209	4	0.43821
Tcerg1l	3	0.49494	0.55463	0.999994	11850	1	0.75662	0.018463	0.047879	0.924017	1210	2	0.75662
Gm9573	4	0.87929	0.87921	0.999994	17026	0	0.49759	0.01847	0.059295	0.924017	1211	3	0.49759
Vps41	4	0.78563	0.79289	0.999994	15315	1	0.42821	0.018484	0.059338	0.924017	1212	3	0.42821
Fam161b	3	0.67462	0.68196	0.999994	13752	1	0.23719	0.018545	0.048075	0.924017	1213	2	0.23719
Htra2	4	0.98143	0.98138	0.999994	19268	0	0.26258	0.01857	0.059583	0.924017	1214	4	0.26258
Olfr1265	4	0.74887	0.76581	0.999994	14765	1	0.42759	0.018576	0.059604	0.924017	1215	3	0.42759
Gpx8	4	0.57067	0.66582	0.999994	12609	1	0.34715	0.01859	0.059643	0.924017	1216	3	0.34715
Fam107a	3	0.9814	0.98157	0.999994	19266	0	0.49024	0.018599	0.048205	0.924017	1217	3	0.49024
Acadsb	4	0.97435	0.97444	0.999994	19113	0	0.55285	0.018633	0.05976	0.924017	1218	4	0.55285
Bre	4	0.61702	0.68849	0.999994	13068	1	0.30076	0.018643	0.059793	0.924017	1219	3	0.30076
Mrgpra4	4	0.72293	0.7486	0.999994	14399	1	0.74263	0.018653	0.059823	0.924017	1220	3	0.74263
Insl6	4	0.96692	0.9669	0.999994	18956	0	0.60532	0.018669	0.059867	0.924017	1221	4	0.60532
Spred2	4	0.69989	0.73424	0.999994	14087	1	0.09703	0.018695	0.059937	0.924017	1222	2	0.09703
Xdh	4	0.74347	0.76211	0.999994	14690	1	0.55152	0.018714	0.059989	0.924017	1223	3	0.55152
Wiz	4	0.33986	0.48871	0.999994	9261	1	0.52163	0.018726	0.060018	0.924017	1224	3	0.52163
Gde1	4	0.97952	0.9796	0.999994	19217	0	0.47829	0.018748	0.060074	0.924017	1225	4	0.47829
Tab2	3	0.25691	0.38457	0.999994	7723	1	0.35734	0.018783	0.048673	0.924017	1226	2	0.35734
Igsf1	4	0.93599	0.936	0.999994	18255	0	0.54661	0.018787	0.060173	0.924017	1227	3	0.54661
Olfr1512	4	0.9812	0.98117	0.999994	19262	0	0.35578	0.018797	0.0602	0.924017	1228	4	0.35578
Fhl4	4	0.498	0.63425	0.999994	11874	1	0.16383	0.018801	0.060213	0.924017	1229	2	0.16383
Pced1b	4	0.98118	0.98115	0.999994	19261	0	0.52724	0.018821	0.060266	0.924017	1230	4	0.52724
Hhipl1	4	0.48213	0.62777	0.999994	11734	1	0.57194	0.018824	0.060276	0.924017	1231	3	0.57194
Gramd1c	4	0.66695	0.71503	0.999994	13666	1	0.50725	0.018825	0.060278	0.924017	1232	3	0.50725
Vwde	4	0.33892	0.48779	0.999994	9238	1	0.19028	0.018854	0.060363	0.924017	1233	2	0.19028
D630003M21Rik	4	0.93124	0.93135	0.999994	18155	0	0.49654	0.018894	0.060487	0.924017	1234	3	0.49654
Ppid	4	0.17152	0.32261	0.999994	6108	1	0.68712	0.0189	0.060504	0.924017	1235	3	0.68712
Prl7b1	4	0.061737	0.14576	0.975803	2869	2	-0.26422	0.018907	0.060526	0.924017	1236	2	-0.26422
Klhdc8a	4	0.98105	0.98102	0.999994	19260	0	0.52735	0.018947	0.060642	0.924017	1237	4	0.52735
Ing5	3	0.72417	0.72542	0.999994	14411	1	0.75466	0.018949	0.049093	0.924017	1238	2	0.75466
Fam35a	4	0.033922	0.09167	0.941632	1866	2	0.19916	0.018975	0.060716	0.924017	1239	2	0.19916
Mpp7	4	0.53513	0.64987	0.999994	12228	1	0.33463	0.019	0.060798	0.924017	1240	2	0.33463
Pacrg	4	0.42543	0.57334	0.999994	10769	1	0.29117	0.019012	0.060834	0.924017	1241	3	0.29117
Olfr1306	3	0.98099	0.98113	0.999994	19259	0	0.58826	0.019014	0.04925	0.924017	1242	3	0.58826
Scgb2b3	4	0.56001	0.66094	0.999994	12490	1	0.43151	0.019017	0.060847	0.924017	1243	2	0.43151
Fam192a	4	0.43488	0.58266	0.999994	10927	1	0.33989	0.019033	0.060897	0.924017	1244	2	0.33989
Trpd52l3	4	0.77669	0.78592	0.999994	15177	1	0.56329	0.019038	0.06091	0.924017	1245	3	0.56329
Prdx2	3	0.98095	0.9811	0.999994	19258	0	0.42624	0.019046	0.049326	0.924017	1246	3	0.42624
Vmn1r221	4	0.0025419	0.0090693	0.724927	237	1	0.14665	0.019065	0.060998	0.924017	1247	2	0.14665
Bcl2l1	4	0.98092	0.9809	0.999994	19257	0	0.37998	0.019076	0.06103	0.924017	1248	4	0.37998
Ncoa1	4	0.79812	0.80278	0.999994	15511	1	0.47206	0.0191	0.061095	0.924017	1249	3	0.47206
Esr2	4	0.98089	0.98087	0.999994	19256	0	0.36818	0.019112	0.061127	0.924017	1250	4	0.36818
Cts7	4	0.76916	0.78032	0.999994	15057	1	0.30446	0.019118	0.061147	0.924017	1251	2	0.30446
Pcsk5	4	0.98088	0.98086	0.999994	19255	0	0.45856	0.01912	0.06115	0.924017	1252	4	0.45856
Papolb	4	0.9808	0.98078	0.999994	19254	0	0.48233	0.019197	0.061366	0.924017	1253	4	0.48233
Hacd2	4	0.9808	0.98077	0.999994	19253	0	0.40052	0.019203	0.061382	0.924017	1254	4	0.40052
Sertad2	4	0.32548	0.47434	0.999994	9019	2	0.26219	0.019209	0.061405	0.924017	1255	2	0.26219
Olfr1048	3	0.92296	0.92306	0.999994	17969	0	0.48957	0.019219	0.049739	0.924017	1256	3	0.48957
Smarca2	4	0.015057	0.049127	0.89726	1032	3	-0.64387	0.019223	0.061448	0.924017	1257	1	-0.64387
Zrsr2	4	0.067864	0.15728	0.975803	3068	2	0.099153	0.019276	0.061619	0.924017	1258	2	0.099153
Rab44	4	0.98072	0.9807	0.999994	19252	0	0.21613	0.019283	0.06164	0.924017	1259	4	0.21613
Afap1	4	0.86441	0.86418	0.999994	16725	0	0.63689	0.01929	0.061671	0.924017	1260	3	0.63689
Tmem251	4	0.98069	0.98067	0.999994	19251	0	0.41105	0.019313	0.061742	0.924017	1261	4	0.41105
Olfr270	4	0.98068	0.98067	0.999994	19250	0	0.44031	0.019316	0.061757	0.924017	1262	4	0.44031
Olfr287	4	0.5181	0.6426	0.999994	12064	1	0.067885	0.019329	0.061794	0.924017	1263	1	0.067885
H2-M3	4	0.4713	0.61882	0.999994	11560	2	0.32684	0.019335	0.061809	0.924017	1264	2	0.32684
Foxg1	4	0.98066	0.98065	0.999994	19249	0	0.30915	0.019344	0.061832	0.924017	1265	4	0.30915
Fam175b	4	0.89372	0.89364	0.999994	17323	0	0.127	0.019382	0.061941	0.924017	1266	3	0.127
Syn1	4	0.98061	0.98061	0.999994	19248	0	0.47343	0.019386	0.061954	0.924017	1267	4	0.47343
Itk	3	0.90963	0.90973	0.999994	17674	0	0.81018	0.019434	0.050233	0.924017	1268	2	0.81018
Zfp366	4	0.98056	0.98056	0.999994	19247	0	0.62667	0.019436	0.062091	0.924017	1269	4	0.62667
Tnpo3	4	0.97024	0.97024	0.999994	19035	0	0.51322	0.019452	0.062133	0.924017	1270	4	0.51322
Vmn2r88	4	0.98052	0.98052	0.999994	19246	0	0.22218	0.019478	0.06221	0.924017	1271	4	0.22218
Olfr1537	4	0.98049	0.98049	0.999994	19245	0	0.36631	0.019514	0.062308	0.924017	1272	4	0.36631
Nek5	4	0.98047	0.98048	0.999994	19244	0	0.47291	0.019528	0.062343	0.924017	1273	4	0.47291
Gulp1	4	0.86145	0.86117	0.999994	16668	0	0.32416	0.01954	0.062375	0.924017	1274	2	0.32416
Tlr4	4	0.98043	0.98045	0.999994	19243	0	0.6399	0.019567	0.062444	0.924017	1275	4	0.6399
Ccnj	3	0.89275	0.89281	0.999994	17302	0	0.7436	0.019569	0.050567	0.924017	1276	2	0.7436
Polr2k	4	0.98041	0.98042	0.999994	19242	0	0.42511	0.019592	0.062514	0.924017	1277	4	0.42511
Swi5	4	0.95666	0.95659	0.999994	18734	0	0.58282	0.019594	0.062518	0.924017	1278	3	0.58282
Gm7694	4	0.85513	0.85489	0.999994	16549	0	0.56796	0.019647	0.06267	0.924017	1279	3	0.56796
A630073D07Rik	4	0.98034	0.98036	0.999994	19241	0	0.4244	0.01966	0.06271	0.924017	1280	4	0.4244
Olfr1446	4	0.98032	0.98035	0.999994	19240	0	0.27826	0.019677	0.062761	0.924017	1281	4	0.27826
Fbxo38	4	0.94429	0.94431	0.999994	18438	0	0.54214	0.019698	0.062825	0.924017	1282	3	0.54214
Fetub	4	0.24709	0.3972	0.999994	7537	2	-0.051273	0.019699	0.062826	0.924017	1283	2	-0.051273
Kcnd3	4	0.94455	0.94454	0.999994	18445	0	0.50865	0.019715	0.062875	0.924017	1284	3	0.50865
Defb42	4	0.94646	0.94641	0.999994	18489	0	0.57532	0.019716	0.062877	0.924017	1285	3	0.57532
Doc2b	3	0.98028	0.98039	0.999994	19238	0	0.43596	0.019721	0.05091	0.924017	1286	3	0.43596
Abat	4	0.70322	0.73623	0.999994	14135	1	0.55341	0.019796	0.063122	0.924017	1287	3	0.55341
Bdkrb1	4	0.96844	0.96845	0.999994	18994	0	0.55878	0.019813	0.063171	0.924017	1288	4	0.55878
Ctsh	3	0.14632	0.24723	0.998988	5620	2	-0.40421	0.019814	0.05114	0.924017	1289	1	-0.40421
Usp22	4	0.11965	0.25001	0.999311	4786	1	0.53351	0.01983	0.063217	0.924017	1290	3	0.53351
Idh3b	4	0.98016	0.9802	0.999994	19237	0	0.48056	0.019838	0.063237	0.924017	1291	4	0.48056
Dcaf12	4	0.13103	0.26931	0.999311	5138	1	0.080302	0.019857	0.063301	0.924017	1292	2	0.080302
Elp2	4	0.66549	0.71423	0.999994	13648	1	0.38089	0.019859	0.063305	0.924017	1293	2	0.38089
Itsn1	4	0.98013	0.98017	0.999994	19236	0	0.45104	0.019866	0.063325	0.924017	1294	4	0.45104
Vwf	4	0.98012	0.98015	0.999994	19235	0	0.28434	0.019883	0.063386	0.924017	1295	4	0.28434
Rbfox2	4	0.945	0.94497	0.999994	18459	0	0.41868	0.01991	0.063461	0.924017	1296	3	0.41868
Zbtb49	4	0.15819	0.30938	0.999994	5863	1	0.53485	0.019944	0.063566	0.924017	1297	2	0.53485
Kctd1	3	0.60606	0.6291	0.999994	12964	1	0.82912	0.01995	0.051461	0.924017	1298	2	0.82912
A630033H20Rik	4	0.68514	0.72549	0.999994	13891	1	0.095795	0.019962	0.063618	0.924017	1299	2	0.095795
Grik2	4	0.82143	0.82269	0.999994	15915	1	0.47308	0.019996	0.063701	0.924017	1300	2	0.47308
Capsl	4	0.68687	0.72651	0.999994	13917	1	0.66987	0.020012	0.063743	0.924017	1301	3	0.66987
Elk4	4	0.1627	0.31384	0.999994	5945	2	0.050025	0.020015	0.063757	0.924017	1302	2	0.050025
Pecr	4	0.97995	0.97998	0.999994	19232	0	0.54218	0.020045	0.063836	0.924017	1303	4	0.54218
Zfp943	4	0.97995	0.97998	0.999994	19231	0	0.54764	0.020051	0.06385	0.924017	1304	4	0.54764
Ehmt2	4	0.97992	0.97996	0.999994	19230	0	0.26458	0.020079	0.063929	0.924017	1305	4	0.26458
Sh3pxd2b	3	0.43977	0.52166	0.999994	10980	1	0.68266	0.020086	0.051815	0.924017	1306	2	0.68266
Kcna2	4	0.97989	0.97994	0.999994	19229	0	0.37387	0.020105	0.064004	0.924017	1307	4	0.37387
Pms2	3	0.32712	0.46048	0.999994	9046	1	0.61665	0.020129	0.051935	0.924017	1308	2	0.61665
Cct6b	4	0.17357	0.32462	0.999994	6145	1	0.60307	0.020135	0.064093	0.924017	1309	3	0.60307
Bhlhe23	3	0.34225	0.46823	0.999994	9301	1	0.75298	0.020167	0.052027	0.924017	1310	2	0.75298
Mup2	1	0.97981	0.97987	0.999994	19227	0	1.0942	0.020187	0.020179	0.883753	1311	1	1.0942
Arl4a	4	0.96573	0.96572	0.999994	18932	0	0.61414	0.020195	0.064249	0.924017	1312	4	0.61414
Nxf3	4	0.92519	0.92531	0.999994	18007	0	0.3756	0.020199	0.064261	0.924017	1313	3	0.3756
Oas1g	4	0.82208	0.82326	0.999994	15931	1	0.46744	0.020201	0.064267	0.924017	1314	2	0.46744
Trp53	4	0.10105	0.21752	0.987245	4234	1	0.42381	0.020221	0.064332	0.924017	1315	3	0.42381
Eid1	4	0.86498	0.86476	0.999994	16733	0	0.58731	0.020226	0.064346	0.924017	1316	3	0.58731
R3hdm1	4	0.97976	0.97982	0.999994	19225	0	0.26558	0.02024	0.064381	0.924017	1317	4	0.26558
Tmem176b	4	0.80287	0.80666	0.999994	15590	1	0.44569	0.020246	0.0644	0.924017	1318	3	0.44569
Myl3	4	0.65635	0.70922	0.999994	13545	1	0.39016	0.020278	0.064485	0.924017	1319	2	0.39016
Slc25a42	4	0.93962	0.93967	0.999994	18343	0	0.47948	0.020313	0.064596	0.924017	1320	3	0.47948
Cenpj	4	0.82524	0.8261	0.999994	15995	1	0.60375	0.020332	0.06465	0.924017	1321	3	0.60375
Reps1	4	0.95871	0.95867	0.999994	18786	0	0.56303	0.020353	0.064718	0.924017	1322	3	0.56303
Prss48	4	0.97964	0.97973	0.999994	19222	0	0.25223	0.020355	0.064723	0.924017	1323	4	0.25223
Ccr1l1	4	0.97963	0.97971	0.999994	19221	0	0.43181	0.020367	0.064757	0.924017	1324	4	0.43181
Olfr171	4	0.42004	0.56792	0.999994	10658	1	0.57357	0.020384	0.064801	0.924017	1325	3	0.57357
Zkscan7	4	0.97961	0.97969	0.999994	19219	0	0.33493	0.020387	0.06481	0.924017	1326	4	0.33493
Tns2	4	0.978	0.97811	0.999994	19196	0	0.58112	0.020388	0.064815	0.924017	1327	4	0.58112
Enox2	4	0.97961	0.97969	0.999994	19218	0	0.38953	0.02039	0.06482	0.924017	1328	4	0.38953
Cbln1	4	0.95083	0.95078	0.999994	18600	0	0.54495	0.020437	0.064956	0.924422	1329	3	0.54495
Chrnb2	4	0.29903	0.44836	0.999994	8532	2	0.14903	0.020485	0.065098	0.924422	1330	2	0.14903
Gcnt7	4	0.95161	0.95157	0.999994	18619	0	0.40606	0.02049	0.065114	0.924422	1331	3	0.40606
Tmem91	4	0.7612	0.7745	0.999994	14942	1	0.44613	0.020521	0.065204	0.924422	1332	3	0.44613
Nmb	3	0.50993	0.56394	0.999994	11991	1	0.50847	0.020527	0.052942	0.924017	1333	2	0.50847
Xlr3c	4	0.087651	0.19379	0.978114	3797	2	-0.35863	0.020543	0.065264	0.924422	1334	1	-0.35863
Gm21379	4	0.2807	0.43043	0.999994	8203	1	0.44538	0.020564	0.065324	0.924422	1335	3	0.44538
D430041D05Rik	4	0.75659	0.77124	0.999994	14867	1	0.57379	0.020573	0.065356	0.924422	1336	3	0.57379
Lrrc40	3	0.97936	0.97952	0.999994	19216	0	0.68498	0.020635	0.053205	0.924017	1337	3	0.68498
Olfr304	4	0.97936	0.97944	0.999994	19215	0	0.36037	0.020637	0.06554	0.924422	1338	4	0.36037
Epb4.2	3	0.26759	0.39742	0.999994	7948	2	-0.16613	0.020646	0.053235	0.924017	1339	1	-0.16613
Pdxp	4	0.044577	0.11281	0.960625	2281	2	0.04161	0.020648	0.065569	0.924422	1340	2	0.04161
Ttll4	4	0.97933	0.97941	0.999994	19214	0	0.37639	0.020666	0.065616	0.924422	1341	4	0.37639
Olfr8	4	0.65396	0.70791	0.999994	13518	1	0.60384	0.020684	0.065674	0.924422	1342	3	0.60384
Scn3a	4	0.96776	0.96775	0.999994	18977	0	0.56806	0.020686	0.06568	0.924422	1343	4	0.56806
Olfr536	4	0.9777	0.97783	0.999994	19187	0	0.47849	0.020701	0.065722	0.924422	1344	4	0.47849
Def6	3	0.39993	0.49912	0.999994	10328	1	0.81598	0.020729	0.053457	0.924017	1345	2	0.81598
Clcn7	3	0.64196	0.65597	0.999994	13366	1	0.77159	0.020748	0.053505	0.924017	1346	2	0.77159
Dcun1d1	4	0.87599	0.87587	0.999994	16952	0	0.55045	0.020753	0.065871	0.924422	1347	3	0.55045
Dtd1	4	0.48993	0.63087	0.999994	11804	1	0.71931	0.020805	0.066018	0.924422	1348	3	0.71931
Fam20c	4	0.16905	0.32016	0.999994	6056	1	0.56625	0.020814	0.066046	0.924422	1349	3	0.56625
Cdc25a	4	0.97916	0.97924	0.999994	19213	0	0.39284	0.020841	0.066132	0.924422	1350	4	0.39284
Alg13	4	0.73682	0.75758	0.999994	14591	1	0.47082	0.020846	0.066142	0.924422	1351	3	0.47082
Klf2	4	0.88757	0.88749	0.999994	17201	0	0.15726	0.020859	0.066179	0.924422	1352	2	0.15726
6430548M08Rik	4	0.97912	0.9792	0.999994	19212	0	0.407	0.020877	0.066234	0.924422	1353	4	0.407
Cwf19l1	4	0.55005	0.65647	0.999994	12373	1	0.4839	0.020892	0.066268	0.924422	1354	3	0.4839
Xylt1	4	0.81499	0.81696	0.999994	15796	1	0.32682	0.02091	0.066316	0.924422	1355	2	0.32682
Olfr159	4	0.96725	0.96723	0.999994	18959	0	0.51416	0.020936	0.066398	0.924422	1356	4	0.51416
Pfkl	4	0.97906	0.97913	0.999994	19211	0	0.33563	0.020939	0.066405	0.924422	1357	4	0.33563
Dopey1	4	0.57689	0.66874	0.999994	12670	1	0.57418	0.020956	0.066459	0.924422	1358	3	0.57418
Fbxw4	4	0.97901	0.97908	0.999994	19210	0	0.43753	0.020989	0.066549	0.924422	1359	4	0.43753
Mark1	4	0.97708	0.97721	0.999994	19176	0	0.54682	0.021017	0.066634	0.924422	1360	4	0.54682
Mylk4	4	0.97898	0.97905	0.999994	19209	0	0.53965	0.021024	0.066651	0.924422	1361	4	0.53965
Trmt10c	3	0.97057	0.97071	0.999994	19040	0	0.33259	0.021042	0.054225	0.924017	1362	3	0.33259
Ankrd55	4	0.63978	0.70032	0.999994	13338	1	0.078137	0.02107	0.06678	0.924422	1363	1	0.078137
Ccdc113	4	0.97893	0.979	0.999994	19208	0	0.4085	0.021075	0.066792	0.924422	1364	4	0.4085
Leng9	3	0.46932	0.53897	0.999994	11522	1	0.70636	0.021082	0.054327	0.924017	1365	2	0.70636
1600002H07Rik	3	0.021755	0.05595	0.904011	1388	1	0.079354	0.021121	0.054422	0.924017	1366	1	0.079354
Olfr474	4	0.79896	0.80347	0.999994	15521	1	0.7162	0.021122	0.066933	0.924422	1367	3	0.7162
Gm20852	4	0.5852	0.67276	0.999994	12756	1	0.16132	0.021123	0.066936	0.924422	1368	3	0.16132
Scap	4	0.94646	0.94642	0.999994	18490	0	0.47199	0.021163	0.067058	0.924422	1369	3	0.47199
Mut	4	0.75389	0.76937	0.999994	14835	1	0.1379	0.021175	0.06709	0.924422	1370	2	0.1379
Olfr1208	4	0.8807	0.88059	0.999994	17053	0	0.4947	0.021179	0.067104	0.924422	1371	3	0.4947
Tas2r115	3	0.3807	0.48874	0.999994	9993	1	0.67688	0.021201	0.054611	0.924017	1372	2	0.67688
1700007K09Rik	4	0.93863	0.93862	0.999994	18326	0	0.41881	0.021219	0.067206	0.924874	1373	3	0.41881
Pdhb	4	0.32092	0.46986	0.999994	8945	2	0.013003	0.021228	0.067231	0.924874	1374	2	0.013003
Wfdc11	3	0.46226	0.53473	0.999994	11393	1	0.32426	0.02124	0.054709	0.924017	1375	2	0.32426
Olfr11	4	0.97868	0.97876	0.999994	19207	0	0.33354	0.021316	0.067471	0.926903	1376	4	0.33354
Scn2b	3	0.20875	0.32573	0.999994	6828	1	0.40058	0.021319	0.054909	0.924017	1377	2	0.40058
Lat2	4	0.97867	0.97875	0.999994	19206	0	0.43822	0.021333	0.06752	0.926903	1378	4	0.43822
Cela3a	4	0.13944	0.2835	0.999311	5408	1	0.36187	0.021383	0.067657	0.927605	1379	2	0.36187
Gcgr	4	0.27757	0.42728	0.999994	8142	2	-0.099048	0.021386	0.067665	0.927605	1380	1	-0.099048
Gpi1	4	0.90148	0.90148	0.999994	17499	0	0.23099	0.021439	0.067812	0.928485	1381	3	0.23099
Gm5935	3	0.97853	0.97867	0.999994	19204	0	0.74949	0.021471	0.055274	0.924017	1382	3	0.74949
2610002M06Rik	4	0.93964	0.93969	0.999994	18344	0	0.48978	0.021484	0.06794	0.92943	1383	3	0.48978
Olfr741	4	0.92793	0.92806	0.999994	18075	0	0.42273	0.021544	0.068116	0.931027	1384	3	0.42273
1810011O10Rik	4	0.97839	0.97848	0.999994	19202	0	0.3711	0.021607	0.068282	0.93207	1385	4	0.3711
Afg3l1	4	0.91288	0.91284	0.999994	17748	0	0.55778	0.021622	0.068323	0.93207	1386	3	0.55778
Cxcr6	4	0.82164	0.82286	0.999994	15922	1	0.44103	0.021683	0.068504	0.93207	1387	3	0.44103
Defb19	4	0.12368	0.2569	0.999311	4902	1	0.41546	0.021702	0.068561	0.93207	1388	3	0.41546
Prps1l1	4	0.97829	0.97839	0.999994	19201	0	0.40574	0.021713	0.068596	0.93207	1389	4	0.40574
Cct8l1	4	0.53928	0.65173	0.999994	12265	1	0.66548	0.021736	0.068655	0.93207	1390	3	0.66548
Dnajc6	3	0.75473	0.75485	0.999994	14843	0	0.44891	0.021755	0.05595	0.924017	1391	2	0.44891
Skint5	4	0.70582	0.73778	0.999994	14165	1	0.42943	0.021755	0.068712	0.93207	1392	3	0.42943
Sos1	4	0.13982	0.28413	0.999311	5416	2	0.19	0.021808	0.068861	0.93207	1393	2	0.19
Pgap3	4	0.95887	0.95884	0.999994	18788	0	0.55927	0.021832	0.068927	0.93207	1394	3	0.55927
Xrn1	4	0.97813	0.97823	0.999994	19199	0	0.44905	0.021868	0.069024	0.93207	1395	4	0.44905
Arl16	3	0.78964	0.78974	0.999994	15382	0	-0.07378	0.021874	0.056224	0.924017	1396	1	-0.07378
Scrn2	4	0.97811	0.97821	0.999994	19198	0	0.47721	0.021886	0.069075	0.93207	1397	4	0.47721
Zbtb9	4	0.80184	0.80578	0.999994	15575	1	0.51483	0.0219	0.069114	0.93207	1398	3	0.51483
Ccdc6	3	0.56602	0.60082	0.999994	12567	1	0.29983	0.021913	0.05632	0.924017	1399	2	0.29983
Creb3l3	4	0.9102	0.91015	0.999994	17687	0	0.52556	0.021913	0.069153	0.93207	1400	3	0.52556
Xcr1	4	0.92589	0.92602	0.999994	18024	0	0.58282	0.021954	0.06927	0.93207	1401	3	0.58282
Tnfrsf14	4	0.94676	0.94672	0.999994	18500	0	0.2287	0.021966	0.069308	0.93207	1402	2	0.2287
Cyp4f37	4	0.97803	0.97813	0.999994	19197	0	0.32798	0.021971	0.069323	0.93207	1403	4	0.32798
Ctbp1	4	0.808	0.81095	0.999994	15674	1	0.57011	0.021985	0.069362	0.93207	1404	3	0.57011
Htr3a	3	0.097332	0.18433	0.975803	4107	2	-0.37449	0.021992	0.056516	0.924017	1405	1	-0.37449
Sbpl	4	0.13631	0.2782	0.999311	5299	2	0.16348	0.021994	0.069382	0.93207	1406	2	0.16348
Fbxo40	4	0.81137	0.81387	0.999994	15736	1	0.4176	0.022018	0.069462	0.93207	1407	3	0.4176
Ppwd1	4	0.93557	0.93559	0.999994	18248	0	0.63875	0.02203	0.069486	0.93207	1408	3	0.63875
Zbtb14	4	0.35642	0.50497	0.999994	9561	1	0.52159	0.022065	0.06959	0.93207	1409	3	0.52159
Cep250	4	0.97793	0.97805	0.999994	19195	0	0.33474	0.022069	0.069603	0.93207	1410	4	0.33474
Ifit1	4	0.058579	0.13975	0.975803	2775	1	0.31586	0.022071	0.069612	0.93207	1411	3	0.31586
Ncam2	4	0.7328	0.75496	0.999994	14532	1	0.55107	0.022121	0.069746	0.93207	1412	3	0.55107
Olfr557	4	0.97786	0.97799	0.999994	19194	0	0.33457	0.02214	0.069809	0.93207	1413	4	0.33457
Npl	4	0.97784	0.97796	0.999994	19193	0	0.30219	0.022162	0.069871	0.93207	1414	4	0.30219
Scpep1	3	0.97783	0.97797	0.999994	19192	0	0.47899	0.022168	0.05692	0.924017	1415	3	0.47899
Gm12888	4	0.97783	0.97795	0.999994	19191	0	0.31087	0.022174	0.069908	0.93207	1416	4	0.31087
Prdm12	4	0.80957	0.81231	0.999994	15701	1	0.21544	0.022176	0.069916	0.93207	1417	3	0.21544
Garnl3	4	0.93351	0.93355	0.999994	18197	0	0.69434	0.022217	0.070028	0.93207	1418	3	0.69434
Amdhd2	4	0.77811	0.78697	0.999994	15196	1	0.27368	0.022229	0.07005	0.93207	1419	2	0.27368
Spg11	4	0.92711	0.92724	0.999994	18061	0	0.38418	0.022244	0.070094	0.93207	1420	2	0.38418
Pcdhb18	4	0.97775	0.97788	0.999994	19189	0	0.33217	0.022248	0.070106	0.93207	1421	4	0.33217
Slc12a8	3	0.97774	0.97788	0.999994	19188	0	0.38357	0.022263	0.057145	0.924017	1422	3	0.38357
Nutm1	4	0.9777	0.97782	0.999994	19186	0	0.485	0.022303	0.070271	0.93207	1423	4	0.485
Olfr661	4	0.97769	0.97781	0.999994	19185	0	0.36832	0.02231	0.070286	0.93207	1424	4	0.36832
Rab8a	4	0.86102	0.86073	0.999994	16658	0	0.31641	0.022324	0.070333	0.93207	1425	2	0.31641
Epn2	4	0.95646	0.9564	0.999994	18727	0	0.50147	0.022333	0.07036	0.93207	1426	3	0.50147
Purg	4	0.86138	0.86109	0.999994	16665	0	0.096602	0.022334	0.07036	0.93207	1427	1	0.096602
Kidins220	4	0.97762	0.97775	0.999994	19184	0	0.26919	0.022381	0.07049	0.932754	1428	4	0.26919
Pcdhb2	4	0.69603	0.73189	0.999994	14028	1	0.29685	0.022387	0.070507	0.932754	1429	3	0.29685
Socs4	3	0.37587	0.48612	0.999994	9908	1	0.47387	0.022428	0.057526	0.924017	1430	2	0.47387
Shroom3	4	0.6762	0.72029	0.999994	13774	1	0.57577	0.022466	0.070722	0.933033	1431	3	0.57577
Pik3cd	3	0.64966	0.66197	0.999994	13466	1	-0.12765	0.022467	0.057621	0.924017	1432	1	-0.12765
Tmcc1	4	0.61051	0.68521	0.999994	13001	1	0.40722	0.022477	0.070756	0.933033	1433	2	0.40722
Gm6696	4	0.97749	0.97762	0.999994	19183	0	0.32511	0.022511	0.070845	0.933033	1434	4	0.32511
Ano7	4	0.25989	0.4099	0.999994	7796	1	0.59121	0.02253	0.070903	0.933033	1435	3	0.59121
Amt	3	0.80642	0.80635	0.999994	15648	0	0.57275	0.022531	0.057766	0.924017	1436	2	0.57275
Poc1b	4	0.97485	0.97495	0.999994	19125	0	0.46733	0.022545	0.070942	0.933033	1437	4	0.46733
Mylk2	4	0.97744	0.97758	0.999994	19182	0	0.39965	0.022561	0.070985	0.933033	1438	4	0.39965
Sft2d2	4	0.65548	0.70873	0.999994	13529	1	0.41879	0.022566	0.071	0.933033	1439	3	0.41879
Nrap	4	0.7075	0.73883	0.999994	14180	1	0.42116	0.022567	0.071003	0.933033	1440	2	0.42116
Dnm1l	4	0.97742	0.97756	0.999994	19181	0	0.20065	0.02258	0.071036	0.933033	1441	4	0.20065
Ebf1	4	0.92859	0.92871	0.999994	18091	0	0.22154	0.022598	0.071092	0.933033	1442	3	0.22154
Sclt1	4	0.85098	0.85071	0.999994	16459	0	0.59175	0.022612	0.071128	0.933033	1443	3	0.59175
Wdr64	4	0.82297	0.82408	0.999994	15948	1	0.23572	0.02265	0.071238	0.933033	1444	2	0.23572
Tle6	4	0.43113	0.57897	0.999994	10860	1	0.60983	0.022658	0.071257	0.933033	1445	3	0.60983
Hfm1	4	0.46779	0.61526	0.999994	11489	1	0.57655	0.022658	0.071258	0.933033	1446	3	0.57655
Gm2030	4	0.22036	0.37082	0.999994	7031	1	0.61715	0.022667	0.071283	0.933033	1447	3	0.61715
Gpr107	4	0.34367	0.49241	0.999994	9327	2	0.21855	0.022685	0.071331	0.933033	1448	2	0.21855
Esp3	4	0.97731	0.97746	0.999994	19180	0	0.28402	0.022686	0.071334	0.933033	1449	4	0.28402
Lrrc28	4	0.67892	0.72189	0.999994	13814	1	0.21308	0.022703	0.071384	0.933071	1450	2	0.21308
Snx30	3	0.17826	0.2877	0.999311	6242	1	0.29425	0.022705	0.058212	0.924017	1451	2	0.29425
Hdx	4	0.97485	0.97494	0.999994	19124	0	0.47835	0.022757	0.071554	0.934674	1452	4	0.47835
Stard13	3	0.97723	0.97741	0.999994	19179	0	0.4506	0.022766	0.058355	0.924017	1453	3	0.4506
2900011O08Rik	4	0.29325	0.44266	0.999994	8441	1	0.56953	0.022815	0.07172	0.9349	1454	3	0.56953
Slx	3	0.14305	0.24307	0.996085	5531	1	0.61935	0.02282	0.058496	0.924017	1455	2	0.61935
Olfr726	4	0.52889	0.64723	0.999994	12169	1	0.49631	0.022856	0.07182	0.9349	1456	3	0.49631
Nt5e	4	0.25058	0.40064	0.999994	7598	2	-0.096591	0.022861	0.071835	0.9349	1457	1	-0.096591
BC049762	4	0.94392	0.94397	0.999994	18430	0	0.62195	0.022866	0.071845	0.9349	1458	3	0.62195
Olfr108	4	0.97713	0.97728	0.999994	19178	0	0.45266	0.022868	0.071857	0.9349	1459	4	0.45266
Neil2	4	0.97711	0.97725	0.999994	19177	0	0.27011	0.02289	0.071916	0.935048	1460	4	0.27011
Amelx	4	0.311	0.46014	0.999994	8768	2	0.087311	0.022914	0.071976	0.935209	1461	2	0.087311
Dthd1	4	0.97701	0.97715	0.999994	19174	0	0.38782	0.022991	0.072196	0.936842	1462	4	0.38782
Mreg	3	0.97698	0.97715	0.999994	19173	0	0.67216	0.023015	0.05895	0.924017	1463	3	0.67216
Zmym1	4	0.095821	0.20843	0.98686	4050	3	-0.22393	0.023019	0.072269	0.936842	1464	1	-0.22393
Odf3b	4	0.97698	0.97711	0.999994	19172	0	0.3736	0.023023	0.07228	0.936842	1465	4	0.3736
Btbd1	3	0.60301	0.6269	0.999994	12935	1	0.59944	0.023057	0.059047	0.924017	1466	2	0.59944
Osbpl2	4	0.97693	0.97706	0.999994	19171	0	0.29819	0.023067	0.072415	0.936842	1467	4	0.29819
1700008F21Rik	4	0.25471	0.40467	0.999994	7680	2	0.09252	0.023072	0.07243	0.936842	1468	2	0.09252
Lrrtm3	3	0.97692	0.9771	0.999994	19170	0	0.33082	0.023083	0.059107	0.924017	1469	3	0.33082
H2afb2	4	0.35861	0.50718	0.999994	9605	1	0.45263	0.023111	0.072532	0.936842	1470	3	0.45263
Ppdpf	4	0.43554	0.58331	0.999994	10938	2	0.12298	0.023124	0.072577	0.936842	1471	2	0.12298
Zdhhc5	4	0.97688	0.97701	0.999994	19169	0	0.40319	0.023124	0.072578	0.936842	1472	4	0.40319
Herpud2	4	0.97674	0.97687	0.999994	19168	0	0.30581	0.023265	0.072976	0.939357	1473	4	0.30581
Tspan8	4	0.32537	0.47423	0.999994	9018	2	-0.19263	0.023282	0.073026	0.939357	1474	1	-0.19263
Tcl1b5	4	0.9767	0.97684	0.999994	19166	0	0.52122	0.0233	0.073079	0.939357	1475	4	0.52122
Fjx1	4	0.97667	0.97681	0.999994	19165	0	0.29	0.023325	0.073154	0.939357	1476	4	0.29
Cdrt4	4	0.34397	0.49272	0.999994	9333	2	-0.14965	0.023335	0.073179	0.939357	1477	1	-0.14965
Ctnnb1	4	0.97662	0.97675	0.999994	19164	0	0.37186	0.02338	0.073307	0.939357	1478	4	0.37186
Gpn2	4	0.026645	0.076919	0.935775	1572	3	-0.73055	0.023387	0.073322	0.939357	1479	1	-0.73055
Iqcf4	4	0.43739	0.58514	0.999994	10958	1	0.7171	0.023391	0.07333	0.939357	1480	3	0.7171
Mlec	4	0.41056	0.55861	0.999994	10511	2	0.21545	0.023404	0.073362	0.939357	1481	2	0.21545
Klhl17	4	0.97659	0.97671	0.999994	19163	0	0.27813	0.023412	0.073381	0.939357	1482	4	0.27813
Nup50	4	0.88907	0.88899	0.999994	17231	0	0.50279	0.02344	0.073458	0.939357	1483	3	0.50279
Klf14	4	0.63916	0.69997	0.999994	13327	1	0.46095	0.02345	0.073483	0.939357	1484	2	0.46095
Olfr576	4	0.97652	0.97664	0.999994	19162	0	0.23928	0.023482	0.073579	0.939357	1485	4	0.23928
Scn9a	4	0.066953	0.1556	0.975803	3043	2	-0.035668	0.023493	0.073613	0.939357	1486	2	-0.035668
Zfy1	4	0.82861	0.82918	0.999994	16051	1	0.41674	0.023514	0.073672	0.939357	1487	2	0.41674
Pddc1	3	0.65261	0.66427	0.999994	13501	1	0.23756	0.023535	0.060181	0.924017	1488	2	0.23756
Slc29a3	4	0.97646	0.97657	0.999994	19161	0	0.43895	0.023543	0.073757	0.939357	1489	4	0.43895
Pcsk7	4	0.52794	0.64682	0.999994	12158	1	-0.0278	0.023545	0.073763	0.939357	1490	1	-0.0278
Olfr317	4	0.96254	0.9625	0.999994	18874	0	0.56333	0.023555	0.073789	0.939357	1491	4	0.56333
Adam30	4	0.59941	0.67967	0.999994	12895	1	0.52558	0.023587	0.07388	0.939357	1492	3	0.52558
Zfp658	4	0.88509	0.88497	0.999994	17151	0	0.44195	0.023588	0.073881	0.939357	1493	3	0.44195
Nudt7	3	0.9764	0.97657	0.999994	19160	0	0.46041	0.023602	0.060351	0.924017	1494	3	0.46041
Rita1	4	0.91485	0.91486	0.999994	17798	0	0.48026	0.023607	0.07394	0.939357	1495	3	0.48026
Olfr1045	4	0.97636	0.97649	0.999994	19159	0	0.34778	0.023637	0.074027	0.939357	1496	4	0.34778
Letm2	4	0.85051	0.85026	0.999994	16448	0	0.28601	0.02365	0.074067	0.939357	1497	2	0.28601
Atp5g3	3	0.93393	0.93408	0.999994	18208	0	0.46567	0.023654	0.060483	0.924017	1498	3	0.46567
Usp54	3	0.97633	0.9765	0.999994	19158	0	0.57996	0.023671	0.060531	0.924017	1499	3	0.57996
Ufm1	4	0.9763	0.97642	0.999994	19157	0	0.38864	0.023705	0.074232	0.939357	1500	4	0.38864
Serpinf2	4	0.95768	0.95764	0.999994	18757	0	0.53239	0.023725	0.074288	0.939357	1501	3	0.53239
Sema6c	4	0.83037	0.83085	0.999994	16084	1	0.23591	0.023756	0.074382	0.939357	1502	3	0.23591
Palmd	4	0.97624	0.97638	0.999994	19156	0	0.42381	0.023757	0.074385	0.939357	1503	4	0.42381
Mbd5	4	0.76076	0.77416	0.999994	14931	1	0.68014	0.023758	0.074391	0.939357	1504	3	0.68014
Fam3a	4	0.9647	0.96468	0.999994	18915	0	0.45416	0.023799	0.074504	0.939357	1505	4	0.45416
Ctps2	4	0.22691	0.3773	0.999994	7164	2	-0.0058215	0.023808	0.07453	0.939357	1506	2	-0.0058215
Olfr549	4	0.085621	0.19008	0.977959	3722	2	0.14513	0.023818	0.074556	0.939357	1507	2	0.14513
Arid3b	3	0.97617	0.97634	0.999994	19155	0	0.2976	0.023834	0.060926	0.924017	1508	3	0.2976
Gpr141	4	0.97615	0.97628	0.999994	19154	0	0.38459	0.023854	0.074658	0.939357	1509	4	0.38459
Gpr33	4	0.63513	0.69781	0.999994	13276	1	0.43787	0.023871	0.074703	0.939357	1510	3	0.43787
Myh8	4	0.97607	0.97621	0.999994	19153	0	0.5248	0.023929	0.07486	0.939357	1511	4	0.5248
Uhrf2	4	0.9726	0.97269	0.999994	19075	0	0.45412	0.023947	0.074921	0.939357	1512	4	0.45412
Olfr1246	4	0.27324	0.42298	0.999994	8074	2	0.25445	0.023966	0.074975	0.939357	1513	2	0.25445
Vmn1r67	4	0.86519	0.86498	0.999994	16738	0	-0.043746	0.023966	0.074975	0.939357	1514	1	-0.043746
Apoa5	4	0.48728	0.62984	0.999994	11780	1	0.58508	0.023966	0.074975	0.939357	1515	3	0.58508
Cep135	4	0.43521	0.58299	0.999994	10932	2	0.23869	0.023975	0.075004	0.939357	1516	2	0.23869
Gabra3	4	0.976	0.97614	0.999994	19152	0	0.56832	0.023997	0.075056	0.939357	1517	4	0.56832
Gls2	4	0.976	0.97614	0.999994	19151	0	0.50197	0.024001	0.075066	0.939357	1518	4	0.50197
Olfr292	4	0.88498	0.88488	0.999994	17149	0	0.59576	0.024012	0.0751	0.939357	1519	3	0.59576
Rgs11	4	0.13442	0.27502	0.999311	5247	2	-0.24387	0.024019	0.07511	0.939357	1520	1	-0.24387
Rasgrf1	4	0.97596	0.97609	0.999994	19150	0	0.26265	0.024043	0.075185	0.939666	1521	4	0.26265
Lrp2bp	4	0.97593	0.97606	0.999994	19149	0	0.23758	0.024073	0.075267	0.940099	1522	4	0.23758
Fam166b	3	0.97592	0.97609	0.999994	19148	0	0.3961	0.024081	0.061512	0.924017	1523	3	0.3961
Orm1	4	0.48653	0.62957	0.999994	11772	1	0.029407	0.024124	0.075404	0.940099	1524	2	0.029407
Slc26a11	3	0.97586	0.97603	0.999994	19147	0	0.46571	0.024145	0.061652	0.924017	1525	3	0.46571
Neurog3	4	0.9451	0.94505	0.999994	18461	0	0.50425	0.024147	0.075475	0.940099	1526	3	0.50425
Adam34	3	0.7281	0.7291	0.999994	14468	1	0.52635	0.024153	0.061671	0.924017	1527	2	0.52635
Ttc23	4	0.82338	0.82446	0.999994	15955	1	0.45001	0.024176	0.075555	0.940099	1528	3	0.45001
Gpihbp1	4	0.9758	0.97591	0.999994	19146	0	0.53196	0.024204	0.075633	0.940099	1529	4	0.53196
Armc12	4	0.97576	0.97588	0.999994	19145	0	0.41374	0.024237	0.075732	0.940099	1530	4	0.41374
Kctd2	3	0.97575	0.97593	0.999994	19144	0	0.48143	0.024246	0.061883	0.924017	1531	3	0.48143
Adcy2	4	0.14721	0.29641	0.999994	5642	1	0.47066	0.024282	0.075857	0.940099	1532	3	0.47066
Micu3	3	0.97571	0.97589	0.999994	19143	0	0.39424	0.024286	0.061979	0.924017	1533	3	0.39424
Sds	4	0.79638	0.80135	0.999994	15483	1	0.52255	0.02431	0.075939	0.940099	1534	2	0.52255
Eftud1	4	0.97567	0.9758	0.999994	19141	0	0.39618	0.024326	0.075985	0.940099	1535	4	0.39618
Olfr1086	4	0.80688	0.81004	0.999994	15659	1	0.50005	0.024338	0.076012	0.940099	1536	3	0.50005
Gdf6	3	0.97561	0.97579	0.999994	19140	0	0.45091	0.024394	0.062235	0.924017	1537	3	0.45091
Ccl20	4	0.64202	0.7015	0.999994	13368	1	0.56638	0.024403	0.076197	0.940099	1538	3	0.56638
Syt10	4	0.90962	0.90958	0.999994	17673	0	0.53933	0.024406	0.076204	0.940099	1539	3	0.53933
Lmbr1l	4	0.72694	0.75119	0.999994	14449	1	0.49325	0.024422	0.076249	0.940099	1540	3	0.49325
Mybpc3	4	0.97546	0.97558	0.999994	19138	0	0.26636	0.024541	0.076566	0.940099	1541	4	0.26636
Fgg	4	0.97545	0.97557	0.999994	19137	0	0.50166	0.024547	0.076582	0.940099	1542	4	0.50166
Grina	3	0.86359	0.86355	0.999994	16702	0	0.67883	0.024587	0.062709	0.924017	1543	2	0.67883
Tom1	4	0.098146	0.21249	0.987091	4134	3	-0.37367	0.024597	0.076713	0.940099	1544	1	-0.37367
Clic5	4	0.40331	0.55145	0.999994	10388	1	0.50383	0.024608	0.076745	0.940099	1545	3	0.50383
Acad9	4	0.76318	0.77595	0.999994	14968	1	0.5114	0.024609	0.076746	0.940099	1546	3	0.5114
Svs6	4	0.91325	0.9132	0.999994	17761	0	0.42329	0.024628	0.076808	0.940099	1547	3	0.42329
Olfr215	3	0.97535	0.97553	0.999994	19136	0	0.3179	0.024648	0.062851	0.924017	1548	3	0.3179
Zfp454	4	0.9667	0.96669	0.999994	18952	0	0.50716	0.024662	0.076897	0.940099	1549	4	0.50716
Rnf167	4	0.97533	0.97545	0.999994	19135	0	0.21934	0.024671	0.076922	0.940099	1550	4	0.21934
Adamdec1	4	0.36503	0.51358	0.999994	9717	1	0.31226	0.024675	0.076931	0.940099	1551	2	0.31226
Atad1	4	0.97532	0.97544	0.999994	19134	0	0.27255	0.024681	0.076947	0.940099	1552	4	0.27255
Rtkn2	3	0.67126	0.67915	0.999994	13711	1	0.18003	0.024721	0.063017	0.924017	1553	2	0.18003
Ccl28	4	0.97526	0.97539	0.999994	19133	0	0.30638	0.024737	0.077093	0.940099	1554	4	0.30638
Galp	3	0.97525	0.97542	0.999994	19132	0	0.36413	0.02475	0.063095	0.924017	1555	3	0.36413
Rpp30	4	0.18878	0.33966	0.999994	6438	2	0.080679	0.024807	0.077304	0.940099	1556	2	0.080679
Fam216a	4	0.85449	0.85425	0.999994	16536	0	0.45796	0.024817	0.077327	0.940099	1557	3	0.45796
Gtdc1	4	0.97517	0.97528	0.999994	19131	0	0.38093	0.024834	0.077376	0.940099	1558	4	0.38093
Prkcdbp	4	0.85163	0.85134	0.999994	16476	0	0.25437	0.02486	0.077448	0.940099	1559	3	0.25437
Snx4	4	0.47971	0.6268	0.999994	11711	1	0.62403	0.02486	0.07745	0.940099	1560	3	0.62403
Rph3al	4	0.97512	0.97523	0.999994	19130	0	0.46687	0.024885	0.077519	0.940099	1561	4	0.46687
Ano9	4	0.74302	0.76181	0.999994	14683	1	0.51114	0.024885	0.07752	0.940099	1562	3	0.51114
Spg7	4	0.92132	0.9214	0.999994	17937	0	0.40411	0.024891	0.077535	0.940099	1563	3	0.40411
Lztfl1	4	0.10228	0.21966	0.98865	4268	1	0.45057	0.024912	0.0776	0.940099	1564	3	0.45057
Smim18	4	0.82973	0.83024	0.999994	16069	1	0.61029	0.024948	0.077701	0.940099	1565	3	0.61029
Ang5	4	0.91849	0.91849	0.999994	17875	0	0.50141	0.024948	0.077702	0.940099	1566	3	0.50141
Gal	4	0.40975	0.55778	0.999994	10499	1	0.52673	0.024982	0.077792	0.940099	1567	3	0.52673
Crip1	4	0.97501	0.97512	0.999994	19128	0	0.41481	0.024992	0.077817	0.940099	1568	4	0.41481
Olfr1378	4	0.404	0.55211	0.999994	10401	1	0.2114	0.025018	0.077893	0.940099	1569	2	0.2114
Gm4177	4	0.97497	0.97508	0.999994	19127	0	0.72712	0.025029	0.077922	0.940099	1570	4	0.72712
Abcb5	4	0.35707	0.50565	0.999994	9575	1	0.56334	0.025041	0.077951	0.940099	1571	3	0.56334
Olfr294	4	0.97494	0.97504	0.999994	19126	0	0.3673	0.02506	0.077995	0.940099	1572	4	0.3673
Atp1b1	4	0.45727	0.60486	0.999994	11311	1	0.40091	0.025099	0.078122	0.940099	1573	2	0.40091
Rnase10	4	0.94585	0.9458	0.999994	18480	0	0.45431	0.025118	0.078168	0.940099	1574	3	0.45431
Iqgap3	4	0.30348	0.4527	0.999994	8629	1	0.27509	0.025123	0.078182	0.940099	1575	2	0.27509
Ppil6	4	0.70229	0.73567	0.999994	14125	1	0.40288	0.025148	0.078242	0.940099	1576	3	0.40288
Cbx4	3	0.97483	0.975	0.999994	19123	0	0.64676	0.025166	0.064088	0.924017	1577	3	0.64676
Hps1	4	0.97482	0.97492	0.999994	19122	0	0.26631	0.025178	0.078338	0.940099	1578	4	0.26631
Tcf4	4	0.97481	0.97491	0.999994	19121	0	0.27557	0.025191	0.078378	0.940099	1579	4	0.27557
Fam163b	4	0.88396	0.88386	0.999994	17129	0	0.36364	0.025193	0.078387	0.940099	1580	2	0.36364
Il13ra2	4	0.50524	0.63719	0.999994	11946	1	0.61851	0.025212	0.078438	0.940099	1581	3	0.61851
Ttll10	4	0.0097398	0.032653	0.854124	725	2	-0.33448	0.025228	0.078486	0.940099	1582	1	-0.33448
Rabgef1	4	0.62252	0.69129	0.999994	13127	1	0.47324	0.025261	0.078574	0.940099	1583	3	0.47324
Slc6a14	4	0.77278	0.78298	0.999994	15121	1	0.038072	0.02528	0.078632	0.940099	1584	2	0.038072
Olfr1094	4	0.97471	0.97479	0.999994	19119	0	0.40537	0.025293	0.078668	0.940099	1585	4	0.40537
Mb	3	0.91938	0.91944	0.999994	17895	0	0.70642	0.025307	0.064416	0.924017	1586	3	0.70642
Esyt1	3	0.32199	0.45785	0.999994	8966	1	0.21797	0.025353	0.064521	0.924017	1587	2	0.21797
Stk33	4	0.86196	0.86172	0.999994	16678	0	0.52254	0.025355	0.078845	0.940099	1588	3	0.52254
Itga9	4	0.97464	0.97473	0.999994	19118	0	0.31405	0.025358	0.078857	0.940099	1589	4	0.31405
Acly	4	0.2003	0.35101	0.999994	6663	1	0.52035	0.025369	0.078881	0.940099	1590	3	0.52035
Olah	4	0.97462	0.9747	0.999994	19117	0	0.38123	0.025382	0.078914	0.940099	1591	4	0.38123
Olfr598	4	0.94095	0.94096	0.999994	18372	0	0.27672	0.025385	0.078929	0.940099	1592	3	0.27672
I830077J02Rik	4	0.97457	0.97466	0.999994	19116	0	0.50451	0.025429	0.079041	0.940099	1593	4	0.50451
Defb18	4	0.29922	0.44854	0.999994	8536	1	0.35057	0.025431	0.079045	0.940099	1594	3	0.35057
3830403N18Rik	4	0.25664	0.40664	0.999994	7719	1	0.2184	0.025438	0.079065	0.940099	1595	2	0.2184
Pnpt1	4	0.13803	0.28113	0.999311	5363	2	0.033298	0.025459	0.079123	0.940099	1596	2	0.033298
Dach2	3	0.5518	0.59124	0.999994	12395	1	0.36132	0.025472	0.064813	0.924017	1597	2	0.36132
1700123I01Rik	4	0.011971	0.03961	0.872378	856	1	0.63279	0.025473	0.079164	0.940099	1598	3	0.63279
Plxna2	4	0.89443	0.89438	0.999994	17341	0	0.36897	0.025491	0.079214	0.940099	1599	3	0.36897
Lcor	4	0.97449	0.97457	0.999994	19114	0	0.30178	0.025515	0.079283	0.940099	1600	4	0.30178
Cd52	3	0.9262	0.92629	0.999994	18040	0	0.74241	0.025556	0.065016	0.924422	1601	3	0.74241
Brwd1	4	0.19326	0.34407	0.999994	6530	1	0.22912	0.025596	0.079507	0.940099	1602	3	0.22912
Tsnax	4	0.13353	0.27352	0.999311	5215	1	0.50159	0.025621	0.079572	0.940099	1603	3	0.50159
Parl	4	0.68322	0.72439	0.999994	13872	1	0.13024	0.025648	0.079655	0.940099	1604	2	0.13024
Apopt1	4	0.97433	0.97442	0.999994	19112	0	0.3168	0.025666	0.079706	0.940099	1605	4	0.3168
Pglyrp1	4	0.73898	0.75904	0.999994	14629	1	0.56075	0.025666	0.079707	0.940099	1606	3	0.56075
Zmat1	4	0.11984	0.25035	0.999311	4791	1	0.54723	0.025671	0.079724	0.940099	1607	3	0.54723
Dcp1a	4	0.72451	0.74962	0.999994	14417	1	0.37077	0.025698	0.079794	0.940099	1608	2	0.37077
Guca2a	4	0.24539	0.39548	0.999994	7511	1	0.47818	0.025701	0.0798	0.940099	1609	3	0.47818
Olfr101	4	0.52712	0.64648	0.999994	12152	1	0.55669	0.025701	0.0798	0.940099	1610	3	0.55669
Iqce	4	0.45506	0.60265	0.999994	11258	1	0.61502	0.025706	0.07981	0.940099	1611	3	0.61502
Prss42	4	0.97426	0.97435	0.999994	19111	0	0.499	0.025738	0.079894	0.940099	1612	4	0.499
Diap1	4	0.97426	0.97435	0.999994	19110	0	0.36712	0.025741	0.079898	0.940099	1613	4	0.36712
Dhx29	4	0.85228	0.85199	0.999994	16486	0	0.4945	0.02579	0.08004	0.940099	1614	3	0.4945
Olfr773	3	0.7918	0.7919	0.999994	15410	0	0.5475	0.025799	0.065555	0.924422	1615	2	0.5475
Mrps26	4	0.076139	0.17268	0.975803	3358	3	-0.43194	0.025806	0.080091	0.940099	1616	1	-0.43194
Olfr917	4	0.51733	0.64229	0.999994	12053	1	0.50362	0.02581	0.080103	0.940099	1617	3	0.50362
Ccsap	3	0.18213	0.29262	0.999628	6312	1	0.45211	0.025827	0.065621	0.924422	1618	2	0.45211
Cpt2	4	0.62576	0.693	0.999994	13160	1	0.33008	0.025858	0.08023	0.940099	1619	2	0.33008
Slc7a6	3	0.048002	0.11568	0.963718	2407	2	-0.12845	0.025866	0.065707	0.924422	1620	1	-0.12845
Specc1	4	0.87522	0.87507	0.999994	16933	0	0.55798	0.025875	0.080267	0.940099	1621	3	0.55798
Olfr669	4	0.97412	0.9742	0.999994	19108	0	0.37197	0.025879	0.08028	0.940099	1622	4	0.37197
Zfp775	3	0.9741	0.97424	0.999994	19107	0	0.73852	0.025901	0.065785	0.924422	1623	3	0.73852
BC049352	4	0.18502	0.33594	0.999994	6366	1	0.52559	0.02594	0.080443	0.940099	1624	3	0.52559
Gzmk	4	0.8677	0.86746	0.999994	16791	0	0.31255	0.025957	0.08049	0.940099	1625	2	0.31255
Rab2a	4	0.94038	0.9404	0.999994	18358	0	0.36734	0.025963	0.080505	0.940099	1626	3	0.36734
Hsd17b11	4	0.96729	0.96727	0.999994	18962	0	0.57537	0.025966	0.080514	0.940099	1627	4	0.57537
N4bp1	4	0.95553	0.95547	0.999994	18706	0	0.49731	0.025975	0.080542	0.940099	1628	3	0.49731
Emc6	4	0.974	0.97408	0.999994	19106	0	0.21212	0.025997	0.0806	0.940099	1629	4	0.21212
9330182L06Rik	4	0.974	0.97407	0.999994	19105	0	0.27405	0.026004	0.080617	0.940099	1630	4	0.27405
Olfr43	4	0.02003	0.063387	0.910064	1315	2	-0.40509	0.026016	0.080653	0.940099	1631	1	-0.40509
Ifna14	4	0.97396	0.97404	0.999994	19104	0	0.29424	0.026035	0.080702	0.940099	1632	4	0.29424
Fgf7	4	0.24699	0.39711	0.999994	7536	1	0.31216	0.026043	0.080726	0.940099	1633	2	0.31216
Kdr	4	0.97395	0.97403	0.999994	19103	0	0.46349	0.026045	0.08073	0.940099	1634	4	0.46349
Olfr1089	4	0.44514	0.5928	0.999994	11073	1	0.49163	0.026068	0.080797	0.940099	1635	3	0.49163
BC048502	4	0.94929	0.94925	0.999994	18560	0	0.40282	0.026072	0.080809	0.940099	1636	3	0.40282
Grasp	4	0.97393	0.97401	0.999994	19102	0	0.26781	0.026073	0.080811	0.940099	1637	4	0.26781
Fpr1	2	0.97392	0.97405	0.999994	19101	0	0.59558	0.026075	0.04781	0.924017	1638	2	0.59558
Scel	3	0.92257	0.92268	0.999994	17962	0	0.70171	0.026092	0.066241	0.924422	1639	3	0.70171
Myo18b	4	0.38021	0.52854	0.999994	9981	1	-0.029851	0.026121	0.080957	0.940129	1640	1	-0.029851
Golt1b	4	0.97385	0.97392	0.999994	19100	0	0.42035	0.026146	0.081031	0.940439	1641	4	0.42035
Pitpnb	4	0.91244	0.9124	0.999994	17736	0	0.39919	0.02617	0.081103	0.940714	1642	3	0.39919
Tspan7	3	0.97382	0.97395	0.999994	19099	0	0.47866	0.026183	0.066445	0.924422	1643	3	0.47866
Hykk	3	0.88237	0.88242	0.999994	17093	0	0.6457	0.02619	0.066456	0.924422	1644	2	0.6457
Pex16	3	0.91714	0.91722	0.999994	17840	0	0.25431	0.026222	0.066537	0.924422	1645	3	0.25431
Mettl9	4	0.26662	0.41649	0.999994	7930	2	0.011993	0.026226	0.081271	0.941559	1646	2	0.011993
Serpina1d	3	0.97373	0.97385	0.999994	19097	0	0.40376	0.026272	0.066659	0.924422	1647	3	0.40376
Cdca7	4	0.96548	0.96546	0.999994	18928	0	0.49103	0.026278	0.081409	0.942164	1648	4	0.49103
Zbtb6	4	0.58201	0.67121	0.999994	12712	1	0.65688	0.026281	0.081419	0.942164	1649	3	0.65688
Zfp689	3	0.96994	0.9701	0.999994	19025	0	0.71387	0.026317	0.066766	0.924422	1650	3	0.71387
Gpc3	3	0.97365	0.97377	0.999994	19096	0	0.43954	0.026353	0.066858	0.924422	1651	3	0.43954
H2-Aa	4	0.20977	0.36038	0.999994	6846	1	0.28845	0.026383	0.08171	0.94264	1652	3	0.28845
Ap1m2	4	0.92332	0.92346	0.999994	17974	0	0.58523	0.02641	0.081784	0.94264	1653	3	0.58523
Slc13a1	3	0.83217	0.83214	0.999994	16114	0	0.57458	0.026419	0.067022	0.924422	1654	2	0.57458
Olfr1255	4	0.88765	0.88758	0.999994	17205	0	0.42126	0.026436	0.081858	0.94264	1655	3	0.42126
Vmn1r25	4	0.9261	0.92623	0.999994	18032	0	0.5316	0.026462	0.08192	0.94264	1656	3	0.5316
Col2a1	4	0.46428	0.6118	0.999994	11425	2	0.15449	0.026488	0.081985	0.94264	1657	2	0.15449
Aff3	4	0.78597	0.79314	0.999994	15319	1	0.44736	0.026526	0.082083	0.94264	1658	3	0.44736
Thrap3	4	0.54038	0.65221	0.999994	12273	1	0.5038	0.026555	0.082177	0.94264	1659	3	0.5038
Krtap13	4	0.97343	0.97352	0.999994	19093	0	0.20627	0.026567	0.082213	0.94264	1660	4	0.20627
Wif1	4	0.97341	0.97349	0.999994	19092	0	0.30726	0.026591	0.082284	0.94264	1661	4	0.30726
Adk	4	0.85897	0.85869	0.999994	16627	0	0.52132	0.026604	0.082314	0.94264	1662	3	0.52132
Gm2897	4	0.97338	0.97347	0.999994	19091	0	0.38475	0.02662	0.082357	0.94264	1663	4	0.38475
Mroh1	3	0.56595	0.60077	0.999994	12565	1	0.59974	0.02662	0.067499	0.926903	1664	2	0.59974
Blnk	4	0.77208	0.78246	0.999994	15112	1	0.54611	0.026633	0.082397	0.94264	1665	3	0.54611
Chl1	4	0.97337	0.97345	0.999994	19090	0	0.37284	0.026634	0.082401	0.94264	1666	4	0.37284
Nprl2	4	0.97336	0.97345	0.999994	19089	0	0.26825	0.026641	0.082423	0.94264	1667	4	0.26825
Ufc1	4	0.11315	0.2388	0.996085	4592	2	-0.12544	0.026646	0.082437	0.94264	1668	2	-0.12544
Ngb	4	0.97335	0.97344	0.999994	19088	0	0.23308	0.026651	0.082457	0.94264	1669	4	0.23308
Styxl1	4	0.97332	0.97341	0.999994	19087	0	0.46633	0.026683	0.082545	0.94264	1670	4	0.46633
Dusp19	4	0.72656	0.75095	0.999994	14446	1	0.35574	0.026691	0.082569	0.94264	1671	2	0.35574
Olfr1385	4	0.96342	0.96339	0.999994	18892	0	0.49719	0.02672	0.082654	0.94264	1672	4	0.49719
Mogat1	4	0.95606	0.95601	0.999994	18719	0	0.64013	0.026721	0.082658	0.94264	1673	3	0.64013
Paqr4	4	0.66336	0.71303	0.999994	13624	1	0.28814	0.026751	0.082733	0.942949	1674	3	0.28814
Acox3	3	0.97324	0.97336	0.999994	19086	0	0.414	0.026761	0.067824	0.928485	1675	3	0.414
Tcl1b4	4	0.61845	0.68923	0.999994	13082	1	0.22809	0.026803	0.082879	0.943253	1676	2	0.22809
Klhdc7b	4	0.97313	0.9732	0.999994	19084	0	0.18658	0.026875	0.083064	0.943253	1677	4	0.18658
Crygd	3	0.7978	0.7978	0.999994	15505	0	0.78237	0.026903	0.068152	0.931027	1678	2	0.78237
Ocstamp	4	0.32741	0.47627	0.999994	9054	2	-0.025751	0.026908	0.083167	0.943253	1679	2	-0.025751
Zglp1	4	0.56919	0.66513	0.999994	12596	1	0.40958	0.026925	0.083217	0.943253	1680	2	0.40958
Fut11	4	0.97307	0.97315	0.999994	19083	0	0.33466	0.026932	0.083234	0.943253	1681	4	0.33466
Camk2b	4	0.13934	0.28333	0.999311	5404	2	0.27276	0.026961	0.083316	0.943253	1682	2	0.27276
Hnrnpab	4	0.97302	0.9731	0.999994	19082	0	0.42284	0.026978	0.083354	0.943253	1683	4	0.42284
Tnfaip3	4	0.95114	0.9511	0.999994	18607	0	0.41923	0.026981	0.083362	0.943253	1684	3	0.41923
Morf4l1	4	0.040594	0.10496	0.951555	2142	2	0.079671	0.026983	0.083367	0.943253	1685	2	0.079671
Adgrg2	4	0.95888	0.95886	0.999994	18790	0	0.4853	0.027003	0.08342	0.943253	1686	3	0.4853
Rasgrp4	4	0.973	0.97308	0.999994	19080	0	0.21544	0.027003	0.08342	0.943253	1687	4	0.21544
Bbc3	4	0.83033	0.83081	0.999994	16081	1	0.33927	0.027013	0.083446	0.943253	1688	2	0.33927
Kel	4	0.82536	0.82619	0.999994	15998	1	0.46453	0.027042	0.083532	0.943253	1689	3	0.46453
Lhfpl3	4	0.97295	0.97303	0.999994	19078	0	0.51143	0.027053	0.083557	0.943253	1690	4	0.51143
Olfr644	3	0.97295	0.97306	0.999994	19077	0	0.49316	0.027053	0.068515	0.93207	1691	3	0.49316
Olfr1269	4	0.093096	0.20364	0.985423	3970	3	-0.26808	0.027066	0.083597	0.943253	1692	1	-0.26808
Gm7849	4	0.49403	0.6326	0.999994	11839	1	0.33631	0.027118	0.083735	0.943253	1693	3	0.33631
Slc44a4	3	0.80499	0.80493	0.999994	15632	0	0.246	0.027169	0.068783	0.93207	1694	2	0.246
Cd226	4	0.84217	0.84195	0.999994	16289	1	0.16754	0.027171	0.083896	0.943253	1695	2	0.16754
Lactbl1	4	0.19308	0.3439	0.999994	6527	1	0.48856	0.027217	0.084035	0.943253	1696	3	0.48856
Errfi1	4	0.39988	0.54801	0.999994	10326	1	0.088399	0.027223	0.084056	0.943253	1697	2	0.088399
Tspan5	4	0.70115	0.73498	0.999994	14105	1	0.28544	0.027228	0.084069	0.943253	1698	2	0.28544
Fam217a	3	0.97275	0.97288	0.999994	19076	0	0.42825	0.027246	0.06895	0.93207	1699	3	0.42825
Olfr25	3	0.86981	0.8699	0.999994	16830	0	0.071797	0.027248	0.068955	0.93207	1700	1	0.071797
Pcnxl4	3	0.91342	0.91351	0.999994	17763	0	0.51458	0.027287	0.069049	0.93207	1701	2	0.51458
Lrch2	4	0.35219	0.50087	0.999994	9490	2	-0.10158	0.027328	0.084331	0.943253	1702	1	-0.10158
Dennd6b	4	0.93142	0.9315	0.999994	18159	0	0.52298	0.027336	0.084358	0.943253	1703	3	0.52298
Btn1a1	4	0.80827	0.81117	0.999994	15678	1	0.49328	0.027346	0.084378	0.943253	1704	3	0.49328
Plcd3	4	0.89862	0.89855	0.999994	17440	0	0.41445	0.02738	0.08447	0.943253	1705	3	0.41445
Fbxo21	4	0.24967	0.39975	0.999994	7577	1	0.47867	0.027395	0.084505	0.943253	1706	3	0.47867
Fbxl4	4	0.86743	0.8672	0.999994	16784	0	0.49643	0.027405	0.084526	0.943253	1707	3	0.49643
Peli3	4	0.05458	0.13223	0.970243	2658	1	0.31392	0.027434	0.084617	0.943253	1708	2	0.31392
Sptssb	4	0.4369	0.58464	0.999994	10954	2	0.20677	0.027474	0.084728	0.943253	1709	2	0.20677
Scml2	4	0.97252	0.9726	0.999994	19074	0	0.4838	0.027477	0.084734	0.943253	1710	4	0.4838
Fbxo8	4	0.11438	0.24091	0.996085	4632	2	-0.06756	0.027485	0.084763	0.943253	1711	2	-0.06756
Fsd1	4	0.9725	0.97258	0.999994	19073	0	0.24412	0.027495	0.084791	0.943253	1712	4	0.24412
Nptn	4	0.82011	0.82149	0.999994	15891	1	0.54732	0.027513	0.08484	0.943253	1713	3	0.54732
Ano5	4	0.10718	0.22825	0.993975	4415	2	-0.08392	0.027538	0.084915	0.943253	1714	2	-0.08392
Scn4b	4	0.91493	0.91495	0.999994	17801	0	0.44004	0.027543	0.084923	0.943253	1715	3	0.44004
Ptprs	4	0.31258	0.46172	0.999994	8801	1	0.53067	0.027547	0.084941	0.943253	1716	3	0.53067
Grhl1	4	0.020859	0.0651	0.912261	1349	1	0.50536	0.027582	0.085029	0.943253	1717	3	0.50536
Rnf6	4	0.81189	0.8143	0.999994	15742	1	0.28264	0.02759	0.085052	0.943253	1718	2	0.28264
Cyp20a1	3	0.11324	0.20493	0.985423	4595	1	0.48452	0.027602	0.06978	0.93207	1719	2	0.48452
Ppp2r5b	4	0.96261	0.96257	0.999994	18875	0	0.36555	0.027643	0.085212	0.943253	1720	4	0.36555
Pcdhb14	4	0.97236	0.97244	0.999994	19072	0	0.3384	0.027644	0.085214	0.943253	1721	4	0.3384
Habp4	4	0.89655	0.89647	0.999994	17393	0	0.54832	0.027646	0.085218	0.943253	1722	3	0.54832
Krt13	4	0.37058	0.51902	0.999994	9822	1	0.5185	0.027662	0.085263	0.943253	1723	3	0.5185
Edc4	4	0.97232	0.97241	0.999994	19071	0	0.50659	0.027676	0.085312	0.943253	1724	4	0.50659
Reln	4	0.099168	0.21426	0.987245	4170	1	0.47484	0.027688	0.08535	0.943253	1725	3	0.47484
Vmn2r47	4	0.0045185	0.01571	0.781601	383	3	-0.75023	0.027695	0.085368	0.943253	1726	1	-0.75023
Isoc1	4	0.40149	0.54968	0.999994	10369	1	0.3831	0.02772	0.085444	0.943253	1727	2	0.3831
Btd	4	0.899	0.89895	0.999994	17446	0	0.41712	0.02774	0.085503	0.943253	1728	2	0.41712
Cep112	4	0.68933	0.72796	0.999994	13949	1	0.43066	0.02775	0.085535	0.943253	1729	3	0.43066
Tnfaip8l2	4	0.025911	0.075406	0.935731	1543	2	-0.24053	0.0278	0.085688	0.943253	1730	1	-0.24053
Msh5	4	0.70019	0.73441	0.999994	14092	1	0.44896	0.027829	0.085759	0.943253	1731	3	0.44896
Birc6	4	0.97217	0.97224	0.999994	19069	0	0.34731	0.027829	0.085759	0.943253	1732	4	0.34731
Nudt18	3	0.75589	0.75604	0.999994	14860	0	0.095477	0.027839	0.07032	0.93207	1733	1	0.095477
1700042B14Rik	4	0.2309	0.38121	0.999994	7235	2	-0.3099	0.027853	0.085826	0.943253	1734	1	-0.3099
Dusp27	4	0.97213	0.97221	0.999994	19068	0	0.31175	0.027866	0.085864	0.943253	1735	4	0.31175
Itih2	4	0.97209	0.97217	0.999994	19067	0	0.36007	0.027906	0.085971	0.943253	1736	4	0.36007
Rbm4b	4	0.68123	0.72321	0.999994	13840	1	0.5394	0.027906	0.085973	0.943253	1737	3	0.5394
B3galt4	4	0.97203	0.9721	0.999994	19066	0	0.40078	0.027972	0.086134	0.943265	1738	4	0.40078
Cox6a1	4	0.3884	0.53662	0.999994	10120	1	0.51662	0.02799	0.086193	0.943265	1739	3	0.51662
Rdx	4	0.92273	0.92283	0.999994	17966	0	0.56271	0.028058	0.086369	0.943265	1740	3	0.56271
Pcbp2	4	0.12145	0.2531	0.999311	4828	2	-0.16382	0.028115	0.086536	0.943265	1741	1	-0.16382
Synrg	4	0.97186	0.97192	0.999994	19065	0	0.47309	0.028145	0.086611	0.943265	1742	4	0.47309
Hspa4l	4	0.97185	0.97191	0.999994	19064	0	0.40486	0.028152	0.086628	0.943265	1743	4	0.40486
Adgrb2	4	0.40054	0.54871	0.999994	10345	1	0.46345	0.028153	0.086631	0.943265	1744	3	0.46345
Vmn1r210	4	0.66182	0.71219	0.999994	13610	1	0.37522	0.028167	0.086671	0.943265	1745	2	0.37522
Fam134b	4	0.97182	0.97189	0.999994	19063	0	0.19893	0.028178	0.086706	0.943265	1746	4	0.19893
Pex12	4	0.77756	0.78656	0.999994	15188	1	0.53718	0.028267	0.086938	0.943265	1747	3	0.53718
Gpr150	4	0.9717	0.97175	0.999994	19062	0	0.40131	0.028303	0.087038	0.943265	1748	4	0.40131
Kmt2a	4	0.49345	0.63237	0.999994	11834	1	0.13742	0.028377	0.087249	0.943265	1749	2	0.13742
Urb2	4	0.33428	0.48312	0.999994	9162	1	0.38341	0.028397	0.087306	0.943265	1750	2	0.38341
Vmn2r63	4	0.094611	0.20633	0.985423	4016	2	0.13795	0.028429	0.087399	0.943265	1751	2	0.13795
E130012A19Rik	3	0.58584	0.61451	0.999994	12767	1	0.67357	0.028442	0.071739	0.9349	1752	2	0.67357
Aurkaip1	4	0.003771	0.01323	0.768593	329	2	0.1923	0.028447	0.087445	0.943265	1753	2	0.1923
Ifi202b	4	0.42829	0.57623	0.999994	10820	1	0.44506	0.028458	0.087471	0.943265	1754	3	0.44506
Zc3h8	4	0.97152	0.97158	0.999994	19059	0	0.29092	0.028481	0.087521	0.943265	1755	4	0.29092
Olfr15	4	0.73704	0.75772	0.999994	14598	1	0.57406	0.028485	0.087534	0.943265	1756	3	0.57406
Mrpl46	4	0.97151	0.97157	0.999994	19058	0	0.38735	0.028488	0.087542	0.943265	1757	4	0.38735
Efs	4	0.92462	0.92473	0.999994	17999	0	0.44676	0.028506	0.087591	0.943265	1758	3	0.44676
Srf	4	0.97147	0.97153	0.999994	19057	0	0.47412	0.028529	0.087661	0.943265	1759	4	0.47412
Tmsb15a	4	0.97147	0.97152	0.999994	19056	0	0.42849	0.028533	0.08767	0.943265	1760	4	0.42849
Serpinb9b	4	0.044215	0.11214	0.959193	2271	2	-0.11458	0.028534	0.087673	0.943265	1761	2	-0.11458
Olfr453	4	0.97144	0.9715	0.999994	19055	0	0.29927	0.028555	0.087735	0.943265	1762	4	0.29927
Olfr62	4	0.71202	0.74158	0.999994	14243	1	0.48565	0.028557	0.087737	0.943265	1763	3	0.48565
Tchp	4	0.97141	0.97147	0.999994	19054	0	0.33019	0.028585	0.087817	0.943265	1764	4	0.33019
Olfr633	4	0.73814	0.75848	0.999994	14615	1	0.26424	0.028587	0.087821	0.943265	1765	2	0.26424
Syngr2	4	0.97139	0.97145	0.999994	19053	0	0.23506	0.028608	0.087884	0.943265	1766	4	0.23506
Sars2	4	0.85761	0.85738	0.999994	16602	0	0.57296	0.028637	0.087948	0.943265	1767	3	0.57296
Anapc1	4	0.91213	0.9121	0.999994	17730	0	0.22173	0.028639	0.087958	0.943265	1768	2	0.22173
Gm10377	4	0.65057	0.70611	0.999994	13476	1	0.46951	0.028644	0.087973	0.943265	1769	3	0.46951
Bod1	4	0.97135	0.9714	0.999994	19052	0	0.31478	0.028649	0.087983	0.943265	1770	4	0.31478
Foxd2	4	0.92617	0.92631	0.999994	18039	0	0.47164	0.02867	0.088045	0.943265	1771	3	0.47164
Stk3	4	0.96461	0.9646	0.999994	18911	0	0.54644	0.028686	0.08809	0.943265	1772	4	0.54644
Mfrp	3	0.95333	0.95368	0.999994	18661	0	0.30348	0.028706	0.072355	0.936842	1773	3	0.30348
Tnfsf10	4	0.49239	0.63195	0.999994	11826	1	0.5413	0.028727	0.088205	0.943265	1774	3	0.5413
Crxos	4	0.50208	0.63592	0.999994	11913	1	0.48999	0.028734	0.088225	0.943265	1775	3	0.48999
Spidr	4	0.68068	0.72291	0.999994	13834	1	0.28549	0.028744	0.088255	0.943265	1776	3	0.28549
Atf7ip2	4	0.7478	0.76509	0.999994	14753	1	0.57797	0.028756	0.088295	0.943265	1777	3	0.57797
Aadacl3	4	0.52298	0.64471	0.999994	12113	1	0.60588	0.028766	0.088318	0.943265	1778	3	0.60588
Unc5cl	3	0.97121	0.97135	0.999994	19051	0	0.35426	0.028787	0.07256	0.936842	1779	3	0.35426
Gm3488	4	0.97121	0.97125	0.999994	19050	0	0.59383	0.028791	0.088397	0.943265	1780	4	0.59383
Dnajc15	4	0.63961	0.70023	0.999994	13334	1	0.49326	0.028798	0.088419	0.943265	1781	3	0.49326
Rybp	4	0.85317	0.85293	0.999994	16506	0	0.56548	0.028867	0.088619	0.944373	1782	3	0.56548
Epdr1	4	0.81987	0.82128	0.999994	15882	1	0.40981	0.028953	0.088854	0.945246	1783	3	0.40981
Gba	3	0.96909	0.96927	0.999994	19005	0	0.67504	0.028976	0.072987	0.939357	1784	3	0.67504
Hdac6	4	0.34401	0.49276	0.999994	9335	1	0.26361	0.029006	0.089002	0.945246	1785	3	0.26361
Shmt2	4	0.83346	0.83369	0.999994	16133	1	0.46381	0.029033	0.089074	0.945246	1786	3	0.46381
Rundc1	4	0.97095	0.97098	0.999994	19045	0	0.35072	0.02905	0.089114	0.945246	1787	4	0.35072
Bpifa2	4	0.66892	0.71615	0.999994	13682	1	0.42905	0.0291	0.089259	0.94607	1788	3	0.42905
Fshb	4	0.97083	0.97084	0.999994	19044	0	0.57028	0.029174	0.089484	0.947909	1789	4	0.57028
Tgm3	4	0.8314	0.83184	0.999994	16107	1	0.47235	0.02921	0.089577	0.947909	1790	3	0.47235
Anp32b	4	0.96262	0.96259	0.999994	18876	0	0.38079	0.029268	0.089734	0.94906	1791	4	0.38079
Gnb3	4	0.97065	0.97067	0.999994	19043	0	0.47715	0.029349	0.089959	0.950623	1792	4	0.47715
Trp53inp2	4	0.97062	0.97064	0.999994	19042	0	0.1934	0.029375	0.090034	0.950623	1793	4	0.1934
Tmem56	4	0.97059	0.9706	0.999994	19041	0	0.39913	0.029409	0.09013	0.950623	1794	4	0.39913
Klhl13	4	0.80297	0.80674	0.999994	15592	1	0.20846	0.02953	0.090486	0.950623	1795	2	0.20846
Olfr119	4	0.80077	0.80492	0.999994	15556	1	0.68053	0.02955	0.090546	0.950623	1796	3	0.68053
Pou4f2	4	0.6995	0.73399	0.999994	14083	1	0.39244	0.029582	0.090637	0.950623	1797	2	0.39244
Mapk12	3	0.77729	0.7774	0.999994	15186	0	0.58545	0.029589	0.074416	0.939357	1798	2	0.58545
Rnf41	4	0.54307	0.65337	0.999994	12309	1	0.5499	0.029597	0.09067	0.950623	1799	3	0.5499
Olfr444	4	0.79483	0.80014	0.999994	15459	1	0.30176	0.029634	0.090775	0.950623	1800	2	0.30176
Cdc45	4	0.97035	0.97036	0.999994	19038	0	0.32504	0.029646	0.090807	0.950623	1801	4	0.32504
Smc4	4	0.97033	0.97034	0.999994	19037	0	0.30381	0.029665	0.090857	0.950623	1802	4	0.30381
Arpc1a	4	0.38583	0.53404	0.999994	10078	2	0.047432	0.029687	0.090906	0.950623	1803	2	0.047432
Tmem212	4	0.029215	0.082147	0.941632	1678	1	0.5837	0.029713	0.090977	0.950623	1804	3	0.5837
1600014K23Rik	4	0.73688	0.75761	0.999994	14594	1	0.32304	0.029719	0.091	0.950623	1805	2	0.32304
Gm20823	4	0.66318	0.71291	0.999994	13620	1	0.062333	0.029739	0.09106	0.950623	1806	1	0.062333
Tnfrsf12a	3	0.33575	0.46488	0.999994	9190	1	0.16027	0.02977	0.074855	0.939357	1807	1	0.16027
Adarb1	4	0.97019	0.97018	0.999994	19033	0	0.50867	0.029811	0.091272	0.950623	1808	4	0.50867
Abcf2	4	0.97017	0.97017	0.999994	19032	0	0.19893	0.029826	0.091305	0.950623	1809	4	0.19893
Olfr149	4	0.0056391	0.019435	0.805215	453	1	0.48376	0.029827	0.091306	0.950623	1810	3	0.48376
S100a9	4	0.94321	0.94324	0.999994	18418	0	0.6065	0.029832	0.09132	0.950623	1811	3	0.6065
Olfr1133	4	0.97013	0.97013	0.999994	19031	0	0.40587	0.029869	0.091422	0.950623	1812	4	0.40587
Gramd2	4	0.59984	0.67987	0.999994	12900	1	0.49568	0.02987	0.091428	0.950623	1813	3	0.49568
Olfr1301	3	0.96305	0.96327	0.999994	18886	0	0.68092	0.029879	0.075092	0.939357	1814	3	0.68092
Ispd	3	0.22486	0.34535	0.999994	7111	1	0.28488	0.029888	0.075112	0.939357	1815	2	0.28488
Erbb4	4	0.97011	0.97011	0.999994	19030	0	0.45389	0.029888	0.091475	0.950623	1816	4	0.45389
Nkx6-2	4	0.86875	0.86854	0.999994	16814	0	0.54151	0.029944	0.091622	0.950623	1817	3	0.54151
Marveld2	4	0.65307	0.70742	0.999994	13507	1	0.45603	0.029958	0.091664	0.950623	1818	3	0.45603
Ins1	4	0.2728	0.42257	0.999994	8063	2	-0.035105	0.030001	0.09179	0.950623	1819	2	-0.035105
Olfr961	4	0.96999	0.96999	0.999994	19028	0	0.37269	0.030011	0.091817	0.950623	1820	4	0.37269
Il1f6	4	0.96998	0.96998	0.999994	19027	0	0.44087	0.030019	0.091838	0.950623	1821	4	0.44087
Gm5901	4	0.96997	0.96996	0.999994	19026	0	0.42674	0.030031	0.09188	0.950623	1822	4	0.42674
Ak3	3	0.83495	0.83494	0.999994	16162	0	0.10537	0.030045	0.075467	0.940099	1823	2	0.10537
Lrrk1	4	0.35889	0.50745	0.999994	9613	2	0.048374	0.030053	0.09195	0.950623	1824	2	0.048374
Zkscan2	4	0.81207	0.81445	0.999994	15744	1	0.55936	0.030056	0.091957	0.950623	1825	3	0.55936
Klhl24	4	0.68794	0.7271	0.999994	13927	1	0.31583	0.030106	0.09208	0.950623	1826	2	0.31583
A630023A22Rik	4	0.96988	0.96986	0.999994	19024	0	0.34473	0.030123	0.092126	0.950623	1827	4	0.34473
Incenp	4	0.065217	0.15239	0.975803	2991	1	0.50617	0.030165	0.092244	0.950623	1828	3	0.50617
Igsf3	4	0.1246	0.25848	0.999311	4932	2	-0.010047	0.03018	0.092288	0.950623	1829	2	-0.010047
Sh3tc2	3	0.19506	0.30881	0.999994	6561	1	0.69895	0.030222	0.075895	0.940099	1830	2	0.69895
Olfr308	3	0.96769	0.96787	0.999994	18976	0	0.72205	0.03023	0.075907	0.940099	1831	3	0.72205
Nsa2	2	0.087849	0.1507	0.975803	3803	1	0.033843	0.030233	0.055151	0.924017	1832	1	0.033843
Nmnat1	4	0.44988	0.59746	0.999994	11159	1	0.42523	0.030248	0.092477	0.950623	1833	3	0.42523
Hmgn2	4	0.96974	0.96973	0.999994	19023	0	0.40464	0.030255	0.092503	0.950623	1834	4	0.40464
Wdr70	4	0.61138	0.68564	0.999994	13011	1	0.18294	0.030263	0.092526	0.950623	1835	2	0.18294
Marco	4	0.5298	0.64759	0.999994	12176	1	0.28905	0.030293	0.0926	0.950623	1836	2	0.28905
Tmem121	4	0.96966	0.96965	0.999994	19022	0	0.59782	0.030345	0.092747	0.950623	1837	4	0.59782
Ipmk	3	0.96965	0.96982	0.999994	19021	0	0.25102	0.03035	0.076166	0.940099	1838	3	0.25102
Atp1b4	4	0.81584	0.81772	0.999994	15813	1	0.58611	0.030355	0.092775	0.950623	1839	3	0.58611
Blzf1	3	0.91261	0.9127	0.999994	17742	0	0.38023	0.03036	0.076188	0.940099	1840	2	0.38023
Paxbp1	4	0.3172	0.46627	0.999994	8892	2	-0.021003	0.030367	0.092813	0.950623	1841	2	-0.021003
Vangl1	4	0.80962	0.81235	0.999994	15702	1	0.6212	0.030385	0.092863	0.950623	1842	3	0.6212
Ugt2b35	4	0.96961	0.9696	0.999994	19020	0	0.29738	0.030388	0.092869	0.950623	1843	4	0.29738
Olfr692	4	0.86601	0.8658	0.999994	16752	0	0.38815	0.030396	0.09289	0.950623	1844	2	0.38815
Gm12695	3	0.92506	0.92514	0.999994	18005	0	0.54669	0.030417	0.076311	0.940099	1845	3	0.54669
Myh6	4	0.96957	0.96955	0.999994	19019	0	0.24667	0.030434	0.093002	0.950623	1846	4	0.24667
Ptpn13	3	0.14822	0.24962	0.999311	5666	2	-0.39834	0.030478	0.076451	0.940099	1847	1	-0.39834
Serac1	4	0.96951	0.9695	0.999994	19018	0	0.36119	0.030489	0.093139	0.950623	1848	4	0.36119
Sall3	3	0.038208	0.09397	0.941632	2057	2	-0.64875	0.030517	0.076534	0.940099	1849	1	-0.64875
Plek	4	0.96171	0.96167	0.999994	18850	0	0.45402	0.030534	0.093275	0.950623	1850	3	0.45402
Enox1	4	0.73091	0.75374	0.999994	14505	1	0.4406	0.030545	0.093304	0.950623	1851	3	0.4406
Gabarapl2	4	0.96945	0.96944	0.999994	19016	0	0.16703	0.030552	0.093319	0.950623	1852	4	0.16703
Far2	4	0.85594	0.85572	0.999994	16569	0	0.48141	0.030577	0.093379	0.950623	1853	3	0.48141
Fam3b	4	0.96941	0.96939	0.999994	19015	0	0.2895	0.030591	0.093423	0.950623	1854	4	0.2895
Nfkbid	4	0.43965	0.58743	0.999994	10978	2	0.25408	0.030612	0.093491	0.950623	1855	2	0.25408
Olfr1104	4	0.76273	0.77563	0.999994	14959	1	0.49931	0.030623	0.093518	0.950623	1856	3	0.49931
Cts3	4	0.96937	0.96936	0.999994	19014	0	0.33246	0.030634	0.093556	0.950623	1857	4	0.33246
Kcnc4	4	0.96936	0.96935	0.999994	19013	0	0.35318	0.030638	0.093562	0.950623	1858	4	0.35318
Memo1	4	0.18272	0.33365	0.999994	6323	2	0.19327	0.030643	0.093582	0.950623	1859	2	0.19327
Serpinb9	4	0.96933	0.96932	0.999994	19012	0	0.25898	0.030665	0.093638	0.950623	1860	4	0.25898
Olfr248	4	0.9693	0.96929	0.999994	19011	0	0.24862	0.030697	0.093732	0.950623	1861	4	0.24862
Fahd2a	4	0.9693	0.96928	0.999994	19010	0	0.34775	0.030701	0.093741	0.950623	1862	4	0.34775
Adam23	4	0.96928	0.96926	0.999994	19009	0	0.25691	0.030716	0.093778	0.950623	1863	4	0.25691
Aspdh	4	0.17777	0.32877	0.999994	6232	2	-0.025908	0.030734	0.09382	0.950623	1864	2	-0.025908
Olfr769	4	0.2532	0.40322	0.999994	7650	1	0.34683	0.030788	0.093963	0.950623	1865	2	0.34683
Pcdhb3	4	0.96919	0.96916	0.999994	19008	0	0.48632	0.030815	0.094021	0.950623	1866	4	0.48632
Ceacam18	3	0.96916	0.96934	0.999994	19007	0	0.3798	0.030837	0.077277	0.940099	1867	3	0.3798
Ap5b1	4	0.41062	0.55866	0.999994	10512	1	0.26623	0.030838	0.094085	0.950623	1868	3	0.26623
Cbx8	4	0.10776	0.22926	0.994057	4431	2	-0.2943	0.030891	0.094227	0.950623	1869	1	-0.2943
Ms4a7	4	0.92047	0.92055	0.999994	17919	0	0.48464	0.030902	0.094263	0.950623	1870	3	0.48464
H1fnt	4	0.96906	0.96904	0.999994	19003	0	0.20077	0.030937	0.094374	0.950623	1871	4	0.20077
Zfand2a	4	0.14885	0.29915	0.999994	5681	2	-0.054717	0.030943	0.094392	0.950623	1872	2	-0.054717
Wasf1	4	0.96905	0.96903	0.999994	19002	0	0.16706	0.030953	0.094428	0.950623	1873	4	0.16706
Nbeal1	4	0.45414	0.60171	0.999994	11243	1	0.42926	0.030972	0.09448	0.950623	1874	3	0.42926
Zfp551	4	0.96902	0.969	0.999994	19001	0	0.2489	0.030981	0.094501	0.950623	1875	4	0.2489
Syngr3	4	0.90876	0.90873	0.999994	17659	0	0.26449	0.030995	0.094541	0.950623	1876	3	0.26449
Cyp2d11	4	0.71273	0.74201	0.999994	14252	1	0.5061	0.031048	0.094688	0.950623	1877	3	0.5061
Mrps21	4	0.56822	0.6647	0.999994	12587	1	0.49084	0.031056	0.094707	0.950623	1878	3	0.49084
Atp2b3	4	0.94658	0.94654	0.999994	18495	0	0.40027	0.031062	0.094718	0.950623	1879	3	0.40027
Olfr830	4	0.96886	0.96886	0.999994	19000	0	0.34421	0.031143	0.094948	0.950623	1880	4	0.34421
Prmt5	4	0.96882	0.96883	0.999994	18999	0	0.30401	0.031179	0.095045	0.950623	1881	4	0.30401
Aoc3	4	0.92897	0.92908	0.999994	18105	0	0.4373	0.031183	0.095057	0.950623	1882	3	0.4373
Klf16	4	0.96881	0.96882	0.999994	18998	0	0.30972	0.031187	0.095067	0.950623	1883	4	0.30972
Fam136a	4	0.91483	0.91485	0.999994	17797	0	0.4045	0.031204	0.095105	0.950623	1884	2	0.4045
Sh3rf1	4	0.68238	0.72388	0.999994	13859	1	0.53135	0.031224	0.095161	0.950623	1885	3	0.53135
Sult6b1	3	0.6468	0.65973	0.999994	13428	1	0.074135	0.031226	0.078171	0.940099	1886	1	0.074135
Olfr1406	4	0.94926	0.94923	0.999994	18559	0	0.53301	0.031308	0.095384	0.950623	1887	3	0.53301
Cd248	4	0.68763	0.72692	0.999994	13924	1	0.52328	0.031308	0.095385	0.950623	1888	3	0.52328
Adam9	4	0.96868	0.96868	0.999994	18996	0	0.34184	0.031322	0.095426	0.950623	1889	4	0.34184
Awat2	4	0.071819	0.16471	0.975803	3214	1	0.13576	0.031361	0.095532	0.950623	1890	2	0.13576
Mbd3	4	0.012608	0.041569	0.879356	893	1	0.35421	0.031371	0.095547	0.950623	1891	2	0.35421
Nlrp1b	4	0.59538	0.6777	0.999994	12854	1	0.60281	0.031403	0.095642	0.950623	1892	3	0.60281
Gm10354	4	0.35136	0.50005	0.999994	9480	1	0.3737	0.031444	0.095746	0.950623	1893	3	0.3737
Vopp1	4	0.22474	0.37518	0.999994	7108	2	-0.16426	0.031466	0.095805	0.950623	1894	1	-0.16426
Tcea1	4	0.96852	0.96853	0.999994	18995	0	0.21618	0.031482	0.095845	0.950623	1895	4	0.21618
Plscr4	3	0.85	0.85002	0.999994	16436	0	0.69419	0.031492	0.078762	0.940099	1896	2	0.69419
Dhrs13	4	0.88244	0.88234	0.999994	17097	0	0.41999	0.03151	0.095929	0.950623	1897	3	0.41999
Hmgn5	4	0.048526	0.12044	0.963718	2429	3	-0.47731	0.031518	0.095954	0.950623	1898	1	-0.47731
Mroh2a	4	0.67945	0.72219	0.999994	13822	1	0.53769	0.031559	0.096059	0.950623	1899	3	0.53769
Olfr1380	4	0.18128	0.33223	0.999994	6287	2	-0.29811	0.031571	0.096087	0.950623	1900	1	-0.29811
Sema3a	4	0.72615	0.75071	0.999994	14436	1	0.35429	0.031611	0.096193	0.950623	1901	2	0.35429
Aggf1	4	0.622	0.69103	0.999994	13124	1	0.088473	0.031623	0.096221	0.950623	1902	2	0.088473
Porcn	4	0.19171	0.34259	0.999994	6506	2	0.17112	0.031643	0.09627	0.950623	1903	2	0.17112
4930558K02Rik	3	0.14508	0.24565	0.997198	5586	2	-0.32476	0.031658	0.07915	0.940099	1904	1	-0.32476
Vmn1r224	4	0.82275	0.82387	0.999994	15945	1	0.5573	0.031674	0.096362	0.950623	1905	3	0.5573
P4ha1	4	0.35565	0.50424	0.999994	9543	2	-0.16542	0.031675	0.096364	0.950623	1906	1	-0.16542
Kif2b	4	0.96832	0.96831	0.999994	18992	0	0.51758	0.031683	0.096386	0.950623	1907	4	0.51758
Lrit1	4	0.2192	0.36971	0.999994	7008	1	0.35933	0.031716	0.096458	0.950623	1908	2	0.35933
Gprc5b	4	0.95037	0.95033	0.999994	18583	0	0.33309	0.031727	0.09649	0.950623	1909	2	0.33309
Kif13a	3	0.28663	0.42041	0.999994	8313	1	0.62932	0.031775	0.079411	0.940099	1910	2	0.62932
Olfr1023	3	0.96821	0.96839	0.999994	18991	0	0.40329	0.031791	0.079452	0.940099	1911	3	0.40329
Tmub2	4	0.60571	0.68279	0.999994	12958	1	0.42919	0.0318	0.096673	0.950623	1912	2	0.42919
Mapk8	4	0.96817	0.96817	0.999994	18989	0	0.5339	0.031828	0.096747	0.950623	1913	4	0.5339
Papln	4	0.12179	0.2537	0.999311	4838	1	0.54022	0.031849	0.096796	0.950623	1914	3	0.54022
Themis3	4	0.40961	0.55764	0.999994	10497	1	0.19702	0.031884	0.096901	0.950623	1915	2	0.19702
Ptf1a	4	0.96563	0.96562	0.999994	18929	0	0.41931	0.031889	0.096909	0.950623	1916	4	0.41931
Nr2e3	4	0.96811	0.9681	0.999994	18988	0	0.38067	0.031892	0.096914	0.950623	1917	4	0.38067
Coch	4	0.92683	0.92696	0.999994	18056	0	0.68301	0.031895	0.096923	0.950623	1918	3	0.68301
Hepacam	4	0.42111	0.56902	0.999994	10675	2	0.24001	0.031916	0.096977	0.950623	1919	2	0.24001
Csn1s1	4	0.96808	0.96807	0.999994	18987	0	0.45636	0.031925	0.097004	0.950623	1920	4	0.45636
Ptpn18	3	0.96805	0.96823	0.999994	18986	0	0.27169	0.031949	0.079802	0.940099	1921	3	0.27169
Chchd10	4	0.32714	0.47602	0.999994	9047	1	0.48896	0.031951	0.097077	0.950623	1922	3	0.48896
S100a16	4	0.39276	0.54096	0.999994	10201	1	0.39332	0.031958	0.097099	0.950623	1923	2	0.39332
Tlr13	4	0.96802	0.96802	0.999994	18985	0	0.32579	0.031977	0.097154	0.950623	1924	4	0.32579
Col27a1	4	0.24378	0.39388	0.999994	7479	1	0.47132	0.03199	0.097186	0.950623	1925	3	0.47132
Smim24	4	0.098326	0.2128	0.987091	4142	1	0.40822	0.032002	0.097221	0.950623	1926	3	0.40822
Fam214b	4	0.96797	0.96798	0.999994	18984	0	0.32544	0.032026	0.097283	0.950623	1927	4	0.32544
Dmtf1	3	0.92419	0.92426	0.999994	17990	0	0.64109	0.032044	0.080026	0.940099	1928	3	0.64109
Ebag9	3	0.071062	0.14986	0.975803	3187	1	0.24886	0.032051	0.080043	0.940099	1929	2	0.24886
Pigr	4	0.94057	0.94059	0.999994	18364	0	0.45543	0.032122	0.097547	0.950623	1930	3	0.45543
Cfp	4	0.25474	0.4047	0.999994	7682	2	-0.18586	0.032146	0.097617	0.950623	1931	1	-0.18586
Fam160a1	4	0.96785	0.96785	0.999994	18982	0	0.22849	0.032152	0.097635	0.950623	1932	4	0.22849
Slc15a4	4	0.88772	0.88764	0.999994	17207	0	0.5269	0.032156	0.097652	0.950623	1933	3	0.5269
Hes6	4	0.96784	0.96784	0.999994	18981	0	0.25233	0.032164	0.097675	0.950623	1934	4	0.25233
Gtf2a1l	4	0.95457	0.95449	0.999994	18686	0	0.4913	0.032173	0.097696	0.950623	1935	3	0.4913
Olfr1440	4	0.96782	0.96781	0.999994	18980	0	0.31837	0.032184	0.097728	0.950623	1936	4	0.31837
Cd164	4	0.9678	0.9678	0.999994	18979	0	0.23451	0.032197	0.09776	0.950623	1937	4	0.23451
Olfr31	4	0.9678	0.96779	0.999994	18978	0	0.18634	0.032205	0.097786	0.950623	1938	4	0.18634
Bik	4	0.85716	0.85693	0.999994	16592	0	0.43189	0.032232	0.097873	0.950623	1939	3	0.43189
Tmem9b	4	0.68333	0.72446	0.999994	13874	1	0.50489	0.032253	0.097937	0.950623	1940	3	0.50489
Nrde2	4	0.96747	0.96744	0.999994	18969	0	0.46849	0.032264	0.097964	0.950623	1941	4	0.46849
Fasn	4	0.73639	0.75728	0.999994	14581	1	0.58238	0.032265	0.097967	0.950623	1942	3	0.58238
Sema3b	4	0.91556	0.91559	0.999994	17812	0	0.53494	0.032302	0.098092	0.950623	1943	3	0.53494
L3mbtl4	4	0.23154	0.38186	0.999994	7245	1	0.47423	0.032345	0.098199	0.950623	1944	3	0.47423
2410137M14Rik	4	0.96765	0.96765	0.999994	18975	0	0.49714	0.032352	0.098216	0.950623	1945	4	0.49714
Asph	4	0.13633	0.27824	0.999311	5300	3	-0.24417	0.032355	0.098223	0.950623	1946	1	-0.24417
Slc40a1	4	0.96322	0.9632	0.999994	18889	0	0.48537	0.032362	0.098242	0.950623	1947	4	0.48537
Sdf2	4	0.2027	0.35334	0.999994	6706	2	0.081417	0.03237	0.098263	0.950623	1948	2	0.081417
Hnrnpl	4	0.9676	0.96757	0.999994	18974	0	0.3009	0.032405	0.098361	0.950623	1949	4	0.3009
Cd209d	4	0.38963	0.53785	0.999994	10148	1	0.59237	0.032419	0.098391	0.950623	1950	3	0.59237
Krtap9-1	4	0.96757	0.96756	0.999994	18973	0	0.29215	0.032425	0.098402	0.950623	1951	4	0.29215
Scgb2b19	4	0.1006	0.21673	0.987245	4214	1	0.42935	0.032436	0.098429	0.950623	1952	3	0.42935
Doxl2	3	0.32968	0.46174	0.999994	9091	1	0.59494	0.032445	0.08094	0.940129	1953	2	0.59494
Me2	4	0.96754	0.96753	0.999994	18972	0	0.3972	0.032458	0.098486	0.950623	1954	4	0.3972
Fam120b	4	0.11997	0.25058	0.999311	4795	2	-0.17902	0.032459	0.098489	0.950623	1955	2	-0.17902
Psd4	4	0.84357	0.84333	0.999994	16322	1	0.55245	0.032522	0.09866	0.950623	1956	3	0.55245
Cypt3	4	0.96746	0.96743	0.999994	18968	0	0.25615	0.032544	0.098719	0.950623	1957	4	0.25615
Ylpm1	4	0.96745	0.96742	0.999994	18967	0	0.32105	0.032552	0.098745	0.950623	1958	4	0.32105
Olfr469	3	0.37266	0.48441	0.999994	9856	1	0.59212	0.032562	0.081214	0.941449	1959	2	0.59212
Fam177a	4	0.19704	0.34777	0.999994	6595	2	0.14798	0.032564	0.098778	0.950623	1960	2	0.14798
Fam98c	4	0.89678	0.89669	0.999994	17398	0	0.4617	0.032616	0.098916	0.950623	1961	3	0.4617
Pank1	4	0.96738	0.96736	0.999994	18966	0	0.34003	0.032618	0.098922	0.950623	1962	4	0.34003
Akap11	4	0.96735	0.96733	0.999994	18965	0	0.34303	0.032651	0.099016	0.950623	1963	4	0.34303
Supt3	4	0.61905	0.68953	0.999994	13090	1	0.55755	0.032667	0.099059	0.950623	1964	3	0.55755
Ercc6l	4	0.96732	0.9673	0.999994	18964	0	0.23411	0.03268	0.099091	0.950623	1965	4	0.23411
Zkscan3	4	0.96731	0.96729	0.999994	18963	0	0.36795	0.032688	0.099116	0.950623	1966	4	0.36795
Slamf9	4	0.67684	0.72066	0.999994	13782	1	0.49899	0.032699	0.099158	0.950623	1967	3	0.49899
Klk1b21	4	0.96728	0.96726	0.999994	18961	0	0.38584	0.032717	0.099206	0.950623	1968	4	0.38584
Rilpl2	4	0.77359	0.78358	0.999994	15132	1	0.19396	0.03272	0.099218	0.950623	1969	3	0.19396
Prrg4	4	0.96728	0.96726	0.999994	18960	0	0.3564	0.032721	0.099219	0.950623	1970	4	0.3564
Frmd4a	4	0.53317	0.64902	0.999994	12212	1	0.46012	0.03273	0.099243	0.950623	1971	3	0.46012
Adrbk1	4	0.78465	0.79212	0.999994	15301	1	0.46857	0.032742	0.099272	0.950623	1972	2	0.46857
1700017D01Rik	4	0.55235	0.65747	0.999994	12405	1	0.3542	0.032752	0.099305	0.950623	1973	2	0.3542
Cnot8	3	0.49252	0.55314	0.999994	11827	1	0.71515	0.03281	0.081759	0.94264	1974	2	0.71515
Armc3	4	0.96716	0.96714	0.999994	18958	0	0.27708	0.032845	0.099541	0.951493	1975	4	0.27708
Mybbp1a	4	0.06928	0.15997	0.975803	3121	3	-0.48035	0.032877	0.099643	0.951598	1976	1	-0.48035
Hspa2	4	0.94705	0.94703	0.999994	18505	0	0.5066	0.03288	0.099649	0.951598	1977	3	0.5066
Vsig2	3	0.96712	0.96732	0.999994	18957	0	0.33677	0.03288	0.081926	0.94264	1978	3	0.33677
Pcdh20	3	0.9331	0.93327	0.999994	18190	0	0.59023	0.032888	0.081946	0.94264	1979	3	0.59023
Spata7	4	0.96467	0.96465	0.999994	18914	0	0.41455	0.032929	0.099799	0.952568	1980	4	0.41455
Mapre2	4	0.7354	0.75663	0.999994	14564	1	0.52146	0.032966	0.09991	0.953089	1981	3	0.52146
Olfr1143	4	0.87439	0.87425	0.999994	16916	0	0.035311	0.032982	0.09995	0.953089	1982	2	0.035311
M6pr	3	0.086919	0.17072	0.975803	3771	1	0.57495	0.03302	0.082224	0.94264	1983	2	0.57495
Cela2a	4	0.47569	0.62327	0.999994	11636	2	0.10562	0.033034	0.10008	0.953661	1984	2	0.10562
Vtcn1	4	0.060063	0.14257	0.975803	2820	2	0.25896	0.033051	0.10013	0.953661	1985	2	0.25896
Pcdhgb7	4	0.40788	0.5559	0.999994	10472	1	0.34207	0.033086	0.10023	0.953661	1986	3	0.34207
Msh3	4	0.88689	0.8868	0.999994	17188	0	0.35464	0.033115	0.10032	0.953661	1987	2	0.35464
Akr1cl	4	0.96688	0.96686	0.999994	18955	0	0.21865	0.033118	0.10033	0.953661	1988	4	0.21865
Htr1a	4	0.89789	0.89782	0.999994	17417	0	0.24628	0.033138	0.1004	0.953661	1989	3	0.24628
Cabs1	3	0.30384	0.44119	0.999994	8632	1	0.71285	0.033145	0.082517	0.94264	1990	2	0.71285
Defa25	4	0.53117	0.64818	0.999994	12196	1	0.43959	0.033169	0.10047	0.953661	1991	3	0.43959
Cdx4	4	0.96681	0.9668	0.999994	18954	0	0.25635	0.033189	0.10052	0.953661	1992	4	0.25635
Apbb2	4	0.9668	0.96679	0.999994	18953	0	0.38824	0.033197	0.10055	0.953661	1993	4	0.38824
Gpc5	4	0.88022	0.88011	0.999994	17044	0	0.45773	0.03321	0.10059	0.953661	1994	3	0.45773
Amz2	2	0.38779	0.412	0.999994	10109	1	0.31103	0.033237	0.060432	0.924017	1995	1	0.31103
Fam196a	2	0.96669	0.96685	0.999994	18951	0	0.66645	0.033312	0.060568	0.924017	1996	2	0.66645
Ncstn	4	0.1081	0.22986	0.994057	4439	2	-0.26698	0.033347	0.10097	0.954494	1997	1	-0.26698
Slc14a1	4	0.84309	0.84286	0.999994	16314	1	0.44387	0.033379	0.10107	0.954494	1998	3	0.44387
Vmn2r113	4	0.26963	0.41938	0.999994	7997	1	0.47307	0.033391	0.10109	0.954494	1999	3	0.47307
[truncated: 17,673 more rows]
