# Supplementary material for: A genome-wide CRISPR screen identifies WDFY3 as a regulator of macrophage efferocytosis
Source: Nat Commun. 2022 Dec 24;13:7929. doi: 10.1038/s41467-022-35604-8 (PMC9789999; doi:10.1038/s41467-022-35604-8)
Supplement: Supplementary file 6 — Supplementary Data 3 [file 41467_2022_35604_MOESM6_ESM.xlsx]

## Sheet: S3 MAGeCK Noneater vs Efficient
id	num	neg|score	neg|p-value	neg|fdr	neg|rank	neg|goodsgrna	neg|lfc	pos|score	pos|p-value	pos|fdr	pos|rank	pos|goodsgrna	pos|lfc
U2af1	4	5.03e-06	1.9377e-05	0.139604	1	4	-1.6541	0.99999	0.99999	0.999993	19672	0	-1.6541
Arpc4	4	6.61e-06	2.592e-05	0.139604	2	4	-1.7044	0.99996	0.99996	0.999993	19669	0	-1.7044
Dyrk1a	4	7.8534e-06	3.196e-05	0.139604	3	4	-0.98245	0.99176	0.99178	0.999993	19464	0	-0.98245
Wdr62	4	9.234e-06	3.5483e-05	0.139604	4	4	-1.157	0.99999	0.99999	0.999993	19671	0	-1.157
Pomt2	3	9.7204e-06	3.498e-05	0.139604	5	2	-1.5248	0.64872	0.66464	0.999993	13710	1	-1.5248
Prex2	4	1.2548e-05	5.1085e-05	0.147808	6	4	-1.2881	0.99999	0.99998	0.999993	19670	0	-1.2881
Havcr2	4	1.3112e-05	5.2595e-05	0.147808	7	4	-1.5943	0.99933	0.99934	0.999993	19647	0	-1.5943
Bcl2l13	4	1.7718e-05	7.1721e-05	0.156766	8	3	-1.923	0.97814	0.97824	0.999993	19150	0	-1.923
Traf3	3	2.0087e-05	6.3668e-05	0.156559	9	3	-1.4634	0.99775	0.9978	0.999993	19603	0	-1.4634
Wdfy3	4	2.4227e-05	9.9402e-05	0.195545	10	4	-1.4633	0.99993	0.99993	0.999993	19664	0	-1.4633
Vps52	4	4.3842e-05	0.00017137	0.257116	11	4	-1.3836	0.99996	0.99995	0.999993	19668	0	-1.3836
Sec61a1	4	4.4026e-05	0.00017238	0.257116	12	3	-1.7311	0.7196	0.7518	0.999993	14556	1	-1.7311
Kpna6	4	4.7287e-05	0.00018647	0.257116	13	4	-1.2278	0.99995	0.99995	0.999993	19667	0	-1.2278
Nckap1l	4	5.3296e-05	0.00020912	0.257116	14	4	-1.7435	0.99995	0.99994	0.999993	19666	0	-1.7435
Fcrl1	3	6.0259e-05	0.00018949	0.257116	15	1	-0.099564	0.86529	0.8653	0.999993	16895	0	-0.099564
Vars	4	6.2228e-05	0.0002519	0.275303	16	4	-1.4411	0.99994	0.99993	0.999993	19665	0	-1.4411
Cebpb	3	6.5508e-05	0.00020711	0.257116	17	3	-1.3144	0.99656	0.99663	0.999993	19571	0	-1.3144
Tmem200a	4	6.9349e-05	0.0002811	0.279455	18	3	-1.4056	0.95159	0.95156	0.999993	18610	0	-1.4056
Actr3	4	7.0632e-05	0.00028411	0.279455	19	4	-1.366	0.999	0.99899	0.999993	19634	0	-1.366
Slc2a12	3	8.2168e-05	0.0002509	0.275303	20	2	-1.6656	0.20967	0.32824	0.999993	6972	1	-1.6656
Tsc22d2	4	8.433e-05	0.00033898	0.317539	21	4	-1.404	0.99966	0.99965	0.999993	19655	0	-1.404
Abhd17a	4	0.00012691	0.00050356	0.422264	22	2	-1.2311	0.91913	0.91915	0.999993	18009	0	-1.2311
Rac1	4	0.00013391	0.00053526	0.422264	23	2	-0.29876	0.92895	0.92906	0.999993	18186	0	-0.29876
Prex1	4	0.0001523	0.00060472	0.422264	24	2	-1.4918	0.051598	0.12781	0.962651	2575	2	-1.4918
Sh3glb1	4	0.00015312	0.00060774	0.422264	25	3	-0.97526	0.95771	0.95768	0.999993	18736	0	-0.97526
Snx24	4	0.00016798	0.00065455	0.422264	26	4	-1.0978	0.99983	0.99983	0.999993	19663	0	-1.0978
Ccdc115	4	0.00017431	0.00067669	0.422264	27	4	-1.0212	0.99983	0.99982	0.999993	19662	0	-1.0212
Setd1b	4	0.00017513	0.00068122	0.422264	28	4	-1.8525	0.99982	0.99982	0.999993	19661	0	-1.8525
Abce1	4	0.0001757	0.00068323	0.422264	29	4	-1.1168	0.99982	0.99982	0.999993	19660	0	-1.1168
Cyfip1	4	0.00018746	0.00071444	0.422264	30	4	-1.0582	0.99886	0.99884	0.999993	19627	0	-1.0582
Pias1	3	0.00019246	0.000571	0.422264	31	3	-1.3762	0.99981	0.99981	0.999993	19659	0	-1.3762
Dclre1a	4	0.00019991	0.00076074	0.422264	32	4	-1.056	0.9998	0.99979	0.999993	19658	0	-1.056
Gimap4	4	0.00020072	0.00076477	0.422264	33	4	-1.2796	0.9998	0.99979	0.999993	19657	0	-1.2796
Cebpa	4	0.00020417	0.00078037	0.422264	34	4	-1.3752	0.9995	0.99949	0.999993	19650	0	-1.3752
Cxx1b	4	0.00020434	0.00078088	0.422264	35	4	-1.0168	0.99057	0.99055	0.999993	19441	0	-1.0168
Pramef6	4	0.00020808	0.00079421	0.422264	36	3	-0.99023	0.28078	0.43513	0.999993	8290	1	-0.99023
Tas2r118	4	0.00022041	0.00084631	0.438119	37	3	-1.4187	0.15375	0.30722	0.999993	5846	1	-1.4187
Atp1b3	4	0.00024102	0.00091677	0.439841	38	4	-0.71163	0.99788	0.99788	0.999993	19604	0	-0.71163
St8sia2	4	0.00025265	0.00095804	0.439841	39	3	-1.2436	0.79975	0.80648	0.999993	15729	1	-1.2436
Commd4	2	0.00025442	0.00051412	0.422264	40	1	-3.1093	0.17033	0.25714	0.999993	6252	1	-3.1093
Spty2d1	4	0.00026047	0.0009827	0.439841	41	3	-1.2004	0.3792	0.52986	0.999993	10129	1	-1.2004
Wasf2	4	0.00026394	0.00099579	0.439841	42	4	-1.3901	0.98876	0.98876	0.999993	19394	0	-1.3901
Abi1	4	0.00026871	0.0010109	0.439841	43	4	-1.4831	0.99924	0.99924	0.999993	19644	0	-1.4831
Trem2	4	0.00027315	0.0010285	0.439841	44	4	-1.3331	0.99837	0.99836	0.999993	19616	0	-1.3331
1110034G24Rik	4	0.00030506	0.0011428	0.46955	45	4	-1.53	0.99221	0.99222	0.999993	19475	0	-1.53
Zfp710	4	0.00030761	0.0011553	0.46955	46	4	-1.1067	0.99028	0.99026	0.999993	19433	0	-1.1067
Gtf3c1	4	0.0003217	0.0012006	0.46955	47	4	-1.2532	0.99962	0.99961	0.999993	19653	0	-1.2532
Tle4	4	0.00032473	0.0012107	0.46955	48	4	-0.71688	0.99968	0.99966	0.999993	19656	0	-0.71688
Isy1	4	0.00034024	0.0012651	0.46955	49	4	-1.2771	0.99187	0.99188	0.999993	19466	0	-1.2771
Olfr370	3	0.00034057	0.0010074	0.439841	50	2	-1.5071	0.89426	0.89432	0.999993	17482	0	-1.5071
Cdk9	3	0.00034144	0.0010094	0.439841	51	2	-1.6358	0.93724	0.93744	0.999993	18349	0	-1.6358
Sys1	4	0.00036735	0.0013682	0.488419	52	3	-1.1425	0.91279	0.91275	0.999993	17867	0	-1.1425
Mgat1	4	0.00036767	0.0013692	0.488419	53	3	-1.0713	0.98338	0.98333	0.999993	19276	0	-1.0713
Vps33a	4	0.00037295	0.0013904	0.488419	54	4	-0.99279	0.99963	0.99962	0.999993	19654	0	-0.99279
Actr2	4	0.00040167	0.0014855	0.503841	55	3	-1.1667	0.77756	0.78985	0.999993	15376	1	-1.1667
Lactb	4	0.00042222	0.0015575	0.507547	56	4	-1.1709	0.99958	0.99957	0.999993	19652	0	-1.1709
Fbxw15	4	0.00042666	0.0015738	0.507547	57	4	-0.58729	0.99957	0.99956	0.999993	19651	0	-0.58729
Elovl5	3	0.00042796	0.001258	0.46955	58	3	-1.5024	0.99863	0.99867	0.999993	19620	0	-1.5024
Hnrnpk	4	0.00047468	0.0017618	0.559007	59	3	-1.6373	0.93065	0.93074	0.999993	18212	0	-1.6373
Zfp933	4	0.00048363	0.001795	0.560506	60	3	-0.91518	0.86418	0.86394	0.999993	16875	0	-0.91518
Sf3b2	3	0.00050209	0.0014513	0.500869	61	2	-0.53327	0.9066	0.90667	0.999993	17730	0	-0.53327
Nfkbia	4	0.00052719	0.0019516	0.591851	62	4	-1.123	0.99947	0.99947	0.999993	19649	0	-1.123
Fbxw2	4	0.00052881	0.0019556	0.591851	63	3	-0.97479	0.83789	0.83856	0.999993	16392	1	-0.97479
Dennd3	3	0.00054545	0.0015706	0.507547	64	2	-1.2417	0.59942	0.62899	0.999993	13210	1	-1.2417
Tmem220	4	0.00058221	0.0021574	0.63228	65	3	-1.204	0.88512	0.885	0.999993	17296	0	-1.204
A430105I19Rik	4	0.00059158	0.0021856	0.63228	66	3	-1.1392	0.98722	0.98716	0.999993	19351	0	-1.1392
Alpk1	4	0.00061585	0.0022767	0.633061	67	2	-0.10354	0.30088	0.45432	0.999993	8736	2	-0.10354
Urod	4	0.00061868	0.0022873	0.633061	68	3	-0.84076	0.97834	0.97844	0.999993	19156	0	-0.84076
Zbtb46	4	0.00063	0.002325	0.633061	69	2	-0.68604	0.35353	0.50509	0.999993	9656	1	-0.68604
Armc4	2	0.00064226	0.0012535	0.46955	70	2	-1.6904	0.99936	0.99936	0.999993	19648	0	-1.6904
Vmn1r72	4	0.00066289	0.0024342	0.633985	71	2	-0.83661	0.85459	0.85436	0.999993	16682	1	-0.83661
Socs5	4	0.00067613	0.0024815	0.633985	72	3	-1.2047	0.45302	0.60131	0.999993	11464	1	-1.2047
Pdcd1	4	0.00068668	0.0025233	0.635857	73	3	-0.98941	0.72518	0.75521	0.999993	14635	1	-0.98941
Tas1r1	4	0.00069491	0.0025535	0.635857	74	2	-0.76356	0.70563	0.74346	0.999993	14393	1	-0.76356
Fiz1	3	0.00070234	0.0020074	0.598335	75	2	-1.3665	0.65233	0.66739	0.999993	13756	1	-1.3665
Grin2d	4	0.00070784	0.0026033	0.639785	76	4	-0.80833	0.99929	0.9993	0.999993	19646	0	-0.80833
Topaz1	4	0.00071997	0.0026436	0.639785	77	3	-1.2432	0.82766	0.82948	0.999993	16212	1	-1.2432
Arpc3	4	0.00074614	0.0027307	0.639785	78	4	-1.2156	0.99382	0.99385	0.999993	19505	0	-1.2156
Mtmr9	4	0.00075671	0.0027694	0.639785	79	4	-0.80163	0.99924	0.99924	0.999993	19645	0	-0.80163
Tmem98	4	0.00077272	0.0028263	0.639785	80	4	-0.8175	0.99923	0.99922	0.999993	19643	0	-0.8175
Fbxo11	4	0.00077646	0.0028414	0.639785	81	2	-0.21085	0.89952	0.8995	0.999993	17584	0	-0.21085
Ccdc88b	4	0.0007812	0.002857	0.639785	82	4	-0.71189	0.99922	0.99921	0.999993	19642	0	-0.71189
Wnk1	4	0.00078571	0.0028686	0.639785	83	4	-0.81342	0.99921	0.99921	0.999993	19641	0	-0.81342
Psg18	4	0.00080139	0.0029204	0.639785	84	3	-1.0089	0.10367	0.22271	0.992776	4294	1	-1.0089
Serpinb3b	4	0.00080636	0.002937	0.639785	85	3	-0.99649	0.96893	0.96892	0.999993	18959	0	-0.99649
Opa3	4	0.00081188	0.0029514	0.639785	86	3	-1.1001	0.70117	0.7409	0.999993	14329	1	-1.1001
Ctr9	3	0.00081475	0.002323	0.633061	87	3	-1.4295	0.96298	0.96321	0.999993	18840	0	-1.4295
Prl3d3	4	0.00082999	0.0030166	0.639785	88	2	-0.20916	0.45957	0.60774	0.999993	11587	1	-0.20916
U2af2	3	0.00083057	0.0023618	0.633061	89	3	-0.94929	0.99917	0.99918	0.999993	19640	0	-0.94929
Mettl16	3	0.00083769	0.0023814	0.633061	90	3	-1.4445	0.99916	0.99918	0.999993	19639	0	-1.4445
Pot1b	4	0.0008628	0.0031368	0.656467	91	4	-0.87072	0.99914	0.99913	0.999993	19638	0	-0.87072
Apol11a	3	0.00086348	0.0024544	0.633985	92	3	-0.70657	0.97814	0.9783	0.999993	19151	0	-0.70657
Katnbl1	4	0.00088353	0.0032219	0.665377	93	2	-0.21488	0.12445	0.25859	0.999993	4955	2	-0.21488
Tdo2	4	0.00089289	0.0032471	0.665377	94	2	-0.74797	0.79161	0.80027	0.999993	15597	1	-0.74797
Rho	4	0.00090932	0.0032949	0.668215	95	3	-1.0295	0.97933	0.9794	0.999993	19183	0	-1.0295
Thap3	4	0.00093705	0.0033955	0.671139	96	1	-0.1092	0.56722	0.67381	0.999993	12874	1	-0.1092
Npy4r	4	0.00094097	0.0034086	0.671139	97	4	-0.88019	0.99071	0.9907	0.999993	19443	0	-0.88019
Lyg2	4	0.00094284	0.0034116	0.671139	98	4	-1.0065	0.99906	0.99905	0.999993	19637	0	-1.0065
Atp6v0b	4	0.00095288	0.0034529	0.672532	99	4	-1.462	0.99752	0.9975	0.999993	19593	0	-1.462
Rps23	4	0.00097317	0.0035274	0.676007	100	4	-1.2644	0.99903	0.99902	0.999993	19636	0	-1.2644
Vmn1r199	4	0.00097701	0.0035395	0.676007	101	4	-0.75311	0.99902	0.99902	0.999993	19635	0	-0.75311
Kank3	4	0.00099058	0.0035878	0.678646	102	2	-0.46946	0.87976	0.87969	0.999993	17180	0	-0.46946
Eddm3b	4	0.0010352	0.0037489	0.694659	103	3	-0.77203	0.96082	0.96076	0.999993	18794	0	-0.77203
Tk1	4	0.0010441	0.0037831	0.694659	104	2	-0.29286	0.38588	0.53627	0.999993	10245	2	-0.29286
Gas7	4	0.0010466	0.0037947	0.694659	105	4	-0.69183	0.99895	0.99894	0.999993	19633	0	-0.69183
Fbxo28	4	0.0010575	0.0038344	0.694659	106	4	-0.63248	0.99894	0.99893	0.999993	19632	0	-0.63248
Bub3	3	0.0010583	0.003007	0.639785	107	3	-0.92154	0.98748	0.98764	0.999993	19360	0	-0.92154
Hspa9	4	0.0010616	0.003849	0.694659	108	4	-1.1587	0.99894	0.99893	0.999993	19631	0	-1.1587
Lypd4	3	0.0010652	0.0030246	0.639785	109	3	-1.3145	0.99893	0.99896	0.999993	19630	0	-1.3145
Trip12	4	0.0010715	0.0038898	0.695635	110	3	-1.141	0.72797	0.7569	0.999993	14675	1	-1.141
Kcnj1	4	0.0010967	0.0039819	0.69939	111	4	-1.5243	0.9989	0.99889	0.999993	19629	0	-1.5243
Gpkow	4	0.0011172	0.0040518	0.70538	112	4	-0.9442	0.99888	0.99886	0.999993	19628	0	-0.9442
Olfr1500	4	0.0011466	0.0041545	0.71691	113	4	-0.6483	0.99885	0.99883	0.999993	19626	0	-0.6483
Kif5b	4	0.0011749	0.0042562	0.722647	114	4	-0.87673	0.99883	0.9988	0.999993	19625	0	-0.87673
Azgp1	4	0.0011834	0.0042859	0.722647	115	4	-0.77828	0.99882	0.99879	0.999993	19624	0	-0.77828
Lyn	4	0.001192	0.0043186	0.722647	116	4	-0.72419	0.99881	0.99879	0.999993	19623	0	-0.72419
Spag4	4	0.0012047	0.0043644	0.722647	117	3	-0.8726	0.771	0.78521	0.999993	15264	1	-0.8726
Atp13a3	4	0.0012061	0.0043714	0.722647	118	4	-0.60524	0.99879	0.99877	0.999993	19622	0	-0.60524
Rbsn	4	0.0012616	0.0045592	0.729773	119	2	-0.77204	0.54758	0.6654	0.999993	12692	1	-0.77204
Lsm12	4	0.0012636	0.0045652	0.729773	120	4	-1.0267	0.99874	0.99872	0.999993	19621	0	-1.0267
Fabp6	4	0.0012979	0.0046835	0.729773	121	3	-0.91938	0.86177	0.86151	0.999993	16823	0	-0.91938
Klk9	4	0.0013001	0.0046905	0.729773	122	3	-1.1406	0.62918	0.70278	0.999993	13491	1	-1.1406
Ssfa2	4	0.0013117	0.0047323	0.729773	123	2	-0.15116	0.64108	0.70868	0.999993	13625	1	-0.15116
Eif5	4	0.001317	0.0047484	0.729773	124	3	-1.1339	0.74036	0.76463	0.999993	14811	1	-1.1339
Polr2a	4	0.0013641	0.004911	0.734927	125	2	-1.2363	0.82563	0.82769	0.999993	16171	1	-1.2363
Qtrt1	4	0.0013652	0.0049135	0.734927	126	3	-0.74633	0.39589	0.54602	0.999993	10430	1	-0.74633
Sprr4	4	0.0013736	0.0049427	0.734927	127	2	-0.57646	0.92775	0.92787	0.999993	18162	0	-0.57646
Zbtb20	4	0.0013844	0.0049825	0.734927	128	4	-0.62055	0.99862	0.99858	0.999993	19619	0	-0.62055
Sim1	4	0.0013927	0.0050061	0.734927	129	3	-1.1223	0.91965	0.91971	0.999993	18021	0	-1.1223
Rnf141	3	0.0014077	0.0039512	0.69939	130	2	-1.8795	0.6737	0.68393	0.999993	13999	1	-1.8795
Gltscr1	4	0.0014107	0.005071	0.737806	131	3	-0.85077	0.21492	0.37163	0.999993	7067	1	-0.85077
Grhl1	4	0.0014187	0.0051007	0.737806	132	1	0.36385	0.051494	0.12762	0.962651	2569	2	0.36385
Gab2	4	0.0014673	0.0052623	0.747169	133	4	-0.81191	0.99853	0.99849	0.999993	19618	0	-0.81191
Hscb	4	0.0014722	0.0052794	0.747169	134	1	0.37677	0.047524	0.11995	0.962651	2406	2	0.37677
Dbndd1	4	0.0015257	0.0054827	0.755903	135	1	0.49114	0.051701	0.12802	0.962651	2582	3	0.49114
Casp9	4	0.0015477	0.0055487	0.757628	136	3	-0.74683	0.92235	0.92245	0.999993	18073	0	-0.74683
Mmd	4	0.0015792	0.0056614	0.757628	137	1	0.16387	0.0093143	0.031284	0.894012	651	2	0.16387
Pxdn	4	0.0016025	0.005745	0.763614	138	3	-0.94282	0.77389	0.78724	0.999993	15308	1	-0.94282
Klhl7	4	0.0016159	0.0057943	0.765001	139	3	-0.71559	0.37819	0.52887	0.999993	10111	1	-0.71559
Birc7	3	0.0016206	0.0045753	0.729773	140	3	-1.0227	0.99838	0.99842	0.999993	19617	0	-1.0227
Ddah2	4	0.001639	0.0058788	0.769622	141	4	-0.5531	0.99836	0.99834	0.999993	19615	0	-0.5531
Actb	3	0.001656	0.0046734	0.729773	142	3	-1.8318	0.98057	0.98071	0.999993	19210	0	-1.8318
Polr2c	3	0.0016663	0.0047107	0.729773	143	2	-0.8865	0.87549	0.87561	0.999993	17101	0	-0.8865
Zmat2	4	0.0016765	0.0060052	0.771088	144	4	-0.84324	0.99832	0.99831	0.999993	19614	0	-0.84324
1700024P04Rik	4	0.0016844	0.0060303	0.771088	145	2	-0.76805	0.49723	0.64464	0.999993	12254	1	-0.76805
Serpine3	4	0.0016862	0.0060364	0.771088	146	2	-0.49853	0.90047	0.90044	0.999993	17600	0	-0.49853
Rapgef6	3	0.0017009	0.0048058	0.732865	147	2	-1.0729	0.95969	0.95996	0.999993	18780	0	-1.0729
Arl2	4	0.001724	0.0061703	0.781791	148	4	-0.75342	0.99828	0.99827	0.999993	19613	0	-0.75342
Nupl1	4	0.0017397	0.0062221	0.781791	149	1	0.19448	0.15307	0.30612	0.999993	5822	2	0.19448
Hsbp1	4	0.0017643	0.0063072	0.781791	150	3	-1.0167	0.84909	0.84896	0.999993	16583	1	-1.0167
Ppp1r2	4	0.0017735	0.0063389	0.781791	151	4	-0.52574	0.99823	0.99822	0.999993	19612	0	-0.52574
Olfr1031	4	0.001779	0.006362	0.781791	152	4	-0.52701	0.99822	0.99821	0.999993	19611	0	-0.52701
Ppp2r1a	4	0.0017932	0.0064073	0.781791	153	3	-0.71575	0.98585	0.98579	0.999993	19321	0	-0.71575
Gda	4	0.0018174	0.0064758	0.781791	154	4	-0.68337	0.99818	0.99818	0.999993	19610	0	-0.68337
Tff2	4	0.0018459	0.006595	0.781791	155	2	-0.51149	0.28172	0.43598	0.999993	8322	2	-0.51149
Snx14	4	0.0018467	0.0065971	0.781791	156	2	-0.79142	0.73884	0.76362	0.999993	14796	1	-0.79142
Smg7	4	0.0018656	0.006662	0.784757	157	3	-0.97398	0.28367	0.43786	0.999993	8353	1	-0.97398
Olfr118	4	0.0018791	0.0067078	0.78516	158	2	-0.67304	0.79707	0.80441	0.999993	15681	1	-0.67304
Wfdc5	3	0.0018962	0.0053353	0.749682	159	2	-1.2598	0.95009	0.95035	0.999993	18589	0	-1.2598
Lrfn4	4	0.0019002	0.0067893	0.78516	160	3	-0.6403	0.95726	0.95719	0.999993	18728	0	-0.6403
Slc39a9	4	0.0019047	0.0068105	0.78516	161	4	-0.49593	0.9981	0.99809	0.999993	19609	0	-0.49593
Olfr846	4	0.0019081	0.006825	0.78516	162	4	-0.84759	0.99809	0.99809	0.999993	19608	0	-0.84759
Pebp4	4	0.0019321	0.0069076	0.790036	163	3	-0.86121	0.79615	0.8037	0.999993	15669	1	-0.86121
Fgf5	3	0.0019341	0.0054455	0.755903	164	3	-1.3961	0.99329	0.99345	0.999993	19488	0	-1.3961
Kcnh1	3	0.0019472	0.0054948	0.755903	165	1	-0.13227	0.049633	0.11921	0.962651	2489	1	-0.13227
Man1b1	4	0.0019537	0.0069765	0.79331	166	3	-0.61823	0.96162	0.96155	0.999993	18810	0	-0.61823
Evx1	3	0.0019987	0.0056232	0.757628	167	3	-0.86721	0.998	0.99805	0.999993	19607	0	-0.86721
Ap2a2	4	0.0020072	0.0071723	0.803574	168	1	0.38461	0.046956	0.11884	0.962651	2387	2	0.38461
Filip1l	4	0.002009	0.0071799	0.803574	169	3	-0.85488	0.26109	0.41618	0.999993	7927	1	-0.85488
Fgd1	3	0.002009	0.0056518	0.757628	170	2	-1.1859	0.95936	0.95963	0.999993	18773	0	-1.1859
Vasp	4	0.0020129	0.0072035	0.803574	171	3	-0.71602	0.97564	0.97576	0.999993	19094	0	-0.71602
Sec61b	4	0.0020606	0.0073726	0.813955	172	3	-1.1084	0.97883	0.97891	0.999993	19172	0	-1.1084
Blvrb	4	0.002069	0.0074064	0.813955	173	4	-0.64394	0.99793	0.99792	0.999993	19606	0	-0.64394
Cyp2c29	3	0.002105	0.0059075	0.769622	174	3	-0.86564	0.99789	0.99795	0.999993	19605	0	-0.86564
Ercc3	4	0.0021141	0.0075629	0.819797	175	2	-0.5083	0.79285	0.8012	0.999993	15620	1	-0.5083
Commd5	4	0.0021193	0.0075845	0.819797	176	3	-1.0975	0.94253	0.94255	0.999993	18440	0	-1.0975
Pgam2	4	0.0021676	0.0077642	0.828927	177	1	0.50572	0.033274	0.092038	0.962651	1828	3	0.50572
Khdc1b	4	0.0021786	0.0077954	0.828927	178	2	-0.63341	0.0014187	0.0051007	0.727723	130	2	-0.63341
Mmadhc	4	0.0022129	0.0079253	0.833913	179	3	-1.0054	0.65774	0.7172	0.999993	13826	1	-1.0054
Olfr887	3	0.002228	0.0062468	0.781791	180	1	-0.26841	0.33217	0.47321	0.999993	9295	1	-0.26841
Gns	4	0.0022504	0.0080682	0.833913	181	3	-0.95376	0.69392	0.73685	0.999993	14251	1	-0.95376
Myo9b	4	0.0022746	0.0081457	0.833913	182	3	-1.0673	0.51178	0.65075	0.999993	12376	1	-1.0673
Nfkb2	4	0.0022764	0.0081528	0.833913	183	4	-0.67108	0.99772	0.99773	0.999993	19602	0	-0.67108
Pqlc1	4	0.0022882	0.008194	0.833913	184	4	-0.82063	0.99771	0.99772	0.999993	19601	0	-0.82063
2010107G23Rik	4	0.0022989	0.0082353	0.833913	185	3	-0.72877	0.65669	0.71665	0.999993	13814	1	-0.72877
Olfr1052	4	0.0023203	0.0083113	0.833913	186	4	-0.57983	0.99768	0.99768	0.999993	19600	0	-0.57983
Lpcat2	4	0.0023282	0.0083415	0.833913	187	4	-0.74149	0.99767	0.99767	0.999993	19599	0	-0.74149
Sox30	3	0.0023335	0.0065442	0.781791	188	3	-0.75317	0.99397	0.99409	0.999993	19508	0	-0.75317
Bpifb9a	4	0.002347	0.0084034	0.833913	189	4	-0.80024	0.99765	0.99765	0.999993	19598	0	-0.80024
Sec61g	4	0.002351	0.0084165	0.833913	190	4	-1.2905	0.99765	0.99764	0.999993	19597	0	-1.2905
Hapln4	4	0.0023642	0.0084598	0.833913	191	4	-0.56989	0.99764	0.99763	0.999993	19596	0	-0.56989
Sphkap	4	0.0023675	0.0084714	0.833913	192	3	-0.87205	0.23523	0.39117	0.999993	7451	1	-0.87205
Nono	4	0.002382	0.0085242	0.833913	193	4	-0.70009	0.99762	0.99761	0.999993	19595	0	-0.70009
Fgfrl1	4	0.0023925	0.0085599	0.833913	194	3	-0.74696	0.34002	0.49207	0.999993	9430	1	-0.74696
Cwc22	4	0.002393	0.008563	0.833913	195	4	-1.138	0.99761	0.9976	0.999993	19594	0	-1.138
Psma2	4	0.002435	0.0087074	0.83491	196	2	-0.11414	0.46078	0.60894	0.999993	11607	2	-0.11414
Acot8	4	0.0024884	0.0088946	0.83491	197	1	0.37411	0.077286	0.17575	0.984414	3446	3	0.37411
S100b	4	0.0025141	0.0089721	0.83491	198	4	-0.59688	0.99749	0.99747	0.999993	19592	0	-0.59688
Mapre1	4	0.0025419	0.0090693	0.83491	199	2	-0.245	0.41224	0.56186	0.999993	10732	1	-0.245
Snrpf	4	0.0025539	0.0091065	0.83491	200	3	-1.6826	0.52803	0.65732	0.999993	12506	1	-1.6826
Ctxn1	4	0.0025637	0.0091418	0.83491	201	4	-0.89031	0.99744	0.99742	0.999993	19591	0	-0.89031
Vmn2r44	4	0.0025638	0.0091423	0.83491	202	2	0.0019027	0.012334	0.040746	0.936319	827	2	0.0019027
Furin	4	0.0025722	0.0091634	0.83491	203	3	-1.0172	0.97538	0.9755	0.999993	19091	0	-1.0172
Lcn10	4	0.0025735	0.0091664	0.83491	204	2	-0.60845	0.93739	0.93743	0.999993	18352	0	-0.60845
Gskip	3	0.002589	0.0072302	0.803574	205	3	-0.7864	0.99032	0.99045	0.999993	19435	0	-0.7864
Ankrd27	4	0.0026111	0.0093053	0.83491	206	4	-0.41912	0.99739	0.99738	0.999993	19590	0	-0.41912
Ripk3	4	0.0026204	0.009335	0.83491	207	4	-0.75033	0.99738	0.99737	0.999993	19589	0	-0.75033
Mid1	4	0.0026262	0.0093542	0.83491	208	3	-0.82164	0.17143	0.32974	0.999993	6275	1	-0.82164
Pbx4	4	0.0026378	0.0093894	0.83491	209	4	-0.82491	0.99736	0.99735	0.999993	19588	0	-0.82491
4931428F04Rik	4	0.002678	0.0095092	0.83491	210	2	-0.77707	0.41337	0.56292	0.999993	10754	2	-0.77707
Smurf1	4	0.0026912	0.009557	0.83491	211	4	-1.172	0.9951	0.99509	0.999993	19529	0	-1.172
Arhgap22	4	0.0026945	0.0095645	0.83491	212	2	-0.62761	0.73629	0.76198	0.999993	14770	1	-0.62761
Ccdc60	4	0.0027023	0.0095927	0.83491	213	2	-0.55256	0.7223	0.75343	0.999993	14589	1	-0.55256
Anks1	3	0.0027093	0.0075508	0.819797	214	3	-0.40169	0.98653	0.9867	0.999993	19334	0	-0.40169
Gpr155	4	0.0027223	0.0096642	0.83491	215	3	-0.82655	0.43617	0.58499	0.999993	11158	1	-0.82655
Tlr3	4	0.0027366	0.009712	0.83491	216	3	-1.0896	0.74295	0.7663	0.999993	14842	1	-1.0896
Ugt1a6b	3	0.002748	0.0076625	0.823703	217	3	-1.0508	0.9948	0.99492	0.999993	19522	0	-1.0508
Col6a4	4	0.0027511	0.0097669	0.83491	218	4	-1.145	0.99725	0.99724	0.999993	19587	0	-1.145
Exoc1	4	0.0027557	0.009785	0.83491	219	3	-0.60324	0.78718	0.79699	0.999993	15524	1	-0.60324
Cxcr1	4	0.0027932	0.0099148	0.83491	220	4	-0.58946	0.99721	0.9972	0.999993	19586	0	-0.58946
Dpp3	4	0.0028092	0.0099667	0.83491	221	2	-0.15472	0.94944	0.9494	0.999993	18577	0	-0.15472
Ercc6	4	0.0028231	0.010014	0.83491	222	4	-0.87494	0.98836	0.98836	0.999993	19385	0	-0.87494
Ptma	4	0.002825	0.010024	0.83491	223	2	-0.80115	0.78389	0.79454	0.999993	15477	1	-0.80115
C77370	4	0.002842	0.01008	0.83491	224	2	-0.49595	0.39662	0.54674	0.999993	10448	1	-0.49595
Wnt5a	3	0.0028516	0.0079434	0.833913	225	3	-0.82238	0.99715	0.99718	0.999993	19585	0	-0.82238
Dpyd	4	0.0028626	0.010154	0.83491	226	2	-0.40942	0.47161	0.61946	0.999993	11789	2	-0.40942
Bspry	4	0.0028975	0.010266	0.83491	227	4	-0.65848	0.9971	0.99711	0.999993	19584	0	-0.65848
Arl14epl	4	0.002899	0.010271	0.83491	228	3	-1.1949	0.82207	0.82465	0.999993	16110	1	-1.1949
B4galt6	4	0.0029161	0.01033	0.83491	229	2	-0.2584	0.32447	0.47693	0.999993	9166	2	-0.2584
Erich4	4	0.0029183	0.010334	0.83491	230	4	-0.72249	0.99708	0.99709	0.999993	19583	0	-0.72249
Plekhg4	4	0.0029225	0.010348	0.83491	231	3	-0.84018	0.86634	0.8661	0.999993	16920	0	-0.84018
Olfr1113	4	0.0029424	0.010426	0.83491	232	4	-0.74956	0.99584	0.99581	0.999993	19551	0	-0.74956
Hoxa9	4	0.0029585	0.010476	0.83491	233	2	-0.62792	0.64698	0.71172	0.999993	13690	1	-0.62792
C3ar1	3	0.002977	0.0082821	0.833913	234	3	-1.2265	0.99702	0.99706	0.999993	19582	0	-1.2265
Gpsm2	4	0.0030107	0.010655	0.840328	235	3	-0.72491	0.96439	0.96439	0.999993	18874	0	-0.72491
Clint1	4	0.0030242	0.010698	0.840328	236	3	-0.74354	0.89294	0.89284	0.999993	17451	0	-0.74354
Max	4	0.0030445	0.01076	0.840328	237	3	-0.66748	0.95331	0.95327	0.999993	18647	0	-0.66748
Rbm8a	4	0.0030668	0.01083	0.840328	238	3	-1.6572	0.9532	0.95317	0.999993	18644	0	-1.6572
Olig3	4	0.0030859	0.010897	0.840328	239	4	-0.65233	0.99691	0.99692	0.999993	19581	0	-0.65233
Capn3	4	0.0031091	0.010977	0.840328	240	4	-0.70586	0.99689	0.9969	0.999993	19580	0	-0.70586
Pfn1	4	0.0031177	0.011009	0.840328	241	3	-0.91342	0.98586	0.9858	0.999993	19322	0	-0.91342
Ptpn23	4	0.0031299	0.011053	0.840328	242	2	-0.21407	0.76156	0.77866	0.999993	15129	1	-0.21407
Siah2	4	0.0031376	0.011078	0.840328	243	3	-0.98527	0.86447	0.86423	0.999993	16882	0	-0.98527
Fv1	4	0.0031447	0.011107	0.840328	244	2	-0.57302	0.91125	0.91119	0.999993	17830	0	-0.57302
Kdelr1	4	0.003153	0.011137	0.840328	245	4	-0.62677	0.99685	0.99686	0.999993	19579	0	-0.62677
Atg4b	4	0.0031833	0.011256	0.840328	246	3	-0.28856	0.62553	0.701	0.999993	13457	1	-0.28856
Lin7b	4	0.0031895	0.011276	0.840328	247	4	-0.87921	0.99618	0.99617	0.999993	19559	0	-0.87921
Atp6v0c	3	0.0032305	0.0089545	0.83491	248	3	-1.2532	0.99664	0.99671	0.999993	19574	0	-1.2532
Amd1	4	0.0032367	0.011427	0.847819	249	2	-0.3492	0.94222	0.94223	0.999993	18436	0	-0.3492
Mpzl3	4	0.0032453	0.011464	0.847819	250	2	-0.56003	0.10436	0.22389	0.992776	4315	1	-0.56003
Cope	4	0.003284	0.011601	0.84813	251	4	-0.52421	0.99672	0.99672	0.999993	19578	0	-0.52421
Pramel5	4	0.0032902	0.011618	0.84813	252	1	-0.020268	0.36952	0.52052	0.999993	9948	1	-0.020268
Zbtb17	4	0.0032921	0.011625	0.84813	253	4	-0.91547	0.99671	0.99672	0.999993	19577	0	-0.91547
Olfr1387	4	0.003298	0.011641	0.84813	254	4	-0.62013	0.9967	0.99671	0.999993	19576	0	-0.62013
Ptchd3	3	0.0033107	0.0091805	0.83491	255	1	0.27953	0.24438	0.37022	0.999993	7616	2	0.27953
Zfp703	4	0.0033254	0.011731	0.851576	256	2	-0.548	0.81454	0.81832	0.999993	15987	1	-0.548
Ubxn2b	4	0.0033436	0.011794	0.852978	257	1	-0.11529	0.90889	0.90885	0.999993	17778	0	-0.11529
Vps18	2	0.0033474	0.006512	0.781791	258	2	-0.85445	0.99665	0.99664	0.999993	19575	0	-0.85445
Tk2	4	0.0033973	0.01197	0.860403	259	4	-0.81283	0.99339	0.99341	0.999993	19492	0	-0.81283
Clp1	3	0.003415	0.0094558	0.83491	260	3	-0.70237	0.99658	0.99666	0.999993	19573	0	-0.70237
Idi2	4	0.003425	0.012068	0.860403	261	3	-1.1939	0.71888	0.75135	0.999993	14543	1	-1.1939
Dctpp1	4	0.0034259	0.01207	0.860403	262	4	-0.65341	0.99657	0.99659	0.999993	19572	0	-0.65341
Ect2l	4	0.0034275	0.012075	0.860403	263	3	-0.94912	0.98374	0.9837	0.999993	19287	0	-0.94912
Hspa5	4	0.0034399	0.012115	0.860403	264	2	-1.2318	0.39226	0.54244	0.999993	10364	2	-1.2318
Ppp1r21	4	0.0034548	0.012164	0.860506	265	4	-0.62358	0.99655	0.99656	0.999993	19570	0	-0.62358
Esr1	3	0.0034681	0.0096018	0.83491	266	3	-0.68081	0.99653	0.9966	0.999993	19569	0	-0.68081
Nexn	3	0.0034755	0.0096179	0.83491	267	3	-1.1628	0.99652	0.99659	0.999993	19568	0	-1.1628
Tusc5	4	0.0034815	0.012264	0.860506	268	3	-0.73885	0.014887	0.048593	0.94424	978	1	-0.73885
Ctu1	4	0.0035039	0.012335	0.860506	269	2	-0.20116	0.69895	0.73964	0.999993	14306	1	-0.20116
Polr3k	4	0.0035185	0.012383	0.860506	270	3	-0.95892	0.8643	0.86407	0.999993	16878	0	-0.95892
Sertad3	3	0.003524	0.0097583	0.83491	271	3	-0.9848	0.97274	0.97287	0.999993	19042	0	-0.9848
Rusc1	4	0.003543	0.012461	0.860506	272	4	-0.75418	0.99258	0.9926	0.999993	19480	0	-0.75418
Mmgt2	3	0.0035442	0.0098202	0.83491	273	3	-0.81291	0.99646	0.99653	0.999993	19567	0	-0.81291
Shisa4	4	0.0035449	0.012472	0.860506	274	2	-0.69382	0.55278	0.66759	0.999993	12738	1	-0.69382
Sema3c	4	0.0035512	0.012489	0.860506	275	4	-0.87714	0.99645	0.99645	0.999993	19566	0	-0.87714
Ssbp3	4	0.0035573	0.012515	0.860506	276	2	-0.2655	0.94915	0.9491	0.999993	18566	0	-0.2655
Zfp513	4	0.0035714	0.012554	0.860506	277	2	-0.79401	0.57223	0.67597	0.999993	12923	1	-0.79401
Eprs	4	0.0036321	0.012767	0.867269	278	4	-0.6969	0.99637	0.99636	0.999993	19565	0	-0.6969
Fubp3	4	0.0036399	0.012796	0.867269	279	2	-0.55699	0.39611	0.54623	0.999993	10435	1	-0.55699
Ctcf	4	0.0036409	0.012799	0.867269	280	3	-1.1161	0.1082	0.23063	0.994491	4451	1	-1.1161
Eif4h	4	0.003652	0.012831	0.867269	281	4	-0.46005	0.99635	0.99634	0.999993	19564	0	-0.46005
Padi2	4	0.0036641	0.012873	0.867269	282	2	-0.60844	0.79324	0.80152	0.999993	15623	1	-0.60844
Rpl27	3	0.0036714	0.010157	0.83491	283	1	-0.28954	0.33306	0.47363	0.999993	9302	1	-0.28954
Olfr508	3	0.0036844	0.010196	0.83491	284	2	-1.2396	0.44682	0.53373	0.999993	11349	1	-1.2396
Maged1	4	0.0037024	0.013002	0.871014	285	4	-0.53649	0.9963	0.99629	0.999993	19563	0	-0.53649
Ifi203	4	0.0037161	0.013049	0.871014	286	4	-0.49049	0.99628	0.99627	0.999993	19562	0	-0.49049
Il12rb2	4	0.0037266	0.013081	0.871014	287	4	-0.63769	0.99627	0.99626	0.999993	19561	0	-0.63769
Fam122a	3	0.0037618	0.010409	0.83491	288	2	-1.2731	0.95167	0.95196	0.999993	18611	0	-1.2731
Acot9	4	0.003771	0.01323	0.871014	289	2	-0.86307	0.42249	0.57179	0.999993	10914	1	-0.86307
Ranbp3	4	0.0037843	0.01328	0.871014	290	4	-0.4731	0.99622	0.9962	0.999993	19560	0	-0.4731
Ramp3	4	0.0037888	0.01329	0.871014	291	3	-0.74444	0.59874	0.68815	0.999993	13206	1	-0.74444
Trim8	3	0.0037916	0.010483	0.83491	292	1	-0.16705	0.86144	0.86144	0.999993	16814	0	-0.16705
Sash3	4	0.0038376	0.013457	0.871014	293	2	-0.31985	0.47666	0.62446	0.999993	11892	2	-0.31985
AW551984	4	0.003855	0.013507	0.871014	294	4	-0.65351	0.99614	0.99613	0.999993	19558	0	-0.65351
Kctd10	4	0.003865	0.013532	0.871014	295	4	-0.46206	0.99614	0.99612	0.999993	19557	0	-0.46206
Krtap24-1	3	0.0038717	0.010699	0.840328	296	2	-0.25986	0.77933	0.7794	0.999993	15413	0	-0.25986
4930571K23Rik	4	0.0038775	0.013576	0.871014	297	4	-0.59011	0.99612	0.9961	0.999993	19556	0	-0.59011
Gm13212	4	0.0038778	0.013577	0.871014	298	1	0.45379	0.017163	0.055449	0.962651	1095	2	0.45379
Pcdhb16	4	0.0038967	0.013637	0.871014	299	3	-0.71243	0.97254	0.97263	0.999993	19037	0	-0.71243
Rnf112	4	0.0038969	0.013637	0.871014	300	3	-0.88591	0.35519	0.50666	0.999993	9689	1	-0.88591
Ndufaf7	4	0.0039312	0.013745	0.87373	301	1	-0.096212	0.74788	0.76952	0.999993	14922	1	-0.096212
Gnpat	4	0.0039562	0.013831	0.874869	302	2	-0.2214	0.16722	0.32565	0.999993	6201	2	-0.2214
Rasgrp1	4	0.0039752	0.0139	0.876143	303	3	-0.82359	0.088922	0.19694	0.986467	3825	1	-0.82359
Ccnjl	4	0.0039846	0.01394	0.876143	304	2	-0.029993	0.034704	0.094883	0.962651	1880	2	-0.029993
Fbxo25	4	0.0040166	0.014051	0.878948	305	4	-0.78042	0.99598	0.99595	0.999993	19555	0	-0.78042
Zfp738	4	0.004038	0.014119	0.878948	306	2	-0.1103	0.39952	0.54951	0.999993	10504	2	-0.1103
Cdh4	3	0.004053	0.011198	0.840328	307	3	-1.4664	0.96545	0.96562	0.999993	18888	0	-1.4664
Dusp11	3	0.0040789	0.011256	0.840328	308	3	-0.81809	0.99592	0.99601	0.999993	19554	0	-0.81809
Tspyl2	3	0.0040848	0.011277	0.840328	309	2	-1.1694	0.14432	0.247	0.999993	5562	1	-1.1694
Sp2	4	0.0040914	0.014303	0.881111	310	1	0.46824	0.025611	0.076608	0.962651	1502	3	0.46824
Zfp938	4	0.004093	0.014307	0.881111	311	3	-0.82853	0.50439	0.64785	0.999993	12313	1	-0.82853
Tmem145	4	0.0040958	0.014317	0.881111	312	4	-0.57161	0.9959	0.99587	0.999993	19553	0	-0.57161
Tigd4	4	0.0041448	0.014477	0.8834	313	2	-0.51603	0.97689	0.97703	0.999993	19125	0	-0.51603
Chil6	4	0.0041569	0.014508	0.8834	314	4	-0.49841	0.99584	0.99581	0.999993	19552	0	-0.49841
Mdm2	4	0.0041659	0.014542	0.8834	315	3	-2.4949	0.070857	0.16397	0.982041	3243	1	-2.4949
Lgi1	4	0.00417	0.014553	0.8834	316	2	-0.59542	0.9488	0.94876	0.999993	18560	0	-0.59542
Spink2	4	0.0041982	0.014653	0.8834	317	2	-0.098584	0.89001	0.88994	0.999993	17399	0	-0.098584
Focad	4	0.0042145	0.014706	0.8834	318	3	-0.95231	0.47358	0.62144	0.999993	11832	1	-0.95231
Pigm	4	0.0042303	0.014756	0.8834	319	3	-0.83217	0.96205	0.96198	0.999993	18821	0	-0.83217
Olfr1448	4	0.0043053	0.015003	0.884484	320	4	-0.50415	0.99569	0.99566	0.999993	19550	0	-0.50415
Kctd7	4	0.0043305	0.015086	0.884484	321	4	-0.81537	0.99567	0.99563	0.999993	19549	0	-0.81537
Capza1	4	0.0043464	0.015142	0.884484	322	3	-0.69623	0.95759	0.95755	0.999993	18735	0	-0.69623
Col25a1	4	0.0043584	0.015177	0.884484	323	2	-0.5881	0.9787	0.97878	0.999993	19167	0	-0.5881
Dcun1d4	4	0.0043625	0.015191	0.884484	324	3	-0.78838	0.081306	0.18319	0.986467	3552	1	-0.78838
Rmi1	4	0.0043896	0.015276	0.884484	325	4	-0.53375	0.99561	0.99557	0.999993	19548	0	-0.53375
Yars	4	0.0043978	0.015299	0.884484	326	4	-0.9177	0.9956	0.99557	0.999993	19547	0	-0.9177
Nemf	4	0.0044079	0.015325	0.884484	327	4	-0.4078	0.99559	0.99556	0.999993	19546	0	-0.4078
Tdp2	4	0.0044235	0.015372	0.884484	328	4	-0.41618	0.99558	0.99554	0.999993	19545	0	-0.41618
Rpap2	3	0.0044279	0.012242	0.860506	329	3	-0.67205	0.99557	0.99568	0.999993	19544	0	-0.67205
Serpina6	4	0.0044312	0.015397	0.884484	330	2	-0.78181	0.39	0.54029	0.999993	10316	1	-0.78181
Colgalt1	4	0.0044564	0.015488	0.884484	331	2	-0.85482	0.66568	0.72132	0.999993	13905	1	-0.85482
Ppp4c	4	0.0044646	0.015516	0.884484	332	3	-1.0499	0.58846	0.68337	0.999993	13076	1	-1.0499
Taf2	4	0.0044652	0.015517	0.884484	333	1	0.081025	0.27404	0.42852	0.999993	8170	2	0.081025
Camkv	4	0.0044875	0.015602	0.884484	334	3	-1.0783	0.17783	0.3359	0.999993	6379	1	-1.0783
Acmsd	4	0.0044974	0.015635	0.884484	335	3	-0.69063	0.67057	0.72393	0.999993	13964	1	-0.69063
Fhdc1	4	0.0045006	0.015646	0.884484	336	3	-0.78277	0.9403	0.94032	0.999993	18402	0	-0.78277
H2afx	4	0.0045154	0.015701	0.884484	337	3	-0.85144	0.47576	0.62358	0.999993	11868	1	-0.85144
Cyp21a1	4	0.0045185	0.01571	0.884484	338	2	-0.27195	0.43828	0.58706	0.999993	11206	2	-0.27195
Mptx2	4	0.0045286	0.015744	0.884484	339	3	-1.0362	0.9666	0.96658	0.999993	18909	0	-1.0362
Vmn1r29	4	0.0045412	0.015787	0.884484	340	2	-0.51535	0.88848	0.88841	0.999993	17367	0	-0.51535
Cyp4a14	4	0.0045716	0.015885	0.884484	341	3	-0.72202	0.96605	0.96605	0.999993	18900	0	-0.72202
Slc9a3r2	4	0.0045931	0.015962	0.884484	342	4	-0.57609	0.99541	0.99538	0.999993	19543	0	-0.57609
Vopp1	4	0.0046181	0.016038	0.884484	343	2	-0.57832	0.15927	0.3163	0.999993	6019	1	-0.57832
Pdgfrl	4	0.0046365	0.016102	0.884484	344	3	-0.74381	0.54654	0.66494	0.999993	12683	1	-0.74381
Nhs	4	0.0046768	0.016236	0.884484	345	4	-0.48774	0.99532	0.99531	0.999993	19542	0	-0.48774
Olfr656	4	0.0046783	0.01624	0.884484	346	2	-0.39436	0.49717	0.64458	0.999993	12252	1	-0.39436
Pde6b	4	0.0046787	0.01624	0.884484	347	3	-0.87955	0.24625	0.40176	0.999993	7650	1	-0.87955
Cerkl	4	0.0046951	0.016295	0.884484	348	4	-0.85334	0.9953	0.99529	0.999993	19541	0	-0.85334
Phf21b	4	0.0047008	0.016317	0.884484	349	4	-0.75595	0.9953	0.99528	0.999993	19540	0	-0.75595
Bop1	4	0.0047201	0.016386	0.884484	350	4	-0.83896	0.99528	0.99526	0.999993	19539	0	-0.83896
Fam170b	4	0.0047607	0.016527	0.884484	351	2	-0.80777	0.46906	0.61695	0.999993	11746	1	-0.80777
Phkg1	4	0.0047694	0.01657	0.884484	352	2	-0.37649	0.27894	0.4333	0.999993	8263	2	-0.37649
Cad	4	0.0047821	0.016618	0.884484	353	4	-0.4869	0.99522	0.9952	0.999993	19538	0	-0.4869
Vmn2r110	4	0.0047854	0.016628	0.884484	354	2	-0.53818	0.82839	0.83011	0.999993	16226	1	-0.53818
Kcnk4	4	0.0048095	0.016702	0.884484	355	4	-0.47989	0.99519	0.99517	0.999993	19537	0	-0.47989
Hoxa4	3	0.0048122	0.013297	0.871014	356	3	-0.56502	0.99519	0.9953	0.999993	19536	0	-0.56502
Gmeb2	4	0.0048124	0.016713	0.884484	357	4	-0.5382	0.99519	0.99517	0.999993	19535	0	-0.5382
Mitd1	4	0.0048134	0.016717	0.884484	358	4	-0.6699	0.99519	0.99517	0.999993	19534	0	-0.6699
Prpf6	4	0.0048281	0.016767	0.884484	359	4	-0.752	0.99517	0.99515	0.999993	19533	0	-0.752
Rpl37	3	0.0048331	0.013353	0.871014	360	1	0.55627	0.089224	0.17686	0.984414	3837	2	0.55627
Rrn3	3	0.0048374	0.013367	0.871014	361	3	-1.7294	0.99516	0.99528	0.999993	19532	0	-1.7294
Med29	4	0.0048388	0.016797	0.884484	362	3	-0.78235	0.72912	0.75759	0.999993	14684	1	-0.78235
Ambra1	4	0.0048458	0.016821	0.884484	363	4	-0.47584	0.99515	0.99514	0.999993	19531	0	-0.47584
Pggt1b	4	0.0048569	0.01686	0.884484	364	3	-0.91685	0.28808	0.44206	0.999993	8444	1	-0.91685
Ap2s1	4	0.0048655	0.016882	0.884484	365	4	-0.71197	0.99513	0.99512	0.999993	19530	0	-0.71197
Skor2	4	0.0049409	0.017131	0.884484	366	4	-0.5724	0.99506	0.99505	0.999993	19528	0	-0.5724
Pcid2	4	0.0049455	0.017142	0.884484	367	2	0.01031	0.32056	0.47322	0.999993	9097	2	0.01031
Rbfa	4	0.0049459	0.017142	0.884484	368	4	-0.50971	0.99505	0.99505	0.999993	19527	0	-0.50971
Med25	4	0.004963	0.017199	0.884484	369	4	-0.63918	0.99162	0.99164	0.999993	19462	0	-0.63918
Cd36	4	0.0049763	0.017246	0.884484	370	3	-0.77792	0.44387	0.59244	0.999993	11303	1	-0.77792
Kcnk12	3	0.0049895	0.013769	0.87373	371	3	-0.86214	0.99501	0.99513	0.999993	19526	0	-0.86214
Ercc6l2	4	0.0049989	0.017314	0.884484	372	2	-0.59949	0.54663	0.66498	0.999993	12685	1	-0.59949
Cops6	4	0.0050142	0.017361	0.884484	373	3	-1.2124	0.90745	0.90743	0.999993	17749	0	-1.2124
Cpsf2	4	0.0050701	0.01756	0.884484	374	2	-0.017653	0.080401	0.18147	0.986467	3530	2	-0.017653
Rhox4a	4	0.0051056	0.017676	0.884484	375	3	-0.376	0.86628	0.86605	0.999993	16917	0	-0.376
Snrpg	3	0.0051134	0.014115	0.878948	376	1	0.46351	0.19763	0.31351	0.999993	6740	2	0.46351
Pir	4	0.0051436	0.017784	0.884484	377	4	-0.7003	0.99486	0.99485	0.999993	19525	0	-0.7003
Wnt8a	4	0.0051473	0.017794	0.884484	378	3	-0.72559	0.73477	0.76104	0.999993	14751	1	-0.72559
Arhgef15	4	0.0051512	0.017808	0.884484	379	3	-0.89691	0.86849	0.86828	0.999993	16963	0	-0.89691
Gm2799	4	0.0051652	0.017854	0.884484	380	4	-0.3716	0.99483	0.99483	0.999993	19524	0	-0.3716
Gm4884	4	0.0051688	0.017866	0.884484	381	3	-0.92298	0.9694	0.96939	0.999993	18964	0	-0.92298
Ifi27l2a	4	0.0051724	0.017881	0.884484	382	4	-0.56415	0.99483	0.99482	0.999993	19523	0	-0.56415
Tslp	4	0.0051874	0.017935	0.884484	383	2	-0.54918	0.79896	0.80589	0.999993	15718	1	-0.54918
2022-03-11	3	0.0051935	0.014333	0.881111	384	2	-0.56412	0.63053	0.65112	0.999993	13514	1	-0.56412
Ptcra	4	0.0052056	0.018004	0.884484	385	3	-0.58431	0.93358	0.93362	0.999993	18279	0	-0.58431
Dhh	4	0.0052123	0.018027	0.884484	386	1	0.17796	0.22107	0.37754	0.999993	7192	2	0.17796
Zdbf2	4	0.0052147	0.018035	0.884484	387	2	-0.68314	0.6236	0.70005	0.999993	13431	1	-0.68314
Prpf39	4	0.0052238	0.018063	0.884484	388	2	-0.52662	0.81198	0.81625	0.999993	15947	1	-0.52662
Nars	4	0.0052264	0.018072	0.884484	389	3	-1.1779	0.97275	0.97284	0.999993	19043	0	-1.1779
Reg3a	4	0.0052557	0.018177	0.884484	390	2	-0.52222	0.034913	0.095302	0.962651	1891	2	-0.52222
Prkcz	4	0.0052657	0.018203	0.884484	391	1	0.16024	0.46146	0.60959	0.999993	11614	1	0.16024
Stoml1	4	0.0052694	0.018214	0.884484	392	3	-0.79899	0.7567	0.77539	0.999993	15063	1	-0.79899
Pigu	4	0.0052723	0.018222	0.884484	393	4	-0.64937	0.99473	0.99474	0.999993	19521	0	-0.64937
Def8	1	0.0052962	0.005225	0.747169	394	1	-2.1493	0.9947	0.99474	0.999993	19520	0	-2.1493
Cmtm8	3	0.0053167	0.014669	0.8834	395	3	-0.51333	0.99468	0.99479	0.999993	19519	0	-0.51333
Galnt3	4	0.005319	0.018376	0.884484	396	2	-0.40574	0.94148	0.94149	0.999993	18426	0	-0.40574
Arhgap32	4	0.0053336	0.018428	0.884484	397	2	-0.3972	0.46244	0.61054	0.999993	11630	2	-0.3972
Eif3a	4	0.0053382	0.018439	0.884484	398	3	-1.0847	0.95279	0.95275	0.999993	18635	0	-1.0847
Nova2	4	0.0053503	0.01848	0.884484	399	3	-0.87306	0.92959	0.92966	0.999993	18198	0	-0.87306
Tescl	4	0.0053612	0.018517	0.884484	400	2	-0.51417	0.38258	0.53309	0.999993	10197	2	-0.51417
Qars	4	0.0053724	0.018548	0.884484	401	3	-0.7876	0.60515	0.69116	0.999993	13261	1	-0.7876
Kirrel3	4	0.0053796	0.018569	0.884484	402	3	-0.85683	0.52396	0.65571	0.999993	12476	1	-0.85683
Rps19	4	0.005411	0.018678	0.88601	403	3	-1.602	0.77169	0.7857	0.999993	15277	1	-1.602
Plg	4	0.0054257	0.018737	0.88601	404	1	-0.19712	0.095895	0.20929	0.986467	4069	1	-0.19712
Timmdc1	4	0.0054444	0.018807	0.88601	405	3	-0.88327	0.98663	0.98655	0.999993	19336	0	-0.88327
Mafa	4	0.0054549	0.018841	0.88601	406	4	-0.54298	0.99455	0.99455	0.999993	19518	0	-0.54298
Pgam5	4	0.005505	0.019014	0.88601	407	2	-0.48057	0.80157	0.80789	0.999993	15765	1	-0.48057
Gng12	3	0.0055111	0.015157	0.884484	408	3	-0.94203	0.99449	0.9946	0.999993	19517	0	-0.94203
Zfp652	4	0.005519	0.019056	0.88601	409	3	-0.68212	0.50211	0.64697	0.999993	12291	1	-0.68212
Pkd2l2	4	0.0055241	0.019072	0.88601	410	4	-0.81868	0.99448	0.99449	0.999993	19516	0	-0.81868
Tmem239	4	0.0055295	0.019087	0.88601	411	4	-0.58143	0.99447	0.99449	0.999993	19515	0	-0.58143
Mrto4	4	0.0055302	0.019092	0.88601	412	3	-1.0332	0.41679	0.56626	0.999993	10813	1	-1.0332
Ibtk	4	0.0055324	0.019097	0.88601	413	4	-0.32658	0.98831	0.98831	0.999993	19384	0	-0.32658
Vmn2r11	4	0.0055858	0.019261	0.888805	414	2	-0.32239	0.21845	0.37502	0.999993	7140	1	-0.32239
Tmcc3	4	0.005615	0.019362	0.888805	415	3	-1.1487	0.87909	0.87899	0.999993	17170	0	-1.1487
Kctd16	4	0.0056529	0.01948	0.888805	416	3	-0.81487	0.20919	0.36609	0.999993	6959	1	-0.81487
Slc36a2	4	0.0056796	0.019564	0.888805	417	3	-0.80531	0.58467	0.68165	0.999993	13045	1	-0.80531
Defb47	4	0.005691	0.019601	0.888805	418	3	-0.73535	0.13488	0.27605	0.999993	5270	1	-0.73535
Aim1	4	0.0056925	0.019606	0.888805	419	2	-0.22862	0.46401	0.61204	0.999993	11660	1	-0.22862
Ifna16	4	0.0057121	0.019667	0.888805	420	2	-0.36653	0.17431	0.33251	0.999993	6322	2	-0.36653
Rnf111	4	0.0057159	0.019683	0.888805	421	3	-0.83643	0.97803	0.97813	0.999993	19148	0	-0.83643
Zcchc5	4	0.005731	0.019738	0.888805	422	4	-0.76767	0.99427	0.99429	0.999993	19514	0	-0.76767
1700123I01Rik	4	0.0057458	0.019786	0.888805	423	1	0.49072	0.046315	0.11763	0.962651	2356	3	0.49072
Mettl2	4	0.0057499	0.019801	0.888805	424	4	-0.39731	0.99425	0.99427	0.999993	19513	0	-0.39731
Hint2	4	0.0057502	0.019802	0.888805	425	2	-0.56498	0.85562	0.85539	0.999993	16709	1	-0.56498
Esrp2	4	0.0057619	0.019835	0.888805	426	3	-0.93561	0.97672	0.97685	0.999993	19118	0	-0.93561
Prelid1	4	0.0057623	0.019836	0.888805	427	4	-0.51363	0.99424	0.99426	0.999993	19512	0	-0.51363
Cotl1	4	0.0057768	0.01988	0.888805	428	4	-0.63336	0.99422	0.99425	0.999993	19511	0	-0.63336
Pmpcb	4	0.0057991	0.019959	0.88891	429	4	-0.73006	0.9927	0.99272	0.999993	19481	0	-0.73006
Ncoa3	4	0.0058075	0.019981	0.88891	430	2	-0.37959	0.76178	0.77882	0.999993	15132	1	-0.37959
Ankrd10	4	0.0058525	0.020138	0.892238	431	1	0.2718	0.14058	0.28559	0.999993	5442	3	0.2718
Crcp	4	0.0058797	0.020236	0.892565	432	4	-0.59562	0.99412	0.99415	0.999993	19510	0	-0.59562
Hypk	4	0.005952	0.020494	0.893848	433	3	-1.0554	0.95874	0.9587	0.999993	18761	0	-1.0554
Eno2	4	0.0059591	0.020508	0.893848	434	1	0.19032	0.43775	0.58655	0.999993	11195	2	0.19032
Bmp8a	4	0.0060023	0.020666	0.893848	435	4	-0.43428	0.994	0.99404	0.999993	19509	0	-0.43428
Tnfaip6	4	0.0060077	0.020687	0.893848	436	3	-0.84863	0.94312	0.94316	0.999993	18453	0	-0.84863
Ros1	4	0.0060493	0.020831	0.893848	437	2	-0.4934	0.72039	0.7523	0.999993	14564	1	-0.4934
Hspb9	4	0.0060633	0.020881	0.893848	438	3	-0.78567	0.60574	0.69143	0.999993	13266	1	-0.78567
Osbp	4	0.0060658	0.020888	0.893848	439	2	-0.67099	0.064453	0.1521	0.972186	3035	1	-0.67099
Tars	3	0.006074	0.016642	0.884484	440	3	-0.74545	0.97991	0.98003	0.999993	19194	0	-0.74545
Slc35b4	4	0.0061191	0.02105	0.893848	441	2	-0.23001	0.90211	0.9021	0.999993	17631	0	-0.23001
Slc50a1	4	0.0061362	0.021108	0.893848	442	4	-0.44913	0.99386	0.99389	0.999993	19507	0	-0.44913
Rela	4	0.0061386	0.021116	0.893848	443	4	-0.59307	0.99386	0.99389	0.999993	19506	0	-0.59307
Vps13b	4	0.0061724	0.02123	0.893848	444	2	-0.17716	0.64432	0.71031	0.999993	13664	1	-0.17716
Fyb	4	0.0061854	0.021272	0.893848	445	3	-0.87604	0.66417	0.72051	0.999993	13893	1	-0.87604
Vmn2r35	4	0.0061916	0.021293	0.893848	446	4	-1.3138	0.99381	0.99384	0.999993	19504	0	-1.3138
Fkbp7	4	0.0061995	0.021316	0.893848	447	3	-0.70706	0.5227	0.65518	0.999993	12469	1	-0.70706
Hyal2	4	0.0062065	0.021337	0.893848	448	3	-0.88424	0.98114	0.9811	0.999993	19225	0	-0.88424
Cactin	4	0.006207	0.021339	0.893848	449	4	-0.77542	0.99379	0.99382	0.999993	19503	0	-0.77542
Prkca	4	0.0062076	0.021341	0.893848	450	3	-0.91393	0.88727	0.88719	0.999993	17346	0	-0.91393
Myo16	4	0.0062106	0.021351	0.893848	451	4	-0.39504	0.99379	0.99381	0.999993	19502	0	-0.39504
Mbd3	4	0.0062257	0.021407	0.893848	452	1	0.24187	0.11692	0.24572	0.999144	4727	2	0.24187
Kif21b	3	0.006234	0.017071	0.884484	453	2	-0.40124	0.92534	0.92542	0.999993	18122	0	-0.40124
Dnmt3l	4	0.0062419	0.02146	0.893848	454	3	-1.0336	0.88938	0.88931	0.999993	17383	0	-1.0336
Vmn1r78	4	0.006279	0.021573	0.893848	455	2	-0.353	0.023726	0.072821	0.962651	1440	2	-0.353
Glg1	4	0.0062826	0.021581	0.893848	456	3	-0.72337	0.79427	0.80232	0.999993	15642	1	-0.72337
Prokr2	3	0.0062895	0.017203	0.884484	457	3	-0.89077	0.98107	0.98121	0.999993	19223	0	-0.89077
H2afy	4	0.0063769	0.021887	0.893848	458	4	-0.67542	0.99362	0.99365	0.999993	19501	0	-0.67542
Slco3a1	3	0.0063777	0.017451	0.884484	459	3	-0.80328	0.99362	0.99376	0.999993	19500	0	-0.80328
Zfp422	3	0.0063788	0.017454	0.884484	460	2	-0.82587	0.92881	0.92895	0.999993	18185	0	-0.82587
Cdca7l	4	0.0063806	0.021903	0.893848	461	2	-0.68512	0.84463	0.84473	0.999993	16506	1	-0.68512
D930015E06Rik	4	0.0063807	0.021903	0.893848	462	3	-0.764	0.52983	0.65803	0.999993	12525	1	-0.764
Ccdc126	4	0.0063856	0.021916	0.893848	463	1	-0.078626	0.81083	0.81531	0.999993	15927	1	-0.078626
Olfr70	3	0.006404	0.017517	0.884484	464	3	-0.60502	0.9936	0.99373	0.999993	19499	0	-0.60502
Gm5615	4	0.0064121	0.021997	0.893848	465	4	-0.33648	0.99359	0.99361	0.999993	19498	0	-0.33648
Pphln1	4	0.0064291	0.022048	0.893848	466	4	-0.56943	0.99357	0.9936	0.999993	19497	0	-0.56943
Trove2	4	0.0064922	0.022246	0.893848	467	2	-0.059627	0.11867	0.24874	0.999993	4773	2	-0.059627
Atp1a1	4	0.006495	0.022257	0.893848	468	4	-0.61694	0.99351	0.99354	0.999993	19496	0	-0.61694
Sec63	4	0.0065456	0.022421	0.893848	469	3	-0.6128	0.45561	0.60387	0.999993	11508	1	-0.6128
Snrpd1	4	0.0065503	0.022438	0.893848	470	4	-0.60241	0.99345	0.99348	0.999993	19495	0	-0.60241
Arpc2	4	0.0065762	0.022521	0.893848	471	4	-1.1687	0.99342	0.99345	0.999993	19494	0	-1.1687
Chrd	4	0.0065861	0.022553	0.893848	472	4	-0.50001	0.99341	0.99344	0.999993	19493	0	-0.50001
Olfr1459	4	0.0065989	0.022595	0.893848	473	2	-0.23082	0.73794	0.76306	0.999993	14787	1	-0.23082
Map1lc3a	4	0.0066078	0.022623	0.893848	474	3	-0.90991	0.95108	0.95104	0.999993	18602	0	-0.90991
Sipa1l1	4	0.0066136	0.022642	0.893848	475	3	-1.1499	0.95013	0.9501	0.999993	18590	0	-1.1499
Slc45a2	4	0.0066172	0.022655	0.893848	476	4	-0.60098	0.99338	0.99341	0.999993	19491	0	-0.60098
Gtf2e2	4	0.0066284	0.022696	0.893848	477	4	-0.89805	0.99337	0.9934	0.999993	19490	0	-0.89805
Krtap2-4	4	0.0066508	0.02277	0.893848	478	4	-0.50565	0.99335	0.99337	0.999993	19489	0	-0.50565
Vmn2r62	4	0.0066522	0.022773	0.893848	479	1	0.10461	0.14015	0.28487	0.999993	5429	2	0.10461
Vmn2r7	4	0.0066742	0.022848	0.893848	480	3	-0.78097	0.64481	0.71058	0.999993	13668	1	-0.78097
Klra5	4	0.0067044	0.022957	0.893848	481	3	-0.81932	0.60339	0.69033	0.999993	13242	1	-0.81932
Elmo1	4	0.0067054	0.022961	0.893848	482	2	-0.17843	0.068827	0.16025	0.980445	3169	2	-0.17843
Snx21	4	0.0067129	0.022982	0.893848	483	4	-0.85248	0.99211	0.99212	0.999993	19470	0	-0.85248
Olfr668	4	0.0067214	0.023016	0.893848	484	3	-0.68645	0.72986	0.75803	0.999993	14690	1	-0.68645
Eif5a	3	0.0067452	0.018398	0.884484	485	3	-0.50338	0.99325	0.9934	0.999993	19487	0	-0.50338
Smarca5	4	0.006746	0.023109	0.893848	486	2	-0.44694	0.41865	0.56803	0.999993	10847	1	-0.44694
Stx2	4	0.0067587	0.02315	0.893848	487	1	0.18939	0.4108	0.56047	0.999993	10700	2	0.18939
Slxl1	4	0.0067717	0.023194	0.893848	488	2	-0.59258	0.14493	0.29278	0.999993	5578	1	-0.59258
Gpr12	4	0.0067917	0.023251	0.893848	489	3	-0.66781	0.73214	0.75945	0.999993	14724	1	-0.66781
Trim39	3	0.006794	0.018546	0.884484	490	2	-0.48082	0.54206	0.59076	0.999993	12640	1	-0.48082
Vmn1r61	4	0.0068078	0.023302	0.893848	491	3	-0.81417	0.8016	0.80792	0.999993	15766	1	-0.81417
Gjb1	4	0.0068337	0.02337	0.893848	492	2	-0.63748	0.17333	0.33156	0.999993	6305	1	-0.63748
Btbd3	4	0.006844	0.0234	0.893848	493	2	-0.45693	0.77206	0.78595	0.999993	15280	1	-0.45693
Obsl1	4	0.0068653	0.023464	0.894553	494	2	-0.47913	0.018009	0.057902	0.962651	1127	1	-0.47913
Lrrc52	4	0.0069036	0.023585	0.895696	495	4	-0.75216	0.99018	0.99016	0.999993	19431	0	-0.75216
Zyg11a	4	0.0069115	0.023603	0.895696	496	2	-0.6669	0.44624	0.59471	0.999993	11339	1	-0.6669
Epb4.1l2	3	0.0069139	0.018874	0.88601	497	1	-0.04492	0.82358	0.82362	0.999993	16133	0	-0.04492
Pthlh	4	0.0069205	0.023631	0.895696	498	4	-0.38648	0.99308	0.99309	0.999993	19486	0	-0.38648
Ammecr1l	4	0.0069636	0.023769	0.898795	499	2	-0.46263	0.8148	0.81855	0.999993	15994	1	-0.46263
2610008E11Rik	4	0.0069719	0.023804	0.898795	500	2	0.10363	0.12866	0.26562	0.999993	5082	2	0.10363
Olfr512	4	0.0070013	0.023911	0.901094	501	3	-0.69892	0.98214	0.9821	0.999993	19254	0	-0.69892
1700057G04Rik	4	0.0070252	0.023978	0.901889	502	2	-0.22428	0.28099	0.43532	0.999993	8298	1	-0.22428
Zfpl1	4	0.0070785	0.02415	0.903202	503	2	-0.058747	0.166	0.32452	0.999993	6175	2	-0.058747
Hars	4	0.0070999	0.024226	0.903297	504	3	-0.86614	0.89937	0.89933	0.999993	17578	0	-0.86614
Vmn1r9	4	0.0071179	0.024285	0.903297	505	4	-0.63004	0.99288	0.9929	0.999993	19485	0	-0.63004
Bbs9	4	0.0071311	0.024335	0.903297	506	4	-0.86781	0.99287	0.99288	0.999993	19484	0	-0.86781
Cog8	4	0.0071317	0.024336	0.903297	507	2	-0.1758	0.74194	0.76566	0.999993	14832	1	-0.1758
Dhrs7	4	0.0071639	0.024444	0.904403	508	3	-0.85516	0.62834	0.70234	0.999993	13480	1	-0.85516
Usp39	4	0.0071838	0.024506	0.904403	509	3	-1.1023	0.97289	0.97298	0.999993	19045	0	-1.1023
Ythdc1	4	0.0071949	0.024543	0.904403	510	3	-0.8294	0.67176	0.72459	0.999993	13977	1	-0.8294
Hdgf	3	0.0072107	0.019643	0.888805	511	2	-0.94658	0.94665	0.94688	0.999993	18522	0	-0.94658
Lrrc74a	4	0.0072372	0.024669	0.904403	512	3	-0.68451	0.71774	0.75064	0.999993	14532	1	-0.68451
Rbm39	4	0.007255	0.024728	0.904403	513	3	-1.0646	0.4632	0.61125	0.999993	11645	1	-1.0646
Ccdc12	4	0.0072701	0.024771	0.904403	514	4	-0.32415	0.99273	0.99274	0.999993	19483	0	-0.32415
Ccdc130	4	0.0072818	0.024805	0.904403	515	3	-0.85208	0.81771	0.82097	0.999993	16057	1	-0.85208
Tle2	4	0.0072928	0.024845	0.904403	516	4	-0.46199	0.99271	0.99272	0.999993	19482	0	-0.46199
Olfr1130	4	0.0072975	0.02486	0.904403	517	3	-0.79614	0.89645	0.89638	0.999993	17529	0	-0.79614
Aff2	4	0.0072997	0.024867	0.904403	518	4	-0.6459	0.99009	0.99007	0.999993	19429	0	-0.6459
Gm5108	4	0.0073448	0.025011	0.904655	519	2	-0.19257	0.91807	0.91807	0.999993	17983	0	-0.19257
Tcfl5	3	0.0073599	0.020018	0.88891	520	3	-0.88543	0.97219	0.97235	0.999993	19030	0	-0.88543
Pla2g16	4	0.0073604	0.025049	0.904655	521	3	-0.54475	0.70134	0.741	0.999993	14332	1	-0.54475
9230110C19Rik	4	0.0073711	0.025084	0.904655	522	3	-0.77638	0.73318	0.76006	0.999993	14736	1	-0.77638
Gfy	4	0.0073807	0.025115	0.904655	523	3	-0.82605	0.43864	0.58743	0.999993	11213	1	-0.82605
Pparg	3	0.0074337	0.020207	0.892565	524	2	-0.62672	0.92819	0.92833	0.999993	18170	0	-0.62672
Tkfc	4	0.0074514	0.025336	0.908308	525	2	-0.24606	0.40867	0.55836	0.999993	10665	1	-0.24606
Rhoh	4	0.007469	0.025395	0.908308	526	3	-0.62001	0.98273	0.9827	0.999993	19267	0	-0.62001
1700013F07Rik	4	0.0075046	0.025514	0.9109	527	3	-0.42343	0.98162	0.98158	0.999993	19241	0	-0.42343
Herpud1	3	0.0075806	0.020586	0.893848	528	2	-1.0088	0.76702	0.76719	0.999993	15203	0	-1.0088
Iqsec3	3	0.0076428	0.020747	0.893848	529	3	-0.72913	0.99236	0.99246	0.999993	19479	0	-0.72913
Taf8	4	0.0076644	0.025986	0.918538	530	3	-0.69534	0.60885	0.69289	0.999993	13295	1	-0.69534
Defb4	3	0.0076646	0.020811	0.893848	531	3	-0.72353	0.99234	0.99244	0.999993	19478	0	-0.72353
Gria2	4	0.007698	0.02608	0.918538	532	4	-0.37813	0.9923	0.99231	0.999993	19477	0	-0.37813
4930415F15Rik	4	0.0077009	0.026091	0.918538	533	3	-0.88025	0.76981	0.78439	0.999993	15248	1	-0.88025
Dohh	4	0.0077177	0.02614	0.918538	534	2	-0.12215	0.4355	0.58436	0.999993	11141	2	-0.12215
Peg3	4	0.0077195	0.026144	0.918538	535	3	-0.83702	0.46478	0.61276	0.999993	11672	1	-0.83702
Lce1a1	4	0.0077311	0.026187	0.918538	536	3	-0.69311	0.79573	0.80339	0.999993	15662	1	-0.69311
Zbtb8a	2	0.0077653	0.014774	0.8834	537	2	-0.71742	0.99223	0.99225	0.999993	19476	0	-0.71742
Slc6a9	4	0.0077709	0.026319	0.918538	538	3	-0.65727	0.98006	0.98009	0.999993	19200	0	-0.65727
Lca5	4	0.0077823	0.026355	0.918538	539	3	-0.90041	0.01075	0.035849	0.908127	741	1	-0.90041
Endod1	4	0.0078029	0.026423	0.918538	540	4	-0.45015	0.9922	0.99221	0.999993	19474	0	-0.45015
Tmub1	3	0.0078123	0.02121	0.893848	541	3	-0.56385	0.99219	0.9923	0.999993	19473	0	-0.56385
Ttc26	4	0.0078142	0.026463	0.918538	542	4	-0.5214	0.99219	0.99219	0.999993	19472	0	-0.5214
Vmn1r237	4	0.0078242	0.026491	0.918538	543	4	-0.36305	0.9916	0.99162	0.999993	19461	0	-0.36305
Gm6040	4	0.0078557	0.026598	0.918538	544	2	-0.50789	0.40708	0.55682	0.999993	10636	1	-0.50789
Pou3f1	3	0.0078567	0.021321	0.893848	545	3	-0.72594	0.99214	0.99225	0.999993	19471	0	-0.72594
Oasl2	4	0.0078737	0.026653	0.918538	546	3	-0.66366	0.89155	0.89149	0.999993	17423	0	-0.66366
Vmn1r74	4	0.0078774	0.026662	0.918538	547	2	-0.031943	0.46596	0.6139	0.999993	11694	2	-0.031943
Il1rap	3	0.0078877	0.021393	0.893848	548	3	-0.77415	0.9878	0.98797	0.999993	19371	0	-0.77415
Sgms1	4	0.0079307	0.026832	0.918811	549	2	-0.45008	0.23198	0.38803	0.999993	7382	1	-0.45008
Ecd	4	0.0079374	0.026847	0.918811	550	3	-0.73852	0.97147	0.97152	0.999993	19005	0	-0.73852
Lmbrd1	4	0.0079722	0.02696	0.918811	551	2	-0.29479	0.47582	0.62366	0.999993	11871	1	-0.29479
Brap	4	0.0079916	0.027019	0.918811	552	4	-0.5156	0.99201	0.99202	0.999993	19469	0	-0.5156
Cct3	4	0.0080204	0.02711	0.918811	553	3	-0.9439	0.8599	0.85962	0.999993	16793	0	-0.9439
Spef1	4	0.0080372	0.027165	0.918811	554	2	-0.2054	0.46795	0.61584	0.999993	11727	2	-0.2054
Usp8	3	0.0080698	0.021874	0.893848	555	3	-1.1636	0.99193	0.99204	0.999993	19468	0	-1.1636
Loxhd1	3	0.0080924	0.021934	0.893848	556	3	-0.46606	0.99191	0.99201	0.999993	19467	0	-0.46606
Tshb	4	0.0081063	0.027393	0.918811	557	3	-0.7911	0.84167	0.842	0.999993	16449	1	-0.7911
Nlrp14	4	0.0081176	0.02743	0.918811	558	2	-0.33681	0.19985	0.35708	0.999993	6778	2	-0.33681
Nap1l5	4	0.00814	0.027494	0.918811	559	3	-0.70538	0.97793	0.97805	0.999993	19146	0	-0.70538
Zfp58	4	0.0081436	0.027509	0.918811	560	2	-0.36238	0.84826	0.84815	0.999993	16567	1	-0.36238
BC017158	4	0.0081495	0.027528	0.918811	561	3	-0.73826	0.86835	0.86815	0.999993	16960	0	-0.73826
Abl2	3	0.0081531	0.022084	0.893848	562	1	0.27865	0.29316	0.42857	0.999993	8565	2	0.27865
Olfr1234	4	0.0081634	0.027568	0.918811	563	4	-0.45987	0.99184	0.99185	0.999993	19465	0	-0.45987
Ncam1	4	0.0081953	0.027671	0.918811	564	3	-0.65477	0.90287	0.90287	0.999993	17645	0	-0.65477
Evl	4	0.0081969	0.027679	0.918811	565	2	-0.068647	0.21041	0.36726	0.999993	6991	2	-0.068647
Fam189a2	3	0.008233	0.022283	0.893848	566	1	0.5848	0.058499	0.13692	0.964193	2839	2	0.5848
Vmn1r90	4	0.0082501	0.027853	0.918811	567	2	-0.17477	0.95158	0.95154	0.999993	18609	0	-0.17477
Agl	3	0.0082729	0.022387	0.893848	568	2	-0.62771	0.80561	0.80554	0.999993	15843	0	-0.62771
Tas2r140	4	0.0083152	0.028058	0.918811	569	3	-0.90404	0.9499	0.94986	0.999993	18585	0	-0.90404
Nrbp1	4	0.0083379	0.028134	0.918811	570	4	-0.67943	0.99166	0.99168	0.999993	19463	0	-0.67943
Thg1l	4	0.0083379	0.028134	0.918811	571	2	-0.24864	0.17148	0.32979	0.999993	6277	2	-0.24864
Slc41a3	4	0.0083677	0.02823	0.918811	572	4	-1.0615	0.98774	0.98773	0.999993	19368	0	-1.0615
Mrpl3	4	0.008402	0.028333	0.918811	573	3	-0.62506	0.91172	0.91168	0.999993	17844	0	-0.62506
Lrrc19	4	0.0084098	0.028353	0.918811	574	1	0.60387	0.018643	0.059793	0.962651	1169	2	0.60387
Btbd7	4	0.0084291	0.028419	0.918811	575	2	-0.54865	0.80408	0.80987	0.999993	15816	1	-0.54865
Itpr1	3	0.0084536	0.022849	0.893848	576	2	-1.1222	0.94266	0.94286	0.999993	18444	0	-1.1222
Cbr3	4	0.008463	0.028533	0.918811	577	2	-0.15085	0.74209	0.76576	0.999993	14834	1	-0.15085
Rictor	4	0.0084672	0.028547	0.918811	578	4	-0.5315	0.99153	0.99155	0.999993	19460	0	-0.5315
Atp10a	3	0.0084783	0.022906	0.893848	579	2	-0.94161	0.85397	0.85402	0.999993	16670	0	-0.94161
Olfr1445	4	0.0085004	0.02865	0.918811	580	3	-0.65876	0.3964	0.54652	0.999993	10443	1	-0.65876
4632428N05Rik	4	0.008515	0.028695	0.918811	581	4	-0.85914	0.99122	0.99124	0.999993	19454	0	-0.85914
Gzmd	4	0.0085227	0.028725	0.918811	582	4	-0.5183	0.99148	0.99151	0.999993	19459	0	-0.5183
Slc22a27	4	0.0085323	0.028747	0.918811	583	3	-0.70148	0.20883	0.36575	0.999993	6951	1	-0.70148
Esco1	3	0.0085649	0.023125	0.893848	584	2	-1.3265	0.12476	0.22231	0.992776	4968	1	-1.3265
Rfwd3	4	0.0085695	0.028873	0.918811	585	2	-0.10273	0.5938	0.68585	0.999993	13154	1	-0.10273
Mgarp	4	0.008589	0.028938	0.918811	586	4	-0.54405	0.99141	0.99143	0.999993	19458	0	-0.54405
Tas1r2	4	0.0086011	0.028983	0.918811	587	4	-0.66588	0.9914	0.99142	0.999993	19457	0	-0.66588
Gpr19	4	0.0086227	0.029055	0.918811	588	1	0.29167	0.11232	0.23787	0.998676	4569	2	0.29167
Aass	4	0.0086534	0.02916	0.918811	589	2	-0.20552	0.080665	0.18196	0.986467	3540	2	-0.20552
AU019823	3	0.0086724	0.023387	0.893848	590	3	-0.39078	0.98259	0.98276	0.999993	19263	0	-0.39078
Zfp398	4	0.0086759	0.029244	0.918811	591	1	-0.18152	0.021544	0.068116	0.962651	1333	1	-0.18152
Olfr1305	4	0.0086846	0.029271	0.918811	592	4	-0.53424	0.99132	0.99133	0.999993	19456	0	-0.53424
Txlng	4	0.008712	0.029362	0.918811	593	4	-0.62671	0.99129	0.9913	0.999993	19455	0	-0.62671
Olfr352	4	0.008723	0.029394	0.918811	594	3	-0.76353	0.71018	0.74609	0.999993	14443	1	-0.76353
Ssr4	4	0.0087291	0.029412	0.918811	595	2	-0.54662	0.97519	0.97531	0.999993	19086	0	-0.54662
2022-09-11	4	0.0087497	0.029485	0.918811	596	3	-0.81913	0.73159	0.75909	0.999993	14714	1	-0.81913
Eif2b4	4	0.0087749	0.029572	0.918811	597	3	-1.2277	0.86922	0.86902	0.999993	16977	0	-1.2277
Gm4906	4	0.0087823	0.029593	0.918811	598	1	-0.17015	0.90624	0.90622	0.999993	17720	0	-0.17015
Mrpl40	4	0.0088355	0.029755	0.918811	599	2	-0.28432	0.59698	0.68732	0.999993	13190	1	-0.28432
Gm5771	4	0.0088488	0.02979	0.918811	600	4	-0.45528	0.99115	0.99116	0.999993	19453	0	-0.45528
Pla1a	4	0.0088887	0.029909	0.918811	601	2	0.15085	0.0045185	0.01571	0.833004	352	2	0.15085
Tcof1	4	0.0088922	0.02992	0.918811	602	2	-0.43911	0.19599	0.35334	0.999993	6705	2	-0.43911
Olfml3	3	0.008938	0.024054	0.903021	603	3	-0.75085	0.99106	0.99116	0.999993	19452	0	-0.75085
Alcam	4	0.0089397	0.030076	0.918811	604	4	-0.84225	0.98895	0.98893	0.999993	19399	0	-0.84225
Gemin2	3	0.0089578	0.024108	0.903202	605	2	-1.2507	0.10685	0.19953	0.986467	4397	1	-1.2507
Hoxb2	4	0.0089949	0.030258	0.918811	606	4	-0.56451	0.99101	0.99101	0.999993	19451	0	-0.56451
Moxd1	4	0.0090011	0.030278	0.918811	607	3	-0.67909	0.19713	0.35441	0.999993	6730	1	-0.67909
Acoxl	4	0.0090097	0.030302	0.918811	608	3	-0.66237	0.59145	0.68478	0.999993	13121	1	-0.66237
Srp54b	4	0.0090231	0.03035	0.918811	609	4	-1.0987	0.99098	0.99097	0.999993	19450	0	-1.0987
Prkar1a	4	0.0090936	0.030573	0.918811	610	3	-1.8296	0.86861	0.86841	0.999993	16965	0	-1.8296
Olfr742	4	0.0091016	0.030597	0.918811	611	3	-0.61196	0.35407	0.50562	0.999993	9667	1	-0.61196
Vma21	4	0.009116	0.030636	0.918811	612	4	-0.48136	0.99088	0.99088	0.999993	19449	0	-0.48136
Prpf19	4	0.0091696	0.030821	0.918811	613	3	-0.84594	0.92093	0.921	0.999993	18046	0	-0.84594
Timm44	4	0.0091789	0.030851	0.918811	614	3	-0.90832	0.89521	0.89515	0.999993	17499	0	-0.90832
Krtdap	4	0.0091873	0.030872	0.918811	615	4	-0.42783	0.99081	0.9908	0.999993	19448	0	-0.42783
Klk1b27	4	0.0092023	0.030927	0.918811	616	3	-0.5994	0.59787	0.68773	0.999993	13198	1	-0.5994
Pgpep1l	4	0.0092064	0.03094	0.918811	617	4	-0.79515	0.99079	0.99078	0.999993	19447	0	-0.79515
Gapvd1	4	0.0092127	0.030959	0.918811	618	3	-0.66586	0.97311	0.97318	0.999993	19050	0	-0.66586
Gjd2	4	0.0092361	0.031038	0.918811	619	3	-0.74224	0.6346	0.7054	0.999993	13565	1	-0.74224
Zfp558	3	0.0092443	0.024872	0.904403	620	3	-1.1027	0.99076	0.99088	0.999993	19446	0	-1.1027
Cyct	4	0.0092543	0.031087	0.918811	621	4	-0.83044	0.9877	0.98769	0.999993	19367	0	-0.83044
Dao	4	0.0092611	0.031111	0.918811	622	3	-0.55755	0.7987	0.80568	0.999993	15714	1	-0.55755
Defa-rs7	3	0.0092714	0.024947	0.904655	623	2	-1.0709	0.93	0.93012	0.999993	18202	0	-1.0709
Tbl2	4	0.0092831	0.031183	0.918811	624	4	-0.353	0.99072	0.99071	0.999993	19445	0	-0.353
Prdm10	4	0.0092889	0.031209	0.918811	625	3	-1.2204	0.044319	0.11382	0.962651	2277	1	-1.2204
Papd5	4	0.0092895	0.031209	0.918811	626	4	-0.60527	0.99071	0.9907	0.999993	19444	0	-0.60527
Eif3b	4	0.0092949	0.031223	0.918811	627	2	-0.82547	0.55731	0.66951	0.999993	12786	1	-0.82547
1700055N04Rik	4	0.0093143	0.031284	0.918811	628	2	-0.10095	0.2755	0.4299	0.999993	8197	2	-0.10095
Supt6	4	0.0093248	0.031312	0.918811	629	4	-0.70491	0.99068	0.99066	0.999993	19442	0	-0.70491
Ugt2b37	4	0.0093275	0.031319	0.918811	630	3	-0.65316	0.43401	0.58293	0.999993	11109	1	-0.65316
Krt19	3	0.0093512	0.025155	0.904655	631	1	0.34032	0.20441	0.32188	0.999993	6861	2	0.34032
Bcl6b	4	0.0093675	0.031459	0.918811	632	1	0.3083	0.11666	0.24527	0.998676	4716	2	0.3083
Lce1e	4	0.0094029	0.031566	0.918811	633	3	-0.59642	0.40759	0.5573	0.999993	10645	1	-0.59642
1700037C18Rik	4	0.009421	0.031618	0.918811	634	3	-0.69987	0.94696	0.94692	0.999993	18524	0	-0.69987
Mpv17	4	0.0094275	0.031636	0.918811	635	3	-0.63463	0.96853	0.96853	0.999993	18954	0	-0.63463
Mcoln1	4	0.0094739	0.031786	0.918811	636	2	-0.1573	0.15546	0.31005	0.999993	5906	2	-0.1573
Emc7	4	0.0094873	0.031833	0.918811	637	3	-0.8543	0.15314	0.30623	0.999993	5825	1	-0.8543
AU040320	4	0.0094931	0.031854	0.918811	638	4	-0.45993	0.99051	0.99049	0.999993	19440	0	-0.45993
Olfr1065	4	0.0095042	0.031883	0.918811	639	3	-0.65141	0.97384	0.9739	0.999993	19062	0	-0.65141
Akap12	4	0.0095241	0.031948	0.918811	640	4	-0.36859	0.99048	0.99046	0.999993	19439	0	-0.36859
Bpifa6	4	0.0095271	0.031954	0.918811	641	2	-0.12789	0.80112	0.80756	0.999993	15757	1	-0.12789
Vmn1r116	2	0.0095706	0.018103	0.884484	642	2	-0.80137	0.99043	0.99042	0.999993	19438	0	-0.80137
Ccdc63	4	0.0095803	0.032129	0.918811	643	3	-0.36998	0.9147	0.9147	0.999993	17913	0	-0.36998
Padi1	3	0.0095805	0.025714	0.916371	644	2	-0.92812	0.73925	0.7404	0.999993	14797	1	-0.92812
Zfp217	4	0.009584	0.032141	0.918811	645	3	-0.78194	0.56959	0.67482	0.999993	12896	1	-0.78194
Rps3a1	4	0.0096109	0.032224	0.918811	646	4	-0.80861	0.99039	0.99038	0.999993	19437	0	-0.80861
Atp6v0d1	4	0.0096187	0.03225	0.918811	647	3	-0.96614	0.77557	0.78846	0.999993	15334	1	-0.96614
Gm2927	4	0.0096334	0.032297	0.918811	648	2	-0.07964	0.40798	0.55768	0.999993	10651	2	-0.07964
Kin	4	0.0096694	0.032425	0.918811	649	3	-0.83188	0.94637	0.94634	0.999993	18517	0	-0.83188
Fbxo34	3	0.0096718	0.02596	0.918538	650	3	-0.58942	0.99033	0.99046	0.999993	19436	0	-0.58942
Lrp1	4	0.0096755	0.032442	0.918811	651	2	-0.73613	0.88706	0.88697	0.999993	17342	0	-0.73613
Puf60	4	0.0096866	0.032474	0.918811	652	1	0.45374	0.094393	0.20668	0.986467	4012	3	0.45374
Copz1	4	0.0096937	0.0325	0.918811	653	3	-0.99881	0.59952	0.68851	0.999993	13211	1	-0.99881
Rps15	3	0.0097074	0.026053	0.918538	654	2	-2.4664	0.77753	0.77765	0.999993	15375	0	-2.4664
Stmn4	4	0.0097133	0.032571	0.918811	655	4	-0.35957	0.99029	0.99027	0.999993	19434	0	-0.35957
Muc1	4	0.0097398	0.032653	0.918811	656	2	-0.1193	0.38175	0.53229	0.999993	10179	1	-0.1193
Rab11fip5	3	0.0097602	0.026199	0.918538	657	2	-1.1954	0.62174	0.64469	0.999993	13412	1	-1.1954
Bub1	4	0.009793	0.032813	0.918811	658	3	-0.70532	0.25467	0.40985	0.999993	7807	1	-0.70532
Megf6	4	0.0097961	0.032823	0.918811	659	3	-0.7091	0.63691	0.70657	0.999993	13591	1	-0.7091
Prss30	4	0.0098014	0.032836	0.918811	660	4	-0.5132	0.9902	0.99018	0.999993	19432	0	-0.5132
Txndc11	4	0.0098332	0.032944	0.918811	661	4	-0.65366	0.99017	0.99014	0.999993	19430	0	-0.65366
Rab31	4	0.0098665	0.033044	0.918811	662	3	-0.64698	0.7075	0.74455	0.999993	14411	1	-0.64698
Mgl2	4	0.0098883	0.033107	0.918811	663	3	-0.64533	0.94223	0.94225	0.999993	18437	0	-0.64533
Necap2	3	0.00991	0.026583	0.918538	664	2	-0.55191	0.85034	0.85035	0.999993	16595	0	-0.55191
Krtap6-2	4	0.0099148	0.033191	0.918811	665	2	-0.43247	0.44716	0.5956	0.999993	11353	2	-0.43247
Kbtbd7	4	0.0099333	0.033246	0.918811	666	3	-0.92416	0.9481	0.94807	0.999993	18549	0	-0.92416
Stk32c	3	0.0099415	0.026659	0.918538	667	2	-1.0307	0.40538	0.51101	0.999993	10602	1	-1.0307
BC068281	4	0.009944	0.033284	0.918811	668	4	-0.38091	0.99006	0.99002	0.999993	19428	0	-0.38091
Prrg1	4	0.0099525	0.03331	0.918811	669	3	-0.45943	0.86943	0.86923	0.999993	16982	0	-0.45943
Cwc15	4	0.0099537	0.033313	0.918811	670	3	-1.06	0.98133	0.98129	0.999993	19228	0	-1.06
Dbndd2	4	0.0099827	0.033409	0.918811	671	2	-0.43378	0.053655	0.13177	0.964193	2658	2	-0.43378
Prepl	4	0.0099879	0.033432	0.918811	672	4	-0.45994	0.99001	0.98998	0.999993	19427	0	-0.45994
Srp72	4	0.0099964	0.033452	0.918811	673	4	-0.4444	0.99	0.98997	0.999993	19426	0	-0.4444
Akp3	4	0.0099975	0.033458	0.918811	674	3	-0.59742	0.29676	0.45039	0.999993	8641	1	-0.59742
Zc3h7a	4	0.010014	0.033511	0.918811	675	3	-0.6295	0.51028	0.65014	0.999993	12364	1	-0.6295
Impa1	4	0.010059	0.033653	0.918811	676	1	0.18994	0.48299	0.63067	0.999993	12000	2	0.18994
Emd	4	0.010076	0.033704	0.918811	677	4	-0.36355	0.98992	0.98989	0.999993	19425	0	-0.36355
Perm1	4	0.010083	0.033724	0.918811	678	3	-0.78215	0.17991	0.33787	0.999993	6416	1	-0.78215
Vps8	4	0.010107	0.033798	0.918811	679	2	-0.4945	0.81773	0.82098	0.999993	16058	1	-0.4945
Wfdc10	4	0.01011	0.033808	0.918811	680	4	-0.47985	0.98989	0.98985	0.999993	19424	0	-0.47985
Sgol2a	4	0.010113	0.033817	0.918811	681	2	-0.41611	0.051907	0.12842	0.962651	2596	2	-0.41611
Meiob	4	0.010143	0.033909	0.918811	682	4	-0.53708	0.98986	0.98982	0.999993	19423	0	-0.53708
Trpm6	4	0.010153	0.033944	0.918811	683	4	-0.68755	0.98985	0.98981	0.999993	19422	0	-0.68755
Dbr1	4	0.010157	0.033951	0.918811	684	3	-1.0118	0.91371	0.91368	0.999993	17885	0	-1.0118
Nipa1	4	0.010165	0.033985	0.918811	685	2	-0.50684	0.96278	0.96274	0.999993	18837	0	-0.50684
Slc23a2	4	0.010179	0.034031	0.918811	686	3	-0.70381	0.81273	0.81687	0.999993	15955	1	-0.70381
Hdac1	4	0.010207	0.03412	0.918811	687	3	-1.0035	0.22524	0.38158	0.999993	7269	1	-1.0035
Hsdl2	4	0.010218	0.034153	0.918811	688	2	-0.081635	0.4834	0.63108	0.999993	12008	1	-0.081635
Yme1l1	3	0.010269	0.027498	0.918811	689	2	-0.67492	0.43168	0.52536	0.999993	11066	1	-0.67492
Ccdc77	4	0.010271	0.034331	0.918811	690	2	-0.22335	0.35546	0.50691	0.999993	9694	1	-0.22335
Olfr65	4	0.010277	0.034351	0.918811	691	4	-0.45414	0.98972	0.98969	0.999993	19421	0	-0.45414
Mfsd7c	3	0.01029	0.02756	0.918811	692	3	-0.48855	0.98971	0.98985	0.999993	19420	0	-0.48855
Kcnc3	4	0.010325	0.034506	0.918811	693	2	-0.43293	0.76779	0.783	0.999993	15217	1	-0.43293
Vmn1r191	4	0.010351	0.034602	0.918811	694	3	-0.65183	0.93826	0.93824	0.999993	18365	0	-0.65183
AI413582	4	0.010355	0.034614	0.918811	695	4	-0.65307	0.98964	0.98961	0.999993	19419	0	-0.65307
Pla2g4c	4	0.010377	0.034683	0.918811	696	3	-0.73451	0.83724	0.83799	0.999993	16379	1	-0.73451
Alg14	4	0.010388	0.034724	0.918811	697	4	-0.51604	0.98961	0.98957	0.999993	19418	0	-0.51604
Brf1	4	0.010397	0.034759	0.918811	698	4	-0.52379	0.9896	0.98957	0.999993	19417	0	-0.52379
Orm3	4	0.010409	0.034798	0.918811	699	4	-0.48063	0.98959	0.98956	0.999993	19416	0	-0.48063
Cort	4	0.01042	0.034838	0.918811	700	4	-0.55434	0.9878	0.98778	0.999993	19370	0	-0.55434
Zfp41	4	0.010431	0.034868	0.918811	701	2	-0.18349	0.42447	0.5737	0.999993	10947	1	-0.18349
Slc39a13	4	0.01045	0.034928	0.918811	702	3	-0.58379	0.47556	0.62339	0.999993	11864	1	-0.58379
Retsat	4	0.010472	0.035001	0.918811	703	4	-0.44561	0.98953	0.98949	0.999993	19415	0	-0.44561
Taf7	4	0.010484	0.035041	0.918811	704	4	-0.65078	0.98775	0.98774	0.999993	19369	0	-0.65078
Pvrl4	4	0.010518	0.035152	0.918811	705	4	-0.44417	0.98948	0.98946	0.999993	19414	0	-0.44417
Mcf2	4	0.010546	0.035245	0.918811	706	3	-0.74766	0.96816	0.96816	0.999993	18944	0	-0.74766
Gcc2	4	0.010572	0.035319	0.918811	707	4	-0.305	0.98943	0.9894	0.999993	19413	0	-0.305
Cadm4	4	0.01059	0.035375	0.918811	708	1	-0.011222	0.028272	0.081945	0.962651	1617	1	-0.011222
Gm11128	4	0.010598	0.035393	0.918811	709	2	-0.26892	0.076169	0.17374	0.984035	3411	2	-0.26892
Med8	4	0.0106	0.0354	0.918811	710	3	-0.81959	0.97654	0.97666	0.999993	19114	0	-0.81959
Zc3h12a	3	0.010613	0.028376	0.918811	711	3	-0.4435	0.98939	0.98951	0.999993	19412	0	-0.4435
Aqp6	4	0.010617	0.035449	0.918811	712	3	-0.77517	0.98135	0.98132	0.999993	19230	0	-0.77517
Pax9	4	0.01063	0.035494	0.918811	713	3	-0.71561	0.95682	0.95675	0.999993	18719	0	-0.71561
Ube2e3	4	0.010643	0.035538	0.918811	714	2	-0.56559	0.94581	0.94576	0.999993	18502	0	-0.56559
Ctdsp1	3	0.010668	0.02852	0.918811	715	2	-0.65644	0.65318	0.66804	0.999993	13774	1	-0.65644
Plekha4	4	0.010674	0.035624	0.918811	716	3	-0.71906	0.92766	0.9278	0.999993	18160	0	-0.71906
Hipk2	4	0.010679	0.035637	0.918811	717	4	-0.55204	0.98932	0.9893	0.999993	19411	0	-0.55204
Polr2d	4	0.01068	0.035639	0.918811	718	4	-1.1153	0.98932	0.9893	0.999993	19410	0	-1.1153
Thsd1	4	0.010684	0.035648	0.918811	719	4	-0.58563	0.98932	0.9893	0.999993	19409	0	-0.58563
Skint2	4	0.010686	0.035652	0.918811	720	3	-0.58434	0.98611	0.98607	0.999993	19327	0	-0.58434
Clk1	4	0.010689	0.035659	0.918811	721	3	-0.72527	0.63513	0.70565	0.999993	13573	1	-0.72527
Fam129a	4	0.010697	0.035682	0.918811	722	4	-0.44356	0.9893	0.98929	0.999993	19408	0	-0.44356
Rnf125	4	0.010697	0.035683	0.918811	723	1	0.40129	0.049655	0.12404	0.962651	2491	3	0.40129
Gadd45gip1	4	0.0107	0.035693	0.918811	724	2	-0.62452	0.94353	0.94357	0.999993	18461	0	-0.62452
Vmn2r33	3	0.010708	0.028625	0.918811	725	1	0.73628	0.004713	0.01304	0.817342	363	2	0.73628
A230046K03Rik	3	0.010727	0.028675	0.918811	726	3	-0.72904	0.98927	0.9894	0.999993	19407	0	-0.72904
Zfp157	4	0.01075	0.035849	0.918811	727	2	-0.24293	0.65726	0.71695	0.999993	13820	1	-0.24293
Asap2	4	0.010766	0.035895	0.918811	728	3	-0.58678	0.74439	0.76724	0.999993	14867	1	-0.58678
Olfr531	4	0.010803	0.036026	0.918811	729	1	-0.060431	0.24295	0.39852	0.999993	7592	1	-0.060431
Mgp	3	0.010828	0.028942	0.918811	730	2	-0.19548	0.44519	0.53281	0.999993	11322	1	-0.19548
Foxi3	3	0.010853	0.029002	0.918811	731	2	-0.83865	0.20572	0.32345	0.999993	6886	1	-0.83865
Cpd	4	0.010884	0.03627	0.918811	732	3	-0.89567	0.75046	0.77121	0.999993	14954	1	-0.89567
Plagl1	4	0.010909	0.036342	0.918811	733	1	0.50658	0.02948	0.084415	0.962651	1673	3	0.50658
Ust	4	0.010926	0.03639	0.918811	734	4	-0.41467	0.98907	0.98906	0.999993	19406	0	-0.41467
Atp6v1c2	3	0.010947	0.029266	0.918811	735	2	-0.2265	0.10953	0.20302	0.986467	4488	1	-0.2265
Krt77	4	0.010952	0.036457	0.918811	736	4	-0.43163	0.98905	0.98904	0.999993	19405	0	-0.43163
Tmem88	4	0.010964	0.036492	0.918811	737	4	-0.45682	0.98904	0.98903	0.999993	19404	0	-0.45682
Tlr6	4	0.01097	0.03651	0.918811	738	2	-0.6185	0.84417	0.8443	0.999993	16499	1	-0.6185
Lrrc24	3	0.010974	0.029331	0.918811	739	3	-0.7545	0.98903	0.98914	0.999993	19403	0	-0.7545
Prpf3	4	0.011012	0.03664	0.918811	740	4	-0.39105	0.98899	0.98897	0.999993	19402	0	-0.39105
Mbl2	4	0.011018	0.03666	0.918811	741	3	-0.61853	0.63689	0.70656	0.999993	13590	1	-0.61853
Lsm11	4	0.011026	0.036691	0.918811	742	4	-0.59245	0.98897	0.98896	0.999993	19401	0	-0.59245
Adh6a	3	0.011027	0.029459	0.918811	743	1	-0.20305	0.77573	0.77583	0.999993	15339	0	-0.20305
Myo1h	4	0.011032	0.036703	0.918811	744	4	-0.48706	0.98897	0.98895	0.999993	19400	0	-0.48706
Olfr794	4	0.011048	0.036759	0.918811	745	2	-0.45784	0.82628	0.82825	0.999993	16192	1	-0.45784
Fam228a	4	0.011067	0.036812	0.918811	746	3	-0.75105	0.86915	0.86895	0.999993	16975	0	-0.75105
Klhl11	4	0.011068	0.036814	0.918811	747	1	0.022919	0.55191	0.6672	0.999993	12732	1	0.022919
Atp5h	4	0.011088	0.03688	0.918811	748	3	-1.0754	0.97399	0.97406	0.999993	19066	0	-1.0754
Pla2g4d	4	0.011134	0.037027	0.918811	749	4	-0.3525	0.98887	0.98885	0.999993	19398	0	-0.3525
Tbccd1	4	0.011136	0.037031	0.918811	750	4	-0.30555	0.98886	0.98885	0.999993	19397	0	-0.30555
Zfp867	4	0.011139	0.037042	0.918811	751	2	-0.33525	0.40932	0.559	0.999993	10679	2	-0.33525
Kcnh7	4	0.011162	0.037115	0.918811	752	4	-0.26156	0.98884	0.98882	0.999993	19396	0	-0.26156
Trappc3	4	0.011175	0.037151	0.918811	753	2	-0.44188	0.95406	0.95398	0.999993	18664	0	-0.44188
Med21	4	0.011188	0.03719	0.918811	754	3	-0.89115	0.13637	0.27853	0.999993	5316	1	-0.89115
Neurod4	4	0.011193	0.037209	0.918811	755	3	-0.64401	0.90608	0.90606	0.999993	17712	0	-0.64401
Zfp456	3	0.011199	0.029876	0.918811	756	2	-1.0783	0.89675	0.89686	0.999993	17533	0	-1.0783
Gpr63	3	0.011215	0.029919	0.918811	757	3	-0.74177	0.98878	0.98891	0.999993	19395	0	-0.74177
A2m	3	0.011226	0.029951	0.918811	758	2	-0.51838	0.69726	0.70333	0.999993	14284	1	-0.51838
Kri1	4	0.011228	0.037308	0.918811	759	1	0.012907	0.80461	0.81028	0.999993	15825	1	0.012907
Gm1587	3	0.011241	0.029986	0.918811	760	2	-0.96525	0.32106	0.46168	0.999993	9109	1	-0.96525
Pcyox1	4	0.011279	0.037478	0.918811	761	3	-0.86133	0.98463	0.98457	0.999993	19299	0	-0.86133
Aurkaip1	4	0.011281	0.037482	0.918811	762	2	-0.05599	0.038857	0.10306	0.962651	2058	2	-0.05599
8030411F24Rik	4	0.011282	0.037483	0.918811	763	3	-0.65211	0.90363	0.90362	0.999993	17658	0	-0.65211
Polm	4	0.011304	0.037559	0.918811	764	4	-0.66053	0.9887	0.98869	0.999993	19393	0	-0.66053
Kdsr	4	0.011315	0.037586	0.918811	765	4	-0.4601	0.98868	0.98868	0.999993	19392	0	-0.4601
Jup	4	0.011317	0.037592	0.918811	766	3	-0.74091	0.68727	0.73309	0.999993	14171	1	-0.74091
1700024G13Rik	3	0.011321	0.030194	0.918811	767	2	-1.1993	0.95113	0.9514	0.999993	18603	0	-1.1993
Olfr1162	4	0.011334	0.037647	0.918811	768	2	-0.59187	0.067913	0.1585	0.979292	3139	1	-0.59187
Tpst1	4	0.011339	0.037666	0.918811	769	4	-0.66749	0.98866	0.98866	0.999993	19391	0	-0.66749
Ppp6c	4	0.011371	0.03777	0.918811	770	3	-0.87567	0.86316	0.86293	0.999993	16849	0	-0.87567
Eif3j2	4	0.011386	0.037818	0.918811	771	3	-1.003	0.93886	0.93886	0.999993	18379	0	-1.003
Hexb	4	0.011416	0.037906	0.918811	772	4	-0.72649	0.98858	0.98858	0.999993	19390	0	-0.72649
Scn3b	3	0.011421	0.030436	0.918811	773	2	-1.2586	0.74439	0.7452	0.999993	14866	1	-1.2586
Olfr596	4	0.011422	0.037926	0.918811	774	4	-0.63138	0.98858	0.98857	0.999993	19389	0	-0.63138
Ssna1	4	0.01144	0.037986	0.918811	775	2	-0.30422	0.79833	0.80539	0.999993	15705	1	-0.30422
Olfr477	4	0.01144	0.037986	0.918811	776	2	-0.43002	0.45102	0.59932	0.999993	11431	2	-0.43002
Defb48	3	0.011442	0.030484	0.918811	777	3	-0.65196	0.98856	0.98871	0.999993	19388	0	-0.65196
Wdr59	4	0.011457	0.03804	0.918811	778	4	-0.56008	0.98854	0.98854	0.999993	19387	0	-0.56008
Cerk	3	0.011466	0.030536	0.918811	779	1	-0.17999	0.75849	0.75877	0.999993	15084	1	-0.17999
St3gal1	4	0.011493	0.038132	0.918811	780	2	-0.14743	0.44017	0.58893	0.999993	11238	1	-0.14743
Aqp3	3	0.011545	0.030727	0.918811	781	3	-0.44563	0.96996	0.97012	0.999993	18976	0	-0.44563
Cpa5	4	0.011598	0.038467	0.918811	782	4	-0.59801	0.9884	0.9884	0.999993	19386	0	-0.59801
Icam4	4	0.011599	0.038471	0.918811	783	2	-0.35071	0.0034505	0.012149	0.817342	275	1	-0.35071
Zfp65	4	0.0116	0.038471	0.918811	784	1	0.1164	0.1344	0.27523	0.999993	5260	2	0.1164
Prima1	3	0.011625	0.030926	0.918811	785	2	-0.79213	0.79217	0.79225	0.999993	15608	0	-0.79213
Anxa10	4	0.011653	0.038627	0.918811	786	2	-0.32485	0.29135	0.4452	0.999993	8518	1	-0.32485
Tmem206	4	0.011659	0.038646	0.918811	787	3	-0.69283	0.96727	0.96725	0.999993	18924	0	-0.69283
Prcc	4	0.011672	0.038684	0.918811	788	2	-0.64392	0.77435	0.78758	0.999993	15314	1	-0.64392
1700011I03Rik	3	0.011705	0.031126	0.918811	789	1	0.23155	0.29262	0.42795	0.999993	8551	2	0.23155
Pou6f1	4	0.011728	0.038858	0.918811	790	4	-0.72363	0.98827	0.98827	0.999993	19383	0	-0.72363
Ppt1	4	0.011747	0.03892	0.918811	791	4	-0.55387	0.98825	0.98825	0.999993	19382	0	-0.55387
Olfr365	4	0.011759	0.038959	0.918811	792	2	-0.195	0.1649	0.32343	0.999993	6151	1	-0.195
Snrpb	4	0.011812	0.03912	0.918811	793	2	0.15419	0.11394	0.24067	0.998676	4624	2	0.15419
Ppp1r3a	4	0.011816	0.039132	0.918811	794	4	-0.58924	0.98818	0.98818	0.999993	19381	0	-0.58924
Lamc1	4	0.011825	0.039164	0.918811	795	4	-0.39714	0.98817	0.98817	0.999993	19380	0	-0.39714
Gykl1	4	0.011832	0.039182	0.918811	796	3	-0.6376	0.4216	0.57093	0.999993	10896	1	-0.6376
Uspl1	4	0.011835	0.039202	0.918811	797	4	-0.62841	0.98816	0.98816	0.999993	19379	0	-0.62841
Tmprss5	4	0.011844	0.03923	0.918811	798	3	-0.60069	0.39251	0.54271	0.999993	10369	1	-0.60069
Eif2b5	4	0.011858	0.039268	0.918811	799	4	-0.64407	0.98814	0.98814	0.999993	19378	0	-0.64407
Camk2g	4	0.011865	0.039283	0.918811	800	1	0.34238	0.020173	0.064192	0.962651	1258	2	0.34238
Fbxl2	2	0.011875	0.022366	0.893848	801	2	-0.91668	0.98813	0.98814	0.999993	19377	0	-0.91668
Gzmf	4	0.011918	0.039449	0.918811	802	1	0.35919	0.026352	0.078104	0.962651	1534	2	0.35919
Slc30a6	4	0.011923	0.039462	0.918811	803	3	-0.72865	0.2942	0.44788	0.999993	8585	1	-0.72865
Crym	4	0.011928	0.039481	0.918811	804	4	-0.36929	0.98807	0.98807	0.999993	19376	0	-0.36929
Acot4	4	0.011932	0.039491	0.918811	805	3	-0.69412	0.34938	0.50111	0.999993	9586	1	-0.69412
Hipk4	4	0.01194	0.039512	0.918811	806	2	-0.54052	0.91652	0.91655	0.999993	17947	0	-0.54052
Olfr1484	4	0.011954	0.039556	0.918811	807	2	-0.53006	0.13223	0.27159	0.999993	5189	1	-0.53006
Ctdspl2	4	0.011971	0.03961	0.918811	808	1	0.36778	0.02639	0.078191	0.962651	1536	2	0.36778
Ids	4	0.011987	0.039663	0.918811	809	3	-0.79704	0.78474	0.7952	0.999993	15493	1	-0.79704
Ccdc105	4	0.012024	0.039775	0.918811	810	1	0.1002	0.83231	0.83359	0.999993	16292	1	0.1002
Ppp2r3c	4	0.012034	0.039806	0.918811	811	3	-0.60212	0.52021	0.65415	0.999993	12448	1	-0.60212
Ppil4	4	0.012052	0.039861	0.918811	812	4	-0.49495	0.98795	0.98795	0.999993	19375	0	-0.49495
Oxa1l	4	0.012059	0.039879	0.918811	813	3	-0.86572	0.88541	0.8853	0.999993	17303	0	-0.86572
Hspa12b	4	0.012067	0.039908	0.918811	814	4	-0.5178	0.98793	0.98793	0.999993	19374	0	-0.5178
Sf3b1	4	0.012114	0.04005	0.918811	815	4	-0.97191	0.98789	0.98788	0.999993	19373	0	-0.97191
Zfp518a	4	0.01213	0.040096	0.918811	816	1	0.55331	0.082817	0.1859	0.986467	3608	3	0.55331
Npsr1	4	0.01214	0.040125	0.918811	817	4	-0.26625	0.98786	0.98785	0.999993	19372	0	-0.26625
Dpf1	4	0.012143	0.040134	0.918811	818	2	-0.6621	0.51847	0.65345	0.999993	12432	1	-0.6621
Rps27a	4	0.012163	0.040202	0.918811	819	3	-1.5672	0.057145	0.13835	0.964193	2789	1	-1.5672
Nr3c2	4	0.012183	0.040268	0.918811	820	1	0.067706	0.4812	0.6289	0.999993	11969	2	0.067706
Galc	4	0.012184	0.040269	0.918811	821	2	-0.65649	0.88535	0.88524	0.999993	17301	0	-0.65649
Krtap4-2	4	0.012232	0.040411	0.918811	822	3	-0.67668	0.91096	0.9109	0.999993	17819	0	-0.67668
Usp47	4	0.012238	0.040433	0.918811	823	2	-0.63	0.24984	0.40523	0.999993	7722	1	-0.63
Fpgs	4	0.012258	0.040498	0.918811	824	3	-0.75969	0.58793	0.68313	0.999993	13070	1	-0.75969
Wfdc17	4	0.01229	0.040603	0.918811	825	2	-0.40354	0.94018	0.94019	0.999993	18400	0	-0.40354
Dnajc7	4	0.012299	0.040632	0.918811	826	2	-0.52078	0.90895	0.90892	0.999993	17781	0	-0.52078
Sacm1l	4	0.012301	0.040637	0.918811	827	3	-0.78197	0.83779	0.83848	0.999993	16390	1	-0.78197
Ccsap	3	0.012303	0.032634	0.918811	828	1	-0.051833	0.11102	0.20488	0.986467	4528	1	-0.051833
Lppr3	4	0.012319	0.040691	0.918811	829	4	-0.79438	0.98768	0.98766	0.999993	19366	0	-0.79438
Ak2	4	0.01232	0.040693	0.918811	830	3	-0.7245	0.98673	0.98665	0.999993	19338	0	-0.7245
Sh2d7	4	0.01232	0.040693	0.918811	831	3	-0.65941	0.75332	0.77314	0.999993	15000	1	-0.65941
Stxbp2	4	0.012355	0.040807	0.918811	832	4	-0.66501	0.98765	0.98762	0.999993	19365	0	-0.66501
Olfr972	4	0.012368	0.040845	0.918811	833	3	-0.74941	0.94014	0.94015	0.999993	18398	0	-0.74941
Defb45	4	0.012392	0.040911	0.918811	834	3	-0.71314	0.7928	0.80117	0.999993	15619	1	-0.71314
Spats1	4	0.012396	0.040922	0.918811	835	2	0.11764	0.068575	0.15976	0.980243	3160	2	0.11764
Gprin3	4	0.012396	0.040924	0.918811	836	4	-0.41733	0.9876	0.98758	0.999993	19364	0	-0.41733
Tbc1d19	3	0.012415	0.032908	0.918811	837	3	-0.82194	0.98758	0.98775	0.999993	19363	0	-0.82194
Napepld	4	0.012416	0.040986	0.918811	838	2	-0.29003	0.18163	0.33955	0.999993	6441	2	-0.29003
Zfp9	4	0.012442	0.041057	0.918811	839	3	-0.53857	0.98	0.98003	0.999993	19198	0	-0.53857
Dis3	4	0.012502	0.041175	0.918811	840	1	-0.032486	0.21434	0.37106	0.999993	7056	1	-0.032486
Sfxn2	4	0.012532	0.041235	0.918811	841	2	-0.517	0.90856	0.90853	0.999993	17774	0	-0.517
Cspp1	4	0.012555	0.041282	0.918811	842	3	-0.80338	0.82516	0.82729	0.999993	16162	1	-0.80338
B3gnt7	4	0.012608	0.041399	0.918811	843	1	-0.021756	0.14593	0.29439	0.999993	5609	1	-0.021756
Smco2	4	0.012608	0.0414	0.918811	844	3	-0.53147	0.55185	0.66718	0.999993	12731	1	-0.53147
Pin1	3	0.012636	0.033446	0.918811	845	2	-1.251	0.95566	0.95596	0.999993	18698	0	-1.251
BC055324	4	0.012661	0.041514	0.918811	846	2	-0.15221	0.48536	0.633	0.999993	12052	2	-0.15221
Ddx1	4	0.012712	0.041627	0.918811	847	2	-0.55921	0.50227	0.64703	0.999993	12293	1	-0.55921
Map7d1	4	0.012714	0.041632	0.918811	848	1	0.3623	0.12506	0.2596	0.999993	4979	2	0.3623
Vsx2	4	0.01274	0.041681	0.918811	849	2	-0.54894	0.88141	0.88128	0.999993	17214	0	-0.54894
Tsg101	4	0.012743	0.041691	0.918811	850	3	-1.0913	0.83339	0.83452	0.999993	16307	1	-1.0913
Zbtb18	4	0.012759	0.041741	0.918811	851	3	-0.80215	0.94231	0.94233	0.999993	18438	0	-0.80215
Clec16a	4	0.012767	0.041764	0.918811	852	1	0.52559	0.013061	0.042945	0.943462	868	2	0.52559
Polr2f	4	0.012788	0.041805	0.918811	853	2	-0.61634	0.062158	0.14776	0.969542	2959	1	-0.61634
Glipr1	3	0.012809	0.033902	0.918811	854	3	-0.4476	0.98719	0.98735	0.999993	19350	0	-0.4476
Rin2	4	0.01282	0.04187	0.918811	855	2	-0.35588	0.9099	0.90986	0.999993	17800	0	-0.35588
Iqsec1	4	0.012823	0.041875	0.918811	856	2	-0.48258	0.62931	0.70285	0.999993	13493	1	-0.48258
Foxf1	4	0.012833	0.041896	0.918811	857	3	-0.77072	0.77702	0.78945	0.999993	15364	1	-0.77072
Usp45	4	0.012862	0.041961	0.918826	858	3	-0.58072	0.44642	0.59487	0.999993	11342	1	-0.58072
Nxf7	4	0.0129	0.042053	0.918826	859	3	-0.76397	0.92995	0.93003	0.999993	18201	0	-0.76397
Ppp1r11	4	0.012907	0.042068	0.918826	860	3	-0.81004	0.22652	0.38279	0.999993	7284	1	-0.81004
Rgs17	4	0.012942	0.042142	0.918826	861	3	-0.84325	0.72599	0.75572	0.999993	14645	1	-0.84325
Serpinb8	4	0.012965	0.04219	0.918826	862	3	-0.67786	0.76404	0.78035	0.999993	15155	1	-0.67786
Nup35	4	0.012971	0.042204	0.918826	863	3	-0.67389	0.37107	0.52201	0.999993	9977	1	-0.67389
Fuca2	4	0.012979	0.042223	0.918826	864	3	-0.28211	0.97257	0.97265	0.999993	19038	0	-0.28211
Olfr282	3	0.01302	0.034411	0.918811	865	1	-0.14623	0.79961	0.79963	0.999993	15725	0	-0.14623
Gstt4	4	0.013026	0.042331	0.919388	866	3	-0.79796	0.42578	0.57499	0.999993	10969	1	-0.79796
Tff3	4	0.013032	0.042343	0.919388	867	2	-0.1444	0.18295	0.34083	0.999993	6455	1	-0.1444
Pik3cb	3	0.013057	0.034505	0.918811	868	3	-0.93708	0.98694	0.98711	0.999993	19344	0	-0.93708
Sec61a2	4	0.013068	0.042408	0.919663	869	2	-0.62752	0.59982	0.68865	0.999993	13214	1	-0.62752
Gpr15	4	0.013085	0.042449	0.919663	870	2	-0.59895	0.92504	0.92515	0.999993	18117	0	-0.59895
Gm13043	4	0.013108	0.042502	0.919795	871	3	-0.50199	0.0070252	0.023978	0.88166	513	1	-0.50199
Olfr124	3	0.013137	0.0347	0.918811	872	3	-0.55878	0.98686	0.98702	0.999993	19342	0	-0.55878
Chml	4	0.013215	0.042724	0.923594	873	2	-0.51382	0.1918	0.34938	0.999993	6627	1	-0.51382
Pnpla7	3	0.013225	0.034926	0.918811	874	3	-0.43408	0.98678	0.98694	0.999993	19339	0	-0.43408
Dnah17	4	0.013245	0.04279	0.923703	875	1	0.089523	0.2102	0.36704	0.999993	6984	2	0.089523
Tnfrsf26	3	0.013276	0.035048	0.918811	876	2	-0.872	0.78239	0.78244	0.999993	15455	0	-0.872
Gm5148	4	0.013298	0.042906	0.923703	877	3	-1.1246	0.90012	0.90007	0.999993	17592	0	-1.1246
H3f3b	4	0.013343	0.043006	0.923703	878	2	-0.60158	0.48903	0.63655	0.999993	12113	1	-0.60158
Ppp1r7	4	0.01335	0.043029	0.923703	879	3	-1.0443	0.50045	0.64635	0.999993	12279	1	-1.0443
Pold3	4	0.013351	0.043031	0.923703	880	2	-0.38271	0.3555	0.50695	0.999993	9696	2	-0.38271
Asb10	4	0.01337	0.04307	0.923703	881	3	-0.65423	0.26233	0.41735	0.999993	7955	1	-0.65423
Alg1	4	0.013399	0.04314	0.923703	882	2	-0.21824	0.14224	0.28834	0.999993	5486	2	-0.21824
Eftud2	4	0.013404	0.043152	0.923703	883	2	-0.28938	0.50751	0.64907	0.999993	12341	1	-0.28938
Lbhd1	4	0.013428	0.043199	0.923703	884	2	-0.37423	0.45484	0.60309	0.999993	11493	2	-0.37423
Dgkq	3	0.013483	0.03557	0.918811	885	3	-0.57112	0.98652	0.98668	0.999993	19333	0	-0.57112
Trpc5	4	0.01351	0.043383	0.923709	886	2	-0.33065	0.93823	0.93821	0.999993	18364	0	-0.33065
Trappc5	4	0.013513	0.04339	0.923709	887	3	-0.57197	0.43913	0.58789	0.999993	11220	1	-0.57197
Mrpl20	2	0.013537	0.025389	0.908308	888	2	-0.8132	0.98646	0.98653	0.999993	19332	0	-0.8132
Pum2	4	0.013551	0.043473	0.923709	889	3	-0.5532	0.98522	0.98518	0.999993	19309	0	-0.5532
Mettl7b	3	0.013577	0.035784	0.918811	890	2	-0.25663	0.89697	0.89707	0.999993	17537	0	-0.25663
Eif2b2	4	0.013585	0.043555	0.923709	891	3	-0.67573	0.85972	0.85944	0.999993	16788	0	-0.67573
Olfr1507	4	0.013592	0.043567	0.923709	892	2	-0.49232	0.60922	0.69307	0.999993	13299	1	-0.49232
Syndig1	4	0.013611	0.043612	0.923709	893	3	-0.60309	0.029477	0.08441	0.962651	1672	1	-0.60309
Jade1	4	0.013616	0.043622	0.923709	894	1	0.48219	0.047376	0.11965	0.962651	2400	3	0.48219
Tlr9	3	0.013672	0.036049	0.918811	895	2	-0.8252	0.78658	0.78666	0.999993	15515	0	-0.8252
Dnah10	4	0.013722	0.043872	0.923709	896	3	-0.37323	0.6719	0.72466	0.999993	13981	1	-0.37323
Cd1d1	4	0.013738	0.043909	0.923709	897	3	-1.1234	0.92406	0.92418	0.999993	18103	0	-1.1234
Atxn7l1	4	0.013749	0.043932	0.923709	898	2	-0.47208	0.85104	0.85084	0.999993	16609	1	-0.47208
Mfsd9	4	0.013771	0.043979	0.923709	899	2	-0.58869	0.56702	0.67373	0.999993	12871	1	-0.58869
Gsta2	4	0.013775	0.043991	0.923709	900	1	0.055847	0.42296	0.57225	0.999993	10925	2	0.055847
Appbp2	4	0.013779	0.043996	0.923709	901	3	-0.65978	0.98747	0.98745	0.999993	19359	0	-0.65978
Vmn1r86	4	0.013814	0.04408	0.923709	902	2	-0.25434	0.47125	0.61911	0.999993	11782	2	-0.25434
Gm5150	3	0.013816	0.036397	0.918811	903	1	0.34866	0.21801	0.33829	0.999993	7131	2	0.34866
E130311K13Rik	4	0.013836	0.044132	0.923709	904	3	-0.66396	0.57286	0.67624	0.999993	12933	1	-0.66396
Zfp956	3	0.013848	0.036482	0.918811	905	2	-1.0315	0.80222	0.80218	0.999993	15782	0	-1.0315
Cpm	4	0.013849	0.044167	0.923709	906	3	-0.61729	0.93848	0.93847	0.999993	18370	0	-0.61729
Slc1a4	4	0.013853	0.044172	0.923709	907	3	-0.60877	0.87818	0.87806	0.999993	17150	0	-0.60877
Hyal6	3	0.013866	0.036534	0.918811	908	3	-0.71201	0.98613	0.9863	0.999993	19329	0	-0.71201
Olfr1297	3	0.013871	0.036548	0.918811	909	3	-0.71794	0.98613	0.9863	0.999993	19328	0	-0.71794
Camk2d	4	0.013881	0.044232	0.923709	910	2	-0.45436	0.8742	0.87407	0.999993	17080	0	-0.45436
Slx1b	3	0.013895	0.036607	0.918811	911	1	0.15488	0.67615	0.68588	0.999993	14029	1	0.15488
Rfx3	4	0.013937	0.044359	0.925386	912	2	-0.36715	0.29375	0.44747	0.999993	8577	2	-0.36715
Sympk	4	0.013966	0.044419	0.925653	913	3	-0.75863	0.8773	0.87718	0.999993	17134	0	-0.75863
Eef1g	3	0.013969	0.036795	0.918811	914	3	-0.71554	0.98603	0.9862	0.999993	19325	0	-0.71554
Zkscan16	4	0.013987	0.044471	0.925743	915	2	-0.33135	0.94128	0.94129	0.999993	18418	0	-0.33135
Krtap21-1	4	0.014009	0.044521	0.925821	916	3	-0.61907	0.28604	0.44011	0.999993	8400	1	-0.61907
Lppr1	3	0.014022	0.036918	0.918811	917	3	-0.76444	0.98598	0.98615	0.999993	19324	0	-0.76444
Dhx36	4	0.014089	0.044702	0.927858	918	3	-0.61765	0.34923	0.50094	0.999993	9583	1	-0.61765
Tspan2	4	0.014093	0.044714	0.927858	919	2	-0.058164	0.32	0.47268	0.999993	9079	2	-0.058164
Rae1	4	0.014146	0.044838	0.929364	920	2	-0.32501	0.96629	0.96628	0.999993	18905	0	-0.32501
Zc3h3	4	0.014165	0.044881	0.929364	921	3	-0.90863	0.91862	0.91863	0.999993	17996	0	-0.90863
Olfr47	4	0.014254	0.045085	0.930159	922	3	-0.8171	0.97263	0.97272	0.999993	19039	0	-0.8171
Farsb	4	0.014264	0.045108	0.930159	923	3	-1.2821	0.84345	0.84362	0.999993	16485	1	-1.2821
Sfxn4	4	0.014305	0.045195	0.93023	924	2	-0.44894	0.86562	0.86541	0.999993	16906	0	-0.44894
Ddost	4	0.014333	0.045261	0.93023	925	3	-0.75294	0.59161	0.68484	0.999993	13125	1	-0.75294
Tcf7l1	3	0.014357	0.037762	0.918811	926	2	-0.65181	0.87712	0.87718	0.999993	17132	0	-0.65181
Mcm6	3	0.014373	0.037794	0.918811	927	1	-0.158	0.053395	0.12738	0.962651	2646	1	-0.158
Pin1rt1	3	0.014383	0.037817	0.918811	928	2	-0.95929	0.87023	0.87033	0.999993	16998	0	-0.95929
Trim28	4	0.014389	0.045382	0.93023	929	3	-0.70835	0.97849	0.97858	0.999993	19161	0	-0.70835
D19Bwg1357e	4	0.014403	0.045415	0.93023	930	2	-0.61909	0.13565	0.27731	0.999993	5296	1	-0.61909
Lrrc42	4	0.014411	0.04543	0.93023	931	3	-0.6572	0.97649	0.9766	0.999993	19113	0	-0.6572
Ttll9	3	0.014453	0.037997	0.918811	932	2	-0.37831	0.8154	0.81532	0.999993	16004	0	-0.37831
Pcnxl2	3	0.014463	0.038023	0.918811	933	2	-0.80837	0.93282	0.93296	0.999993	18258	0	-0.80837
Srp68	4	0.014485	0.045594	0.93023	934	3	-0.89362	0.87272	0.87255	0.999993	17049	0	-0.89362
Srsf4	4	0.014517	0.04567	0.93023	935	1	0.16915	0.10446	0.22407	0.992776	4319	2	0.16915
Syt11	4	0.014551	0.045747	0.93023	936	3	-0.67033	0.79741	0.80467	0.999993	15690	1	-0.67033
Moap1	3	0.014571	0.038301	0.918811	937	3	-0.52832	0.98543	0.9856	0.999993	19314	0	-0.52832
Vnn3	3	0.014605	0.038391	0.918811	938	3	-0.63438	0.9854	0.98557	0.999993	19311	0	-0.63438
Rheb	4	0.014606	0.045857	0.93023	939	3	-0.56208	0.013616	0.044635	0.94424	896	1	-0.56208
Slc4a7	3	0.014612	0.038406	0.918811	940	1	0.42456	0.18736	0.30088	0.999993	6545	2	0.42456
Romo1	4	0.01462	0.045891	0.93023	941	3	-0.60377	0.97923	0.9793	0.999993	19180	0	-0.60377
Rad21l	4	0.014623	0.045897	0.93023	942	1	0.12129	0.43991	0.5887	0.999993	11234	2	0.12129
Serpinb9d	4	0.014676	0.046022	0.93023	943	2	-0.39555	0.50417	0.64777	0.999993	12310	1	-0.39555
Txndc9	4	0.014676	0.046022	0.93023	944	3	-0.81125	0.62414	0.70031	0.999993	13442	1	-0.81125
Brk1	4	0.014691	0.04606	0.93023	945	3	-0.7044	0.89715	0.89707	0.999993	17544	0	-0.7044
Ostf1	4	0.014698	0.046071	0.93023	946	2	-0.47853	0.022387	0.070101	0.962651	1379	1	-0.47853
5530400C23Rik	4	0.014735	0.046146	0.93023	947	3	-0.80053	0.77391	0.78725	0.999993	15309	1	-0.80053
Tbxa2r	4	0.014782	0.046249	0.93023	948	1	-0.05555	0.5009	0.64651	0.999993	12282	1	-0.05555
Tm9sf1	4	0.014806	0.046313	0.93023	949	3	-0.566	0.66365	0.72023	0.999993	13889	1	-0.566
Ndufaf4	4	0.01482	0.046352	0.93023	950	3	-0.60195	0.46649	0.6144	0.999993	11701	1	-0.60195
Mtmr3	4	0.014835	0.046384	0.93023	951	2	0.044395	0.32919	0.48156	0.999993	9242	2	0.044395
Phc2	3	0.01485	0.038986	0.918811	952	2	-0.79063	0.26725	0.39768	0.999993	8051	1	-0.79063
Cog7	3	0.014864	0.039017	0.918811	953	2	-1.0614	0.54599	0.59325	0.999993	12676	1	-1.0614
5730455P16Rik	4	0.014887	0.046522	0.93023	954	2	-0.53928	0.60403	0.69062	0.999993	13247	1	-0.53928
9530003J23Rik	3	0.01489	0.039076	0.918811	955	2	-0.27777	0.89067	0.89074	0.999993	17405	0	-0.27777
Esrrg	4	0.014912	0.046581	0.93023	956	3	-0.81046	0.93981	0.93985	0.999993	18392	0	-0.81046
Surf1	4	0.01495	0.046664	0.93023	957	3	-0.58316	0.97407	0.97414	0.999993	19068	0	-0.58316
Snapc4	4	0.014966	0.046705	0.93023	958	2	-0.41504	0.7889	0.79827	0.999993	15550	1	-0.41504
Ear14	4	0.014993	0.046772	0.93023	959	1	-0.18378	0.7626	0.7794	0.999993	15138	1	-0.18378
Ccdc22	4	0.015019	0.046823	0.93023	960	2	-0.41479	0.41394	0.56348	0.999993	10766	2	-0.41479
Amotl1	4	0.015032	0.046855	0.93023	961	3	-0.5611	0.91527	0.91529	0.999993	17924	0	-0.5611
Cdkn2d	4	0.015046	0.046893	0.93023	962	1	0.032362	0.78616	0.79623	0.999993	15513	1	0.032362
8030462N17Rik	4	0.015067	0.046937	0.93023	963	3	-0.63909	0.60033	0.68889	0.999993	13215	1	-0.63909
Fam71e1	3	0.015071	0.039531	0.918811	964	3	-0.70045	0.98493	0.98512	0.999993	19307	0	-0.70045
Ezh2	4	0.015082	0.046965	0.93023	965	3	-0.70993	0.92804	0.92818	0.999993	18167	0	-0.70993
Vapa	4	0.015086	0.046974	0.93023	966	2	-0.51232	0.70897	0.7454	0.999993	14426	1	-0.51232
Xlr4a	4	0.015099	0.047006	0.93023	967	2	-0.23325	0.76505	0.78106	0.999993	15169	1	-0.23325
Polr2i	3	0.015155	0.039742	0.918811	968	2	-1.0561	0.93277	0.93292	0.999993	18256	0	-1.0561
Lypla2	4	0.015176	0.047162	0.93023	969	2	-0.48331	0.87263	0.87246	0.999993	17044	0	-0.48331
Sv2a	4	0.015221	0.047251	0.93023	970	3	-0.65484	0.9846	0.98455	0.999993	19298	0	-0.65484
Oat	4	0.015231	0.047273	0.93023	971	3	-0.49296	0.62311	0.69979	0.999993	13423	1	-0.49296
Armcx4	4	0.015239	0.04729	0.93023	972	3	-0.59398	0.37695	0.5277	0.999993	10084	1	-0.59398
Olfr1100	3	0.015423	0.040403	0.918811	973	2	-1.0261	0.60563	0.63332	0.999993	13265	1	-1.0261
Cnfn	4	0.015429	0.047703	0.93023	974	3	-0.54714	0.91709	0.91711	0.999993	17959	0	-0.54714
Sgtb	4	0.015483	0.047834	0.93023	975	3	-0.68581	0.3914	0.54164	0.999993	10348	1	-0.68581
Tmbim7	4	0.015487	0.047843	0.93023	976	3	-0.59802	0.1014	0.21882	0.991637	4225	1	-0.59802
Nacc1	3	0.015509	0.040605	0.918811	977	3	-0.66719	0.98449	0.98468	0.999993	19296	0	-0.66719
Mrps26	4	0.015523	0.047924	0.93023	978	2	-0.17113	0.19581	0.35317	0.999993	6701	1	-0.17113
Ccdc97	3	0.015526	0.040646	0.918811	979	1	0.48884	0.14266	0.24491	0.998676	5502	2	0.48884
Guk1	4	0.015532	0.047945	0.93023	980	2	-0.40563	0.13814	0.28152	0.999993	5367	2	-0.40563
Tph1	3	0.015571	0.040753	0.918811	981	3	-0.4921	0.98443	0.98462	0.999993	19295	0	-0.4921
Hoxa10	4	0.015585	0.048058	0.93023	982	2	-0.5236	0.60544	0.69129	0.999993	13264	1	-0.5236
L3mbtl1	4	0.015593	0.048078	0.93023	983	2	-0.5111	0.88547	0.88534	0.999993	17308	0	-0.5111
Smarcc1	3	0.015606	0.040846	0.918811	984	1	-0.19347	0.092466	0.1811	0.986467	3944	1	-0.19347
Sf3b4	4	0.015629	0.048154	0.93023	985	3	-0.71505	0.98566	0.9856	0.999993	19317	0	-0.71505
Cpne4	4	0.015639	0.048177	0.93023	986	3	-0.64488	0.96575	0.96574	0.999993	18894	0	-0.64488
Cep290	4	0.015682	0.048283	0.93023	987	2	-0.033751	0.25504	0.41021	0.999993	7813	2	-0.033751
Lrrc56	4	0.015692	0.048302	0.93023	988	3	-0.86465	0.90809	0.90806	0.999993	17763	0	-0.86465
Pappa2	4	0.015708	0.048343	0.93023	989	3	-0.54224	0.96416	0.96415	0.999993	18868	0	-0.54224
Igfbp7	4	0.015735	0.048397	0.93023	990	2	-0.044866	0.34292	0.49485	0.999993	9471	2	-0.044866
Fut2	3	0.01578	0.041279	0.918811	991	3	-0.73354	0.98422	0.98442	0.999993	19292	0	-0.73354
Adam10	4	0.015788	0.048524	0.93023	992	3	-0.38815	0.177	0.33507	0.999993	6364	1	-0.38815
Tomm22	4	0.01586	0.048687	0.93023	993	2	-0.51517	0.22085	0.37731	0.999993	7185	1	-0.51517
Gpc2	4	0.015862	0.048695	0.93023	994	3	-0.5469	0.64244	0.70936	0.999993	13641	1	-0.5469
Csrnp1	3	0.015884	0.041535	0.918811	995	2	-0.52238	0.67976	0.68883	0.999993	14072	1	-0.52238
Arhgef17	4	0.015906	0.048793	0.93023	996	2	-0.47728	0.42302	0.57231	0.999993	10927	1	-0.47728
5830473C10Rik	4	0.015922	0.048823	0.93023	997	3	-0.60067	0.19075	0.34837	0.999993	6608	1	-0.60067
Btbd9	4	0.015929	0.048847	0.93023	998	3	-0.93187	0.90533	0.90531	0.999993	17692	0	-0.93187
Lyzl4	4	0.015945	0.048884	0.93023	999	2	-0.49933	0.024807	0.074979	0.962651	1469	1	-0.49933
Cacnb4	4	0.015946	0.048893	0.93023	1000	2	-0.25007	0.90336	0.90335	0.999993	17656	0	-0.25007
Zfp407	4	0.016072	0.049172	0.93023	1001	3	-0.65649	0.21996	0.37646	0.999993	7169	1	-0.65649
Dio1	4	0.016091	0.04922	0.93023	1002	3	-0.66625	0.98739	0.98734	0.999993	19356	0	-0.66625
Pigg	4	0.016105	0.049247	0.93023	1003	3	-0.78019	0.77034	0.78476	0.999993	15254	1	-0.78019
Olfr285	4	0.016158	0.049358	0.93023	1004	1	0.20792	0.15466	0.30874	0.999993	5875	2	0.20792
Dusp26	4	0.016172	0.049389	0.93023	1005	3	-0.70641	0.051237	0.12711	0.962651	2559	1	-0.70641
Pid1	4	0.016176	0.049397	0.93023	1006	3	-0.53631	0.94965	0.94962	0.999993	18581	0	-0.53631
Sgcz	4	0.016176	0.049398	0.93023	1007	2	-0.54438	0.60312	0.69021	0.999993	13237	1	-0.54438
Clu	4	0.016187	0.049417	0.93023	1008	3	-0.70716	0.77461	0.78777	0.999993	15318	1	-0.70716
Pmm1	4	0.016211	0.049476	0.93023	1009	2	-0.21481	0.4232	0.57249	0.999993	10931	1	-0.21481
Mfn2	4	0.016228	0.049506	0.93023	1010	3	-0.6938	0.9544	0.95432	0.999993	18670	0	-0.6938
Snf8	4	0.016247	0.049548	0.93023	1011	3	-0.92744	0.133	0.27288	0.999993	5211	1	-0.92744
Zdhhc16	4	0.016262	0.049596	0.93023	1012	2	-0.41474	0.26378	0.41877	0.999993	7986	1	-0.41474
Kcnab2	4	0.016264	0.0496	0.93023	1013	2	-0.27036	0.44367	0.59226	0.999993	11296	2	-0.27036
Pou3f3	4	0.016295	0.049667	0.93023	1014	3	-0.73451	0.18378	0.34163	0.999993	6474	1	-0.73451
Ivd	2	0.016312	0.030298	0.918811	1015	2	-1.1005	0.98369	0.98378	0.999993	19285	0	-1.1005
Ephb1	4	0.016317	0.04971	0.93023	1016	2	-0.039813	0.85044	0.85027	0.999993	16598	1	-0.039813
Neurod6	4	0.016355	0.049797	0.93023	1017	3	-0.71125	0.74733	0.76914	0.999993	14909	1	-0.71125
Bcap29	4	0.01637	0.049833	0.93023	1018	3	-0.58042	0.79063	0.79952	0.999993	15579	1	-0.58042
Pet2	4	0.016423	0.049942	0.93023	1019	3	-0.46172	0.9871	0.98705	0.999993	19347	0	-0.46172
Psma6	4	0.016437	0.049979	0.93023	1020	3	-0.97817	0.020332	0.06465	0.962651	1268	1	-0.97817
Mrpl55	3	0.01644	0.042941	0.923703	1021	1	0.11654	0.69698	0.7031	0.999993	14278	1	0.11654
Dnajc22	4	0.016449	0.050003	0.93023	1022	2	-0.29135	0.40504	0.55484	0.999993	10598	2	-0.29135
Olfr212	2	0.016463	0.03057	0.918811	1023	2	-0.60985	0.98354	0.98363	0.999993	19281	0	-0.60985
Dcc	4	0.016467	0.050045	0.93023	1024	3	-0.90179	0.53504	0.66012	0.999993	12580	1	-0.90179
Cpne7	4	0.016476	0.050058	0.93023	1025	1	0.1378	0.66277	0.71977	0.999993	13879	1	0.1378
Rnf146	4	0.016516	0.050149	0.93023	1026	3	-0.62868	0.95442	0.95434	0.999993	18671	0	-0.62868
Mettl3	4	0.016528	0.050183	0.93023	1027	2	-0.24091	0.045923	0.11686	0.962651	2339	2	-0.24091
2700049A03Rik	4	0.016543	0.050217	0.93023	1028	3	-0.6507	0.78695	0.79682	0.999993	15516	1	-0.6507
Copb1	4	0.016581	0.050303	0.93023	1029	2	-0.72368	0.88951	0.88944	0.999993	17389	0	-0.72368
Kcna5	4	0.016582	0.050303	0.93023	1030	3	-0.68611	0.14216	0.28821	0.999993	5484	1	-0.68611
Dennd1b	3	0.016615	0.043362	0.923709	1031	2	-0.81265	0.50875	0.56996	0.999993	12351	1	-0.81265
Gspt1	4	0.016622	0.0504	0.93023	1032	3	-0.75892	0.98395	0.9839	0.999993	19289	0	-0.75892
Vmn2r112	4	0.016629	0.050416	0.93023	1033	2	-0.34212	0.33615	0.48833	0.999993	9366	2	-0.34212
Slc25a36	4	0.016634	0.050426	0.93023	1034	3	-0.46211	0.72637	0.75594	0.999993	14652	1	-0.46211
Klre1	4	0.016644	0.050443	0.93023	1035	3	-0.65685	0.22793	0.38414	0.999993	7305	1	-0.65685
Plagl2	4	0.016687	0.050525	0.93023	1036	1	0.042624	0.3455	0.49731	0.999993	9519	1	0.042624
Degs1	4	0.016699	0.05055	0.93023	1037	3	-0.83612	0.95413	0.95405	0.999993	18666	0	-0.83612
Cpq	4	0.01674	0.050648	0.93023	1038	2	-0.20996	0.68705	0.73297	0.999993	14168	1	-0.20996
Csgalnact1	3	0.016758	0.043711	0.923709	1039	1	0.22091	0.30366	0.44118	0.999993	8784	2	0.22091
Dcx	4	0.016793	0.050752	0.93023	1040	2	-0.50029	0.18387	0.34172	0.999993	6479	1	-0.50029
Clec4a3	4	0.016846	0.050867	0.93023	1041	3	-0.38835	0.77846	0.79049	0.999993	15388	1	-0.38835
Adssl1	3	0.016855	0.043931	0.923709	1042	3	-0.72039	0.98315	0.9833	0.999993	19271	0	-0.72039
Akr1c18	4	0.016876	0.050932	0.93023	1043	3	-0.58038	0.51353	0.65144	0.999993	12394	1	-0.58038
Irs4	4	0.016881	0.05094	0.93023	1044	2	-0.48764	0.97438	0.97447	0.999993	19075	0	-0.48764
Ift43	4	0.016899	0.050973	0.93023	1045	2	-0.30055	0.54176	0.66295	0.999993	12634	1	-0.30055
Cyb5r4	4	0.016914	0.05101	0.93023	1046	3	-0.58341	0.92688	0.92701	0.999993	18152	0	-0.58341
Siae	4	0.016918	0.051022	0.93023	1047	3	-0.6974	0.287	0.44101	0.999993	8425	1	-0.6974
Pla2g4e	3	0.016957	0.044198	0.923709	1048	2	-0.45153	0.70707	0.71167	0.999993	14408	1	-0.45153
Serp1	4	0.016968	0.051142	0.93023	1049	3	-0.68623	0.7973	0.80459	0.999993	15687	1	-0.68623
Glt8d1	4	0.016983	0.05118	0.93023	1050	2	-0.49695	0.18327	0.34113	0.999993	6460	1	-0.49695
Sumf1	4	0.017004	0.051225	0.93023	1051	1	0.059561	0.31525	0.46816	0.999993	8996	2	0.059561
Obox1	4	0.017029	0.051287	0.93023	1052	3	-0.5632	0.9816	0.98156	0.999993	19240	0	-0.5632
Ubxn6	4	0.017041	0.05131	0.93023	1053	3	-0.61792	0.67975	0.72894	0.999993	14071	1	-0.61792
Otop1	4	0.017057	0.051345	0.93023	1054	1	0.2675	0.073894	0.16955	0.982449	3345	2	0.2675
Taar8c	4	0.01711	0.051463	0.93023	1055	1	0.60214	0.029191	0.083835	0.962651	1652	3	0.60214
Vmn1r41	4	0.01715	0.051546	0.93023	1056	2	-0.20672	0.22457	0.38094	0.999993	7252	2	-0.20672
Ugt1a1	4	0.017163	0.051577	0.93023	1057	2	-0.62841	0.65927	0.71797	0.999993	13842	1	-0.62841
Htr1f	4	0.017216	0.051699	0.93023	1058	1	-0.057292	0.68536	0.73203	0.999993	14138	1	-0.057292
Prss16	4	0.017261	0.051801	0.93023	1059	3	-0.60606	0.87535	0.87523	0.999993	17096	0	-0.60606
Pax8	4	0.017269	0.051821	0.93023	1060	2	-0.034605	0.36214	0.5134	0.999993	9813	2	-0.034605
Anxa7	4	0.01727	0.051824	0.93023	1061	2	-0.53618	0.96582	0.9658	0.999993	18896	0	-0.53618
Abca3	3	0.017275	0.044968	0.930159	1062	1	0.21229	0.72056	0.72336	0.999993	14565	1	0.21229
Tbc1d15	3	0.017313	0.04506	0.930159	1063	2	-0.82127	0.56068	0.60277	0.999993	12814	1	-0.82127
Crx	4	0.01735	0.052004	0.93023	1064	3	-0.77206	0.82399	0.82633	0.999993	16143	1	-0.77206
Tmco2	4	0.017373	0.052046	0.93023	1065	3	-0.58081	0.80821	0.81315	0.999993	15886	1	-0.58081
Tpcn1	3	0.017394	0.045262	0.93023	1066	3	-0.57257	0.98261	0.98278	0.999993	19264	0	-0.57257
Rps6ka5	4	0.017438	0.052184	0.93023	1067	3	-0.66434	0.97445	0.97454	0.999993	19077	0	-0.66434
Grip2	4	0.017454	0.052222	0.93023	1068	3	-0.59244	0.6514	0.71394	0.999993	13747	1	-0.59244
Calb2	4	0.017455	0.052223	0.93023	1069	3	-0.75416	0.8513	0.85108	0.999993	16612	1	-0.75416
Msl3l2	4	0.01748	0.052269	0.93023	1070	2	0.01941	0.088985	0.19706	0.986467	3829	2	0.01941
Gmds	4	0.017517	0.052351	0.93023	1071	3	-1.0448	0.98457	0.98452	0.999993	19297	0	-1.0448
Dkk3	4	0.017518	0.052352	0.93023	1072	2	-0.7943	0.96542	0.96541	0.999993	18886	0	-0.7943
Nudt11	4	0.017533	0.052388	0.93023	1073	2	-0.19551	0.27773	0.43213	0.999993	8233	2	-0.19551
Olfr178	4	0.017574	0.052479	0.93023	1074	2	-0.57381	0.70789	0.74478	0.999993	14416	1	-0.57381
Atp13a1	4	0.017586	0.052504	0.93023	1075	1	0.53249	0.041096	0.10747	0.962651	2150	3	0.53249
1700042B14Rik	4	0.017592	0.052516	0.93023	1076	3	-0.65517	0.19408	0.35152	0.999993	6669	1	-0.65517
Mylip	4	0.017615	0.052557	0.93023	1077	3	-0.51924	0.26688	0.42167	0.999993	8040	1	-0.51924
Kank4	4	0.017619	0.052562	0.93023	1078	3	-0.55545	0.95819	0.95815	0.999993	18748	0	-0.55545
Gm766	4	0.01767	0.052657	0.93023	1079	3	-0.77039	0.9555	0.95544	0.999993	18696	0	-0.77039
Taar7f	4	0.01769	0.052698	0.93023	1080	3	-0.58913	0.94269	0.94272	0.999993	18445	0	-0.58913
Hif3a	4	0.017692	0.052701	0.93023	1081	1	0.32638	0.17544	0.33361	0.999993	6338	2	0.32638
Olfr392	4	0.017736	0.052794	0.93023	1082	2	-0.41463	0.79551	0.80323	0.999993	15659	1	-0.41463
Tomm20l	4	0.017741	0.052806	0.93023	1083	3	-0.72935	0.72228	0.75342	0.999993	14588	1	-0.72935
1700007G11Rik	4	0.017745	0.052813	0.93023	1084	2	-0.05956	0.29926	0.45277	0.999993	8702	2	-0.05956
Lrrc51	4	0.017765	0.052856	0.93023	1085	3	-0.59056	0.62717	0.70177	0.999993	13469	1	-0.59056
Tyw3	4	0.017784	0.052901	0.93023	1086	3	-0.72121	0.59126	0.68468	0.999993	13117	1	-0.72121
Grhl3	4	0.017784	0.052901	0.93023	1087	3	-0.61013	0.71033	0.74617	0.999993	14446	1	-0.61013
Gpx1	4	0.017797	0.052929	0.93023	1088	3	-0.80725	0.9814	0.98135	0.999993	19232	0	-0.80725
Lrpprc	4	0.017804	0.052947	0.93023	1089	3	-0.62217	0.98264	0.98262	0.999993	19265	0	-0.62217
Nudt6	4	0.017825	0.052988	0.93023	1090	2	-0.2015	0.1391	0.28314	0.999993	5393	2	-0.2015
Mettl24	4	0.017841	0.053021	0.93023	1091	2	-0.51716	0.76966	0.7843	0.999993	15244	1	-0.51716
Vmn2r97	4	0.01785	0.053042	0.93023	1092	3	-0.41312	0.91516	0.91518	0.999993	17921	0	-0.41312
Ing1	4	0.017875	0.053087	0.93023	1093	3	-0.58035	0.96386	0.96385	0.999993	18864	0	-0.58035
Kif21a	4	0.017883	0.053103	0.93023	1094	3	-0.69576	0.41299	0.56256	0.999993	10746	1	-0.69576
Ube2j2	3	0.01795	0.046643	0.93023	1095	3	-0.84439	0.98205	0.98224	0.999993	19251	0	-0.84439
Hpgds	4	0.017956	0.053268	0.931049	1096	3	-0.48795	0.9635	0.96347	0.999993	18854	0	-0.48795
Plcb2	4	0.017978	0.05331	0.931049	1097	3	-0.54276	0.80068	0.8072	0.999993	15748	1	-0.54276
Klk1b24	3	0.018029	0.04685	0.93023	1098	1	0.046296	0.86473	0.86473	0.999993	16888	0	0.046296
Urgcp	4	0.01803	0.053424	0.931707	1099	3	-0.55048	0.54725	0.66524	0.999993	12688	1	-0.55048
Tbata	4	0.018114	0.053613	0.933794	1100	2	-0.2784	0.88638	0.88628	0.999993	17325	0	-0.2784
Cwf19l2	4	0.01815	0.053697	0.933794	1101	3	-0.64163	0.67677	0.72729	0.999993	14036	1	-0.64163
Smyd1	4	0.018158	0.053714	0.933794	1102	3	-0.68591	0.75097	0.77156	0.999993	14960	1	-0.68591
Tmem131	4	0.018165	0.053734	0.933794	1103	3	-0.6578	0.89497	0.8949	0.999993	17492	0	-0.6578
Capzb	4	0.018249	0.053915	0.935579	1104	3	-0.77815	0.93128	0.93138	0.999993	18223	0	-0.77815
Nap1l4	4	0.018302	0.054032	0.935579	1105	3	-0.71217	0.89763	0.89754	0.999993	17551	0	-0.71217
Ptdss1	4	0.018322	0.054081	0.935579	1106	2	-0.39482	0.92468	0.92479	0.999993	18112	0	-0.39482
Npat	4	0.018402	0.054264	0.935579	1107	3	-0.6577	0.70618	0.74378	0.999993	14400	1	-0.6577
Gss	4	0.018431	0.054335	0.935579	1108	2	-0.29569	0.85735	0.85713	0.999993	16743	0	-0.29569
Cplx1	4	0.018447	0.054365	0.935579	1109	3	-0.54648	0.24915	0.40461	0.999993	7705	1	-0.54648
4933411G11Rik	3	0.018487	0.047943	0.93023	1110	3	-0.42301	0.98151	0.98168	0.999993	19239	0	-0.42301
Unc119b	4	0.018544	0.054575	0.935579	1111	3	-0.74244	0.97733	0.97747	0.999993	19134	0	-0.74244
Wdr20rt	4	0.018568	0.054631	0.935579	1112	3	-0.69884	0.95562	0.95557	0.999993	18697	0	-0.69884
Pgr	4	0.018612	0.054722	0.935579	1113	3	-0.54755	0.96041	0.96036	0.999993	18789	0	-0.54755
Zbed3	4	0.018676	0.054854	0.935579	1114	3	-0.64551	0.8104	0.81496	0.999993	15919	1	-0.64551
Ap3s1	4	0.018695	0.054889	0.935579	1115	1	0.093068	0.45067	0.59898	0.999993	11425	2	0.093068
Ykt6	4	0.018743	0.054978	0.935579	1116	3	-0.64699	0.16919	0.32758	0.999993	6233	1	-0.64699
Col9a3	4	0.018748	0.054991	0.935579	1117	2	-0.12682	0.3568	0.5082	0.999993	9718	1	-0.12682
Vps4b	4	0.018775	0.055042	0.935579	1118	3	-0.57217	0.58165	0.68025	0.999993	13015	1	-0.57217
Gm12253	4	0.018801	0.055094	0.935579	1119	2	-0.30479	0.45234	0.60066	0.999993	11454	1	-0.30479
Bag5	4	0.018854	0.055203	0.935579	1120	1	-0.011513	0.11085	0.23531	0.998676	4526	1	-0.011513
Rpain	4	0.018875	0.055251	0.935579	1121	3	-0.84022	0.86534	0.86514	0.999993	16897	0	-0.84022
Cdh5	3	0.018902	0.048969	0.93023	1122	2	-0.64216	0.18437	0.29717	0.999993	6489	1	-0.64216
Fam151a	3	0.01894	0.049065	0.93023	1123	3	-0.44979	0.98106	0.9812	0.999993	19222	0	-0.44979
H1f0	4	0.01896	0.055437	0.935579	1124	1	0.070078	0.35043	0.50213	0.999993	9604	1	0.070078
Fam19a5	4	0.019012	0.055549	0.935579	1125	3	-0.52381	0.56439	0.6726	0.999993	12852	1	-0.52381
Rhox11	4	0.019021	0.05557	0.935579	1126	3	-0.54637	0.98346	0.98341	0.999993	19279	0	-0.54637
Kcnq2	4	0.019054	0.055652	0.935579	1127	3	-0.52678	0.95953	0.95948	0.999993	18777	0	-0.52678
Padi4	4	0.019065	0.05568	0.935579	1128	2	-0.4491	0.93388	0.93388	0.999993	18283	0	-0.4491
Olfr1353	4	0.019066	0.055682	0.935579	1129	3	-0.58278	0.95479	0.95471	0.999993	18680	0	-0.58278
Atad2	3	0.01907	0.049388	0.93023	1130	2	-0.70187	0.32422	0.46545	0.999993	9160	1	-0.70187
Kpnb1	3	0.0191	0.049459	0.93023	1131	2	-1.194	0.90644	0.90652	0.999993	17725	0	-1.194
Csf2rb2	3	0.019126	0.049517	0.93023	1132	3	-0.41956	0.98087	0.98102	0.999993	19219	0	-0.41956
1700010I14Rik	3	0.019154	0.049584	0.93023	1133	2	-0.73431	0.57741	0.61381	0.999993	12979	1	-0.73431
Cherp	4	0.019159	0.055869	0.935579	1134	2	-0.47199	0.71485	0.74886	0.999993	14502	1	-0.47199
Tifa	4	0.019171	0.055904	0.935579	1135	1	0.071552	0.4577	0.6059	0.999993	11554	2	0.071552
Zcchc14	4	0.019251	0.056087	0.935579	1136	2	-0.43642	0.65558	0.71606	0.999993	13799	1	-0.43642
Isoc2b	4	0.019276	0.05615	0.935579	1137	2	-0.47496	0.39371	0.54386	0.999993	10397	2	-0.47496
Ten1	4	0.019284	0.056171	0.935579	1138	2	-0.48116	0.83279	0.83402	0.999993	16301	1	-0.48116
4930474N05Rik	4	0.01931	0.056233	0.935579	1139	2	-0.28014	0.15788	0.31405	0.999993	5973	2	-0.28014
Ebi3	4	0.019329	0.056289	0.935579	1140	2	-0.19593	0.62558	0.70102	0.999993	13458	1	-0.19593
Gm4871	4	0.019364	0.056367	0.935579	1141	3	-0.63433	0.67507	0.72636	0.999993	14017	1	-0.63433
Mcm3ap	4	0.019369	0.056374	0.935579	1142	2	-0.6094	0.4744	0.62224	0.999993	11848	1	-0.6094
Epg5	4	0.019382	0.0564	0.935579	1143	1	0.17057	0.12251	0.25533	0.999993	4894	2	0.17057
9330182O14Rik	4	0.019385	0.056411	0.935579	1144	3	-0.70809	0.091666	0.20187	0.986467	3915	1	-0.70809
Tdpoz5	4	0.019394	0.056424	0.935579	1145	2	-0.61108	0.75816	0.77632	0.999993	15079	1	-0.61108
Txndc15	3	0.019415	0.050188	0.93023	1146	3	-0.39436	0.98059	0.98072	0.999993	19211	0	-0.39436
Ap3s2	4	0.019465	0.056571	0.935579	1147	3	-0.72744	0.82795	0.82972	0.999993	16217	1	-0.72744
Vmn2r36	4	0.019487	0.056614	0.935579	1148	1	0.36351	0.20679	0.36377	0.999993	6908	2	0.36351
Olfr1360	4	0.019495	0.056633	0.935579	1149	3	-0.71461	0.98042	0.98044	0.999993	19207	0	-0.71461
Commd7	4	0.019515	0.056666	0.935579	1150	3	-0.63602	0.94404	0.94407	0.999993	18476	0	-0.63602
Tmem225	3	0.019516	0.050444	0.93023	1151	3	-0.6574	0.98048	0.98061	0.999993	19209	0	-0.6574
Wnt11	4	0.01954	0.056716	0.935579	1152	2	-0.11122	0.8169	0.82031	0.999993	16044	1	-0.11122
Klhl3	4	0.019552	0.056735	0.935579	1153	3	-0.43588	0.46736	0.61525	0.999993	11718	1	-0.43588
Sbno1	4	0.019562	0.05676	0.935579	1154	3	-0.88404	0.41091	0.56058	0.999993	10701	1	-0.88404
Fez2	4	0.019573	0.056784	0.935579	1155	3	-0.62906	0.94293	0.94298	0.999993	18448	0	-0.62906
Slc9a7	4	0.019579	0.056796	0.935579	1156	2	-0.47219	0.22475	0.38111	0.999993	7257	1	-0.47219
Fam178a	3	0.019587	0.050605	0.93023	1157	2	-0.90419	0.49627	0.56246	0.999993	12235	1	-0.90419
Bambi	4	0.019588	0.056812	0.935579	1158	3	-0.64347	0.12905	0.2663	0.999993	5092	1	-0.64347
Eln	4	0.019593	0.056824	0.935579	1159	3	-0.51578	0.9657	0.96569	0.999993	18892	0	-0.51578
Chst15	4	0.01964	0.056923	0.935579	1160	3	-0.50241	0.7878	0.79744	0.999993	15532	1	-0.50241
Bbs1	4	0.019646	0.05694	0.935579	1161	2	-0.23901	0.90659	0.90656	0.999993	17729	0	-0.23901
Vps35	3	0.019654	0.05075	0.93023	1162	3	-0.70032	0.98035	0.98047	0.999993	19205	0	-0.70032
Ankib1	3	0.019662	0.050772	0.93023	1163	3	-0.35686	0.98034	0.98046	0.999993	19204	0	-0.35686
Zfp386	4	0.01967	0.056989	0.935579	1164	3	-0.82008	0.32207	0.47461	0.999993	9126	1	-0.82008
Arhgef10l	3	0.019692	0.050843	0.93023	1165	3	-0.97707	0.98031	0.98043	0.999993	19203	0	-0.97707
Irak1	4	0.019699	0.057052	0.935579	1166	3	-0.68836	0.89927	0.89923	0.999993	17576	0	-0.68836
Cdkn2aip	4	0.019706	0.057069	0.935579	1167	3	-0.75582	0.72759	0.75665	0.999993	14669	1	-0.75582
E2f7	3	0.019736	0.05094	0.93023	1168	3	-0.53612	0.98026	0.98038	0.999993	19202	0	-0.53612
Ubr5	3	0.01979	0.051078	0.93023	1169	2	-1.0307	0.75444	0.75478	0.999993	15023	1	-1.0307
Olfr202	4	0.019804	0.057296	0.935579	1170	3	-0.58985	0.7267	0.75613	0.999993	14658	1	-0.58985
Wdr93	3	0.019814	0.05114	0.93023	1171	2	-0.40188	0.9443	0.94451	0.999993	18481	0	-0.40188
Tepp	4	0.019857	0.057418	0.935579	1172	2	-0.3067	0.030001	0.085478	0.962651	1695	1	-0.3067
Csad	3	0.019972	0.051526	0.93023	1173	2	-0.50891	0.57608	0.61295	0.999993	12963	1	-0.50891
Fam167b	4	0.020016	0.057762	0.935579	1174	3	-0.64368	0.98384	0.98379	0.999993	19288	0	-0.64368
Ralb	4	0.020042	0.057815	0.935579	1175	3	-0.65514	0.94549	0.94544	0.999993	18496	0	-0.65514
Znrf2	4	0.020121	0.05799	0.935579	1176	1	-0.18694	0.97873	0.97881	0.999993	19169	0	-0.18694
Tax1bp1	4	0.020158	0.058067	0.935579	1177	3	-0.66652	0.64803	0.71222	0.999993	13703	1	-0.66652
Pcbp2	4	0.020173	0.058102	0.935579	1178	2	-0.28153	0.3327	0.48492	0.999993	9299	1	-0.28153
Ptpn11	4	0.020192	0.058137	0.935579	1179	2	-0.79787	0.61317	0.69496	0.999993	13324	1	-0.79787
Strip2	4	0.020201	0.058154	0.935579	1180	2	-0.59869	0.93543	0.93545	0.999993	18321	0	-0.59869
Paqr6	3	0.02021	0.052145	0.93023	1181	1	-0.14542	0.60194	0.63073	0.999993	13232	1	-0.14542
Ogfod1	4	0.020226	0.058211	0.935579	1182	2	-0.30056	0.34663	0.49841	0.999993	9536	1	-0.30056
Slc38a8	4	0.020252	0.058264	0.935579	1183	3	-0.58688	0.17166	0.32996	0.999993	6278	1	-0.58688
Polr3b	4	0.020279	0.058311	0.935579	1184	2	-0.34479	0.82756	0.8294	0.999993	16210	1	-0.34479
Nmnat3	3	0.020285	0.052335	0.93023	1185	2	-0.86266	0.94937	0.94963	0.999993	18575	0	-0.86266
Rps5	4	0.020304	0.05837	0.935579	1186	2	-0.97131	0.38581	0.53618	0.999993	10242	1	-0.97131
Art2b	3	0.02031	0.052396	0.93023	1187	3	-0.42999	0.97969	0.97981	0.999993	19188	0	-0.42999
Opalin	4	0.020332	0.058427	0.935579	1188	2	-0.11476	0.91042	0.91037	0.999993	17807	0	-0.11476
Dcpp2	4	0.020347	0.05846	0.935579	1189	3	-0.88715	0.36022	0.51152	0.999993	9779	1	-0.88715
Uckl1	4	0.020349	0.058465	0.935579	1190	3	-0.47885	0.98729	0.98723	0.999993	19354	0	-0.47885
Glt28d2	4	0.020416	0.058605	0.935579	1191	3	-0.7032	0.7321	0.75942	0.999993	14722	1	-0.7032
Zc3h11a	3	0.020418	0.052674	0.93023	1192	3	-0.53528	0.97958	0.97971	0.999993	19187	0	-0.53528
Epo	4	0.020437	0.058651	0.935579	1193	1	0.13193	0.82243	0.82496	0.999993	16115	1	0.13193
Fbxw17	4	0.020465	0.058712	0.935579	1194	3	-0.65929	0.24638	0.40189	0.999993	7653	1	-0.65929
Hpca	4	0.020476	0.058736	0.935579	1195	3	-0.76221	0.88617	0.88607	0.999993	17321	0	-0.76221
Asxl1	4	0.02049	0.058765	0.935579	1196	2	-0.35849	0.88637	0.88626	0.999993	17324	0	-0.35849
Slc22a14	4	0.020563	0.058931	0.935579	1197	2	-0.49317	0.11775	0.24713	0.999993	4747	1	-0.49317
Mtor	4	0.02058	0.058975	0.935579	1198	2	-0.54124	0.88077	0.88065	0.999993	17197	0	-0.54124
Vmn1r40	4	0.020616	0.059053	0.935579	1199	3	-0.67231	0.96873	0.96873	0.999993	18958	0	-0.67231
Anapc7	4	0.020632	0.059084	0.935579	1200	2	-0.37806	0.84639	0.8464	0.999993	16532	1	-0.37806
Ngly1	4	0.020649	0.059113	0.935579	1201	2	-0.38111	0.816	0.81956	0.999993	16021	1	-0.38111
Sgsm3	4	0.020666	0.059147	0.935579	1202	2	-0.46284	0.29799	0.45158	0.999993	8672	2	-0.46284
Izumo3	4	0.020677	0.059173	0.935579	1203	3	-0.48393	0.93713	0.93716	0.999993	18344	0	-0.48393
Mmp10	3	0.020679	0.053324	0.931049	1204	2	-0.82264	0.4369	0.52822	0.999993	11179	1	-0.82264
Mpi	3	0.020686	0.053339	0.931049	1205	2	-0.39126	0.59151	0.62343	0.999993	13122	1	-0.39126
Arpc1b	4	0.020701	0.059224	0.935579	1206	3	-0.5882	0.98683	0.98675	0.999993	19341	0	-0.5882
Cd86	4	0.020701	0.059226	0.935579	1207	2	-0.34383	0.83941	0.83994	0.999993	16406	1	-0.34383
Fam131a	4	0.020859	0.059556	0.935579	1208	2	-0.0042906	0.3796	0.53024	0.999993	10138	2	-0.0042906
Bckdha	4	0.020894	0.059626	0.935579	1209	3	-0.51314	0.97755	0.9777	0.999993	19136	0	-0.51314
Tsr3	4	0.020912	0.059662	0.935579	1210	2	-0.18666	0.32515	0.47759	0.999993	9180	2	-0.18666
Gm266	3	0.020948	0.054	0.935579	1211	3	-0.42223	0.97905	0.97921	0.999993	19178	0	-0.42223
Pogz	4	0.020964	0.059779	0.935579	1212	2	-0.28831	0.92899	0.9291	0.999993	18187	0	-0.28831
Kif5c	3	0.020991	0.054113	0.935579	1213	3	-0.34019	0.97901	0.97917	0.999993	19177	0	-0.34019
Tspan4	3	0.020997	0.054127	0.935579	1214	3	-0.55619	0.979	0.97917	0.999993	19176	0	-0.55619
Zfp148	2	0.021015	0.038819	0.918811	1215	2	-0.77615	0.97898	0.97908	0.999993	19175	0	-0.77615
Hexim2	4	0.021023	0.059906	0.935579	1216	3	-0.65511	0.9216	0.92172	0.999993	18061	0	-0.65511
4930444G20Rik	3	0.021082	0.054327	0.935579	1217	3	-1.3883	0.96995	0.97011	0.999993	18975	0	-1.3883
Slc2a1	4	0.021087	0.060034	0.935579	1218	3	-0.56858	0.64442	0.71036	0.999993	13665	1	-0.56858
Olfr814	4	0.021135	0.060143	0.935579	1219	3	-0.51564	0.91005	0.91001	0.999993	17804	0	-0.51564
Vps11	4	0.021175	0.060233	0.935579	1220	2	-0.11662	0.83081	0.83229	0.999993	16262	1	-0.11662
Tmem8	4	0.021181	0.060245	0.935579	1221	3	-0.59105	0.8425	0.84273	0.999993	16469	1	-0.59105
Npcd	4	0.021286	0.060462	0.935579	1222	2	-0.52081	0.98184	0.9818	0.999993	19247	0	-0.52081
Cyb5r2	4	0.021303	0.060496	0.935579	1223	3	-0.52305	0.66504	0.72097	0.999993	13901	1	-0.52305
Krt28	4	0.021303	0.060498	0.935579	1224	3	-0.63488	0.97184	0.97191	0.999993	19012	0	-0.63488
Tmem68	4	0.021338	0.06056	0.935579	1225	3	-0.51974	0.92124	0.92133	0.999993	18057	0	-0.51974
Nucb2	3	0.021372	0.055017	0.935579	1226	3	-0.42767	0.97863	0.97877	0.999993	19165	0	-0.42767
Sqstm1	4	0.021382	0.060654	0.935579	1227	3	-0.54499	0.22572	0.38205	0.999993	7274	1	-0.54499
Rbm22	4	0.021383	0.060654	0.935579	1228	2	-0.8592	0.33947	0.49154	0.999993	9424	1	-0.8592
Smad9	4	0.021386	0.06066	0.935579	1229	3	-0.37959	0.97534	0.97546	0.999993	19089	0	-0.37959
Ang4	4	0.021413	0.060715	0.935579	1230	3	-0.69488	0.85184	0.85159	0.999993	16625	1	-0.69488
Dolk	4	0.021439	0.060765	0.935579	1231	3	-0.53221	0.89514	0.89508	0.999993	17497	0	-0.53221
Nabp2	4	0.021444	0.060777	0.935579	1232	3	-0.63153	0.85348	0.85326	0.999993	16662	1	-0.63153
Olfr148	4	0.021492	0.060892	0.935579	1233	1	0.67204	0.010476	0.035009	0.907278	723	3	0.67204
Igf2	3	0.021517	0.055382	0.935579	1234	1	0.04189	0.40384	0.51017	0.999993	10571	1	0.04189
Sfswap	4	0.021541	0.060996	0.935579	1235	2	-0.45499	0.65212	0.7143	0.999993	13754	1	-0.45499
Tssc1	4	0.021544	0.061004	0.935579	1236	1	0.19978	0.16099	0.31904	0.999993	6068	2	0.19978
Cdh9	4	0.021547	0.061012	0.935579	1237	3	-0.49009	0.735	0.76118	0.999993	14754	1	-0.49009
Exosc9	4	0.021551	0.061019	0.935579	1238	3	-0.73973	0.18732	0.34501	0.999993	6543	1	-0.73973
Ear1	3	0.021568	0.055496	0.935579	1239	3	-0.46618	0.97843	0.97857	0.999993	19159	0	-0.46618
Rfk	4	0.021573	0.061066	0.935579	1240	3	-0.6193	0.092663	0.20363	0.986467	3948	1	-0.6193
Myog	4	0.021577	0.061071	0.935579	1241	2	-0.23725	0.82725	0.8291	0.999993	16205	1	-0.23725
Pde10a	4	0.021591	0.061103	0.935579	1242	3	-0.66133	0.96124	0.96115	0.999993	18802	0	-0.66133
Rbm45	4	0.021597	0.061115	0.935579	1243	2	0.029618	0.4601	0.60828	0.999993	11594	2	0.029618
Wwtr1	4	0.02165	0.061227	0.935579	1244	2	-0.19906	0.94949	0.94944	0.999993	18579	0	-0.19906
Scarf2	4	0.021694	0.061321	0.935579	1245	3	-0.51808	0.85191	0.85167	0.999993	16628	1	-0.51808
Ankfy1	4	0.021752	0.061442	0.935579	1246	3	-0.63264	0.91617	0.9162	0.999993	17938	0	-0.63264
Fam219a	4	0.021755	0.061448	0.935579	1247	3	-0.53623	0.74204	0.76572	0.999993	14833	1	-0.53623
Copb2	4	0.021808	0.061564	0.935579	1248	2	0.30134	0.0056884	0.019596	0.852757	428	2	0.30134
Cldn13	4	0.021905	0.061757	0.935579	1249	3	-0.70196	0.5294	0.65788	0.999993	12522	1	-0.70196
Tmprss3	4	0.021913	0.061777	0.935579	1250	1	-0.037405	0.67748	0.72768	0.999993	14047	1	-0.037405
Rabgap1	4	0.021913	0.061777	0.935579	1251	3	-0.54437	0.98713	0.98707	0.999993	19348	0	-0.54437
Cebpg	3	0.021934	0.056372	0.935579	1252	3	-0.57792	0.97807	0.9782	0.999993	19149	0	-0.57792
Bend5	3	0.021947	0.056405	0.935579	1253	2	-0.78183	0.39166	0.50374	0.999993	10351	1	-0.78183
Tubgcp5	3	0.021953	0.056425	0.935579	1254	1	-0.14653	0.73177	0.73351	0.999993	14718	1	-0.14653
Tnnc2	4	0.021958	0.061871	0.935579	1255	3	-0.58115	0.73712	0.76252	0.999993	14779	1	-0.58115
Apobec1	4	0.021967	0.061894	0.935579	1256	3	-0.70931	0.98134	0.98131	0.999993	19229	0	-0.70931
Lrrc8c	4	0.022018	0.062003	0.935579	1257	2	-0.15784	0.92123	0.92132	0.999993	18056	0	-0.15784
Cfap45	3	0.022025	0.056594	0.935579	1258	3	-0.42447	0.97797	0.97813	0.999993	19147	0	-0.42447
Xirp2	4	0.022029	0.062021	0.935579	1259	2	-0.34488	0.3909	0.54119	0.999993	10338	2	-0.34488
Pitpna	4	0.022047	0.062057	0.935579	1260	3	-0.61919	0.94387	0.9439	0.999993	18470	0	-0.61919
Hspa8	3	0.022057	0.05666	0.935579	1261	2	-1.5269	0.86821	0.86825	0.999993	16953	0	-1.5269
Krt71	4	0.022071	0.062116	0.935579	1262	3	-0.5054	0.70622	0.7438	0.999993	14401	1	-0.5054
Spopl	4	0.022101	0.062177	0.935579	1263	3	-0.54723	0.96989	0.96987	0.999993	18973	0	-0.54723
Zfp952	3	0.022117	0.056802	0.935579	1264	3	-0.49229	0.97788	0.97802	0.999993	19145	0	-0.49229
Med26	4	0.022124	0.062231	0.935579	1265	2	-0.35174	0.97253	0.9726	0.999993	19036	0	-0.35174
Sub1	4	0.022152	0.062294	0.935579	1266	3	-0.51658	0.58664	0.68252	0.999993	13058	1	-0.51658
Clec4a1	4	0.022176	0.06235	0.935579	1267	1	0.24811	0.15741	0.31327	0.999993	5958	2	0.24811
Fam184a	2	0.022225	0.041015	0.918811	1268	1	-1.0984	0.64127	0.64113	0.999993	13629	0	-1.0984
Ddc	4	0.022229	0.062451	0.935579	1269	2	-0.21892	0.37311	0.524	0.999993	10014	1	-0.21892
Adcy5	4	0.022235	0.062465	0.935579	1270	2	-0.38491	0.94794	0.9479	0.999993	18542	0	-0.38491
Elovl1	4	0.022244	0.062485	0.935579	1271	3	-0.68082	0.79909	0.80598	0.999993	15719	1	-0.68082
Aldh3a2	4	0.022247	0.062492	0.935579	1272	3	-0.68867	0.60887	0.69291	0.999993	13296	1	-0.68867
Pou1f1	4	0.022275	0.062549	0.935579	1273	3	-0.60771	0.96326	0.96323	0.999993	18847	0	-0.60771
Sms	3	0.022288	0.057206	0.935579	1274	3	-0.64804	0.97771	0.97786	0.999993	19142	0	-0.64804
Syp	4	0.022334	0.062686	0.935579	1275	1	-0.098982	0.6973	0.7387	0.999993	14285	1	-0.098982
Fmn2	3	0.022336	0.057309	0.935579	1276	2	-0.98043	0.76809	0.76828	0.999993	15225	0	-0.98043
Wls	3	0.022339	0.057317	0.935579	1277	3	-0.65674	0.97766	0.97781	0.999993	19139	0	-0.65674
Mrpl10	3	0.022365	0.057378	0.935579	1278	3	-0.68403	0.97764	0.97779	0.999993	19137	0	-0.68403
Brsk1	4	0.022407	0.062839	0.935579	1279	3	-0.77221	0.94186	0.94188	0.999993	18431	0	-0.77221
Phkb	4	0.02244	0.062899	0.935579	1280	1	-0.10798	0.42284	0.57213	0.999993	10923	1	-0.10798
Map3k3	4	0.022441	0.062906	0.935579	1281	2	-0.48519	0.32415	0.47661	0.999993	9159	2	-0.48519
Epb4.1l5	4	0.022443	0.06291	0.935579	1282	3	-0.59549	0.96917	0.96914	0.999993	18963	0	-0.59549
Ifna7	4	0.022475	0.062974	0.935579	1283	3	-0.67778	0.76993	0.78448	0.999993	15249	1	-0.67778
Ampd3	4	0.022492	0.063011	0.935579	1284	2	-0.26083	0.39014	0.54042	0.999993	10320	1	-0.26083
Mat2a	4	0.022502	0.063032	0.935579	1285	3	-0.99836	0.44525	0.59377	0.999993	11324	1	-0.99836
Olfr76	3	0.022525	0.057756	0.935579	1286	3	-0.42135	0.97748	0.97763	0.999993	19135	0	-0.42135
Sntg2	4	0.022544	0.063119	0.935579	1287	3	-0.74123	0.93732	0.93735	0.999993	18350	0	-0.74123
Ppil1	4	0.022594	0.063231	0.935579	1288	2	-0.63089	0.72117	0.75274	0.999993	14574	1	-0.63089
Psapl1	4	0.022621	0.063277	0.935579	1289	2	-0.14408	0.145	0.29289	0.999993	5582	2	-0.14408
Pigh	4	0.022631	0.063299	0.935579	1290	3	-0.57347	0.89339	0.89331	0.999993	17460	0	-0.57347
Stfa2l1	4	0.02264	0.063317	0.935579	1291	2	-0.064647	0.02379	0.072956	0.962651	1442	2	-0.064647
Ccnl1	3	0.022643	0.058045	0.935579	1292	2	-0.79519	0.94776	0.94803	0.999993	18536	0	-0.79519
Bphl	4	0.02265	0.063345	0.935579	1293	1	0.036906	0.37643	0.52719	0.999993	10076	1	0.036906
Sval3	4	0.022685	0.063412	0.935579	1294	3	-0.52891	0.82555	0.82762	0.999993	16170	1	-0.52891
Birc3	3	0.022685	0.058155	0.935579	1295	3	-0.34783	0.97731	0.97748	0.999993	19132	0	-0.34783
Vmn1r62	4	0.022756	0.06358	0.935579	1296	2	-0.013125	0.23501	0.39096	0.999993	7445	2	-0.013125
2310050C09Rik	4	0.022768	0.063612	0.935579	1297	3	-0.63115	0.9296	0.92967	0.999993	18199	0	-0.63115
Cog5	3	0.02283	0.058524	0.935579	1298	3	-0.78154	0.97717	0.97733	0.999993	19130	0	-0.78154
Stk36	4	0.022861	0.063783	0.935579	1299	2	0.075819	0.2597	0.41482	0.999993	7900	2	0.075819
Psmb2	4	0.022884	0.063829	0.935579	1300	3	-1.0154	0.44435	0.59289	0.999993	11307	1	-1.0154
Gdap1l1	3	0.022892	0.058672	0.935579	1301	2	-0.75124	0.91426	0.91433	0.999993	17902	0	-0.75124
Mrpl37	4	0.022902	0.063865	0.935579	1302	3	-0.73847	0.68581	0.73228	0.999993	14147	1	-0.73847
Atp5sl	4	0.022911	0.063887	0.935579	1303	3	-0.57064	0.68202	0.73018	0.999993	14100	1	-0.57064
Hadha	4	0.022914	0.063889	0.935579	1304	1	0.15333	0.32262	0.47512	0.999993	9134	2	0.15333
Alas2	4	0.022921	0.063905	0.935579	1305	3	-0.57724	0.93105	0.93114	0.999993	18220	0	-0.57724
Car15	4	0.022938	0.063932	0.935579	1306	2	-0.65567	0.73012	0.75819	0.999993	14693	1	-0.65567
Ly6a	4	0.022972	0.064006	0.935579	1307	3	-0.55497	0.91878	0.91879	0.999993	18003	0	-0.55497
Scarf1	4	0.022976	0.064018	0.935579	1308	3	-0.4392	0.1944	0.35182	0.999993	6678	1	-0.4392
Wdfy4	4	0.023009	0.064085	0.935579	1309	3	-0.68206	0.92917	0.92926	0.999993	18192	0	-0.68206
Gfm1	4	0.023019	0.064105	0.935579	1310	2	-0.25156	0.13011	0.26807	0.999993	5126	1	-0.25156
Tardbp	4	0.023064	0.064212	0.935579	1311	3	-0.64298	0.91387	0.91383	0.999993	17893	0	-0.64298
Mrps31	4	0.023072	0.064227	0.935579	1312	1	0.21401	0.41656	0.56602	0.999993	10806	2	0.21401
Mycbpap	4	0.023111	0.064306	0.935579	1313	2	-0.86215	0.79667	0.8041	0.999993	15677	1	-0.86215
Dmrt3	4	0.02312	0.064333	0.935579	1314	3	-0.72219	0.93462	0.93466	0.999993	18302	0	-0.72219
Foxe3	3	0.023123	0.059209	0.935579	1315	3	-0.57023	0.97688	0.97705	0.999993	19123	0	-0.57023
Nap1l1	4	0.023124	0.064343	0.935579	1316	1	-0.071892	0.69618	0.73807	0.999993	14271	1	-0.071892
Gm9992	4	0.023177	0.064453	0.935579	1317	1	0.21565	0.42591	0.57512	0.999993	10971	2	0.21565
Gnas	3	0.023237	0.059505	0.935579	1318	3	-0.44215	0.97676	0.97695	0.999993	19120	0	-0.44215
Olfr1238	4	0.023282	0.064671	0.935579	1319	2	-0.24034	0.1079	0.23009	0.994162	4440	1	-0.24034
Klc2	4	0.023288	0.064685	0.935579	1320	3	-0.56346	0.9654	0.96539	0.999993	18885	0	-0.56346
Phax	4	0.02333	0.064779	0.935579	1321	3	-0.55823	0.59491	0.68637	0.999993	13167	1	-0.55823
Olfr1215	4	0.023335	0.064787	0.935579	1322	2	-0.38155	0.2244	0.38077	0.999993	7248	1	-0.38155
Klra1	3	0.023338	0.059718	0.935579	1323	1	-0.14208	0.89408	0.89415	0.999993	17481	0	-0.14208
Tmem154	4	0.023349	0.064816	0.935579	1324	2	-0.21505	0.11674	0.24541	0.998676	4721	2	-0.21505
Mettl11b	4	0.023372	0.064874	0.935579	1325	3	-0.49482	0.75564	0.77469	0.999993	15053	1	-0.49482
Rps26	4	0.023387	0.0649	0.935579	1326	3	-0.51466	0.97228	0.97235	0.999993	19032	0	-0.51466
Dusp15	4	0.02345	0.065023	0.935579	1327	2	-0.4256	0.41206	0.5617	0.999993	10729	1	-0.4256
Top1	3	0.023456	0.06	0.935579	1328	2	-0.37959	0.79145	0.79155	0.999993	15590	0	-0.37959
Olfr231	4	0.02347	0.065077	0.935579	1329	3	-0.60726	0.35241	0.504	0.999993	9633	1	-0.60726
Akap6	4	0.023493	0.065122	0.935579	1330	2	-0.52129	0.79571	0.80338	0.999993	15661	1	-0.52129
Mall	4	0.023531	0.065202	0.935579	1331	3	-0.57123	0.84691	0.84688	0.999993	16543	1	-0.57123
AI182371	4	0.023545	0.065231	0.935579	1332	2	-0.14526	0.84412	0.84426	0.999993	16498	1	-0.14526
Olfr706	4	0.023598	0.065346	0.935579	1333	1	0.096563	0.20861	0.36554	0.999993	6948	1	0.096563
Cd68	4	0.023644	0.065436	0.935579	1334	3	-0.72802	0.7787	0.79065	0.999993	15395	1	-0.72802
Tmem259	3	0.023645	0.060455	0.935579	1335	3	-0.42338	0.97636	0.97653	0.999993	19111	0	-0.42338
Rhox2h	4	0.023654	0.065462	0.935579	1336	3	-0.70781	0.51903	0.65368	0.999993	12440	1	-0.70781
Spp1	4	0.023661	0.065479	0.935579	1337	2	-0.489	0.91923	0.91926	0.999993	18010	0	-0.489
Cmtm7	4	0.02367	0.065507	0.935579	1338	2	-0.30715	0.43324	0.58222	0.999993	11093	2	-0.30715
Fgd2	4	0.023689	0.065545	0.935579	1339	3	-0.76179	0.2104	0.36724	0.999993	6990	1	-0.76179
Clspn	3	0.023689	0.060575	0.935579	1340	2	-1.3923	0.71351	0.71717	0.999993	14484	1	-1.3923
Gtf2ird1	4	0.023703	0.065578	0.935579	1341	2	0.015249	0.23999	0.39568	0.999993	7535	2	0.015249
Hist1h4m	3	0.023709	0.060627	0.935579	1342	2	-0.77856	0.95663	0.95693	0.999993	18715	0	-0.77856
Sdcbp	4	0.023716	0.065603	0.935579	1343	2	-0.24158	0.066896	0.15664	0.975829	3112	2	-0.24158
Ifit1	4	0.023756	0.065689	0.935579	1344	1	0.2679	0.12456	0.25876	0.999993	4957	3	0.2679
Atp6v1h	3	0.023756	0.060728	0.935579	1345	2	-0.73674	0.14793	0.25155	0.999993	5670	1	-0.73674
Atp4a	4	0.023799	0.065778	0.935579	1346	3	-0.56014	0.96444	0.96444	0.999993	18876	0	-0.56014
Kremen2	4	0.023808	0.065797	0.935579	1347	2	-0.3132	0.24595	0.40146	0.999993	7638	2	-0.3132
Rab5a	3	0.023812	0.06086	0.935579	1348	2	-0.43046	0.80035	0.80037	0.999993	15739	0	-0.43046
Zfp740	4	0.023861	0.065908	0.935579	1349	2	-0.045761	0.18263	0.34051	0.999993	6452	1	-0.045761
Bex1	4	0.023885	0.06596	0.935579	1350	3	-0.57005	0.98436	0.98432	0.999993	19294	0	-0.57005
Vmn1r163	3	0.023911	0.061117	0.935579	1351	2	-0.96532	0.61637	0.64082	0.999993	13361	1	-0.96532
Baz1b	4	0.023913	0.066013	0.935579	1352	1	-0.0044345	0.80097	0.80742	0.999993	15751	1	-0.0044345
Nlrp2	4	0.023947	0.066094	0.935579	1353	3	-0.55993	0.64405	0.71016	0.999993	13663	1	-0.55993
Zfp292	4	0.023966	0.066137	0.935579	1354	2	-0.62191	0.052112	0.12879	0.963316	2604	1	-0.62191
Trdmt1	4	0.023984	0.066174	0.935579	1355	3	-0.68082	0.8585	0.85823	0.999993	16763	0	-0.68082
Jam3	3	0.024014	0.061344	0.935579	1356	3	-0.27148	0.97599	0.97616	0.999993	19101	0	-0.27148
Pnliprp1	4	0.024019	0.066247	0.935579	1357	3	-0.60218	0.90883	0.9088	0.999993	17777	0	-0.60218
Tgfbr1	4	0.024019	0.066247	0.935579	1358	2	-0.12637	0.16213	0.32072	0.999993	6096	2	-0.12637
Eme2	4	0.024022	0.066254	0.935579	1359	3	-0.60883	0.95311	0.95308	0.999993	18642	0	-0.60883
Ikzf1	4	0.024033	0.06628	0.935579	1360	3	-0.5972	0.64818	0.71229	0.999993	13705	1	-0.5972
Ctso	4	0.024047	0.066314	0.935579	1361	3	-0.6193	0.85516	0.85493	0.999993	16699	1	-0.6193
Olfr1002	4	0.024071	0.066363	0.935579	1362	2	0.011415	0.72318	0.75397	0.999993	14605	1	0.011415
Mok	4	0.024095	0.066412	0.935579	1363	3	-0.5803	0.8299	0.83148	0.999993	16250	1	-0.5803
Atcay	4	0.024114	0.066451	0.935579	1364	3	-0.75354	0.90803	0.908	0.999993	17760	0	-0.75354
Hrsp12	4	0.024114	0.066452	0.935579	1365	2	-0.57092	0.90506	0.90503	0.999993	17687	0	-0.57092
Olfr523	4	0.024124	0.066467	0.935579	1366	3	-0.3685	0.16541	0.32394	0.999993	6160	1	-0.3685
Gabarapl1	3	0.024128	0.061616	0.935579	1367	1	0.049357	0.12484	0.22241	0.992776	4971	1	0.049357
Acss1	4	0.024142	0.06651	0.935579	1368	2	-0.070531	0.024347	0.074075	0.962651	1454	2	-0.070531
Phf23	4	0.024147	0.066519	0.935579	1369	3	-0.84701	0.37838	0.52905	0.999993	10112	1	-0.84701
Olfr309	4	0.024176	0.06658	0.935579	1370	2	-0.25635	0.44655	0.59502	0.999993	11343	1	-0.25635
Yes1	4	0.024217	0.066671	0.935579	1371	2	-0.23697	0.36349	0.51472	0.999993	9839	2	-0.23697
Inpp5e	3	0.024219	0.061824	0.935579	1372	3	-0.49083	0.97578	0.97595	0.999993	19095	0	-0.49083
Fxyd4	4	0.024282	0.066805	0.935579	1373	3	-0.60032	0.98514	0.98508	0.999993	19308	0	-0.60032
Ccdc93	4	0.024305	0.066854	0.935579	1374	3	-0.67827	0.45114	0.59945	0.999993	11433	1	-0.67827
Laptm4a	4	0.024366	0.066975	0.935579	1375	3	-0.70352	0.3027	0.45606	0.999993	8766	1	-0.70352
Taar6	4	0.024377	0.067007	0.935579	1376	3	-0.51383	0.6017	0.68954	0.999993	13229	1	-0.51383
H2-Q1	4	0.024387	0.067026	0.935579	1377	1	0.32829	0.12298	0.25608	0.999993	4906	3	0.32829
Defb38	3	0.024404	0.062258	0.935579	1378	2	-0.88318	0.81456	0.81444	0.999993	15988	0	-0.88318
Caskin1	4	0.024406	0.067057	0.935579	1379	3	-0.76375	0.53528	0.66022	0.999993	12581	1	-0.76375
Olfr1329	4	0.024422	0.067088	0.935579	1380	3	-0.76719	0.97476	0.97485	0.999993	19082	0	-0.76719
Tet1	4	0.02443	0.067101	0.935579	1381	3	-0.71976	0.27213	0.4267	0.999993	8129	1	-0.71976
Pcdh19	4	0.024441	0.067121	0.935579	1382	2	-0.47215	0.59339	0.68566	0.999993	13149	1	-0.47215
Tmem74b	4	0.024492	0.067217	0.935579	1383	2	-0.27308	0.67876	0.72839	0.999993	14058	1	-0.27308
Vmn1r2	4	0.024534	0.067308	0.935579	1384	2	-0.21099	0.013457	0.044124	0.94424	889	2	-0.21099
Nupl2	3	0.024563	0.062644	0.935579	1385	2	-0.31751	0.84821	0.84825	0.999993	16566	0	-0.31751
Obp2b	4	0.02457	0.067379	0.935579	1386	3	-0.62228	0.98747	0.98745	0.999993	19358	0	-0.62228
4930502E18Rik	4	0.024581	0.067402	0.935579	1387	3	-0.71324	0.50556	0.64829	0.999993	12325	1	-0.71324
Kif20b	4	0.024597	0.067433	0.935579	1388	2	-0.13035	0.47446	0.62229	0.999993	11850	2	-0.13035
Ruvbl1	3	0.024603	0.062739	0.935579	1389	1	0.52965	0.13654	0.23723	0.998676	5325	2	0.52965
Sprr1b	4	0.02465	0.067539	0.935579	1390	3	-0.4304	0.82989	0.83146	0.999993	16249	1	-0.4304
Ube2dnl2	4	0.024676	0.067598	0.935579	1391	3	-0.80314	0.97382	0.97389	0.999993	19061	0	-0.80314
Kdm5a	4	0.024702	0.067651	0.935579	1392	1	0.45775	0.083737	0.18757	0.986467	3638	3	0.45775
Rfpl4	3	0.02471	0.06299	0.935579	1393	3	-0.38084	0.97529	0.97546	0.999993	19088	0	-0.38084
Psg29	4	0.02474	0.067726	0.935579	1394	2	-0.40017	0.91073	0.91068	0.999993	17814	0	-0.40017
Dcun1d3	4	0.024768	0.06779	0.935579	1395	3	-0.66478	0.40603	0.5558	0.999993	10616	1	-0.66478
Adprhl2	4	0.024806	0.067872	0.935579	1396	2	-0.18705	0.042901	0.11102	0.962651	2216	2	-0.18705
Nkx2-1	4	0.024807	0.067875	0.935579	1397	2	-0.48829	0.83161	0.83301	0.999993	16279	1	-0.48829
Igfl3	4	0.02486	0.067981	0.935579	1398	2	-0.31494	0.93942	0.93946	0.999993	18383	0	-0.31494
Olfr380	4	0.024865	0.067996	0.935579	1399	3	-0.59056	0.95469	0.95461	0.999993	18676	0	-0.59056
Dsg2	3	0.024879	0.063398	0.935579	1400	1	0.38606	0.18862	0.30243	0.999993	6567	2	0.38606
1700020N15Rik	4	0.024912	0.068102	0.935579	1401	1	0.39991	0.020718	0.065773	0.962651	1284	2	0.39991
Foxr1	4	0.024965	0.068217	0.935579	1402	1	-0.095082	0.84146	0.84178	0.999993	16443	1	-0.095082
Cntnap4	3	0.024998	0.063676	0.935579	1403	1	-0.0096265	0.83357	0.83357	0.999993	16310	0	-0.0096265
Col4a3	4	0.025018	0.068328	0.935579	1404	2	-0.16108	0.32926	0.48162	0.999993	9244	2	-0.16108
Tmem26	4	0.02507	0.068423	0.935579	1405	1	0.386	0.085921	0.19152	0.986467	3719	3	0.386
Cks1b	3	0.025077	0.063884	0.935579	1406	1	0.42647	0.17041	0.27968	0.999993	6254	2	0.42647
Oas1e	4	0.02509	0.068483	0.935579	1407	3	-0.73095	0.36777	0.51882	0.999993	9913	1	-0.73095
Mocos	3	0.0251	0.063926	0.935579	1408	2	-1.0385	0.67028	0.68116	0.999993	13958	1	-1.0385
Il10	4	0.025146	0.068588	0.935579	1409	2	-0.39215	0.33032	0.48265	0.999993	9266	1	-0.39215
Vmn2r84	3	0.025156	0.064057	0.935579	1410	2	-0.50357	0.96032	0.96061	0.999993	18786	0	-0.50357
Frk	4	0.025175	0.068654	0.935579	1411	1	-0.10716	0.93048	0.93057	0.999993	18211	0	-0.10716
Dhx40	4	0.025228	0.068772	0.935579	1412	1	0.77088	0.00099592	0.0036054	0.696476	97	3	0.77088
Tcaim	3	0.025235	0.06425	0.935579	1413	1	0.1924	0.2984	0.43489	0.999993	8679	1	0.1924
Ccni	4	0.02528	0.068878	0.935579	1414	2	0.036424	0.3973	0.54738	0.999993	10462	2	0.036424
Slc33a1	4	0.025301	0.068918	0.935579	1415	3	-0.61613	0.83343	0.83457	0.999993	16309	1	-0.61613
Ssx9	3	0.025314	0.064431	0.935579	1416	2	-1.2326	0.68566	0.69366	0.999993	14145	1	-1.2326
Acot5	3	0.025353	0.064521	0.935579	1417	2	-0.71486	0.18525	0.29828	0.999993	6508	1	-0.71486
Cggbp1	4	0.025355	0.069041	0.935579	1418	3	-0.55354	0.98046	0.98047	0.999993	19208	0	-0.55354
Chchd3	4	0.025383	0.069093	0.935579	1419	3	-0.67244	0.59024	0.6842	0.999993	13101	1	-0.67244
Pi4kb	4	0.025438	0.069204	0.935579	1420	3	-0.74045	0.98607	0.98603	0.999993	19326	0	-0.74045
Hcfc2	3	0.025439	0.064734	0.935579	1421	3	-0.52716	0.97456	0.97472	0.999993	19079	0	-0.52716
Akap4	4	0.025448	0.069223	0.935579	1422	3	-0.5069	0.9521	0.95207	0.999993	18617	0	-0.5069
Gria4	4	0.025453	0.069237	0.935579	1423	3	-0.64716	0.49678	0.64421	0.999993	12244	1	-0.64716
Rnf40	4	0.025463	0.069258	0.935579	1424	3	-0.89269	0.68924	0.7342	0.999993	14193	1	-0.89269
Map3k7cl	4	0.025488	0.069314	0.935579	1425	2	-0.10045	0.12674	0.2624	0.999993	5033	2	-0.10045
Krt35	4	0.025491	0.069319	0.935579	1426	2	-0.20313	0.91403	0.914	0.999993	17896	0	-0.20313
Serpine2	4	0.025503	0.069345	0.935579	1427	3	-0.58844	0.98145	0.9814	0.999993	19235	0	-0.58844
Irf3	4	0.025543	0.069437	0.935579	1428	1	0.043038	0.36555	0.51671	0.999993	9881	2	0.043038
Irf2bpl	4	0.025596	0.069535	0.935579	1429	1	0.08298	0.16891	0.3273	0.999993	6230	2	0.08298
Det1	4	0.025641	0.069631	0.935579	1430	3	-0.60159	0.94308	0.94312	0.999993	18450	0	-0.60159
Olfr978	4	0.025648	0.069648	0.935579	1431	2	-0.30609	0.70186	0.74132	0.999993	14339	1	-0.30609
Tpo	4	0.025666	0.069685	0.935579	1432	3	-0.62334	0.27865	0.43302	0.999993	8253	1	-0.62334
Uaca	4	0.025701	0.069752	0.935579	1433	2	-0.029069	0.11984	0.25078	0.999993	4821	2	-0.029069
Luzp2	4	0.025716	0.069783	0.935579	1434	3	-0.54143	0.31189	0.46492	0.999993	8936	1	-0.54143
Ralgapb	4	0.025753	0.069862	0.935579	1435	2	-0.22038	0.31458	0.46752	0.999993	8980	2	-0.22038
Pcsk1n	4	0.025765	0.069883	0.935579	1436	3	-0.51444	0.38811	0.53845	0.999993	10283	1	-0.51444
Rnf126	4	0.025784	0.069914	0.935579	1437	2	-0.47402	0.97285	0.97294	0.999993	19044	0	-0.47402
Ptp4a2	4	0.025805	0.069972	0.935579	1438	3	-0.66226	0.98541	0.98536	0.999993	19312	0	-0.66226
Crisp4	4	0.025806	0.069973	0.935579	1439	2	-0.47883	0.93162	0.93168	0.999993	18230	0	-0.47883
Lox	4	0.02583	0.070025	0.935579	1440	3	-0.66214	0.73583	0.76168	0.999993	14765	1	-0.66214
Rs1	4	0.025851	0.070065	0.935579	1441	2	-0.25292	0.01404	0.045941	0.94424	918	2	-0.25292
Tpcn2	4	0.025858	0.070076	0.935579	1442	1	0.3256	0.065421	0.15393	0.972999	3068	2	0.3256
D3Ertd254e	4	0.025911	0.070183	0.935579	1443	2	-0.29655	0.34132	0.49333	0.999993	9453	2	-0.29655
Vmn1r219	4	0.025918	0.070195	0.935579	1444	2	-0.26122	0.21571	0.3724	0.999993	7084	2	-0.26122
Gpbp1	2	0.025941	0.047561	0.93023	1445	2	-0.99495	0.97406	0.97418	0.999993	19067	0	-0.99495
Mup3	4	0.026016	0.070396	0.935579	1446	1	0.16821	0.32422	0.47667	0.999993	9161	2	0.16821
E2f6	4	0.026043	0.070447	0.935579	1447	2	-0.16694	0.16574	0.32427	0.999993	6168	2	-0.16694
Ift27	3	0.026056	0.066143	0.935579	1448	3	-0.56161	0.97394	0.97408	0.999993	19064	0	-0.56161
Ero1l	4	0.026068	0.070499	0.935579	1449	1	0.51258	0.065184	0.15348	0.972999	3062	3	0.51258
Gm13088	4	0.02611	0.070597	0.935579	1450	3	-0.70532	0.1853	0.34309	0.999993	6509	1	-0.70532
Upf2	4	0.026121	0.070617	0.935579	1451	2	-0.19478	0.91795	0.91795	0.999993	17978	0	-0.19478
Pkm	4	0.026173	0.070745	0.935579	1452	1	0.24068	0.27828	0.43266	0.999993	8245	2	0.24068
Noto	4	0.026175	0.070752	0.935579	1453	3	-0.79242	0.93564	0.93565	0.999993	18327	0	-0.79242
Arpc5	4	0.02621	0.070826	0.935579	1454	3	-0.45572	0.70067	0.74062	0.999993	14323	1	-0.45572
Parn	4	0.026226	0.070862	0.935579	1455	1	0.028037	0.65256	0.71453	0.999993	13758	1	0.028037
Dyrk1b	4	0.026278	0.070954	0.935579	1456	3	-0.28368	0.44518	0.5937	0.999993	11321	1	-0.28368
Sumo2	4	0.026281	0.070964	0.935579	1457	3	-0.79016	0.63856	0.70741	0.999993	13606	1	-0.79016
Gm6592	4	0.026341	0.071098	0.935579	1458	3	-0.53106	0.59271	0.68535	0.999993	13142	1	-0.53106
Mpz	4	0.026352	0.071117	0.935579	1459	2	-0.56321	0.77057	0.78492	0.999993	15259	1	-0.56321
Tmed8	4	0.026366	0.071154	0.935579	1460	3	-0.61592	0.80119	0.80761	0.999993	15759	1	-0.61592
Igf2bp1	4	0.026381	0.071185	0.935579	1461	2	-0.12335	0.048556	0.12191	0.962651	2450	2	-0.12335
Lman2	3	0.026387	0.066933	0.935579	1462	2	-0.68288	0.65571	0.66997	0.999993	13804	1	-0.68288
Wdr7	3	0.026419	0.067022	0.935579	1463	1	0.16702	0.61446	0.63951	0.999993	13337	1	0.16702
Slx4ip	4	0.026422	0.071275	0.935579	1464	3	-0.44024	0.81504	0.81874	0.999993	16000	1	-0.44024
Spice1	2	0.026431	0.048427	0.93023	1465	2	-0.59557	0.97357	0.97372	0.999993	19057	0	-0.59557
Lmo3	4	0.026436	0.071304	0.935579	1466	2	-0.34837	0.7216	0.75299	0.999993	14579	1	-0.34837
Creg1	4	0.026488	0.071405	0.935579	1467	3	-0.75553	0.39977	0.54975	0.999993	10508	1	-0.75553
Fbxl16	4	0.026497	0.071421	0.935579	1468	2	-0.075587	0.063659	0.15054	0.971814	3010	2	-0.075587
Mthfr	3	0.026535	0.067291	0.935579	1469	3	-0.60147	0.97346	0.97359	0.999993	19055	0	-0.60147
Apol7e	4	0.026536	0.071498	0.935579	1470	3	-0.53127	0.91931	0.91933	0.999993	18013	0	-0.53127
Ccdc84	3	0.02657	0.067381	0.935579	1471	2	-0.83828	0.7156	0.71901	0.999993	14507	1	-0.83828
Unc93b1	4	0.026574	0.071587	0.935579	1472	3	-0.5951	0.56367	0.67228	0.999993	12842	1	-0.5951
Baz2a	4	0.026614	0.071669	0.935579	1473	3	-0.5517	0.96211	0.96204	0.999993	18824	0	-0.5517
Tmem160	4	0.026646	0.071745	0.935579	1474	3	-0.52251	0.62471	0.70059	0.999993	13448	1	-0.52251
Doxl2	3	0.026656	0.067583	0.935579	1475	1	0.74476	0.022245	0.057102	0.962651	1372	2	0.74476
Mup6	4	0.026662	0.071785	0.935579	1476	2	-0.72577	0.96765	0.96765	0.999993	18932	0	-0.72577
Slc4a1ap	4	0.026675	0.071806	0.935579	1477	3	-0.48334	0.74501	0.76763	0.999993	14881	1	-0.48334
Akap8l	4	0.02669	0.071846	0.935579	1478	3	-0.61929	0.18383	0.34168	0.999993	6476	1	-0.61929
Tbc1d23	3	0.026695	0.067675	0.935579	1479	2	-0.38707	0.23344	0.35697	0.999993	7414	1	-0.38707
Rps21	4	0.026698	0.071862	0.935579	1480	3	-1.0222	0.94011	0.94013	0.999993	18397	0	-1.0222
Amhr2	4	0.026782	0.072037	0.935579	1481	3	-0.52072	0.60438	0.6908	0.999993	13251	1	-0.52072
Spr	4	0.026803	0.072076	0.935579	1482	2	0.059777	0.29341	0.44714	0.999993	8569	2	0.059777
Efhd1	3	0.026804	0.067915	0.935579	1483	2	-0.7021	0.10998	0.20359	0.986467	4502	1	-0.7021
Arl5c	4	0.026812	0.072097	0.935579	1484	3	-0.49758	0.93498	0.93502	0.999993	18311	0	-0.49758
Ndufs1	4	0.026838	0.072142	0.935579	1485	3	-0.51997	0.55565	0.66881	0.999993	12765	1	-0.51997
Olfr362	4	0.026858	0.072177	0.935579	1486	3	-0.57297	0.93328	0.93332	0.999993	18272	0	-0.57297
Adgre5	4	0.026894	0.072266	0.935579	1487	3	-0.56579	0.98485	0.9848	0.999993	19305	0	-0.56579
Tmem204	3	0.026917	0.068193	0.935579	1488	2	-0.92126	0.66218	0.67487	0.999993	13876	1	-0.92126
Ttc32	4	0.02693	0.07234	0.935579	1489	3	-0.68916	0.20125	0.3584	0.999993	6810	1	-0.68916
Ctnnbl1	2	0.026933	0.049336	0.93023	1490	1	-0.5542	0.8157	0.81531	0.999993	16012	0	-0.5542
Cntfr	3	0.026941	0.068247	0.935579	1491	3	-0.29442	0.97306	0.97319	0.999993	19049	0	-0.29442
Olfr360	4	0.026961	0.072405	0.935579	1492	1	0.37135	0.039433	0.10419	0.962651	2089	2	0.37135
Zyg11b	4	0.026993	0.072455	0.935579	1493	3	-0.70286	0.29218	0.44595	0.999993	8541	1	-0.70286
Eaf2	4	0.027013	0.072496	0.935579	1494	3	-0.62356	0.48523	0.63288	0.999993	12048	1	-0.62356
Edn2	4	0.027027	0.072532	0.935579	1495	3	-0.55883	0.88049	0.88039	0.999993	17193	0	-0.55883
Olfr97	3	0.027057	0.068527	0.935579	1496	3	-0.25483	0.97294	0.97306	0.999993	19046	0	-0.25483
Krtap19-3	4	0.027099	0.072673	0.935579	1497	3	-0.71653	0.88302	0.88291	0.999993	17253	0	-0.71653
Tmem87b	4	0.027109	0.072694	0.935579	1498	3	-0.61013	0.97858	0.97866	0.999993	19164	0	-0.61013
Eomes	4	0.027171	0.072831	0.935579	1499	1	-0.093965	0.75368	0.77338	0.999993	15007	1	-0.093965
Cfap69	4	0.027196	0.072888	0.935579	1500	3	-0.73656	0.88532	0.88521	0.999993	17300	0	-0.73656
Lsm5	4	0.027199	0.072895	0.935579	1501	2	-0.31015	0.15592	0.31085	0.999993	5922	2	-0.31015
4930433I11Rik	4	0.027223	0.072952	0.935579	1502	3	-0.44239	0.3497	0.50138	0.999993	9592	1	-0.44239
Olfr1032	4	0.027253	0.073004	0.935579	1503	3	-0.39657	0.97139	0.97144	0.999993	19004	0	-0.39657
Zfp663	4	0.027276	0.073053	0.935579	1504	2	-0.52196	0.97633	0.97647	0.999993	19110	0	-0.52196
Vmn2r96	4	0.027294	0.073093	0.935579	1505	3	-0.7108	0.63462	0.70541	0.999993	13566	1	-0.7108
Oas3	4	0.02731	0.073128	0.935579	1506	3	-0.55973	0.63281	0.70456	0.999993	13545	1	-0.55973
Msi2	4	0.027325	0.07315	0.935579	1507	3	-0.48869	0.92106	0.92114	0.999993	18051	0	-0.48869
Fbxl17	4	0.027326	0.073152	0.935579	1508	2	-0.47989	0.85685	0.85664	0.999993	16732	0	-0.47989
Mapk11	4	0.027328	0.073158	0.935579	1509	2	-0.39761	0.74318	0.76645	0.999993	14845	1	-0.39761
Ndufa3	4	0.027346	0.073195	0.935579	1510	2	-0.43426	0.092065	0.20259	0.986467	3930	1	-0.43426
Fam64a	4	0.027375	0.073248	0.935579	1511	2	-0.45998	0.93555	0.93557	0.999993	18324	0	-0.45998
Cyp7b1	4	0.02738	0.073261	0.935579	1512	3	-0.64647	0.55366	0.66798	0.999993	12746	1	-0.64647
Mfsd6	3	0.027481	0.069494	0.935579	1513	2	-1.1671	0.78185	0.78187	0.999993	15449	0	-1.1671
Vmn2r89	4	0.027533	0.07358	0.937154	1514	2	-0.095246	0.13939	0.28361	0.999993	5406	2	-0.095246
Rbmx	4	0.027538	0.073593	0.937154	1515	2	-0.34636	0.35572	0.50716	0.999993	9699	2	-0.34636
AW209491	4	0.027553	0.073623	0.937154	1516	2	-0.19092	0.45375	0.602	0.999993	11473	2	-0.19092
Lrrc4	4	0.027582	0.07368	0.937154	1517	3	-0.63191	0.74489	0.76755	0.999993	14878	1	-0.63191
C1galt1	4	0.02759	0.073698	0.937154	1518	3	-0.7049	0.77894	0.79083	0.999993	15403	1	-0.7049
Gm5111	4	0.027612	0.07375	0.937214	1519	2	-0.51567	0.95536	0.9553	0.999993	18692	0	-0.51567
Wfdc21	3	0.027617	0.069808	0.935579	1520	2	-0.68908	0.6862	0.69412	0.999993	14153	1	-0.68908
Itgb3bp	3	0.027653	0.069892	0.935579	1521	2	-0.71467	0.77955	0.77962	0.999993	15418	0	-0.71467
Itgam	4	0.027681	0.073903	0.937474	1522	2	-0.35893	0.37084	0.5218	0.999993	9971	2	-0.35893
Kcnj10	4	0.027701	0.073951	0.937474	1523	2	-0.40862	0.89655	0.89647	0.999993	17530	0	-0.40862
Rnf148	4	0.027703	0.073953	0.937474	1524	3	-0.56768	0.97975	0.97982	0.999993	19191	0	-0.56768
Fosl2	3	0.027717	0.070044	0.935579	1525	3	-0.55147	0.97228	0.97243	0.999993	19033	0	-0.55147
St14	4	0.02774	0.07403	0.937474	1526	3	-0.46483	0.15884	0.31562	0.999993	6004	1	-0.46483
Cep350	4	0.027748	0.074049	0.937474	1527	2	-0.38911	0.88728	0.8872	0.999993	17347	0	-0.38911
Olfr616	4	0.027755	0.074066	0.937474	1528	3	-0.54558	0.84409	0.84422	0.999993	16497	1	-0.54558
Olfr1214	3	0.027769	0.070161	0.935579	1529	3	-0.50449	0.97223	0.97238	0.999993	19031	0	-0.50449
Crabp2	4	0.027776	0.074112	0.937474	1530	3	-0.48241	0.94567	0.94562	0.999993	18499	0	-0.48241
Fam160a2	4	0.0278	0.07417	0.937474	1531	2	-0.4104	0.81581	0.81941	0.999993	16016	1	-0.4104
Pkd2l1	4	0.027829	0.074224	0.937474	1532	2	-0.77778	0.50975	0.64995	0.999993	12360	1	-0.77778
Dusp16	4	0.027853	0.074281	0.937474	1533	3	-0.47834	0.58813	0.68322	0.999993	13072	1	-0.47834
Rps20	3	0.027878	0.070417	0.935579	1534	2	-0.75172	0.16643	0.27479	0.999993	6182	1	-0.75172
Hpgd	3	0.027891	0.070449	0.935579	1535	3	-0.39098	0.97211	0.97226	0.999993	19028	0	-0.39098
Cilp2	4	0.027905	0.074384	0.937474	1536	2	-0.077406	0.37913	0.52979	0.999993	10126	1	-0.077406
Lhb	3	0.02792	0.070518	0.935579	1537	3	-0.26039	0.97208	0.97223	0.999993	19025	0	-0.26039
Mrpl13	4	0.027938	0.074446	0.937474	1538	2	-0.39184	0.6235	0.69999	0.999993	13429	1	-0.39184
Dmc1	4	0.027957	0.074482	0.937474	1539	1	0.15731	0.4559	0.60419	0.999993	11517	2	0.15731
Gm21693	4	0.027958	0.074485	0.937474	1540	3	-0.63989	0.90702	0.90698	0.999993	17740	0	-0.63989
Hrh2	3	0.027976	0.07064	0.935579	1541	3	-0.55545	0.97202	0.97218	0.999993	19022	0	-0.55545
Erlec1	4	0.028028	0.074642	0.938128	1542	2	-0.011523	0.014337	0.046893	0.94424	940	2	-0.011523
Hist1h3i	4	0.028058	0.074687	0.938128	1543	2	-0.79791	0.81296	0.81705	0.999993	15961	1	-0.79791
Slc6a8	4	0.028062	0.074696	0.938128	1544	3	-0.54284	0.20383	0.36084	0.999993	6854	1	-0.54284
Prrx2	3	0.028091	0.070903	0.935579	1545	3	-0.4232	0.97191	0.97206	0.999993	19017	0	-0.4232
Gm20594	3	0.028098	0.070914	0.935579	1546	3	-0.40762	0.9719	0.97206	0.999993	19016	0	-0.40762
Snrpa	3	0.028102	0.070926	0.935579	1547	3	-0.66706	0.9719	0.97205	0.999993	19015	0	-0.66706
Cetn1	4	0.028115	0.07481	0.938128	1548	2	-0.16465	0.88388	0.88377	0.999993	17266	0	-0.16465
Bco2	4	0.028116	0.074814	0.938128	1549	3	-0.67009	0.52543	0.65629	0.999993	12487	1	-0.67009
4933433C11Rik	4	0.028153	0.074883	0.938128	1550	3	-0.70593	0.85148	0.85125	0.999993	16615	1	-0.70593
Tmem42	4	0.028174	0.074933	0.938128	1551	3	-0.4527	0.90134	0.90134	0.999993	17616	0	-0.4527
Lrsam1	3	0.028206	0.071175	0.935579	1552	3	-0.32827	0.97179	0.97194	0.999993	19011	0	-0.32827
Fbxl8	4	0.028237	0.075045	0.938514	1553	3	-0.71339	0.94629	0.94624	0.999993	18515	0	-0.71339
Rhebl1	4	0.028272	0.075129	0.938974	1554	2	-0.13547	0.3271	0.47951	0.999993	9209	2	-0.13547
Gtf3c5	3	0.028273	0.071322	0.935579	1555	1	0.15143	0.20623	0.32408	0.999993	6896	1	0.15143
Zcchc8	3	0.028312	0.071431	0.935579	1556	1	-0.052228	0.7209	0.72368	0.999993	14570	1	-0.052228
Rpl3l	4	0.028337	0.075268	0.93911	1557	2	-0.44653	0.83062	0.83213	0.999993	16257	1	-0.44653
Slc39a10	4	0.028377	0.075356	0.93911	1558	1	-0.08411	0.63422	0.70522	0.999993	13560	1	-0.08411
Olfr872	4	0.0284	0.075404	0.93911	1559	3	-0.81649	0.67773	0.72782	0.999993	14049	1	-0.81649
Slc35a3	4	0.028429	0.075466	0.93911	1560	1	0.01581	0.47248	0.62034	0.999993	11809	2	0.01581
Nat3	4	0.028457	0.07552	0.93911	1561	2	-0.46617	0.8603	0.86001	0.999993	16802	0	-0.46617
AI593442	3	0.02847	0.071806	0.935579	1562	1	0.38461	0.20563	0.32335	0.999993	6880	2	0.38461
Crebzf	3	0.028493	0.071867	0.935579	1563	2	-0.92898	0.84123	0.84123	0.999993	16439	0	-0.92898
Papd4	4	0.028527	0.075652	0.93911	1564	3	-0.5854	0.81177	0.81608	0.999993	15944	1	-0.5854
Ccl27b	4	0.028534	0.075665	0.93911	1565	2	-0.35033	0.65314	0.7148	0.999993	13771	1	-0.35033
1700113H08Rik	3	0.028624	0.072167	0.935579	1566	2	-0.69617	0.58949	0.62203	0.999993	13090	1	-0.69617
Plrg1	4	0.028639	0.075894	0.941058	1567	1	0.11406	0.2255	0.38183	0.999993	7271	1	0.11406
Gpatch3	2	0.028657	0.052416	0.93023	1568	2	-1.3185	0.97134	0.97146	0.999993	19003	0	-1.3185
Kif1a	3	0.028661	0.072252	0.935579	1569	2	-0.77762	0.50955	0.57044	0.999993	12356	1	-0.77762
Slc25a2	4	0.028665	0.075953	0.941058	1570	3	-0.66396	0.79258	0.80101	0.999993	15614	1	-0.66396
Slc15a3	4	0.028676	0.075976	0.941058	1571	3	-0.6188	0.93848	0.93846	0.999993	18369	0	-0.6188
Sepw1	4	0.028691	0.076014	0.941058	1572	2	-0.11904	0.655	0.71575	0.999993	13795	1	-0.11904
Cyth3	4	0.028727	0.076077	0.941072	1573	2	-0.03045	0.041617	0.10849	0.962651	2174	2	-0.03045
Tldc2	4	0.028744	0.076118	0.941072	1574	2	-0.013602	0.0063323	0.021731	0.852757	477	2	-0.013602
Olfr1040	3	0.028771	0.072516	0.935579	1575	2	-0.77014	0.94931	0.94957	0.999993	18570	0	-0.77014
Xndc1	4	0.028796	0.076244	0.941072	1576	1	-0.065763	0.41822	0.56764	0.999993	10838	1	-0.065763
Mrps35	4	0.028849	0.076356	0.941072	1577	2	-0.45015	0.97971	0.97978	0.999993	19190	0	-0.45015
Ccdc88a	4	0.028868	0.076392	0.941072	1578	2	-0.55021	0.46936	0.61725	0.999993	11748	1	-0.55021
Gm4937	4	0.028901	0.076459	0.941072	1579	1	0.44361	0.11639	0.2448	0.998676	4703	3	0.44361
Tbc1d24	4	0.028926	0.076516	0.941072	1580	3	-0.497	0.76211	0.77905	0.999993	15134	1	-0.497
Rell2	4	0.028969	0.076608	0.941072	1581	2	-0.53291	0.8131	0.81717	0.999993	15962	1	-0.53291
Cacna1s	3	0.028984	0.073009	0.935579	1582	3	-0.42005	0.97102	0.97114	0.999993	18995	0	-0.42005
Ywhaq	4	0.029006	0.076689	0.941072	1583	1	-0.083898	0.80906	0.81385	0.999993	15902	1	-0.083898
Mier1	4	0.029009	0.076695	0.941072	1584	2	-0.1591	0.26248	0.41749	0.999993	7960	2	-0.1591
Dok2	4	0.029029	0.076732	0.941072	1585	2	-0.39299	0.21388	0.3706	0.999993	7049	2	-0.39299
Sod1	4	0.029097	0.076883	0.941793	1586	3	-0.61145	0.95874	0.95871	0.999993	18762	0	-0.61145
C1qtnf4	4	0.0291	0.076887	0.941793	1587	2	-0.53075	0.88176	0.88164	0.999993	17222	0	-0.53075
Prpf4b	3	0.0291	0.073288	0.935579	1588	2	-0.75591	0.29675	0.43291	0.999993	8640	1	-0.75591
Haus4	4	0.029215	0.07714	0.942404	1589	1	0.35491	0.0048388	0.016797	0.846759	372	2	0.35491
Nphs2	4	0.029237	0.077194	0.942404	1590	3	-0.46731	0.95698	0.95692	0.999993	18721	0	-0.46731
H2-Ab1	3	0.029258	0.073659	0.937154	1591	1	0.048945	0.76543	0.76563	0.999993	15176	1	0.048945
Upf1	4	0.029318	0.077348	0.942404	1592	3	-0.81983	0.67981	0.72897	0.999993	14073	1	-0.81983
Map1b	4	0.029323	0.077358	0.942404	1593	2	-0.36772	0.32003	0.47271	0.999993	9081	1	-0.36772
Sc5d	4	0.029333	0.07738	0.942404	1594	2	-0.55497	0.72739	0.75653	0.999993	14667	1	-0.55497
Fermt3	4	0.02935	0.077412	0.942404	1595	3	-0.68464	0.34838	0.50011	0.999993	9570	1	-0.68464
Rbmx2	4	0.029363	0.07744	0.942404	1596	2	-0.4631	0.50755	0.64909	0.999993	12342	1	-0.4631
Spaca5	4	0.029372	0.077457	0.942404	1597	3	-0.55192	0.72495	0.75505	0.999993	14631	1	-0.55192
Olfr1157	4	0.029394	0.077502	0.942404	1598	2	-0.33833	0.43507	0.58396	0.999993	11134	2	-0.33833
Dpysl5	4	0.029425	0.077562	0.942404	1599	2	-0.20253	0.20586	0.36286	0.999993	6888	2	-0.20253
Fam213b	4	0.029455	0.077635	0.942404	1600	2	-0.27221	0.30299	0.45633	0.999993	8770	1	-0.27221
Harbi1	4	0.029477	0.077685	0.942404	1601	1	-0.17238	0.96828	0.96827	0.999993	18949	0	-0.17238
Spta1	4	0.029485	0.077703	0.942404	1602	2	-0.4485	0.10006	0.21648	0.987744	4195	2	-0.4485
1700001O22Rik	3	0.029559	0.074356	0.937474	1603	2	-0.90714	0.84707	0.84713	0.999993	16545	0	-0.90714
Trappc4	4	0.029561	0.077862	0.943555	1604	3	-0.53264	0.90922	0.90918	0.999993	17787	0	-0.53264
Nifk	4	0.029582	0.077912	0.943555	1605	1	0.15083	0.28512	0.43925	0.999993	8378	2	0.15083
Slc12a6	4	0.029627	0.078005	0.943555	1606	2	-0.38934	0.78957	0.79875	0.999993	15559	1	-0.38934
Ccdc136	4	0.029634	0.07802	0.943555	1607	1	0.28055	0.11754	0.24679	0.999993	4740	3	0.28055
Asna1	4	0.029658	0.078076	0.943555	1608	3	-0.70824	0.94658	0.94654	0.999993	18520	0	-0.70824
Kcnmb1	4	0.029729	0.078208	0.943555	1609	3	-0.54767	0.67929	0.7287	0.999993	14067	1	-0.54767
Tbck	4	0.029739	0.078233	0.943555	1610	1	0.24448	0.13435	0.27515	0.999993	5256	3	0.24448
Rpp21	4	0.029791	0.078352	0.943555	1611	3	-0.67719	0.95384	0.95377	0.999993	18661	0	-0.67719
Plekho2	4	0.029791	0.078353	0.943555	1612	2	-0.066668	0.22089	0.37736	0.999993	7187	2	-0.066668
Arnt	4	0.029794	0.078358	0.943555	1613	3	-0.57623	0.82286	0.82534	0.999993	16123	1	-0.57623
Hspb2	4	0.029801	0.078371	0.943555	1614	2	-0.54363	0.98476	0.98472	0.999993	19304	0	-0.54363
Klrc2	3	0.02981	0.074941	0.938128	1615	3	-0.25567	0.97019	0.97034	0.999993	18983	0	-0.25567
Psd3	3	0.029822	0.074966	0.938128	1616	3	-0.34155	0.97018	0.97033	0.999993	18981	0	-0.34155
Vmn1r135	4	0.029896	0.078561	0.943555	1617	2	-0.27516	0.9758	0.97592	0.999993	19097	0	-0.27516
Tpst2	4	0.029941	0.07865	0.943555	1618	3	-0.57951	0.97979	0.97984	0.999993	19192	0	-0.57951
Cyp7a1	4	0.029944	0.078656	0.943555	1619	3	-0.57474	0.82176	0.82439	0.999993	16102	1	-0.57474
Zfhx3	4	0.029969	0.078709	0.943555	1620	3	-0.70113	0.95892	0.95888	0.999993	18766	0	-0.70113
Pdk4	3	0.02999	0.075337	0.93911	1621	2	-0.63702	0.45388	0.53769	0.999993	11477	1	-0.63702
Col5a2	4	0.029995	0.078767	0.943555	1622	2	-0.12035	0.21891	0.37548	0.999993	7145	2	-0.12035
Odam	4	0.030001	0.078783	0.943555	1623	1	0.03109	0.48887	0.6364	0.999993	12105	2	0.03109
Slc35f4	3	0.030005	0.075369	0.93911	1624	2	-0.85138	0.74272	0.74361	0.999993	14841	1	-0.85138
Ascl4	4	0.030023	0.078833	0.943555	1625	3	-0.58532	0.71397	0.74833	0.999993	14488	1	-0.58532
Oog2	4	0.030036	0.078861	0.943555	1626	2	-0.23904	0.1511	0.30285	0.999993	5758	2	-0.23904
Ttll10	4	0.030053	0.078903	0.943555	1627	2	-0.17915	0.0044652	0.015517	0.830435	347	1	-0.17915
Naip6	4	0.030057	0.078908	0.943555	1628	2	-0.36385	0.76112	0.77836	0.999993	15121	1	-0.36385
Rars2	4	0.030072	0.07893	0.943555	1629	3	-0.53124	0.007185	0.024509	0.884238	524	1	-0.53124
Fgf3	3	0.030095	0.075589	0.93911	1630	2	-0.7283	0.95524	0.95555	0.999993	18689	0	-0.7283
Ephb6	4	0.030106	0.078997	0.943555	1631	1	0.13991	0.37547	0.52629	0.999993	10057	2	0.13991
Olfr214	4	0.030149	0.079094	0.943698	1632	2	-0.4571	0.16614	0.32465	0.999993	6178	2	-0.4571
Pard6a	4	0.030159	0.079113	0.943698	1633	2	-0.19093	0.24762	0.40312	0.999993	7675	2	-0.19093
Aldh8a1	4	0.030209	0.079217	0.943698	1634	3	-0.85127	0.94991	0.94987	0.999993	18586	0	-0.85127
Cbll1	4	0.030241	0.079287	0.943698	1635	3	-0.60971	0.81166	0.81599	0.999993	15943	1	-0.60971
Alms1	4	0.030253	0.079319	0.943698	1636	3	-0.49777	0.98358	0.98352	0.999993	19283	0	-0.49777
Tesc	4	0.030263	0.079342	0.943698	1637	1	0.017158	0.90473	0.90469	0.999993	17680	0	0.017158
Prol1	4	0.030264	0.079345	0.943698	1638	3	-0.79963	0.54131	0.66277	0.999993	12629	1	-0.79963
Papola	4	0.030315	0.07944	0.944258	1639	2	-0.24503	0.95845	0.95841	0.999993	18753	0	-0.24503
Plekhh2	3	0.030399	0.076269	0.941072	1640	1	0.057015	0.85704	0.85703	0.999993	16734	0	0.057015
Ankrd33	3	0.030425	0.076329	0.941072	1641	2	-0.64635	0.24605	0.37223	0.999993	7642	1	-0.64635
Rpf1	3	0.030492	0.07648	0.941072	1642	2	-1.4329	0.84665	0.8467	0.999993	16538	0	-1.4329
Dirc2	4	0.030524	0.079888	0.947115	1643	1	-0.16352	0.89781	0.89772	0.999993	17556	0	-0.16352
Samd4	4	0.030577	0.079988	0.947115	1644	1	0.061606	0.80649	0.8118	0.999993	15855	1	0.061606
Gfm2	3	0.030596	0.076714	0.941072	1645	1	-0.050986	0.80051	0.80052	0.999993	15743	0	-0.050986
Lrrc41	4	0.030623	0.080094	0.947115	1646	2	-0.45518	0.7351	0.76125	0.999993	14756	1	-0.45518
Mettl23	4	0.030629	0.080114	0.947115	1647	1	-0.013279	0.91052	0.91046	0.999993	17809	0	-0.013279
Fxr1	4	0.030643	0.080144	0.947115	1648	2	-0.31081	0.82935	0.83096	0.999993	16242	1	-0.31081
Pan2	4	0.030681	0.08022	0.947115	1649	1	0.45828	0.16352	0.32206	0.999993	6124	2	0.45828
Ccar2	4	0.030716	0.080292	0.947115	1650	2	-0.46338	0.93284	0.93286	0.999993	18259	0	-0.46338
Ccdc34	4	0.030734	0.080326	0.947115	1651	1	0.29891	0.14402	0.29126	0.999993	5554	3	0.29891
Rasl10a	4	0.030786	0.080433	0.947115	1652	2	-0.1228	0.31958	0.4723	0.999993	9072	2	-0.1228
Rmi2	3	0.030793	0.077178	0.942404	1653	2	-0.25737	0.8248	0.82479	0.999993	16156	0	-0.25737
Gm5878	4	0.030828	0.080518	0.947115	1654	3	-0.58075	0.92685	0.92698	0.999993	18151	0	-0.58075
Grsf1	4	0.03083	0.080519	0.947115	1655	2	-0.39973	0.69557	0.73773	0.999993	14266	1	-0.39973
Rcl1	4	0.030838	0.080538	0.947115	1656	1	-0.1823	0.28262	0.43686	0.999993	8338	1	-0.1823
Olfr482	4	0.030943	0.080779	0.947115	1657	2	-0.25489	0.47314	0.62101	0.999993	11822	1	-0.25489
2410002F23Rik	4	0.030945	0.080786	0.947115	1658	3	-0.57197	0.08512	0.19009	0.986467	3683	1	-0.57197
Sh3gl2	4	0.030956	0.080814	0.947115	1659	3	-0.45424	0.92076	0.92084	0.999993	18042	0	-0.45424
Scai	4	0.030965	0.08083	0.947115	1660	2	-0.47288	0.90836	0.90834	0.999993	17768	0	-0.47288
Ncoa7	4	0.030989	0.080875	0.947115	1661	3	-0.68633	0.72295	0.75383	0.999993	14601	1	-0.68633
Lamp3	4	0.031	0.080901	0.947115	1662	3	-0.72465	0.86926	0.86907	0.999993	16978	0	-0.72465
Dcdc2b	3	0.031006	0.077666	0.942404	1663	2	-0.91224	0.49191	0.55986	0.999993	12156	1	-0.91224
Angpt2	4	0.031045	0.080991	0.947115	1664	3	-0.59863	0.46004	0.60822	0.999993	11592	1	-0.59863
Insr	4	0.031048	0.080999	0.947115	1665	1	0.17318	0.40259	0.55254	0.999993	10558	2	0.17318
Olfr481	4	0.031089	0.081087	0.947115	1666	2	-0.44856	0.23589	0.3918	0.999993	7461	1	-0.44856
Angel2	4	0.0311	0.081113	0.947115	1667	3	-0.53834	0.98258	0.98255	0.999993	19262	0	-0.53834
BC089597	4	0.0311	0.081114	0.947115	1668	1	-0.091509	0.89722	0.89712	0.999993	17545	0	-0.091509
Bbs7	4	0.03111	0.081133	0.947115	1669	2	-0.54298	0.55023	0.6665	0.999993	12716	1	-0.54298
Mrpl49	4	0.031162	0.081244	0.947115	1670	2	-0.69911	0.69629	0.73812	0.999993	14273	1	-0.69911
Lrrc8b	4	0.031193	0.0813	0.947115	1671	3	-0.53336	0.74314	0.76642	0.999993	14844	1	-0.53336
Gm5416	4	0.031204	0.081319	0.947115	1672	2	-0.13293	0.25208	0.40738	0.999993	7761	2	-0.13293
Rap2a	4	0.031257	0.081434	0.947115	1673	2	-0.093582	0.59608	0.68691	0.999993	13177	1	-0.093582
Usp16	4	0.031309	0.081526	0.947115	1674	1	0.56584	0.034321	0.094151	0.962651	1870	3	0.56584
Ankrd34a	4	0.031353	0.08162	0.947115	1675	3	-0.52034	0.47082	0.61869	0.999993	11774	1	-0.52034
Tfip11	4	0.031381	0.081672	0.947115	1676	3	-0.70702	0.96428	0.96429	0.999993	18872	0	-0.70702
Ptar1	3	0.031401	0.078549	0.943555	1677	2	-0.65855	0.93602	0.93618	0.999993	18333	0	-0.65855
4932438A13Rik	4	0.031437	0.08179	0.947115	1678	3	-0.69474	0.53377	0.6596	0.999993	12567	1	-0.69474
AY761184	4	0.031466	0.081842	0.947115	1679	2	-0.21294	0.68868	0.73388	0.999993	14186	1	-0.21294
Krt82	4	0.031499	0.081908	0.947115	1680	3	-0.56433	0.76968	0.78431	0.999993	15245	1	-0.56433
Olfr801	4	0.031517	0.08195	0.947115	1681	2	-0.4614	0.96586	0.96584	0.999993	18897	0	-0.4614
Scara5	3	0.031578	0.07898	0.943555	1682	3	-0.41659	0.96842	0.9686	0.999993	18950	0	-0.41659
Clca4a	4	0.031591	0.082092	0.947115	1683	3	-0.71333	0.88133	0.88119	0.999993	17210	0	-0.71333
Nfxl1	4	0.031622	0.082153	0.947115	1684	3	-0.486	0.91385	0.91381	0.999993	17890	0	-0.486
Arfgap1	4	0.031629	0.082167	0.947115	1685	3	-0.58252	0.98704	0.98698	0.999993	19346	0	-0.58252
Arrdc2	4	0.031646	0.082202	0.947115	1686	3	-0.54941	0.93968	0.93973	0.999993	18388	0	-0.54941
Olfr532	4	0.031664	0.082235	0.947115	1687	2	-0.55504	0.29077	0.44463	0.999993	8505	1	-0.55504
Zadh2	4	0.031675	0.082266	0.947115	1688	2	-0.39993	0.97501	0.97512	0.999993	19085	0	-0.39993
Hbb-bh1	4	0.031685	0.082283	0.947115	1689	2	-0.53344	0.88393	0.88383	0.999993	17267	0	-0.53344
Muc20	4	0.031708	0.082319	0.947115	1690	3	-0.39656	0.6344	0.7053	0.999993	13562	1	-0.39656
Gm4787	4	0.031736	0.082376	0.947115	1691	3	-0.81053	0.98581	0.98574	0.999993	19320	0	-0.81053
Scn5a	4	0.031737	0.082379	0.947115	1692	3	-0.54932	0.68152	0.7299	0.999993	14092	1	-0.54932
Pcdhb8	4	0.031832	0.082566	0.947115	1693	2	0.040081	0.41485	0.56436	0.999993	10783	2	0.040081
Ttc21a	4	0.031884	0.082677	0.947115	1694	2	-0.030094	0.8864	0.88629	0.999993	17326	0	-0.030094
1810030O07Rik	4	0.031927	0.082755	0.947115	1695	2	-0.28579	0.60531	0.69123	0.999993	13263	1	-0.28579
Slc37a2	4	0.031937	0.082769	0.947115	1696	2	-0.45348	0.10977	0.23339	0.996807	4496	1	-0.45348
Gpn1	4	0.031957	0.082811	0.947115	1697	3	-0.85947	0.5795	0.67928	0.999993	12998	1	-0.85947
Olfr1338	3	0.031969	0.079857	0.947115	1698	3	-0.5171	0.96803	0.96821	0.999993	18940	0	-0.5171
Olfr803	4	0.031989	0.082877	0.947115	1699	1	0.65002	0.011425	0.037937	0.922635	779	3	0.65002
Zfp354b	4	0.032	0.082898	0.947115	1700	2	-0.33284	0.49196	0.63947	0.999993	12157	2	-0.33284
Dmd	3	0.03201	0.079945	0.947115	1701	3	-0.34987	0.96799	0.96816	0.999993	18938	0	-0.34987
Phactr3	4	0.032064	0.083034	0.947115	1702	2	-0.39241	0.74011	0.76446	0.999993	14808	1	-0.39241
S100a14	4	0.032085	0.083083	0.947115	1703	2	-0.40986	0.55769	0.6697	0.999993	12790	1	-0.40986
Vmn1r167	4	0.032093	0.083097	0.947115	1704	2	-0.31953	0.20658	0.36355	0.999993	6905	1	-0.31953
Pcsk6	3	0.032121	0.0802	0.947115	1705	2	-0.82595	0.90775	0.90782	0.999993	17754	0	-0.82595
Abca9	4	0.032122	0.083155	0.947115	1706	3	-0.43942	0.13392	0.27442	0.999993	5247	1	-0.43942
Samd12	4	0.032139	0.083194	0.947115	1707	3	-0.66313	0.97822	0.97832	0.999993	19153	0	-0.66313
Ccdc92	4	0.032146	0.083212	0.947115	1708	1	0.41589	0.11447	0.24157	0.998676	4647	3	0.41589
BC089491	4	0.032159	0.083243	0.947115	1709	2	-0.32266	0.37231	0.5232	0.999993	10001	2	-0.32266
Fscn2	4	0.032355	0.083663	0.947115	1710	1	0.18639	0.21586	0.37254	0.999993	7086	2	0.18639
Exoc6b	4	0.032396	0.083755	0.947115	1711	3	-0.49411	0.82202	0.82461	0.999993	16108	1	-0.49411
Grm8	4	0.032407	0.083776	0.947115	1712	2	-0.17407	0.55102	0.66684	0.999993	12721	1	-0.17407
Wdr78	4	0.032423	0.083798	0.947115	1713	2	-0.55454	0.44338	0.59198	0.999993	11293	1	-0.55454
Gm14459	4	0.032459	0.083876	0.947115	1714	2	-0.14126	0.6457	0.71103	0.999993	13676	1	-0.14126
Plekhh3	4	0.032497	0.083959	0.947115	1715	2	-0.053575	0.043334	0.11187	0.962651	2234	2	-0.053575
Zhx3	4	0.032508	0.083979	0.947115	1716	2	-0.54911	0.73069	0.75855	0.999993	14703	1	-0.54911
Riok1	4	0.032511	0.083985	0.947115	1717	1	0.3425	0.17867	0.33672	0.999993	6393	2	0.3425
Bcas2	4	0.032551	0.084073	0.947115	1718	3	-0.49125	0.67366	0.72559	0.999993	13998	1	-0.49125
Car5b	4	0.032564	0.0841	0.947115	1719	3	-0.29367	0.43512	0.58402	0.999993	11136	1	-0.29367
Crlf2	3	0.0326	0.081292	0.947115	1720	2	-0.81824	0.94627	0.9465	0.999993	18510	0	-0.81824
Vac14	4	0.032614	0.084195	0.947115	1721	2	-0.32027	0.12543	0.26021	0.999993	4995	2	-0.32027
Il1f10	4	0.032646	0.084264	0.947115	1722	2	-0.18064	0.254	0.40925	0.999993	7794	2	-0.18064
Tnrc6c	4	0.03266	0.084294	0.947115	1723	3	-0.56455	0.48085	0.62855	0.999993	11963	1	-0.56455
Cabp5	4	0.032678	0.084326	0.947115	1724	3	-0.47129	0.40925	0.55893	0.999993	10678	1	-0.47129
Crebbp	3	0.032715	0.081553	0.947115	1725	3	-0.71339	0.96728	0.96747	0.999993	18925	0	-0.71339
Btg2	3	0.032719	0.08156	0.947115	1726	2	-0.45304	0.58604	0.61963	0.999993	13051	1	-0.45304
Olfr1186	4	0.032731	0.084456	0.947115	1727	2	-0.4181	0.70567	0.74347	0.999993	14394	1	-0.4181
Ptprk	4	0.032752	0.084506	0.947115	1728	2	-0.29999	0.096342	0.21009	0.986524	4085	1	-0.29999
Fras1	4	0.032758	0.084515	0.947115	1729	3	-0.43435	0.98466	0.98461	0.999993	19300	0	-0.43435
Arcn1	4	0.032773	0.084542	0.947115	1730	1	-0.010755	0.91879	0.91879	0.999993	18004	0	-0.010755
Unc5c	4	0.032774	0.084543	0.947115	1731	2	-0.40552	0.72842	0.75715	0.999993	14680	1	-0.40552
Bcan	3	0.032833	0.08181	0.947115	1732	2	-0.92437	0.95484	0.95518	0.999993	18683	0	-0.92437
Olfr1102	4	0.032877	0.084754	0.948359	1733	2	-0.24853	0.6571	0.71686	0.999993	13818	1	-0.24853
Wdr63	4	0.032897	0.084799	0.948359	1734	3	-0.51424	0.56413	0.67248	0.999993	12847	1	-0.51424
Col10a1	4	0.032944	0.084902	0.948968	1735	3	-0.63098	0.94862	0.94859	0.999993	18555	0	-0.63098
Mettl7a3	4	0.03299	0.084998	0.949138	1736	3	-0.51553	0.73463	0.76096	0.999993	14748	1	-0.51553
Asf1b	4	0.032998	0.085013	0.949138	1737	2	-0.4456	0.93699	0.93702	0.999993	18341	0	-0.4456
Wdr45b	4	0.03303	0.085078	0.949318	1738	2	-0.34524	0.64368	0.70998	0.999993	13657	1	-0.34524
BC100451	3	0.033034	0.082264	0.947115	1739	2	-0.30111	0.82365	0.8237	0.999993	16137	0	-0.30111
Slc3a1	3	0.033058	0.082327	0.947115	1740	3	-0.31162	0.96694	0.96716	0.999993	18918	0	-0.31162
Zgpat	3	0.033107	0.082429	0.947115	1741	3	-0.37032	0.96689	0.9671	0.999993	18917	0	-0.37032
Pkn3	3	0.033112	0.082442	0.947115	1742	2	-0.39627	0.74568	0.74641	0.999993	14890	1	-0.39627
Mrfap1	2	0.033136	0.060249	0.935579	1743	2	-1.0118	0.96686	0.96704	0.999993	18916	0	-1.0118
Aplnr	4	0.033138	0.08531	0.951129	1744	3	-0.43072	0.67525	0.72646	0.999993	14018	1	-0.43072
Bivm	4	0.033243	0.085513	0.951129	1745	1	0.081418	0.40394	0.55381	0.999993	10574	2	0.081418
Pkp4	4	0.033244	0.085515	0.951129	1746	3	-0.66203	0.23308	0.38909	0.999993	7403	1	-0.66203
Ap1s2	4	0.033257	0.085539	0.951129	1747	3	-0.49994	0.61022	0.69356	0.999993	13306	1	-0.49994
Tspan32	2	0.03329	0.060524	0.935579	1748	1	-0.6059	0.88438	0.88433	0.999993	17275	0	-0.6059
Fam161a	4	0.033315	0.085675	0.951129	1749	3	-0.5229	0.76489	0.78094	0.999993	15167	1	-0.5229
Ido2	3	0.033341	0.082939	0.947115	1750	2	-0.77426	0.51423	0.57339	0.999993	12399	1	-0.77426
Vmn1r51	4	0.033347	0.085743	0.951129	1751	2	-0.29718	0.31104	0.46409	0.999993	8918	1	-0.29718
Tyrobp	4	0.03335	0.085747	0.951129	1752	3	-0.6308	0.97497	0.97508	0.999993	19084	0	-0.6308
Cfdp1	4	0.033383	0.085825	0.951129	1753	2	-0.37601	0.71349	0.74804	0.999993	14483	1	-0.37601
Usp33	4	0.033385	0.085826	0.951129	1754	3	-0.49126	0.38789	0.53821	0.999993	10280	1	-0.49126
Mtrf1l	4	0.033408	0.08587	0.951129	1755	3	-0.52837	0.12319	0.25645	0.999993	4914	1	-0.52837
Gm2a	3	0.033427	0.083132	0.947115	1756	2	-0.83271	0.9383	0.93852	0.999993	18366	0	-0.83271
Iqcg	4	0.033452	0.085967	0.951129	1757	1	0.60969	0.019444	0.06211	0.962651	1224	3	0.60969
Eif3g	4	0.033484	0.086027	0.951129	1758	3	-0.83969	0.8847	0.88459	0.999993	17284	0	-0.83969
Bmpr1a	3	0.03349	0.083283	0.947115	1759	2	-0.736	0.8938	0.89385	0.999993	17472	0	-0.736
Hist1h4b	3	0.033498	0.083297	0.947115	1760	3	-0.6023	0.9665	0.96671	0.999993	18908	0	-0.6023
Clip3	4	0.033533	0.086128	0.951129	1761	3	-0.5794	0.9874	0.98736	0.999993	19357	0	-0.5794
Svs3b	4	0.033556	0.086164	0.951129	1762	1	-0.12443	0.63789	0.70706	0.999993	13603	1	-0.12443
Serpini1	3	0.033561	0.08345	0.947115	1763	3	-0.42709	0.96644	0.96665	0.999993	18907	0	-0.42709
Akap13	4	0.03359	0.08623	0.951129	1764	3	-0.61708	0.85617	0.85596	0.999993	16722	1	-0.61708
Ccdc39	3	0.03359	0.083516	0.947115	1765	3	-0.25791	0.96641	0.96662	0.999993	18906	0	-0.25791
Arntl2	4	0.033619	0.08629	0.951129	1766	3	-0.55385	0.29367	0.44738	0.999993	8575	1	-0.55385
Vwde	4	0.03366	0.086369	0.951129	1767	3	-0.75485	0.021492	0.067969	0.962651	1329	1	-0.75485
Ctsh	3	0.033663	0.083682	0.947115	1768	2	-0.76014	0.066119	0.14683	0.967987	3089	1	-0.76014
Ep300	4	0.033695	0.086449	0.951129	1769	3	-0.70052	0.92399	0.92411	0.999993	18102	0	-0.70052
Cct8	3	0.033701	0.083762	0.947115	1770	1	0.10324	0.54058	0.58985	0.999993	12625	1	0.10324
Dnaaf1	3	0.033836	0.084076	0.947115	1771	2	-1.0991	0.30894	0.44751	0.999993	8886	1	-1.0991
Tgfb1	3	0.03385	0.084108	0.947115	1772	3	-0.32117	0.96615	0.96635	0.999993	18903	0	-0.32117
Polr3h	4	0.033889	0.086841	0.951523	1773	3	-0.64206	0.62198	0.69922	0.999993	13413	1	-0.64206
Spint5	3	0.033898	0.084208	0.947115	1774	1	0.27031	0.245	0.37097	0.999993	7624	2	0.27031
Pkd2	4	0.033922	0.08692	0.951523	1775	3	-0.49278	0.63197	0.70413	0.999993	13533	1	-0.49278
Arrb2	4	0.033954	0.087	0.951523	1776	3	-0.61434	0.50461	0.64794	0.999993	12316	1	-0.61434
Galntl5	4	0.033974	0.087038	0.951523	1777	3	-0.5091	0.9363	0.93629	0.999993	18334	0	-0.5091
Galnt14	4	0.033976	0.087044	0.951523	1778	2	-0.32694	0.089222	0.19748	0.986467	3836	1	-0.32694
Tm9sf2	4	0.034073	0.087253	0.951523	1779	2	-0.62211	0.64656	0.71149	0.999993	13684	1	-0.62211
Ppm1n	4	0.034078	0.087262	0.951523	1780	2	-0.20617	0.25282	0.40811	0.999993	7776	1	-0.20617
Gigyf2	4	0.034117	0.087338	0.951523	1781	2	-0.69213	0.4799	0.62763	0.999993	11947	1	-0.69213
Ppp1r9b	4	0.034171	0.087461	0.951523	1782	3	-0.46646	0.96716	0.96714	0.999993	18920	0	-0.46646
Il6st	4	0.034182	0.087484	0.951523	1783	2	0.27089	0.000365	0.0013572	0.581468	45	2	0.27089
Ccdc69	4	0.034235	0.087591	0.951523	1784	1	0.04258	0.39853	0.54854	0.999993	10484	1	0.04258
Ciart	4	0.034279	0.087674	0.951523	1785	2	-0.33124	0.365	0.51619	0.999993	9866	2	-0.33124
Smug1	4	0.034321	0.087766	0.951523	1786	3	-0.4726	0.95878	0.95875	0.999993	18763	0	-0.4726
Mrps34	4	0.034356	0.087838	0.951523	1787	3	-0.60466	0.20946	0.36635	0.999993	6968	1	-0.60466
Cog2	4	0.034431	0.087996	0.951523	1788	2	-0.50358	0.9815	0.98146	0.999993	19238	0	-0.50358
Naa40	4	0.034496	0.088128	0.951523	1789	1	0.23306	0.14548	0.29366	0.999993	5598	2	0.23306
Edrf1	4	0.034548	0.088224	0.951523	1790	3	-0.24598	0.0078774	0.026662	0.886833	566	1	-0.24598
Ppt2	3	0.034561	0.085717	0.951129	1791	3	-0.3963	0.96544	0.96561	0.999993	18887	0	-0.3963
Jmjd6	4	0.034573	0.088273	0.951523	1792	2	-0.30161	0.43	0.57911	0.999993	11040	2	-0.30161
Crkl	4	0.034595	0.088315	0.951523	1793	3	-0.6853	0.40751	0.55723	0.999993	10643	1	-0.6853
Stfa1	4	0.0346	0.088322	0.951523	1794	3	-0.52373	0.71946	0.75171	0.999993	14553	1	-0.52373
Osbpl8	3	0.034604	0.085805	0.951129	1795	1	-0.15713	0.8791	0.87915	0.999993	17171	0	-0.15713
Rapgef1	4	0.034672	0.088467	0.951523	1796	3	-0.44151	0.46488	0.61286	0.999993	11673	1	-0.44151
Galt	4	0.034704	0.088531	0.951523	1797	1	-0.015452	0.90616	0.90614	0.999993	17716	0	-0.015452
Kctd21	3	0.034722	0.086064	0.951129	1798	1	-0.19465	0.72471	0.72709	0.999993	14627	1	-0.19465
Psmd1	4	0.034756	0.088639	0.951523	1799	2	-0.17899	0.87309	0.87293	0.999993	17058	0	-0.17899
Adam18	4	0.03477	0.088661	0.951523	1800	2	-0.21913	0.28744	0.44142	0.999993	8431	2	-0.21913
Phf21a	4	0.034786	0.088694	0.951523	1801	3	-0.56199	0.94128	0.94129	0.999993	18419	0	-0.56199
Rtp4	4	0.034809	0.088745	0.951523	1802	1	0.15384	0.33942	0.49149	0.999993	9423	2	0.15384
Aicda	3	0.03484	0.086351	0.951129	1803	1	-0.20446	0.0023082	0.0064627	0.743404	203	1	-0.20446
Tmem125	3	0.034879	0.086447	0.951129	1804	1	0.030774	0.81652	0.81646	0.999993	16034	0	0.030774
Cep170b	3	0.034908	0.086516	0.951339	1805	2	-0.69519	0.9053	0.90538	0.999993	17691	0	-0.69519
Dera	4	0.034912	0.088964	0.951523	1806	3	-0.50864	0.04349	0.11219	0.962651	2242	1	-0.50864
C1s2	4	0.034913	0.088966	0.951523	1807	2	-0.3399	0.94799	0.94795	0.999993	18544	0	-0.3399
Gjb6	4	0.034955	0.089048	0.951523	1808	3	-0.48568	0.95262	0.95258	0.999993	18630	0	-0.48568
Tpsg1	4	0.03501	0.089158	0.951523	1809	3	-0.65986	0.90998	0.90994	0.999993	17801	0	-0.65986
Tacr1	4	0.035017	0.089165	0.951523	1810	2	-0.39374	0.47529	0.62312	0.999993	11860	1	-0.39374
C330021F23Rik	3	0.035093	0.086935	0.951523	1811	2	-0.96494	0.2504	0.37753	0.999993	7729	1	-0.96494
Grb2	4	0.035098	0.089348	0.951523	1812	3	-0.83747	0.90664	0.9066	0.999993	17732	0	-0.83747
Pla2g2c	4	0.035121	0.089405	0.951523	1813	1	0.10234	0.3949	0.54502	0.999993	10418	1	0.10234
Runx2	4	0.035174	0.089521	0.951523	1814	3	-0.35158	0.96577	0.96575	0.999993	18895	0	-0.35158
Camkk2	4	0.035175	0.089523	0.951523	1815	2	-0.25336	0.48976	0.63726	0.999993	12124	2	-0.25336
Ncs1	3	0.035193	0.087184	0.951523	1816	2	-0.35418	0.83994	0.83996	0.999993	16419	0	-0.35418
Smurf2	4	0.035206	0.089599	0.951523	1817	3	-0.54643	0.96314	0.96313	0.999993	18842	0	-0.54643
Gabrp	4	0.035219	0.089624	0.951523	1818	2	-0.11081	0.2741	0.42858	0.999993	8171	2	-0.11081
B430306N03Rik	3	0.035221	0.087243	0.951523	1819	2	-0.67837	0.72215	0.72482	0.999993	14585	1	-0.67837
Olfr967	4	0.035224	0.089634	0.951523	1820	3	-0.41372	0.59914	0.68833	0.999993	13208	1	-0.41372
Wwc2	4	0.035226	0.089638	0.951523	1821	1	-0.065603	0.58061	0.67978	0.999993	13007	1	-0.065603
Pde7a	4	0.035252	0.089695	0.951523	1822	2	-0.46176	0.4238	0.57307	0.999993	10939	1	-0.46176
Bcr	4	0.035274	0.089746	0.951523	1823	2	-0.57362	0.82424	0.82655	0.999993	16149	1	-0.57362
Rhbdd3	4	0.035278	0.089752	0.951523	1824	1	0.12687	0.37816	0.52883	0.999993	10110	2	0.12687
Dennd5a	4	0.03533	0.089853	0.951523	1825	2	-0.077615	0.83533	0.83626	0.999993	16343	1	-0.077615
Pgbd1	3	0.035366	0.08757	0.951523	1826	2	-0.66439	0.042041	0.10258	0.962651	2185	1	-0.66439
P2ry1	4	0.035466	0.090134	0.951523	1827	3	-0.44488	0.20717	0.36414	0.999993	6914	1	-0.44488
Gyg	4	0.035478	0.090155	0.951523	1828	3	-0.52863	0.61619	0.69642	0.999993	13359	1	-0.52863
Akr1d1	4	0.035484	0.090166	0.951523	1829	3	-0.50002	0.90824	0.90821	0.999993	17767	0	-0.50002
Rpl8	4	0.035486	0.090171	0.951523	1830	2	-0.062652	0.094354	0.2066	0.986467	4009	2	-0.062652
Snx22	4	0.035514	0.090225	0.951523	1831	3	-0.44032	0.95274	0.9527	0.999993	18632	0	-0.44032
Rbm19	4	0.035539	0.090275	0.951523	1832	3	-0.53937	0.60504	0.69111	0.999993	13259	1	-0.53937
Cd247	4	0.035563	0.090319	0.951523	1833	3	-0.43993	0.97474	0.97482	0.999993	19081	0	-0.43993
Timd2	4	0.035591	0.09037	0.951523	1834	2	0.22848	0.020226	0.064346	0.962651	1261	2	0.22848
Gm5082	4	0.035593	0.090372	0.951523	1835	2	-0.33298	0.82	0.82291	0.999993	16078	1	-0.33298
Gzma	3	0.035624	0.088145	0.951523	1836	2	-0.46449	0.63498	0.65441	0.999993	13569	1	-0.46449
Pnma2	4	0.035626	0.090438	0.951523	1837	2	-0.12567	0.041063	0.1074	0.962651	2148	2	-0.12567
Rad21	4	0.03566	0.090505	0.951523	1838	3	-0.78068	0.95376	0.95369	0.999993	18656	0	-0.78068
Hgd	3	0.035663	0.088237	0.951523	1839	1	0.54559	0.1166	0.21194	0.986524	4712	2	0.54559
Chid1	4	0.035691	0.090567	0.951523	1840	3	-0.52622	0.36007	0.51137	0.999993	9774	1	-0.52622
Phlpp2	4	0.035695	0.090575	0.951523	1841	2	-0.4983	0.88301	0.88291	0.999993	17252	0	-0.4983
Il20	3	0.035703	0.088318	0.951523	1842	1	-0.12952	0.90823	0.90829	0.999993	17766	0	-0.12952
Cc2d1a	4	0.035747	0.090673	0.951523	1843	3	-0.34931	0.97856	0.97865	0.999993	19163	0	-0.34931
Pou2f2	3	0.035781	0.08848	0.951523	1844	1	-0.073923	0.4395	0.52967	0.999993	11226	1	-0.073923
Jak2	4	0.035799	0.090783	0.951523	1845	2	-0.32308	0.9006	0.90058	0.999993	17603	0	-0.32308
Tc2n	3	0.035818	0.088557	0.951523	1846	2	-0.62521	0.055331	0.13151	0.964193	2714	1	-0.62521
Cd8b1	4	0.035851	0.090884	0.951523	1847	2	-0.12018	0.1627	0.32128	0.999993	6106	2	-0.12018
Lim2	3	0.035859	0.088662	0.951523	1848	2	-0.44702	0.020052	0.051722	0.960619	1248	1	-0.44702
Ube2m	4	0.035873	0.090929	0.951523	1849	3	-0.5625	0.58426	0.68146	0.999993	13042	1	-0.5625
Tex38	4	0.035879	0.09094	0.951523	1850	3	-0.5246	0.45903	0.60725	0.999993	11579	1	-0.5246
Krt31	4	0.035953	0.0911	0.951523	1851	3	-0.55047	0.86704	0.86679	0.999993	16929	0	-0.55047
Tceal8	4	0.035956	0.091103	0.951523	1852	2	-0.30419	0.44896	0.59733	0.999993	11388	1	-0.30419
Ssr2	3	0.035977	0.088949	0.951523	1853	1	0.21393	0.31609	0.4559	0.999993	9008	2	0.21393
Cd82	3	0.03598	0.088953	0.951523	1854	2	-0.73507	0.55614	0.59978	0.999993	12770	1	-0.73507
Twsg1	4	0.035981	0.091153	0.951523	1855	2	-0.32766	0.41399	0.56352	0.999993	10767	2	-0.32766
Clec4e	3	0.036016	0.089036	0.951523	1856	2	-0.22298	0.61735	0.64153	0.999993	13369	1	-0.22298
Nanos3	3	0.036055	0.089122	0.951523	1857	1	0.10474	0.71412	0.71772	0.999993	14489	1	0.10474
Phex	4	0.03606	0.091316	0.951523	1858	1	-0.1514	0.93342	0.93346	0.999993	18276	0	-0.1514
Zfp771	4	0.036069	0.091335	0.951523	1859	3	-0.55681	0.12489	0.25932	0.999993	4973	1	-0.55681
Smim24	4	0.036112	0.091426	0.951523	1860	1	0.39419	0.03119	0.087908	0.962651	1747	3	0.39419
Tdp1	4	0.036114	0.091428	0.951523	1861	3	-0.69705	0.94628	0.94623	0.999993	18513	0	-0.69705
Tmem63b	4	0.036164	0.091531	0.951523	1862	2	-0.16419	0.2311	0.38718	0.999993	7370	2	-0.16419
Odf2l	3	0.036199	0.089431	0.951523	1863	2	-0.70635	0.61525	0.64002	0.999993	13347	1	-0.70635
Prrc1	4	0.036216	0.091644	0.951523	1864	1	-0.079008	0.74568	0.76809	0.999993	14891	1	-0.079008
Gabrd	4	0.036228	0.091669	0.951523	1865	3	-0.44753	0.89979	0.89975	0.999993	17588	0	-0.44753
9430015G10Rik	4	0.036268	0.091755	0.951523	1866	1	0.089531	0.42275	0.57203	0.999993	10921	2	0.089531
Zeb2	4	0.036283	0.091782	0.951523	1867	3	-0.80524	0.9672	0.96717	0.999993	18922	0	-0.80524
Calm1	4	0.036303	0.091822	0.951523	1868	2	-0.54896	0.50736	0.64902	0.999993	12340	1	-0.54896
Efemp1	3	0.036308	0.089676	0.951523	1869	3	-0.24855	0.96369	0.96392	0.999993	18860	0	-0.24855
Cnot11	4	0.03632	0.091855	0.951523	1870	3	-0.64095	0.97196	0.97203	0.999993	19019	0	-0.64095
Igfbp4	3	0.03636	0.089794	0.951523	1871	3	-0.75839	0.96364	0.96386	0.999993	18859	0	-0.75839
Cygb	4	0.036372	0.091961	0.951523	1872	1	-0.16879	0.82595	0.82797	0.999993	16181	1	-0.16879
Setbp1	4	0.036392	0.092001	0.951523	1873	2	-0.46977	0.91356	0.91353	0.999993	17882	0	-0.46977
Gm15114	4	0.036425	0.092073	0.951523	1874	3	-0.85246	0.68841	0.73371	0.999993	14183	1	-0.85246
Sin3a	4	0.036477	0.092186	0.951523	1875	3	-0.39241	0.94851	0.94847	0.999993	18554	0	-0.39241
Cldn11	4	0.03648	0.092195	0.951523	1876	3	-0.53537	0.98541	0.98537	0.999993	19313	0	-0.53537
Il23r	4	0.036526	0.092295	0.951523	1877	2	-0.43793	0.6744	0.72599	0.999993	14007	1	-0.43793
Pxmp2	4	0.036529	0.092298	0.951523	1878	1	0.13625	0.15795	0.31416	0.999993	5977	2	0.13625
4932438H23Rik	4	0.036542	0.092319	0.951523	1879	3	-0.62576	0.96167	0.96161	0.999993	18812	0	-0.62576
Gng10	4	0.036548	0.09233	0.951523	1880	3	-0.4002	0.95249	0.95246	0.999993	18624	0	-0.4002
Olfm1	4	0.03656	0.092368	0.951523	1881	3	-0.47772	0.52757	0.65714	0.999993	12501	1	-0.47772
Olfr1273-ps	4	0.036581	0.092404	0.951523	1882	2	-0.29227	0.78128	0.79262	0.999993	15444	1	-0.29227
Slc18a3	4	0.036615	0.092479	0.951523	1883	2	-0.29663	0.32354	0.47602	0.999993	9145	2	-0.29663
Ptrh2	4	0.036622	0.092494	0.951523	1884	3	-0.46268	0.79604	0.80362	0.999993	15667	1	-0.46268
Spg20	4	0.036633	0.092512	0.951523	1885	1	0.27226	0.14725	0.29657	0.999993	5648	2	0.27226
Lonrf3	3	0.036639	0.090406	0.951523	1886	2	-0.82997	0.45586	0.53884	0.999993	11516	1	-0.82997
Nupr1	4	0.036659	0.092558	0.951523	1887	3	-0.5669	0.097582	0.21226	0.986524	4120	1	-0.5669
Olfr190	4	0.036665	0.092575	0.951523	1888	3	-0.55763	0.18152	0.33945	0.999993	6439	1	-0.55763
Srgap3	3	0.036672	0.090484	0.951523	1889	2	-0.63531	0.93158	0.93167	0.999993	18229	0	-0.63531
Mrpl45	4	0.036685	0.092614	0.951523	1890	1	0.26347	0.14427	0.29169	0.999993	5560	2	0.26347
Smpx	4	0.036694	0.092633	0.951523	1891	2	-0.3731	0.72633	0.75591	0.999993	14651	1	-0.3731
Capns2	4	0.036709	0.092652	0.951523	1892	3	-0.3901	0.67597	0.72685	0.999993	14024	1	-0.3901
Ktn1	2	0.03671	0.066451	0.935579	1893	2	-0.9232	0.95618	0.95631	0.999993	18705	0	-0.9232
Zbtb49	4	0.036737	0.092704	0.951523	1894	2	0.31998	0.046905	0.11873	0.962651	2384	2	0.31998
Vwa1	4	0.036746	0.092723	0.951523	1895	3	-0.47437	0.32403	0.4765	0.999993	9156	1	-0.47437
Slc17a2	4	0.036758	0.092753	0.951523	1896	3	-0.53469	0.91775	0.91776	0.999993	17972	0	-0.53469
Tas2r117	4	0.036789	0.092816	0.951523	1897	2	-0.59661	0.88643	0.88632	0.999993	17327	0	-0.59661
Suv39h2	4	0.036841	0.092938	0.951523	1898	2	-0.45775	0.16354	0.32209	0.999993	6125	1	-0.45775
Cpa1	4	0.036862	0.092971	0.951523	1899	2	-0.37402	0.12057	0.25201	0.999993	4841	1	-0.37402
Atp6v1g1	4	0.036884	0.093018	0.951523	1900	2	-0.36647	0.64776	0.71209	0.999993	13700	1	-0.36647
Mob1b	4	0.036893	0.093034	0.951523	1901	1	0.39007	0.076553	0.17442	0.984414	3423	3	0.39007
Robo3	3	0.036902	0.091025	0.951523	1902	2	-0.77045	0.36824	0.49159	0.999993	9921	1	-0.77045
Il15	4	0.036945	0.093142	0.951523	1903	2	-0.17877	0.32141	0.47398	0.999993	9117	2	-0.17877
Adrb1	4	0.036994	0.093247	0.951523	1904	3	-0.59438	0.86227	0.86204	0.999993	16834	0	-0.59438
Traf1	4	0.037	0.093262	0.951523	1905	3	-0.5824	0.70522	0.74322	0.999993	14382	1	-0.5824
Rmnd5b	4	0.037041	0.093347	0.951523	1906	2	-0.095821	0.099104	0.21487	0.986524	4164	2	-0.095821
Cd300lg	4	0.037102	0.093462	0.951523	1907	1	-0.038323	0.8039	0.80973	0.999993	15812	1	-0.038323
Copg1	4	0.037124	0.093504	0.951523	1908	3	-0.74905	0.8695	0.86929	0.999993	16986	0	-0.74905
Caprin1	4	0.037131	0.093516	0.951523	1909	3	-0.55805	0.9617	0.96165	0.999993	18815	0	-0.55805
Fnbp4	4	0.037131	0.093517	0.951523	1910	2	-0.38819	0.33861	0.49072	0.999993	9406	1	-0.38819
Tsnax	4	0.037206	0.093677	0.951523	1911	1	0.24916	0.24811	0.40358	0.999993	7685	2	0.24916
Bcdin3d	3	0.037255	0.091772	0.951523	1912	2	-0.69366	0.92806	0.92821	0.999993	18168	0	-0.69366
2210407C18Rik	4	0.037268	0.093813	0.951523	1913	3	-0.62908	0.84242	0.84266	0.999993	16467	1	-0.62908
Masp2	3	0.037296	0.091833	0.951523	1914	2	-0.61723	0.41588	0.51676	0.999993	10797	1	-0.61723
Slmap	3	0.037309	0.09185	0.951523	1915	1	0.29676	0.27223	0.40366	0.999993	8132	2	0.29676
Scn1b	4	0.037345	0.093968	0.951523	1916	2	-0.55801	0.069335	0.16117	0.980445	3184	1	-0.55801
Sstr5	4	0.037362	0.094006	0.951523	1917	3	-0.50043	0.75351	0.77327	0.999993	15002	1	-0.50043
4930504O13Rik	3	0.037404	0.091989	0.951523	1918	2	-0.70171	0.18311	0.2956	0.999993	6458	1	-0.70171
Fabp12	4	0.037413	0.094109	0.951523	1919	2	-0.34019	0.18993	0.34758	0.999993	6590	2	-0.34019
Il22	4	0.037414	0.094111	0.951523	1920	2	-0.16486	0.55977	0.67057	0.999993	12808	1	-0.16486
Adi1	4	0.037466	0.094202	0.951523	1921	1	-0.11831	0.38283	0.53332	0.999993	10200	1	-0.11831
Foxd1	4	0.037622	0.094508	0.951523	1922	2	0.14767	0.18466	0.34249	0.999993	6494	2	0.14767
Med27	4	0.037627	0.094518	0.951523	1923	3	-0.69592	0.84086	0.84123	0.999993	16433	1	-0.69592
Sostdc1	4	0.037644	0.09455	0.951523	1924	3	-0.57189	0.30319	0.45653	0.999993	8775	1	-0.57189
Rbbp5	4	0.037662	0.09459	0.951523	1925	3	-0.56852	0.98169	0.98165	0.999993	19242	0	-0.56852
Cxadr	4	0.037674	0.094605	0.951523	1926	2	-0.30403	0.62425	0.70037	0.999993	13443	1	-0.30403
Gfra1	4	0.037687	0.094633	0.951523	1927	3	-0.38673	0.6759	0.72682	0.999993	14023	1	-0.38673
Coq6	4	0.037694	0.094641	0.951523	1928	3	-0.51351	0.096193	0.20982	0.986524	4080	1	-0.51351
Ube2e1	4	0.037713	0.094681	0.951523	1929	3	-0.60659	0.98211	0.98207	0.999993	19253	0	-0.60659
Rbm25	4	0.037729	0.09472	0.951523	1930	2	-0.66531	0.4325	0.58149	0.999993	11083	1	-0.66531
Mlkl	4	0.03783	0.094923	0.951523	1931	1	0.20216	0.37778	0.52849	0.999993	10101	2	0.20216
Pdss2	4	0.037877	0.09502	0.951523	1932	2	-0.33272	0.027223	0.07986	0.962651	1570	2	-0.33272
Lcn12	4	0.037902	0.095063	0.951523	1933	3	-0.52086	0.91949	0.91953	0.999993	18018	0	-0.52086
Araf	4	0.037939	0.095137	0.951523	1934	3	-0.49725	0.97547	0.97559	0.999993	19092	0	-0.49725
Syap1	4	0.037956	0.095171	0.951523	1935	2	-0.17681	0.31213	0.46514	0.999993	8941	2	-0.17681
Clca3b	4	0.037967	0.095193	0.951523	1936	3	-0.48995	0.88211	0.88198	0.999993	17229	0	-0.48995
2022-03-08	4	0.037986	0.095222	0.951523	1937	1	0.0053986	0.69191	0.7357	0.999993	14228	1	0.0053986
Gm13119	4	0.03799	0.095228	0.951523	1938	2	-0.2789	0.77611	0.78884	0.999993	15348	1	-0.2789
Naa10	4	0.038001	0.095256	0.951523	1939	3	-0.56108	0.84724	0.84719	0.999993	16550	1	-0.56108
Tmem106c	4	0.038038	0.095333	0.951523	1940	1	0.20897	0.032773	0.09103	0.962651	1809	2	0.20897
Repin1	4	0.03809	0.095433	0.951523	1941	1	0.55252	0.06579	0.1546	0.974089	3076	3	0.55252
Myeov2	4	0.038115	0.095489	0.951523	1942	2	-0.2298	0.44241	0.59107	0.999993	11279	2	-0.2298
Hat1	4	0.038142	0.095551	0.951523	1943	2	-0.27524	0.56794	0.67412	0.999993	12882	1	-0.27524
Gm15299	4	0.038167	0.095601	0.951523	1944	3	-0.63877	0.92408	0.9242	0.999993	18104	0	-0.63877
Olfr2	4	0.038195	0.095658	0.951523	1945	2	-0.47773	0.070502	0.16332	0.98055	3234	1	-0.47773
Xk	4	0.038205	0.095678	0.951523	1946	3	-0.49456	0.96607	0.96606	0.999993	18901	0	-0.49456
Larp1	4	0.038206	0.095679	0.951523	1947	3	-0.42755	0.95287	0.95284	0.999993	18640	0	-0.42755
Xkr5	4	0.038247	0.095753	0.951523	1948	2	-0.074641	0.48936	0.63688	0.999993	12117	2	-0.074641
Ncdn	4	0.038249	0.095761	0.951523	1949	3	-0.48338	0.90981	0.90977	0.999993	17798	0	-0.48338
Sh2d1b2	4	0.038281	0.095816	0.951523	1950	3	-0.49885	0.89736	0.89729	0.999993	17548	0	-0.49885
Frmd7	4	0.038299	0.095853	0.951523	1951	1	0.34548	0.10879	0.23167	0.995426	4467	2	0.34548
Fmod	4	0.038338	0.095923	0.951523	1952	3	-0.43775	0.14669	0.29562	0.999993	5634	1	-0.43775
Polr2l	4	0.038345	0.095938	0.951523	1953	3	-0.89913	0.98575	0.98568	0.999993	19319	0	-0.89913
P4ha3	4	0.038351	0.09595	0.951523	1954	1	0.4133	0.056601	0.13738	0.964193	2770	3	0.4133
Gm1661	4	0.038377	0.096008	0.951523	1955	3	-0.56687	0.72426	0.75463	0.999993	14623	1	-0.56687
Misp	4	0.038403	0.096065	0.951523	1956	1	-0.049377	0.86747	0.86724	0.999993	16937	0	-0.049377
Pin4	4	0.038434	0.096145	0.951523	1957	2	-0.50696	0.91222	0.91218	0.999993	17857	0	-0.50696
Arhgef10	4	0.038478	0.096225	0.951523	1958	3	-0.49517	0.14478	0.29254	0.999993	5572	1	-0.49517
Dlst	4	0.038497	0.096273	0.951523	1959	3	-0.58178	0.56162	0.6714	0.999993	12820	1	-0.58178
Slc35b1	4	0.038507	0.096287	0.951523	1960	2	-0.12937	0.94915	0.94911	0.999993	18567	0	-0.12937
Pop7	4	0.038559	0.096391	0.951523	1961	2	-0.2453	0.63208	0.70418	0.999993	13536	1	-0.2453
St8sia5	4	0.03856	0.096393	0.951523	1962	2	-0.41407	0.46509	0.61304	0.999993	11679	2	-0.41407
Mei1	4	0.038618	0.096522	0.951523	1963	3	-0.49001	0.57271	0.67617	0.999993	12929	1	-0.49001
Prune2	4	0.038631	0.09655	0.951523	1964	3	-0.52863	0.79746	0.80471	0.999993	15691	1	-0.52863
Tnip3	3	0.038668	0.093798	0.951523	1965	2	-0.72424	0.86827	0.86831	0.999993	16956	0	-0.72424
Rnf168	4	0.038686	0.096661	0.951523	1966	2	-0.28916	0.47821	0.62596	0.999993	11923	2	-0.28916
Neil1	4	0.038715	0.096713	0.951523	1967	2	-0.086569	0.27413	0.4286	0.999993	8172	2	-0.086569
Rspo1	4	0.038767	0.096818	0.951523	1968	2	-0.32556	0.97835	0.97844	0.999993	19157	0	-0.32556
Larp1b	2	0.038827	0.070092	0.935579	1969	2	-0.85993	0.96117	0.96132	0.999993	18800	0	-0.85993
Olfr220	4	0.038842	0.09697	0.951523	1970	3	-0.46317	0.30588	0.45912	0.999993	8826	1	-0.46317
Ulk1	4	0.038919	0.097129	0.951523	1971	3	-0.4669	0.7579	0.77617	0.999993	15077	1	-0.4669
Ear6	4	0.038923	0.097136	0.951523	1972	1	-0.017831	0.42532	0.57454	0.999993	10962	1	-0.017831
P4ha1	4	0.038957	0.0972	0.951523	1973	3	-0.54739	0.32806	0.48043	0.999993	9225	1	-0.54739
Rdh14	4	0.038975	0.097236	0.951523	1974	3	-0.30425	0.79342	0.80166	0.999993	15626	1	-0.30425
Smarcad1	4	0.039047	0.097379	0.951523	1975	3	-0.60277	0.95901	0.95897	0.999993	18768	0	-0.60277
Gtsf1	4	0.039079	0.097451	0.951523	1976	3	-0.60473	0.01059	0.035375	0.907309	734	1	-0.60473
Slc9c1	2	0.039086	0.070549	0.935579	1977	2	-0.52113	0.96091	0.96105	0.999993	18795	0	-0.52113
1700015E13Rik	4	0.039122	0.097532	0.951523	1978	2	-0.55201	0.48689	0.63449	0.999993	12068	1	-0.55201
Tkt	4	0.039131	0.09755	0.951523	1979	1	-0.085417	0.088972	0.19703	0.986467	3828	1	-0.085417
Cyp26b1	4	0.039145	0.097571	0.951523	1980	2	-0.28242	0.27141	0.426	0.999993	8119	1	-0.28242
Adgrg1	4	0.039183	0.097647	0.951523	1981	1	-0.13172	0.68732	0.73312	0.999993	14173	1	-0.13172
Epm2a	4	0.039202	0.097676	0.951523	1982	3	-0.701	0.28429	0.43842	0.999993	8366	1	-0.701
Stxbp1	4	0.039227	0.097725	0.951523	1983	3	-0.68469	0.83964	0.84015	0.999993	16412	1	-0.68469
Dmxl2	3	0.039266	0.094673	0.951523	1984	1	0.68796	0.040463	0.099116	0.962651	2122	2	0.68796
Gosr1	4	0.039294	0.097879	0.951523	1985	2	-0.48211	0.45567	0.60395	0.999993	11510	1	-0.48211
Rnf20	4	0.039305	0.097897	0.951523	1986	3	-0.50877	0.82726	0.82911	0.999993	16206	1	-0.50877
Slc12a2	4	0.039339	0.097982	0.951523	1987	3	-0.35704	0.11672	0.24537	0.998676	4720	1	-0.35704
Znhit6	4	0.039364	0.098031	0.951523	1988	3	-0.70523	0.17686	0.33494	0.999993	6363	1	-0.70523
Scube1	4	0.039369	0.098042	0.951523	1989	3	-0.45145	0.70511	0.74315	0.999993	14381	1	-0.45145
Sema4f	4	0.039387	0.098081	0.951523	1990	2	-0.60536	0.75726	0.77576	0.999993	15068	1	-0.60536
Gk5	4	0.039395	0.098098	0.951523	1991	3	-0.4965	0.96849	0.96851	0.999993	18953	0	-0.4965
Lhx1	4	0.039398	0.098106	0.951523	1992	2	-0.48607	0.88694	0.88685	0.999993	17339	0	-0.48607
Tnp2	4	0.039433	0.098175	0.951523	1993	2	-0.39523	0.54086	0.66257	0.999993	12626	1	-0.39523
Snrnp27	4	0.039442	0.098188	0.951523	1994	2	-0.42716	0.94835	0.94832	0.999993	18553	0	-0.42716
Lpar2	4	0.039453	0.098215	0.951523	1995	3	-0.44777	0.41364	0.56318	0.999993	10760	1	-0.44777
Pgap2	4	0.039546	0.098421	0.951523	1996	1	0.26687	0.32431	0.47676	0.999993	9164	2	0.26687
Rgn	4	0.039583	0.098508	0.951523	1997	3	-0.59753	0.108	0.23028	0.994237	4441	1	-0.59753
Farsa	4	0.039589	0.098516	0.951523	1998	3	-0.47897	0.46081	0.60898	0.999993	11608	1	-0.47897
Fam103a1	4	0.039598	0.098534	0.951523	1999	2	0.2821	0.0063107	0.021665	0.852757	475	2	0.2821
[truncated: 17,673 more rows]
