# Supplementary material for: A genome-wide CRISPR screen identifies WDFY3 as a regulator of macrophage efferocytosis
Source: Nat Commun. 2022 Dec 24;13:7929. doi: 10.1038/s41467-022-35604-8 (PMC9789999; doi:10.1038/s41467-022-35604-8)
Supplement: Supplementary file 7 — Supplementary Data 4 [file 41467_2022_35604_MOESM7_ESM.xlsx]

## Sheet: S4 IPA Positive Regulator
© 2000-2022 QIAGEN. All rights reserved.
Ingenuity Canonical Pathways	-log(p-value)	Ratio	Molecules
Fcγ Receptor-mediated Phagocytosis in Macrophages and Monocytes	6.56	0.087	ACTB,ACTR2,ACTR3,ARPC3,ARPC4,GAB2,LYN,RAC1
Actin Cytoskeleton Signaling	5.22	0.0429	ACTB,ACTR2,ACTR3,ARPC3,ARPC4,CYFIP1,FGF5,NCKAP1L,RAC1,WASF2
Regulation of Actin-based Motility by Rho	4.39	0.0667	ACTB,ACTR2,ACTR3,ARPC3,ARPC4,RAC1
Actin Nucleation by ARP-WASP Complex	4.13	0.0806	ACTR2,ACTR3,ARPC3,ARPC4,RAC1
Clathrin-mediated Endocytosis Signaling	3.96	0.0386	ACTB,ACTR2,ACTR3,ARPC3,ARPC4,FGF5,RAC1,SH3GLB1
Remodeling of Epithelial Adherens Junctions	3.91	0.0725	ACTB,ACTR2,ACTR3,ARPC3,ARPC4
Rac Signaling	3.63	0.0488	ACTR2,ACTR3,ARPC3,ARPC4,CYFIP1,RAC1
RhoA Signaling	3.61	0.0484	ACTB,ACTR2,ACTR3,ARPC3,ARPC4,RAPGEF6
RhoGDI Signaling	3.59	0.0395	ACTB,ACTR2,ACTR3,ARPC3,ARPC4,RAC1,WASF2
Ephrin Receptor Signaling	3.56	0.0391	ABI1,ACTR2,ACTR3,ARPC3,ARPC4,GRIN2D,RAC1
fMLP Signaling in Neutrophils	3.52	0.0465	ACTR2,ACTR3,ARPC3,ARPC4,NFKBIA,RAC1
CD28 Signaling in T Helper Cells	3.47	0.0455	ACTR2,ACTR3,ARPC3,ARPC4,NFKBIA,RAC1
Epithelial Adherens Junction Signaling	3.17	0.04	ACTB,ACTR2,ACTR3,ARPC3,ARPC4,RAC1
TWEAK Signaling	2.73	0.0857	CASP9,NFKBIA,TRAF3
Signaling by Rho Family GTPases	2.69	0.0278	ACTB,ACTR2,ACTR3,ARPC3,ARPC4,CYFIP1,RAC1
Role of PKR in Interferon Induction and Antiviral Response	2.53	0.0732	CASP9,NFKBIA,TRAF3
Glucocorticoid Receptor Signaling	2.52	0.0232	ACTB,CEBPA,CEBPB,HSPA9,NFKBIA,POLR2A,POLR2C,RAC1
Integrin Signaling	2.34	0.0274	ACTB,ACTR2,ACTR3,ARPC3,ARPC4,RAC1
Unfolded protein response	2.15	0.0536	CEBPA,CEBPB,HSPA9
Type I Diabetes Mellitus Signaling	2.11	0.036	CASP9,NFKBIA,PIAS1,SOCS5
Lymphotoxin β Receptor Signaling	1.94	0.0448	CASP9,NFKBIA,TRAF3
Spliceosomal Cycle	1.85	0.5	U2AF2
Ephrin B Signaling	1.83	0.0411	ABI1,HNRNPK,RAC1
Small Cell Lung Cancer Signaling	1.66	0.0353	CASP9,NFKBIA,TRAF3
JAK/Stat Signaling	1.61	0.0337	CEBPB,PIAS1,SOCS5
IL-17A Signaling in Fibroblasts	1.6	0.0571	CEBPB,NFKBIA
Nucleotide Excision Repair Pathway	1.6	0.0571	POLR2A,POLR2C
Heme Biosynthesis from Uroporphyrinogen-III I	1.56	0.25	UROD
PEDF Signaling	1.56	0.0323	NFKBIA,RAC1,WASF2
Death Receptor Signaling	1.56	0.0323	ACTB,CASP9,NFKBIA
Sumoylation Pathway	1.52	0.0312	CEBPA,NFKBIA,PIAS1
Tight Junction Signaling	1.52	0.024	ACTB,CEBPA,PPP2R1A,RAC1
Cdc42 Signaling	1.52	0.024	ACTR2,ACTR3,ARPC3,ARPC4
April Mediated Signaling	1.52	0.0513	NFKBIA,TRAF3
B Cell Activating Factor Signaling	1.47	0.0488	NFKBIA,TRAF3
Mechanisms of Viral Exit from Host Cells	1.47	0.0488	ACTB,SH3GLB1
Acute Phase Response Signaling	1.45	0.0227	CEBPB,HNRNPK,NFKBIA,SOCS5
Role of RIG1-like Receptors in Antiviral Innate Immunity	1.42	0.0455	NFKBIA,TRAF3
Amyotrophic Lateral Sclerosis Signaling	1.36	0.027	CASP9,GRIN2D,RAC1
B Cell Receptor Signaling	1.32	0.0206	GAB2,LYN,NFKBIA,RAC1
TNFR1 Signaling	1.32	0.04	CASP9,NFKBIA
Assembly of RNA Polymerase II Complex	1.32	0.04	POLR2A,POLR2C
CD27 Signaling in Lymphocytes	1.27	0.0377	CASP9,NFKBIA
Tryptophan Degradation to 2-amino-3-carboxymuconate Semialdehyde	1.26	0.125	TDO2
Salvage Pathways of Pyrimidine Deoxyribonucleotides	1.26	0.125	TK1
iCOS-iCOSL Signaling in T Helper Cells	1.25	0.0244	GAB2,NFKBIA,RAC1
PTEN Signaling	1.25	0.0242	CASP9,PREX2,RAC1
Heme Biosynthesis II	1.21	0.111	UROD
Role of Tissue Factor in Cancer	1.2	0.0231	FGF5,LYN,RAC1
PI3K/AKT Signaling	1.2	0.0231	GAB2,NFKBIA,PPP2R1A
Induction of Apoptosis by HIV1	1.17	0.0328	CASP9,NFKBIA
autophagy	1.15	0.0323	VPS33A,WDFY3
PI3K Signaling in B Lymphocytes	1.15	0.0221	LYN,NFKBIA,RAC1
Iron homeostasis signaling pathway	1.14	0.0219	ATP6V0B,HSCB,HSPA9
Activation of IRF by Cytosolic Pattern Recognition Receptors	1.14	0.0317	NFKBIA,TRAF3
Role of Macrophages, Fibroblasts and Endothelial Cells in Rheumatoid Arthritis	1.12	0.0156	CEBPA,CEBPB,NFKBIA,RAC1,TRAF3
Guanosine Nucleotides Degradation III	1.09	0.0833	GDA
Assembly of RNA Polymerase III Complex	1.06	0.0769	GTF3C1
Hereditary Breast Cancer Signaling	1.05	0.02	ACTB,POLR2A,POLR2C
MSP-RON Signaling Pathway	1.04	0.0278	ACTB,KLK9
Type II Diabetes Mellitus Signaling	1.03	0.0195	CEBPB,NFKBIA,SOCS5
Opioid Signaling Pathway	1.02	0.0163	GRIN2D,LYN,NFKBIA,RAC1
Agrin Interactions at Neuromuscular Junction	1.01	0.0267	ACTB,RAC1
Huntington's Disease Signaling	1	0.016	CASP9,HSPA9,POLR2A,POLR2C
NAD biosynthesis II (from tryptophan)	1	0.0667	TDO2
VDR/RXR Activation	0.983	0.0256	CEBPA,CEBPB
CD40 Signaling	0.975	0.0253	NFKBIA,TRAF3
Granzyme B Signaling	0.975	0.0625	CASP9
Role of PI3K/AKT Signaling in the Pathogenesis of Influenza	0.975	0.0253	CASP9,NFKBIA
Parkinson's Signaling	0.975	0.0625	CASP9
Dopamine-DARPP32 Feedback in cAMP Signaling	0.967	0.0183	GRIN2D,KCNJ1,PPP2R1A
RAN Signaling	0.947	0.0588	KPNA6
Angiopoietin Signaling	0.932	0.0238	CASP9,NFKBIA
Growth Hormone Signaling	0.932	0.0238	CEBPA,SOCS5
Regulation of IL-2 Expression in Activated and Anergic T Lymphocytes	0.914	0.0233	NFKBIA,RAC1
Macropinocytosis Signaling	0.907	0.023	ABI1,RAC1
Purine Nucleotides Degradation II (Aerobic)	0.903	0.0526	GDA
IL-3 Signaling	0.889	0.0225	GAB2,RAC1
Prolactin Signaling	0.889	0.0225	CEBPB,SOCS5
Crosstalk between Dendritic Cells and Natural Killer Cells	0.889	0.0225	ACTB,TREM2
OX40 Signaling Pathway	0.873	0.022	NFKBIA,TRAF3
FGF Signaling	0.873	0.022	FGF5,RAC1
Endoplasmic Reticulum Stress Pathway	0.863	0.0476	CASP9
LPS-stimulated MAPK Signaling	0.86	0.0215	NFKBIA,RAC1
Molecular Mechanisms of Cancer	0.842	0.0127	CASP9,CDK9,GAB2,NFKBIA,RAC1
Apoptosis Signaling	0.836	0.0208	CASP9,NFKBIA
ATM Signaling	0.821	0.0204	NFKBIA,PPP2R1A
Tumoricidal Function of Hepatic Natural Killer Cells	0.81	0.0417	CASP9
Production of Nitric Oxide and Reactive Oxygen Species in Macrophages	0.807	0.0155	NFKBIA,PPP2R1A,RAC1
Tryptophan Degradation III (Eukaryotic)	0.793	0.04	TDO2
Prostate Cancer Signaling	0.788	0.0194	CASP9,NFKBIA
STAT3 Pathway	0.788	0.0194	RAC1,SOCS5
NER Pathway	0.788	0.0194	POLR2A,POLR2C
FAK Signaling	0.775	0.019	ACTB,RAC1
Neuroinflammation Signaling Pathway	0.757	0.0129	BIRC7,GRIN2D,TRAF3,TREM2
mTOR Signaling	0.754	0.0146	PPP2R1A,RAC1,RPS23
SAPK/JNK Signaling	0.745	0.0182	HNRNPK,RAC1
IGF-1 Signaling	0.738	0.018	CASP9,SOCS5
Osteoarthritis Pathway	0.73	0.0142	CASP9,CEBPB,RAC1
TNFR2 Signaling	0.721	0.0333	NFKBIA
Sonic Hedgehog Signaling	0.721	0.0333	DYRK1A
T Cell Receptor Signaling	0.714	0.0174	NFKBIA,RAC1
Virus Entry via Endocytic Pathways	0.71	0.0172	ACTB,RAC1
CREB Signaling in Neurons	0.706	0.0138	GRIN2D,POLR2A,POLR2C
Cytotoxic T Lymphocyte-mediated Apoptosis of Target Cells	0.695	0.0312	CASP9
4-1BB Signaling in T Lymphocytes	0.695	0.0312	NFKBIA
Paxillin Signaling	0.693	0.0168	ACTB,RAC1
Pancreatic Adenocarcinoma Signaling	0.686	0.0167	CASP9,RAC1
Circadian Rhythm Signaling	0.672	0.0294	GRIN2D
EIF2 Signaling	0.672	0.0132	ACTB,EIF5,RPS23
Role of JAK2 in Hormone-like Cytokine Signaling	0.672	0.0294	SOCS5
Axonal Guidance Signaling	0.662	0.0109	ACTR2,ACTR3,ARPC3,ARPC4,RAC1
Fc Epsilon RI Signaling	0.662	0.016	LYN,RAC1
Sphingosine-1-phosphate Signaling	0.662	0.016	CASP9,RAC1
MIF-mediated Glucocorticoid Regulation	0.662	0.0286	NFKBIA
Interferon Signaling	0.65	0.0278	PIAS1
Cell Cycle Regulation by BTG Family Proteins	0.64	0.027	PPP2R1A
tRNA Charging	0.62	0.0256	VARS1
Adipogenesis pathway	0.616	0.0149	CEBPA,CEBPB
Estrogen Receptor Signaling	0.616	0.0149	POLR2A,POLR2C
IL-6 Signaling	0.616	0.0149	CEBPB,NFKBIA
GP6 Signaling Pathway	0.616	0.0149	LYN,RAC1
Androgen Signaling	0.604	0.0146	POLR2A,POLR2C
p70S6K Signaling	0.599	0.0145	LYN,PPP2R1A
Intrinsic Prothrombin Activation Pathway	0.592	0.0238	KLK9
MIF Regulation of Innate Immunity	0.583	0.0233	NFKBIA
Role of p14/p19ARF in Tumor Suppression	0.583	0.0233	RAC1
D-myo-inositol (1,4,5,6)-Tetrakisphosphate Biosynthesis	0.572	0.0139	MTMR9,PDCD1
D-myo-inositol (3,4,5,6)-tetrakisphosphate Biosynthesis	0.572	0.0139	MTMR9,PDCD1
iNOS Signaling	0.567	0.0222	NFKBIA
Role of Oct4 in Mammalian Embryonic Stem Cell Pluripotency	0.558	0.0217	SH3GLB1
Phagosome Maturation	0.556	0.0135	ATP6V0B,VPS33A
nNOS Signaling in Neurons	0.55	0.0213	GRIN2D
Gustation Pathway	0.533	0.013	TAS1R1,TAS2R16
Cell Cycle: G2/M DNA Damage Checkpoint Regulation	0.527	0.02	TRIP12
3-phosphoinositide Degradation	0.517	0.0127	MTMR9,PDCD1
Docosahexaenoic Acid (DHA) Signaling	0.513	0.0192	CASP9
Hepatic Cholestasis	0.51	0.0125	FABP6,NFKBIA
Semaphorin Signaling in Neurons	0.507	0.0189	RAC1
Phototransduction Pathway	0.507	0.0189	RHO
D-myo-inositol-5-phosphate Metabolism	0.503	0.0123	MTMR9,PDCD1
Regulation of eIF4 and p70S6K Signaling	0.499	0.0123	PPP2R1A,RPS23
PKCθ Signaling in T Lymphocytes	0.492	0.0121	NFKBIA,RAC1
Cell Cycle Control of Chromosomal Replication	0.487	0.0179	CDK9
Aldosterone Signaling in Epithelial Cells	0.481	0.0119	HSCB,HSPA9
Role of CHK Proteins in Cell Cycle Checkpoint Control	0.48	0.0175	PPP2R1A
Glutamate Receptor Signaling	0.48	0.0175	GRIN2D
Tec Kinase Signaling	0.475	0.0118	ACTB,LYN
CXCR4 Signaling	0.472	0.0117	LYN,RAC1
Nur77 Signaling in T Lymphocytes	0.469	0.0169	CASP9
eNOS Signaling	0.469	0.0116	CASP9,HSPA9
Wnt/β-catenin Signaling	0.469	0.0116	PPP2R1A,TLE4
Ephrin A Signaling	0.462	0.0167	RAC1
SPINK1 Pancreatic Cancer Pathway	0.462	0.0167	KLK9
PCP pathway	0.457	0.0164	RAC1
Retinoic acid Mediated Apoptosis Signaling	0.451	0.0161	CASP9
Germ Cell-Sertoli Cell Junction Signaling	0.446	0.0112	ACTB,RAC1
Synaptic Long Term Depression	0.444	0.0111	LYN,PPP2R1A
Netrin Signaling	0.435	0.0154	RAC1
Pyridoxal 5'-phosphate Salvage Pathway	0.435	0.0154	DYRK1A
Sertoli Cell-Sertoli Cell Junction Signaling	0.432	0.0109	ACTB,RAC1
Mitotic Roles of Polo-Like Kinase	0.429	0.0152	PPP2R1A
NF-κB Signaling	0.423	0.0107	NFKBIA,TRAF3
IL-10 Signaling	0.415	0.0145	NFKBIA
RAR Activation	0.415	0.0105	ACTB,RAC1
Role of IL-17A in Arthritis	0.415	0.0145	NFKBIA
Endometrial Cancer Signaling	0.41	0.0143	CASP9
Role of NFAT in Regulation of the Immune Response	0.409	0.0104	LYN,NFKBIA
Caveolar-mediated Endocytosis Signaling	0.406	0.0141	ACTB
Thrombopoietin Signaling	0.406	0.0141	GAB2
ERK5 Signaling	0.406	0.0141	WNK1
Dendritic Cell Maturation	0.401	0.0103	NFKBIA,TREM2
ILK Signaling	0.396	0.0102	ACTB,PPP2R1A
Hypoxia Signaling in the Cardiovascular System	0.387	0.0133	NFKBIA
3-phosphoinositide Biosynthesis	0.385	0.00995	MTMR9,PDCD1
Myc Mediated Apoptosis Signaling	0.383	0.0132	CASP9
Toll-like Receptor Signaling	0.383	0.0132	NFKBIA
ERK/MAPK Signaling	0.378	0.0098	PPP2R1A,RAC1
Dopamine Receptor Signaling	0.378	0.013	PPP2R1A
IL-17A Signaling in Airway Cells	0.374	0.0128	NFKBIA
GM-CSF Signaling	0.37	0.0127	LYN
Role of BRCA1 in DNA Damage Response	0.366	0.0125	ACTB
Cyclins and Cell Cycle Regulation	0.362	0.0123	PPP2R1A
Leukocyte Extravasation Signaling	0.361	0.00948	ACTB,RAC1
Breast Cancer Regulation by Stathmin1	0.361	0.00948	PPP2R1A,RAC1
GDNF Family Ligand-Receptor Interactions	0.358	0.0122	RAC1
Non-Small Cell Lung Cancer Signaling	0.354	0.012	CASP9
AMPK Signaling	0.349	0.00926	ACTB,PPP2R1A
FcγRIIB Signaling in B Lymphocytes	0.346	0.0118	LYN
Erythropoietin Signaling	0.339	0.0115	NFKBIA
HIPPO signaling	0.339	0.0115	PPP2R1A
Renal Cell Carcinoma Signaling	0.335	0.0114	RAC1
Altered T Cell and B Cell Signaling in Rheumatoid Arthritis	0.328	0.0111	TRAF3
IL-17 Signaling	0.325	0.011	CEBPB
IL-7 Signaling Pathway	0.325	0.011	LYN
Reelin Signaling in Neurons	0.321	0.0109	LYN
IL-1 Signaling	0.321	0.0109	NFKBIA
NF-κB Activation by Viruses	0.318	0.0108	NFKBIA
FLT3 Signaling in Hematopoietic Progenitor Cells	0.318	0.0108	GAB2
Bladder Cancer Signaling	0.315	0.0106	FGF5
HER-2 Signaling in Breast Cancer	0.315	0.0106	CASP9
Role of Osteoblasts, Osteoclasts and Chondrocytes in Rheumatoid Arthritis	0.312	0.00858	CASP9,NFKBIA
Systemic Lupus Erythematosus Signaling	0.31	0.00855	LSM12,LYN
Superpathway of Inositol Phosphate Compounds	0.306	0.00847	MTMR9,PDCD1
Salvage Pathways of Pyrimidine Ribonucleotides	0.305	0.0103	DYRK1A
Acute Myeloid Leukemia Signaling	0.302	0.0102	CEBPA
Ceramide Signaling	0.299	0.0101	PPP2R1A
CTLA4 Signaling in Cytotoxic T Lymphocytes	0.299	0.0101	PPP2R1A
PPAR Signaling	0.293	0.0099	NFKBIA
RANK Signaling in Osteoclasts	0.29	0.0098	NFKBIA
Phospholipase C Signaling	0.289	0.00816	LYN,RAC1
CDK5 Signaling	0.281	0.00952	PPP2R1A
PAK Signaling	0.276	0.00935	RAC1
Colorectal Cancer Metastasis Signaling	0.273	0.00787	CASP9,RAC1
Antioxidant Action of Vitamin C	0.273	0.00926	NFKBIA
VEGF Signaling	0.271	0.00917	ACTB
p53 Signaling	0.265	0.00901	PIAS1
UVA-Induced MAPK Signaling	0.265	0.00901	CASP9
Chronic Myeloid Leukemia Signaling	0.263	0.00893	GAB2
GPCR-Mediated Nutrient Sensing in Enteroendocrine Cells	0.263	0.00893	TAS1R1
Neuropathic Pain Signaling In Dorsal Horn Neurons	0.256	0.0087	GRIN2D
Protein Ubiquitination Pathway	0.255	0.00755	HSCB,HSPA9
Telomerase Signaling	0.25	0.00855	PPP2R1A
HGF Signaling	0.246	0.0084	RAC1
NGF Signaling	0.234	0.00806	RAC1
Synaptic Long Term Potentiation	0.23	0.00794	GRIN2D
FXR/RXR Activation	0.23	0.00794	FABP6
Endocannabinoid Developing Neuron Pathway	0.228	0.00787	RAC1
Natural Killer Cell Signaling	0.226	0.00781	RAC1
Renin-Angiotensin Signaling	0.226	0.00781	RAC1
Cellular Effects of Sildenafil (Viagra)	0.22	0.00763	ACTB
Th1 Pathway	0.212	0.00741	HAVCR2
CCR3 Signaling in Eosinophils	0.21	0.00735	RAC1
HMGB1 Signaling	0.204	0.00719	RAC1
Gα12/13 Signaling	0.201	0.00709	NFKBIA
Cardiac β-adrenergic Signaling	0.201	0.00709	PPP2R1A
NRF2-mediated Oxidative Stress Response	0	0.005	ACTB
PPARα/RXRα Activation	0	0.00538	NFKBIA
LPS/IL-1 Mediated Inhibition of RXR Function	0	0.00448	FABP6
Mitochondrial Dysfunction	0	0.00585	CASP9
IL-8 Signaling	0	0.00493	RAC1
IL-12 Signaling and Production in Macrophages	0	0.00685	CEBPB
Endothelin-1 Signaling	0	0.0051	CASP9
Relaxin Signaling	0	0.00633	NFKBIA
GNRH Signaling	0	0.00585	RAC1
Protein Kinase A Signaling	0	0.00498	NFKBIA,RHO
Glioblastoma Multiforme Signaling	0	0.00595	RAC1
Gap Junction Signaling	0	0.00498	ACTB
Gαq Signaling	0	0.00621	NFKBIA
Agranulocyte Adhesion and Diapedesis	0	0.00518	ACTB
Regulation of the Epithelial-Mesenchymal Transition Pathway	0	0.00513	FGF5
Xenobiotic Metabolism Signaling	0	0.00337	PPP2R1A
G-Protein Coupled Receptor Signaling	0	0.00355	NFKBIA
Th1 and Th2 Activation Pathway	0	0.00541	HAVCR2
Adrenomedullin signaling pathway	0	0.005	CEBPB
Endocannabinoid Cancer Inhibition Pathway	0	0.00637	CASP9
Calcium Signaling	0	0.00485	GRIN2D
