# Supplementary material for: A genome-wide CRISPR screen identifies WDFY3 as a regulator of macrophage efferocytosis
Source: Nat Commun. 2022 Dec 24;13:7929. doi: 10.1038/s41467-022-35604-8 (PMC9789999; doi:10.1038/s41467-022-35604-8)
Supplement: Supplementary file 8 — Supplementary Data 5 [file 41467_2022_35604_MOESM8_ESM.xlsx]

## Sheet: S5 IPA Negative Regulator
© 2000-2022 QIAGEN. All rights reserved.
Ingenuity Canonical Pathways	-log(p-value)	Ratio	Molecules
Cell Cycle Control of Chromosomal Replication	5.55	0.0893	CDK1,MCM4,MCM5,MCM7,ORC6
Mitotic Roles of Polo-Like Kinase	5.2	0.0758	ANAPC10,CDC20,CDK1,ESPL1,WEE1
NRF2-mediated Oxidative Stress Response	3.82	0.0297	ABCC2,BACH1,FGFR3,MAFG,MGST2,PRKD1
Hereditary Breast Cancer Signaling	3.46	0.0329	ARID2,CDK1,FGFR3,RAD51,WEE1
Cell Cycle: G2/M DNA Damage Checkpoint Regulation	3.02	0.0612	AURKA,CDK1,WEE1
Glutathione Redox Reactions I	2.4	0.0833	GPX8,MGST2
Apoptosis Signaling	2.19	0.0312	CDK1,MCL1,PARP1
Leukocyte Extravasation Signaling	2	0.0188	EZR,FGFR3,ITK,PRKD1
UVA-Induced MAPK Signaling	1.99	0.0265	FGFR3,PARP1,ZC3HAV1
Mouse Embryonic Stem Cell Pluripotency	1.98	0.0263	FGFR3,FZD4,IL6ST
Mechanisms of Viral Exit from Host Cells	1.94	0.0488	PDCD6IP,PRKD1
Methionine Salvage II (Mammalian)	1.93	0.333	BHMT
FXR/RXR Activation	1.86	0.0238	ABCC2,PKLR,SERPINF2
Natural Killer Cell Signaling	1.83	0.0231	CD300A,FGFR3,PRKD1
Role of NANOG in Mammalian Embryonic Stem Cell Pluripotency	1.83	0.0231	FGFR3,FZD4,IL6ST
IL-6 Signaling	1.78	0.0221	FGFR3,IL6ST,MCL1
14-3-3-mediated Signaling	1.75	0.0216	FGFR3,PDCD6IP,PRKD1
Molecular Mechanisms of Cancer	1.7	0.0127	AURKA,CDK1,FGFR3,FZD4,PRKD1
Ovarian Cancer Signaling	1.66	0.0199	FGFR3,FZD4,RAD51
Type II Diabetes Mellitus Signaling	1.63	0.0194	FGFR3,PKLR,PRKD1
Retinoic acid Mediated Apoptosis Signaling	1.6	0.0323	PARP1,ZC3HAV1
Regulation of Cellular Mechanics by Calpain Protease	1.59	0.0317	CDK1,EZR
UVB-Induced MAPK Signaling	1.53	0.0294	FGFR3,PRKD1
Tec Kinase Signaling	1.52	0.0175	FGFR3,ITK,PRKD1
Xenobiotic Metabolism Signaling	1.51	0.0134	ABCC2,FGFR3,MGST2,PRKD1
CNTF Signaling	1.49	0.0282	FGFR3,IL6ST
Thrombopoietin Signaling	1.48	0.0278	FGFR3,PRKD1
Agrin Interactions at Neuromuscular Junction	1.45	0.0267	GABPA,PKLR
Calcium Transport I	1.41	0.1	ATP2B1
Glycine Betaine Degradation	1.41	0.1	BHMT
Role of Macrophages, Fibroblasts and Endothelial Cells in Rheumatoid Arthritis	1.41	0.0124	FGFR3,FZD4,IL6ST,PRKD1
RAR Activation	1.4	0.0158	ARID2,PARP1,PRKD1
Role of BRCA1 in DNA Damage Response	1.4	0.025	ARID2,RAD51
ErbB4 Signaling	1.4	0.025	FGFR3,PRKD1
Apelin Adipocyte Signaling Pathway	1.4	0.025	GPX8,MGST2
Cyclins and Cell Cycle Regulation	1.39	0.0247	CDK1,WEE1
Growth Hormone Signaling	1.34	0.0233	FGFR3,PRKD1
BER pathway	1.33	0.0833	PARP1
Erythropoietin Signaling	1.32	0.0227	FGFR3,PRKD1
Macropinocytosis Signaling	1.32	0.0225	FGFR3,PRKD1
IL-3 Signaling	1.31	0.0222	FGFR3,PRKD1
Leukotriene Biosynthesis	1.3	0.0769	MGST2
Prolactin Signaling	1.3	0.022	FGFR3,PRKD1
Fcγ Receptor-mediated Phagocytosis in Macrophages and Monocytes	1.29	0.0217	EZR,PRKD1
Factors Promoting Cardiogenesis in Vertebrates	1.29	0.0217	FZD4,PRKD1
Breast Cancer Regulation by Stathmin1	1.29	0.0142	CDK1,FGFR3,PRKD1
Death Receptor Signaling	1.28	0.0215	PARP1,ZC3HAV1
IL-7 Signaling Pathway	1.28	0.0215	FGFR3,MCL1
DNA Double-Strand Break Repair by Homologous Recombination	1.27	0.0714	RAD51
DNA Double-Strand Break Repair by Non-Homologous End Joining	1.27	0.0714	PARP1
LPS-stimulated MAPK Signaling	1.26	0.0211	FGFR3,PRKD1
NF-κB Activation by Viruses	1.26	0.0211	FGFR3,PRKD1
HER-2 Signaling in Breast Cancer	1.26	0.0208	FGFR3,PRKD1
VEGF Family Ligand-Receptor Interactions	1.26	0.0208	FGFR3,PRKD1
AMPK Signaling	1.25	0.0137	ARID2,CRTC2,FGFR3
ATM Signaling	1.25	0.0206	CDK1,RAD51
Role of NFAT in Cardiac Hypertrophy	1.22	0.0133	FGFR3,IL6ST,PRKD1
Granzyme B Signaling	1.21	0.0625	PARP1
ErbB Signaling	1.18	0.0189	FGFR3,PRKD1
GADD45 Signaling	1.14	0.0526	CDK1
DNA damage-induced 14-3-3σ Signaling	1.14	0.0526	CDK1
Nitric Oxide Signaling in the Cardiovascular System	1.12	0.0174	FGFR3,PRKD1
Apelin Cardiomyocyte Signaling Pathway	1.12	0.0174	FGFR3,PRKD1
Neuropathic Pain Signaling In Dorsal Horn Neurons	1.11	0.0171	FGFR3,PRKD1
T Cell Receptor Signaling	1.11	0.0171	FGFR3,ITK
Virus Entry via Endocytic Pathways	1.1	0.0169	FGFR3,PRKD1
Maturity Onset Diabetes of Young (MODY) Signaling	1.1	0.0476	PKLR
Colorectal Cancer Metastasis Signaling	1.1	0.0118	FGFR3,FZD4,IL6ST
HGF Signaling	1.08	0.0165	FGFR3,PRKD1
Glioma Signaling	1.08	0.0164	FGFR3,PRKD1
Pancreatic Adenocarcinoma Signaling	1.08	0.0164	FGFR3,RAD51
iCOS-iCOSL Signaling in T Helper Cells	1.06	0.016	FGFR3,ITK
Fc Epsilon RI Signaling	1.05	0.0157	FGFR3,PRKD1
Apelin Endothelial Signaling Pathway	1.05	0.0157	FGFR3,PRKD1
Protein Ubiquitination Pathway	1.04	0.0111	ANAPC10,CDC20,USP2
fMLP Signaling in Neutrophils	1.03	0.0155	FGFR3,PRKD1
Renin-Angiotensin Signaling	1.03	0.0154	FGFR3,PRKD1
Role of JAK family kinases in IL-6-type Cytokine Signaling	1.03	0.04	IL6ST
Role of Tissue Factor in Cancer	1.02	0.0152	FGFR3,PDXP
STAT3 Pathway	1.02	0.0152	FGFR3,IL6ST
Phagosome Formation	1.02	0.0152	FGFR3,PRKD1
Estrogen-mediated S-phase Entry	1.01	0.0385	CDK1
Glycolysis I	1.01	0.0385	PKLR
CD28 Signaling in T Helper Cells	1.01	0.0149	FGFR3,ITK
Adipogenesis pathway	1.01	0.0149	FGFR3,FZD4
GP6 Signaling Pathway	1	0.0148	FGFR3,PRKD1
CCR3 Signaling in Eosinophils	0.991	0.0146	FGFR3,PRKD1
Role of Pattern Recognition Receptors in Recognition of Bacteria and Viruses	0.979	0.0144	FGFR3,PRKD1
p70S6K Signaling	0.975	0.0143	FGFR3,PRKD1
P2Y Purigenic Receptor Signaling Pathway	0.975	0.0143	FGFR3,PRKD1
Aryl Hydrocarbon Receptor Signaling	0.967	0.0141	MCM7,MGST2
Sirtuin Signaling Pathway	0.963	0.0103	CRTC2,GABPA,PARP1
Human Embryonic Stem Cell Pluripotency	0.951	0.0138	FGFR3,FZD4
Sonic Hedgehog Signaling	0.951	0.0333	CDK1
IL-12 Signaling and Production in Macrophages	0.936	0.0135	FGFR3,PRKD1
Glutathione-mediated Detoxification	0.924	0.0312	MGST2
Coagulation System	0.889	0.0286	SERPINF2
Nucleotide Excision Repair Pathway	0.889	0.0286	RAD23B
Hepatic Cholestasis	0.879	0.0125	ABCC2,PRKD1
Gαq Signaling	0.873	0.0123	FGFR3,PRKD1
Superpathway of Methionine Degradation	0.866	0.027	BHMT
Glioblastoma Multiforme Signaling	0.839	0.0118	FGFR3,FZD4
Oncostatin M Signaling	0.833	0.025	IL6ST
CXCR4 Signaling	0.83	0.0116	FGFR3,PRKD1
Aldosterone Signaling in Epithelial Cells	0.821	0.0115	FGFR3,PRKD1
eNOS Signaling	0.821	0.0115	FGFR3,PRKD1
Acute Phase Response Signaling	0.815	0.0114	IL6ST,SERPINF2
Granulocyte Adhesion and Diapedesis	0.799	0.0111	Ccl9,EZR
Role of p14/p19ARF in Tumor Suppression	0.788	0.0222	FGFR3
Role of Oct4 in Mammalian Embryonic Stem Cell Pluripotency	0.777	0.0217	PARP1
IL-9 Signaling	0.77	0.0213	FGFR3
nNOS Signaling in Neurons	0.77	0.0213	PRKD1
Agranulocyte Adhesion and Diapedesis	0.754	0.0104	Ccl9,EZR
UVC-Induced MAPK Signaling	0.754	0.0204	PRKD1
Role of NFAT in Regulation of the Immune Response	0.752	0.0104	FGFR3,ITK
Production of Nitric Oxide and Reactive Oxygen Species in Macrophages	0.742	0.0102	FGFR3,PRKD1
Regulation of the Epithelial-Mesenchymal Transition Pathway	0.738	0.0102	FGFR3,FZD4
Endothelin-1 Signaling	0.73	0.0101	FGFR3,PRKD1
3-phosphoinositide Biosynthesis	0.721	0.0099	FGFR3,PDXP
IL-8 Signaling	0.714	0.0098	FGFR3,PRKD1
Docosahexaenoic Acid (DHA) Signaling	0.714	0.0185	FGFR3
Cancer Drug Resistance By Drug Efflux	0.708	0.0182	ABCC2
mTOR Signaling	0.703	0.00962	FGFR3,PRKD1
Gap Junction Signaling	0.703	0.00962	FGFR3,PRKD1
Role of CHK Proteins in Cell Cycle Checkpoint Control	0.695	0.0175	CDK1
Thrombin Signaling	0.693	0.00948	FGFR3,PRKD1
Osteoarthritis Pathway	0.693	0.00948	FGFR3,FZD4
Apelin Pancreas Signaling Pathway	0.682	0.0169	FGFR3
CREB Signaling in Neurons	0.67	0.00913	FGFR3,PRKD1
PCP pathway	0.668	0.0164	FZD4
Ephrin A Signaling	0.662	0.0161	FGFR3
Wnt/Ca+ pathway	0.662	0.0161	FZD4
LPS/IL-1 Mediated Inhibition of RXR Function	0.658	0.00897	ABCC2,MGST2
Melanoma Signaling	0.656	0.0159	FGFR3
PXR/RXR Activation	0.644	0.0154	ABCC2
Pyridoxal 5'-phosphate Salvage Pathway	0.644	0.0154	CDK1
EIF2 Signaling	0.64	0.00873	FGFR3,RPL28
Calcium-induced T Lymphocyte Apoptosis	0.638	0.0152	PRKD1
Actin Cytoskeleton Signaling	0.635	0.00866	EZR,FGFR3
Role of Osteoblasts, Osteoclasts and Chondrocytes in Rheumatoid Arthritis	0.623	0.00851	FGFR3,FZD4
Lymphotoxin β Receptor Signaling	0.622	0.0145	FGFR3
ERK5 Signaling	0.622	0.0145	IL6ST
Superpathway of Inositol Phosphate Compounds	0.618	0.00844	FGFR3,PDXP
Role of IL-17A in Arthritis	0.616	0.0143	FGFR3
EGF Signaling	0.616	0.0143	FGFR3
Melatonin Signaling	0.606	0.0139	PRKD1
Endometrial Cancer Signaling	0.606	0.0139	FGFR3
Basal Cell Carcinoma Signaling	0.606	0.0139	FZD4
IL-2 Signaling	0.606	0.0139	FGFR3
T Helper Cell Differentiation	0.6	0.0137	IL6ST
Phospholipase C Signaling	0.6	0.0082	ITK,PRKD1
MSP-RON Signaling Pathway	0.595	0.0135	FGFR3
Huntington's Disease Signaling	0.582	0.00794	FGFR3,PRKD1
Signaling by Rho Family GTPases	0.582	0.00794	EZR,FGFR3
Myc Mediated Apoptosis Signaling	0.58	0.013	FGFR3
Role of Wnt/GSK-3β Signaling in the Pathogenesis of Influenza	0.58	0.013	FZD4
ErbB2-ErbB3 Signaling	0.58	0.013	FGFR3
VDR/RXR Activation	0.575	0.0128	PRKD1
Glioma Invasiveness Signaling	0.575	0.0128	FGFR3
Role of JAK1 and JAK3 in γc Cytokine Signaling	0.575	0.0128	FGFR3
Role of PI3K/AKT Signaling in the Pathogenesis of Influenza	0.565	0.0125	FGFR3
IL-17A Signaling in Airway Cells	0.565	0.0125	FGFR3
CD40 Signaling	0.561	0.0123	FGFR3
GM-CSF Signaling	0.561	0.0123	FGFR3
SPINK1 General Cancer Pathway	0.556	0.0122	FGFR3
IL-15 Signaling	0.548	0.0119	FGFR3
GDNF Family Ligand-Receptor Interactions	0.548	0.0119	FGFR3
Neurotrophin/TRK Signaling	0.548	0.0119	FGFR3
Non-Small Cell Lung Cancer Signaling	0.544	0.0118	FGFR3
Angiopoietin Signaling	0.539	0.0116	FGFR3
FcγRIIB Signaling in B Lymphocytes	0.535	0.0115	FGFR3
Antiproliferative Role of Somatostatin Receptor 2	0.535	0.0115	FGFR3
Small Cell Lung Cancer Signaling	0.535	0.0115	FGFR3
Estrogen-Dependent Breast Cancer Signaling	0.535	0.0115	FGFR3
Leptin Signaling in Obesity	0.53	0.0114	FGFR3
Renal Cell Carcinoma Signaling	0.523	0.0111	FGFR3
JAK/Stat Signaling	0.519	0.011	FGFR3
α-Adrenergic Signaling	0.514	0.0109	PRKD1
FLT3 Signaling in Hematopoietic Progenitor Cells	0.514	0.0109	FGFR3
FGF Signaling	0.514	0.0109	FGFR3
Neuregulin Signaling	0.511	0.0108	PRKD1
IL-17 Signaling	0.511	0.0108	FGFR3
CCR5 Signaling in Macrophages	0.507	0.0106	PRKD1
Reelin Signaling in Neurons	0.507	0.0106	FGFR3
Bladder Cancer Signaling	0.507	0.0106	FGFR3
Axonal Guidance Signaling	0.503	0.00602	FGFR3,FZD4,PRKD1
PEDF Signaling	0.503	0.0105	FGFR3
Communication between Innate and Adaptive Immune Cells	0.499	0.0104	Ccl9
IL-4 Signaling	0.499	0.0104	FGFR3
Salvage Pathways of Pyrimidine Ribonucleotides	0.496	0.0103	CDK1
PDGF Signaling	0.492	0.0102	FGFR3
Acute Myeloid Leukemia Signaling	0.488	0.0101	FGFR3
TR/RXR Activation	0.485	0.01	FGFR3
Ceramide Signaling	0.481	0.0099	FGFR3
CTLA4 Signaling in Cytotoxic T Lymphocytes	0.481	0.0099	FGFR3
Prostate Cancer Signaling	0.475	0.00971	FGFR3
NER Pathway	0.475	0.00971	RAD23B
RANK Signaling in Osteoclasts	0.471	0.00962	FGFR3
Melanocyte Development and Pigmentation Signaling	0.467	0.00952	FGFR3
Cholecystokinin/Gastrin-mediated Signaling	0.461	0.00935	PRKD1
FAK Signaling	0.461	0.00935	FGFR3
PAK Signaling	0.455	0.00917	FGFR3
VEGF Signaling	0.449	0.00901	FGFR3
SAPK/JNK Signaling	0.445	0.00893	FGFR3
GPCR-Mediated Nutrient Sensing in Enteroendocrine Cells	0.445	0.00893	PRKD1
Amyotrophic Lateral Sclerosis Signaling	0.442	0.00885	FGFR3
p53 Signaling	0.442	0.00885	FGFR3
Chronic Myeloid Leukemia Signaling	0.442	0.00885	FGFR3
IGF-1 Signaling	0.442	0.00885	FGFR3
G Beta Gamma Signaling	0.425	0.0084	PRKD1
Telomerase Signaling	0.425	0.0084	FGFR3
LXR/RXR Activation	0.419	0.00826	SERPINF2
Paxillin Signaling	0.419	0.00826	FGFR3
RhoA Signaling	0.413	0.00813	EZR
PTEN Signaling	0.413	0.00813	FGFR3
Rac Signaling	0.41	0.00806	FGFR3
NGF Signaling	0.408	0.008	FGFR3
Synaptic Long Term Potentiation	0.406	0.00794	PRKD1
HIF1α Signaling	0.406	0.00794	FGFR3
Sphingosine-1-phosphate Signaling	0.406	0.00794	FGFR3
Sperm Motility	0.4	0.00781	PRKD1
Endocannabinoid Developing Neuron Pathway	0.4	0.00781	FGFR3
Glucocorticoid Receptor Signaling	0.399	0.00576	ARID2,FGFR3
PI3K/AKT Signaling	0.397	0.00775	MCL1
Androgen Signaling	0.38	0.00735	PRKD1
Th1 Pathway	0.378	0.0073	FGFR3
HMGB1 Signaling	0.368	0.00709	FGFR3
Corticotropin Releasing Hormone Signaling	0.364	0.00699	PRKD1
Gα12/13 Signaling	0.364	0.00699	FGFR3
D-myo-inositol (1,4,5,6)-Tetrakisphosphate Biosynthesis	0.362	0.00694	PDXP
D-myo-inositol (3,4,5,6)-tetrakisphosphate Biosynthesis	0.362	0.00694	PDXP
Insulin Receptor Signaling	0.355	0.0068	FGFR3
Th2 Pathway	0.344	0.00658	FGFR3
3-phosphoinositide Degradation	0.332	0.00633	PDXP
Endocannabinoid Cancer Inhibition Pathway	0.332	0.00633	FGFR3
Protein Kinase A Signaling	0.329	0.00501	ANAPC10,PRKD1
D-myo-inositol-5-phosphate Metabolism	0.324	0.00617	PDXP
Relaxin Signaling	0.321	0.00613	FGFR3
Dopamine-DARPP32 Feedback in cAMP Signaling	0.321	0.00613	PRKD1
Regulation of eIF4 and p70S6K Signaling	0.318	0.00606	FGFR3
Cdc42 Signaling	0.314	0.00599	ITK
PKCθ Signaling in T Lymphocytes	0.314	0.00599	FGFR3
GNRH Signaling	0.309	0.00588	PRKD1
Wnt/β-catenin Signaling	0.305	0.00581	FZD4
RhoGDI Signaling	0.3	0.00571	EZR
Germ Cell-Sertoli Cell Junction Signaling	0.292	0.00556	FGFR3
T Cell Exhaustion Signaling Pathway	0.288	0.00549	FGFR3
Synaptic Long Term Depression	0.282	0.00538	PRKD1
Hepatic Fibrosis / Hepatic Stellate Cell Activation	0.282	0.00538	LHX2
NF-κB Signaling	0.281	0.00535	FGFR3
Th1 and Th2 Activation Pathway	0.281	0.00535	FGFR3
B Cell Receptor Signaling	0.27	0.00515	FGFR3
Dendritic Cell Maturation	0.267	0.0051	FGFR3
ILK Signaling	0.265	0.00508	FGFR3
ERK/MAPK Signaling	0.254	0.00488	FGFR3
Calcium Signaling	0.253	0.00485	ATP2B1
Adrenomedullin signaling pathway	0.251	0.00483	FGFR3
Clathrin-mediated Endocytosis Signaling	0.249	0.00478	FGFR3
Integrin Signaling	0.233	0.00452	FGFR3
Systemic Lupus Erythematosus Signaling	0.215	0.00424	FGFR3
Cardiac Hypertrophy Signaling	0.209	0.00413	FGFR3
Opioid Signaling Pathway	0.205	0.00407	PRKD1
G-Protein Coupled Receptor Signaling	0	0.00353	FGFR3
Neuroinflammation Signaling Pathway	0	0.00319	FGFR3
