# Supplementary material for: A genome-wide CRISPR screen identifies WDFY3 as a regulator of macrophage efferocytosis
Source: Nat Commun. 2022 Dec 24;13:7929. doi: 10.1038/s41467-022-35604-8 (PMC9789999; doi:10.1038/s41467-022-35604-8)
Supplement: Supplementary file 9 — Supplementary Data 6 [file 41467_2022_35604_MOESM9_ESM.xlsx]

## Sheet: S6 Comparing screens
	Source:	This study	Haney et al., 2018								Kamber et al., 2021
	Analysis Package:	MAGeCK	casTLE								casTLE
	Sorting method:	FACS-based sorting	Magnetic beads-based sorting								FACS-based sorting
	Screen library:	Brie Library	Customed genome-wide CRISPR/Cas9 deletion library (Morgens et al., 2017)								Customed genome-wide CRISPR/Cas9 deletion library (Morgens et al., 2017)
	Phagocyte:	BMDMs	U937-derived macrophages								J774 macrophages				Frequency Table for Heatmap
	Substrates:	Apoptotic Jurkat cells (~ 10 μm)	IgG-opsonized RBCs (~ 4 μm)	C3b-opsonized RBCs (~ 4 μm)	Beads (4 μm, negatively charged)	Beads (1.3 μm, negatively charged)	Beads (0.3 μm, negatively charged)	Beads (1.3 μm, positively charged)	Zymosan (~ 1 μm)	Myelin (500 nm)	APMAPKO Ramos cells (~ 10 μm)				Gene Symbol	Frequency
	Rank														9130011E15RIK	1
	1	U2AF1	PRKCD	NCKAP1L	NHLRC2	NHLRC2	NHLRC2	NHLRC2	MAPK1	MAPK1	FERMT3		Frequency		AAGAB	1
	2	ARPC4	NCKAP1L	PRKCD	TM2D2	NCKAP1L	TM2D2	ACTR2	PRKCD	ITGB2	ITGB2	1			ABCE1	1
	3	DYRK1A	PRKCB	MAPK1	LCMT1	ABI1	TM2D3	NCKAP1L	NHLRC2	NHLRC2	TLN1	2			ABHD14B	1
	4	WDR62	ABI1	ABI1	SYS1-DBNDD2	DOCK2	NCKAP1L	ACTR3	TLN1	TLN1	NCKAP1L	3			ABHD17A	1
	5	POMT2	MAPK1	DOCK2	TLE3	CD93	ARPC4-TTLL3	ABI1	PLEK	PRKD2	HSP90B1	4			ABI1	10
	6	PREX2	PRKD2	BRK1	TM2D3	CYFIP1	LCMT1	DOCK2	PRKD2	PRKCB	WASF2	5			ABT1	1
	7	HAVCR2	DOCK2	CREBBP	ABI1	LCMT1	TM2D1	CYFIP1	ITGB2	PRKCD	OTUD5	6			AC009060.1	1
	8	BCL2L13	AP002348.1	FBXO11	PTPN7	ACTR2	PPME1	ARPC2	FERMT3	SHOC2	BRK1	7			AC019206.1	1
	9	TRAF3	IKBIP	PRKCB	RPS6KA1	BRK1	RPS6KA1	ARPC4-TTLL3	PRKCB	FERMT3	GPR84	8			AC020922.1	1
	10	WDFY3	TCP1	CYFIP1	STUB1	STUB1	CHIC2	ARPC4	CERS2	SUCNR1	ITGAM	9			AC021860.1	1
	11	VPS52	SGMS1	SHOC2	NCKAP1L	ARPC2	KAT6A	SPPL3	NCKAP1L	PLEK	CNOT2	10			AC022498.1	1
	12	SEC61A1	MTDH	NPRL2	KAT6A	RP11-45M22.4	HSD17B12	LCMT1	SHOC2	RP11-45M22.4	ARPC4				AC025278.1	1
	13	KPNA6	MOBP	JUNB	OTUB1	TM2D2	DDA1	RAC1	SUCNR1	NCKAP1L	MESDC2				AC112721.1	1
	14	NCKAP1L	BRK1	AHSA1	TBL1XR1	PPME1	ABI1	ARPC3	ABI1	ARAF	RAB5C				ACAD8	1
	15	FCRL1	FBXW12	PIK3R5	PPME1	WASF2	CYFIP1	MAPK1	JUNB	MEF2D	ARPC1B				ACKR4	1
	16	VARS1	ZNF286B	AMBRA1	ARFRP1	LAMTOR4	HSPA13	AMBRA1	FADD	ABI1	UBR5				ACTB	2
	17	CEBPB	TMEM256-PLSCR3	DEPDC5	SYS1	ARPC3	STUB1	MYO9B	ELOVL1	JUNB	COMMD2				ACTR2	7
	18	TMEM200A	CREBBP	SGMS1	UBE2D3	ACTR3	CUL3	RPL21	RIT1	ARPC4-TTLL3	MEMO1				ACTR3	6
	19	ACTR3	NPRL2	ELOVL1	JMJD6	ARF1	UBE2D3	AIP	RP11-45M22.4	MESDC2	ACTR2				ACTR5	2
	20	SLC2A12	FIS1	TLN1	XPR1	PPP2R1A	CD93	FADD	DOCK2	C16ORF72	DEK				ADRBK1	1
	21	TSC22D2	PAOX	RAC1	ELAVL3	TM2D3	AFF2	JAK1	BRAP	ERP44	MAPK14				ADRM1	1
	22	ABHD17A	ARPC4	NPRL3	USE1	ARPC4-TTLL3	ACTR3	WASF2	GAB1	ARPC3	ABI1				AFF2	2
	23	RAC1	NARG2	PRKD2	C1ORF43	LAMTOR2	IQCA1	RRAGA	ACTR3	RIT1	RABGGTA				AHR	1
	24	PREX1	FAM27D1	SUCNR1	CYFIP1	WDR81	TLE3	KLF6	FBXO11	HSP90B1	EED				AHSA1	4
	25	SH3GLB1	JUN	SRM	MTA2	SASH3	BRD9	TM2D1	STT3A	KRAS	ARHGAP30				AIP	2
	26	SNX24	AC022498.1	E2F8	GAPDH	FNIP2	GFM1	BIN2	TRAPPC2L	JAK1	TMEM189				AK2	1
	27	CCDC115	TIMM17A	MORF4L2	WAS	TM2D1	MLLT1	BRK1	ACTR5	AHSA1	FRYL				AKAP2	1
	28	SETD1B	LENEP	CERS2	DOT1L	ACTB	SLC25A51	LAMTOR4	ARNT	CERS2	SMARCB1				AKT1	1
	29	ABCE1	YOD1	RIT1	CHIC2	SAP130	TMEM167A	RP11-45M22.4	JAK1	ELOVL1	UBAP2L				AKT2	1
	30	CYFIP1	ERP44	EZH1	MCM3	RRAGA	CAND1	TM2D2	CSF2RB	RC3H1	TFAP2A				AL359091.2	1
	31	PIAS1	CYFIP1	ERP44	PCNX	RAC1	UBE2L3	BRD2	ARPC2	RAF1	9130011E15RIK				AL591684.1	1
	32	DCLRE1A	ZNF22	ARPC4-TTLL3	TM2D1	PPP6R1	RPL28	XPR1	ERP44	GNAI2	CITED2				AL592284.1	1
	33	GIMAP4	BASP1	PLEK	C11ORF73	ARPC4	C11ORF73	PTDSS1	ACTR2	RRAGA	GM20431				AL645730.2	1
	34	CEBPA	YPEL5	SASH3	PTPRC	TMEM208	RFC3	LAMTOR2	CREBBP	ACTR2	BHLHE41				ALK	1
	35	RTL8A	LOR	RPS6KA3	ANAPC2	SPTLC1	ARPC2	PIK3R5	AMBRA1	GAB1	ITGB1				ALKBH2	1
	36	PRAMEF6	MAP3K4	DYRK1A	CD93	LAMTOR3	CCM2	OTUD5	AHR	ACTR3	KDM6A				ALPK1	1
	37	TAS2R16	TBC1D29	C16ORF72	FURIN	CERS2	NSMCE1	C1GALT1C1	BSG	ARPC4	NCSTN				AMBRA1	6
	38	ATP1B3	ECHDC3	SAMD7	MYO9B	JKAMP	ZMYND8	UBE2D3	LRRC8A	AMBRA1	NRAS				ANAPC10	1
	39	ST8SIA2	RBM4B	ARAF	LDLR	MYO9B	ARPC3	HRC	ARAF	UBLCP1	FBXW7				ANAPC2	1
	40	COMMD4	RAX2	WASF2	BCL11A	PCNX	NPEPPS	USP34	SPPL3	RPS6KA3	SOS1				ANLN	1
	41	SPTY2D1	ELOVL1	YPEL5	KCTD5	TIMMDC1	LBX1	GNAI2	PPP1CC	STT3A	CCM2				AP002348.1	1
	42	WASF2	TRIM41	WDR3	PPP6R1	NARS2	WDR36	BASP1	CYFIP1	RRAGC	METTL16				APBB3	1
	43	ABI1	AHSA1	STT3B	LZTR1	SPTSSA	LZTR1	WDR81	RRAGA	CSK	UCHL5				APEH	1
	44	TREM2	ELOVL5	SETD1B	GFI1	BASP1	CDC42	ATAD2	ARPC3	MAP2K3	ST3GAL3				API5	1
	45	SHLD1	TRNP1	KDM1B	CEBPE	HOXD13	KAT7	SF3B1	KRAS	ACTB	ZMYM4				APOL1	1
	46	GTF3C1	GADD45B	LRRC8A	TBC1D10B	ARF6	FLI1	ZCCHC7	TRBV27	CREBBP	FBXO11				APOL2	1
	47	TLE4	GSTT2B	MDN1	VPS54	CAPN9	C15ORF53	PACS2	RPS6KA3	NIFK	SLC25A26				APOL3	1
	48	ISY1	MEP1A	SNRNP25	NF1	COX20	PCNX	HECTD1	SLC35B4	BRAP	RAB1				APOL4	1
	49	OR10K1	AL591684.1	HNRNPF	TMEM203	NGLY1	PPP2R2A	PDCL	DAZAP1	ACTR5	UGP2				APRT	1
	50	CDK9	MRPL2	SND1	SPRED2	UBE2A	CHD2	BCL6	C19ORF25	LAMTOR2	ARPC2				ARAF	3
	51	MGAT1	CDKL1	RAF1	RAB10	MESDC2	PTPN7	MRPL18	QKI	RAB7A	YTHDF3				ARF1	1
	52	VPS33A	FKBP5	THRAP3	KIAA1109	UBE2D3	CAB39	TOR1B	TRAF6	OSTC	PSMA1				ARF4	1
	53	ACTR2	TRIM48	ARL4A	SLC38A2	CCER1	ANLN	C5ORF47	C16ORF72	DOCK2	KRAS				ARF6	1
	54	LACTB	FEZF2	PRKRA	PAXBP1	CHMP5	STK11	CDK11A	MEF2D	CYFIP1	YWHAE				ARFRP1	2
	55	FBXW12	FBXO11	KLF16	RPL28	C1GALT1C1	ARF4	TMEM30A	GNAI2	ZNF699	CYFIP1				ARGLU1	1
	56	ELOVL5	RAC1	ITFG2	ABT1	NFE2L2	TBCB	VPS4B	IRF8	ELF1	MLLT1				ARHGAP30	1
	57	HNRNPK	ZNF699	ATAD1	PRELID1	LSMD1	AKT2	C1ORF220	APEH	BRK1	INTS10				ARL4A	1
	58	SF3B2	SARNP	CTSE	NAPG	MAFA	UBE2K	EWSR1	MAP2K3	ARPC2	RUNX1				ARNT	1
	59	NFKBIA	FJX1	PAPD5	PRPH2	AC021860.1	RSRC2	SFTPA1	LARP4	YPEL5	SPOP				ARPC1B	1
	60	FBXW2	TIMM13	BIN2	SBDS	MAB21L3	AAGAB	ACAD8	AIP	SPCS2	ZKSCAN5				ARPC2	6
	61	DENND3	RNF187	EHD3	AFF2	KIAA1432	TNFAIP3	TRAPPC2L	STIP1	MAGT1	SH3BP2				ARPC3	7
	62	TMEM220	CKAP4	CARM1	BRK1	GPS2	ANAPC10	RAX	ARPC4-TTLL3	KSR1	WAS				ARPC4	6
	63	CCDC9B	RAD51AP1	FERMT3	MYEOV2	MYBPC2	KCTD5	ZFAND4	CSK	BCL6	ELAVL1				ARPC4-TTLL3	6
	64	ALPK1	ALKBH2	OR1S1	NUDCD2	TDRD3	MTA2	DNAJB4	UBL5	REC8	WIPF1				ARPC5	1
	65	UROD	AKAP2	C12ORF66	COQ10B	RPL28	GDF1	ARPC5	JAK2	MAP2K1	FXR1				ATAD1	1
	66	ZBTB46	AL592284.1	ZBTB1	NCOR1	FAM90A1	WI2-3308P17.2	RP11-146D12.2	GPR89C	ALK	BC051142				ATAD2	1
	67	ODAD2	PKN3	PHF6	SRRD	USF1	CBWD7	CSTF3	CSF2RA	STT3B	PTPRO				ATP1B3	1
	68	SOCS5	RARRES2	LBX1	NSMCE2	TMEM60	HIST2H2AA4	CASP9	PIK3R5	SAMSN1	LRRC25				ATP6V0B	1
	69	PDCD1	AC020922.1	STEAP3	TUSC1	PIK3R5	VPS11	WSB1	FLCN	GABARAPL2	OLFR1167				AUP1	1
	70	TAS1R1	ABHD14B	GRPEL1	CCNH	HIST1H2BJ	RPRD2	SASH3	RREB1	FOXJ3	PNRC1				BASP1	3
	71	FIZ1	AK2	FRG2C	CCNF	SERP1	TFEB	PDHA1	UTP15	RAX	DSTYK				BC051142	1
	72	GRIN2D	TP53	NXF5	TNPO1	AMBRA1	C1ORF43	KDM2A	BCL6	CELF2	CLASRP				BCL11A	1
	73	TOPAZ1	C2ORF27B	KPTN	NIP7	SNRK	RAB1A	AKT1	KDM1B	CTTNBP2	CFP				BCL2L13	1
	74	ARPC3	RP11-204N11.1	RC3H1	JKAMP	HIST1H2AH	WDR7	FMO5	MS4A8	MSI1	XPO6				BCL6	3
	75	MTMR9	SULT1C2	SKA1	WASF2	NDUFA4	TMEM203	GOLGA8S	LAMTOR3	GSK3B	FLCN				BHLHE41	1
	76	TMEM98	NKD2	MAF1	ZMYND8	ELMO2	MYO9B	CERS2	FNIP2	OR2D3	SURF2				BIN2	4
	77	FBXO11	PYURF	KATNA1	LIMS3L	SERBP1	ACTR2	KLK14	DEPDC5	NDUFA4L2	SUZ12				BOD1	1
	78	CCDC88B	LCE1F	SPAM1	TVP23C-CDRT4	TFEB	AC009060.1	EHD1	OR4A16	FAM83A	WDR26				BRAP	4
	79	WNK1	CYS1	PTPLB	MIDN	C21ORF128	ZFR	PPP2R2A	RAB7A	IGSF9	TADA2B				BRD2	2
	80	CEACAM4	HSBP1L1	ITIH1	GTPBP3	TCERG1	ZC3HC1	PROCA1	AHSA1	FBXO11	RAB14				BRD7	1
	81	SERPINB3	TMEM11	ELF4	ZC3HC1	FERMT2	ZFX	PKN1	API5	SETD1B	CRAMP1L				BRD9	1
	82	OPA3	CDKN2C	ERG	FTO	CCNF	PA2G4	APBB3	AC025278.1	WTAP	PIK3CB				BRK1	7
	83	CTR9	DUS3L	ARGLU1	PDHA1	STT3A	MYC	PITRM1	BIN2	FGL1	MAFB				BSG	1
	84	PRL	ZNF503	SFPQ	KIF11	TLN1	COX8A	ELOVL1	RP11-512M8.5	WASF2	ZBTB7A				C11ORF73	2
	85	U2AF2	AL645730.2	USP46	SAP130	ARFRP1	ELAVL1	BRAP	CBLC	LAMTOR4	ZFP644				C12ORF66	1
	86	METTL16	GORASP1	RNF133	EWSR1	HSP90B1	CSNK2A2	KIAA1109	SCD	PHACTR4	PIK3R1				C15ORF53	1
	87	POT1	PIK3R6	TRIM48	RAX	BRD7	PET112	USP17L2	RRAGC	SPPL3	DNTTIP1				C16ORF72	3
	88	APOL4	KCTD13	NHLRC2	XPO6	NOC2L	PEPD	CSTF2	FAM203A	CTNND2	ADRBK1				C19ORF25	1
	89	APOL1	GJA3	TECPR2	AC019206.1	LLPH	XPR1	PPIAL4D	PTPLB	LAMTOR3	CSE1L				C1GALT1C1	2
	90	APOL3	C5ORF20	BRD2	REG1A	WAS	LAMTOR2	SEC23B	GNB1	ZSWIM8	GNB2				C1ORF220	1
	91	APOL2	CYBB	DNAH5	FBXW12	NUDCD2	STAM	TRAF2	TECR	ICMT	PREX1				C1ORF43	2
	92	KATNBL1	MRPS18A	BRAP	RP11-763F8.1	TPRKB	RASA2	XRCC6BP1	STT3B	FNIP2	STRIP1				C21ORF128	1
	93	TDO2	NAA15	EIF5B	ELAVL1	DAXX	NUDCD2	SRRT	FOXJ3	BIN2	SNX17				C2ORF27B	1
	94	RHO	AL359091.2	MAPK14	KIAA1432	APRT	CCNF	KIDINS220	GADD45B	CNOT11	RELA				C5ORF20	1
	95	THAP3	RAB13	CCDC6	NEDD8	WAPAL	PDHB	DDX28	TRAF3IP3	PLA2G4E	MAP4K4				C5ORF47	1
	96	NPY4R	AC112721.1	MUL1	WDR81	AUP1	CDC73	PGAM1	RIC8A	CDC42	DPH2				CAB39	1
	97	NPY4R2	JUNB	TCEANC	AMBRA1	DHTKD1	ZGLP1	MTHFD1	ELOVL5	ADRM1	MATK				CAND1	1
	98	LYG2	HIST1H1E	SZT2	SNRK	HSA-MIR-150	ACKR4	CDC42	SFPQ	BOD1	TMEM237				CAPN9	1
	99	ATP6V0B	SUN1	CHMP3	UNC50	FLCN	COX6B1	CREBBP	ELF4	RASGRP3	ARPC3				CARM1	1
	100	RPS23	RNF38	MESDC2	CHMP6	HAUS7	HNRNPA2B1	RPSA	MYD88	SASH3	OLFR389				CASP9	1
															CBLC	1
															CBWD7	1
															CCDC115	1
															CCDC6	1
															CCDC88B	1
															CCDC9B	1
															CCER1	1
															CCM2	2
															CCNF	3
															CCNH	1
															CD93	3
															CDC42	3
															CDC73	1
															CDK11A	1
															CDK9	1
															CDKL1	1
															CDKN2C	1
															CEACAM4	1
															CEBPA	1
															CEBPB	1
															CEBPE	1
															CELF2	1
															CERS2	5
															CFP	1
															CHD2	1
															CHIC2	2
															CHMP3	1
															CHMP5	1
															CHMP6	1
															CITED2	1
															CKAP4	1
															CLASRP	1
															CNOT11	1
															CNOT2	1
															COMMD2	1
															COMMD4	1
															COQ10B	1
															COX20	1
															COX6B1	1
															COX8A	1
															CRAMP1L	1
															CREBBP	5
															CSE1L	1
															CSF2RA	1
															CSF2RB	1
															CSK	2
															CSNK2A2	1
															CSTF2	1
															CSTF3	1
															CTNND2	1
															CTR9	1
															CTSE	1
															CTTNBP2	1
															CUL3	1
															CYBB	1
															CYFIP1	10
															CYS1	1
															DAXX	1
															DAZAP1	1
															DCLRE1A	1
															DDA1	1
															DDX28	1
															DEK	1
															DENND3	1
															DEPDC5	2
															DHTKD1	1
															DNAH5	1
															DNAJB4	1
															DNTTIP1	1
															DOCK2	6
															DOT1L	1
															DPH2	1
															DSTYK	1
															DUS3L	1
															DYRK1A	2
															E2F8	1
															ECHDC3	1
															EED	1
															EHD1	1
															EHD3	1
															EIF5B	1
															ELAVL1	3
															ELAVL3	1
															ELF1	1
															ELF4	2
															ELMO2	1
															ELOVL1	5
															ELOVL5	3
															ERG	1
															ERP44	4
															EWSR1	2
															EZH1	1
															FADD	2
															FAM203A	1
															FAM27D1	1
															FAM83A	1
															FAM90A1	1
															FBXO11	6
															FBXW12	3
															FBXW2	1
															FBXW7	1
															FCRL1	1
															FERMT2	1
															FERMT3	4
															FEZF2	1
															FGL1	1
															FIS1	1
															FIZ1	1
															FJX1	1
															FKBP5	1
															FLCN	3
															FLI1	1
															FMO5	1
															FNIP2	3
															FOXJ3	2
															FRG2C	1
															FRYL	1
															FTO	1
															FURIN	1
															FXR1	1
															GAB1	2
															GABARAPL2	1
															GADD45B	2
															GAPDH	1
															GDF1	1
															GFI1	1
															GFM1	1
															GIMAP4	1
															GJA3	1
															GM20431	1
															GNAI2	3
															GNB1	1
															GNB2	1
															GOLGA8S	1
															GORASP1	1
															GPR84	1
															GPR89C	1
															GPS2	1
															GRIN2D	1
															GRPEL1	1
															GSK3B	1
															GSTT2B	1
															GTF3C1	1
															GTPBP3	1
															HAUS7	1
															HAVCR2	1
															HECTD1	1
															HIST1H1E	1
															HIST1H2AH	1
															HIST1H2BJ	1
															HIST2H2AA4	1
															HNRNPA2B1	1
															HNRNPF	1
															HNRNPK	1
															HOXD13	1
															HRC	1
															HSA-MIR-150	1
															HSBP1L1	1
															HSD17B12	1
															HSP90B1	3
															HSPA13	1
															ICMT	1
															IGSF9	1
															IKBIP	1
															INTS10	1
															IQCA1	1
															IRF8	1
															ISY1	1
															ITFG2	1
															ITGAM	1
															ITGB1	1
															ITGB2	3
															ITIH1	1
															JAK1	3
															JAK2	1
															JKAMP	2
															JMJD6	1
															JUN	1
															JUNB	4
															KAT6A	2
															KAT7	1
															KATNA1	1
															KATNBL1	1
															KCTD13	1
															KCTD5	2
															KDM1B	2
															KDM2A	1
															KDM6A	1
															KIAA1109	2
															KIAA1432	2
															KIDINS220	1
															KIF11	1
															KLF16	1
															KLF6	1
															KLK14	1
															KPNA6	1
															KPTN	1
															KRAS	3
															KSR1	1
															LACTB	1
															LAMTOR2	4
															LAMTOR3	3
															LAMTOR4	3
															LARP4	1
															LBX1	2
															LCE1F	1
															LCMT1	4
															LDLR	1
															LENEP	1
															LIMS3L	1
															LLPH	1
															LOR	1
															LRRC25	1
															LRRC8A	2
															LSMD1	1
															LYG2	1
															LZTR1	2
															MAB21L3	1
															MAF1	1
															MAFA	1
															MAFB	1
															MAGT1	1
															MAP2K1	1
															MAP2K3	2
															MAP3K4	1
															MAP4K4	1
															MAPK1	5
															MAPK14	2
															MATK	1
															MCM3	1
															MDN1	1
															MEF2D	2
															MEMO1	1
															MEP1A	1
															MESDC2	4
															METTL16	2
															MGAT1	1
															MIDN	1
															MLLT1	2
															MOBP	1
															MORF4L2	1
															MRPL18	1
															MRPL2	1
															MRPS18A	1
															MS4A8	1
															MSI1	1
															MTA2	2
															MTDH	1
															MTHFD1	1
															MTMR9	1
															MUL1	1
															MYBPC2	1
															MYC	1
															MYD88	1
															MYEOV2	1
															MYO9B	4
															NAA15	1
															NAPG	1
															NARG2	1
															NARS2	1
															NCKAP1L	10
															NCOR1	1
															NCSTN	1
															NDUFA4	1
															NDUFA4L2	1
															NEDD8	1
															NF1	1
															NFE2L2	1
															NFKBIA	1
															NGLY1	1
															NHLRC2	7
															NIFK	1
															NIP7	1
															NKD2	1
															NOC2L	1
															NPEPPS	1
															NPRL2	2
															NPRL3	1
															NPY4R	1
															NPY4R2	1
															NRAS	1
															NSMCE1	1
															NSMCE2	1
															NUDCD2	3
															NXF5	1
															ODAD2	1
															OLFR1167	1
															OLFR389	1
															OPA3	1
															OR10K1	1
															OR1S1	1
															OR2D3	1
															OR4A16	1
															OSTC	1
															OTUB1	1
															OTUD5	2
															PA2G4	1
															PACS2	1
															PAOX	1
															PAPD5	1
															PAXBP1	1
															PCNX	3
															PDCD1	1
															PDCL	1
															PDHA1	2
															PDHB	1
															PEPD	1
															PET112	1
															PGAM1	1
															PHACTR4	1
															PHF6	1
															PIAS1	1
															PIK3CB	1
															PIK3R1	1
															PIK3R5	4
															PIK3R6	1
															PITRM1	1
															PKN1	1
															PKN3	1
															PLA2G4E	1
															PLEK	3
															PNRC1	1
															POMT2	1
															POT1	1
															PPIAL4D	1
															PPME1	3
															PPP1CC	1
															PPP2R1A	1
															PPP2R2A	2
															PPP6R1	2
															PRAMEF6	1
															PRELID1	1
															PREX1	2
															PREX2	1
															PRKCB	4
															PRKCD	4
															PRKD2	4
															PRKRA	1
															PRL	1
															PROCA1	1
															PRPH2	1
															PSMA1	1
															PTDSS1	1
															PTPLB	2
															PTPN7	2
															PTPRC	1
															PTPRO	1
															PYURF	1
															QKI	1
															RAB1	1
															RAB10	1
															RAB13	1
															RAB14	1
															RAB1A	1
															RAB5C	1
															RAB7A	2
															RABGGTA	1
															RAC1	5
															RAD51AP1	1
															RAF1	2
															RARRES2	1
															RASA2	1
															RASGRP3	1
															RAX	3
															RAX2	1
															RBM4B	1
															RC3H1	2
															REC8	1
															REG1A	1
															RELA	1
															RFC3	1
															RHO	1
															RIC8A	1
															RIT1	3
															RNF133	1
															RNF187	1
															RNF38	1
															RP11-146D12.2	1
															RP11-204N11.1	1
															RP11-45M22.4	4
															RP11-512M8.5	1
															RP11-763F8.1	1
															RPL21	1
															RPL28	3
															RPRD2	1
															RPS23	1
															RPS6KA1	2
															RPS6KA3	3
															RPSA	1
															RRAGA	4
															RRAGC	2
															RREB1	1
															RSRC2	1
															RTL8A	1
															RUNX1	1
															SAMD7	1
															SAMSN1	1
															SAP130	2
															SARNP	1
															SASH3	4
															SBDS	1
															SCD	1
															SEC23B	1
															SEC61A1	1
															SERBP1	1
															SERP1	1
															SERPINB3	1
															SETD1B	3
															SF3B1	1
															SF3B2	1
															SFPQ	2
															SFTPA1	1
															SGMS1	2
															SH3BP2	1
															SH3GLB1	1
															SHLD1	1
															SHOC2	3
															SKA1	1
															SLC25A26	1
															SLC25A51	1
															SLC2A12	1
															SLC35B4	1
															SLC38A2	1
															SMARCB1	1
															SND1	1
															SNRK	2
															SNRNP25	1
															SNX17	1
															SNX24	1
															SOCS5	1
															SOS1	1
															SPAM1	1
															SPCS2	1
															SPOP	1
															SPPL3	3
															SPRED2	1
															SPTLC1	1
															SPTSSA	1
															SPTY2D1	1
															SRM	1
															SRRD	1
															SRRT	1
															ST3GAL3	1
															ST8SIA2	1
															STAM	1
															STEAP3	1
															STIP1	1
															STK11	1
															STRIP1	1
															STT3A	3
															STT3B	3
															STUB1	3
															SUCNR1	3
															SULT1C2	1
															SUN1	1
															SURF2	1
															SUZ12	1
															SYS1	1
															SYS1-DBNDD2	1
															SZT2	1
															TADA2B	1
															TAS1R1	1
															TAS2R16	1
															TBC1D10B	1
															TBC1D29	1
															TBCB	1
															TBL1XR1	1
															TCEANC	1
															TCERG1	1
															TCP1	1
															TDO2	1
															TDRD3	1
															TECPR2	1
															TECR	1
															TFAP2A	1
															TFEB	2
															THAP3	1
															THRAP3	1
															TIMM13	1
															TIMM17A	1
															TIMMDC1	1
															TLE3	2
															TLE4	1
															TLN1	5
															TM2D1	4
															TM2D2	4
															TM2D3	3
															TMEM11	1
															TMEM167A	1
															TMEM189	1
															TMEM200A	1
															TMEM203	2
															TMEM208	1
															TMEM220	1
															TMEM237	1
															TMEM256-PLSCR3	1
															TMEM30A	1
															TMEM60	1
															TMEM98	1
															TNFAIP3	1
															TNPO1	1
															TOPAZ1	1
															TOR1B	1
															TP53	1
															TPRKB	1
															TRAF2	1
															TRAF3	1
															TRAF3IP3	1
															TRAF6	1
															TRAPPC2L	2
															TRBV27	1
															TREM2	1
															TRIM41	1
															TRIM48	2
															TRNP1	1
															TSC22D2	1
															TUSC1	1
															TVP23C-CDRT4	1
															U2AF1	1
															U2AF2	1
															UBAP2L	1
															UBE2A	1
															UBE2D3	4
															UBE2K	1
															UBE2L3	1
															UBL5	1
															UBLCP1	1
															UBR5	1
															UCHL5	1
															UGP2	1
															UNC50	1
															UROD	1
															USE1	1
															USF1	1
															USP17L2	1
															USP34	1
															USP46	1
															UTP15	1
															VARS1	1
															VPS11	1
															VPS33A	1
															VPS4B	1
															VPS52	1
															VPS54	1
															WAPAL	1
															WAS	3
															WASF2	7
															WDFY3	1
															WDR26	1
															WDR3	1
															WDR36	1
															WDR62	1
															WDR7	1
															WDR81	3
															WI2-3308P17.2	1
															WIPF1	1
															WNK1	1
															WSB1	1
															WTAP	1
															XPO6	2
															XPR1	3
															XRCC6BP1	1
															YOD1	1
															YPEL5	3
															YTHDF3	1
															YWHAE	1
															ZBTB1	1
															ZBTB46	1
															ZBTB7A	1
															ZC3HC1	2
															ZCCHC7	1
															ZFAND4	1
															ZFP644	1
															ZFR	1
															ZFX	1
															ZGLP1	1
															ZKSCAN5	1
															ZMYM4	1
															ZMYND8	2
															ZNF22	1
															ZNF286B	1
															ZNF503	1
															ZNF699	2
															ZSWIM8	1
