# Supplementary material for: A genome-wide CRISPR screen identifies WDFY3 as a regulator of macrophage efferocytosis
Source: Nat Commun. 2022 Dec 24;13:7929. doi: 10.1038/s41467-022-35604-8 (PMC9789999; doi:10.1038/s41467-022-35604-8)
Supplement: Supplementary file 10 — Supplementary Data 7 [file 41467_2022_35604_MOESM10_ESM.xlsx]

## Sheet: S7 DESeq2 Cre+ vs Cre-
ENSEMBL	SYMBOL	baseMean	log2FoldChange	lfcSE	pvalue	padj	Shrunken log2FoldChange	rank
ENSMUSG00000000001	Gnai3	4187.28	0.127755	0.0147662	0.513733	0.991771	0.000545072	0.289262
ENSMUSG00000000028	Cdc45	547.479	0.24041	0.0147903	0.727923	0.994094	9.08185e-05	0.137915
ENSMUSG00000000037	Scml2	30.7918	0.0377244	0.0147806	0.915334	0.998607	6.40286e-05	0.0384204
ENSMUSG00000000056	Narf	790.434	-0.653222	0.0148004	0.201736	0.991771	-0.000508943	-0.695217
ENSMUSG00000000058	Cav2	2830.92	-0.246521	0.0149816	0.115624	0.946272	-0.00225026	-0.936952
ENSMUSG00000000078	Klf6	8307.15	-0.0864987	0.0147532	0.606323	0.991771	-0.000585704	-0.217296
ENSMUSG00000000085	Scmh1	817.59	0.344194	0.0148618	0.136183	0.96348	0.00140009	0.865878
ENSMUSG00000000088	Cox5a	2025.97	0.119468	0.014775	0.580399	0.991771	0.00057093	0.236274
ENSMUSG00000000126	Wnt9a	8.89606	-0.416299	0.0147923	0.458195	0.991771	-0.000287598	-0.33895
ENSMUSG00000000127	Fer	601.904	-0.170944	0.0147893	0.436697	0.991771	-0.000765462	-0.35982
ENSMUSG00000000131	Xpo6	2152.94	0.281497	0.0147922	0.189039	0.990608	0.000821564	0.723449
ENSMUSG00000000134	Tfe3	3573.01	0.225926	0.0148067	0.324423	0.991771	0.000937462	0.488888
ENSMUSG00000000148	Brat1	409.904	-0.191283	0.0148169	0.302765	0.991771	-0.00118773	-0.518894
ENSMUSG00000000149	Gna12	12942.2	-0.0849475	0.0147784	0.785736	0.994604	-0.000185931	-0.104723
ENSMUSG00000000154	Slc22a18	56.8066	-0.151348	0.0147834	0.63531	0.991771	-0.000345155	-0.197015
ENSMUSG00000000167	Pih1d2	12.0741	-0.460876	0.0147956	0.337719	0.991771	-0.000430949	-0.471445
ENSMUSG00000000168	Dlat	1305.78	-0.0756734	0.0147564	0.693762	0.991771	-0.000369807	-0.15879
ENSMUSG00000000171	Sdhd	2572.83	-0.0198289	0.014632	0.819976	0.994604	-0.000990524	-0.0861986
ENSMUSG00000000184	Ccnd2	1828.08	1.64613	0.645676	0.0012853	0.166245	1.21971	2.89099
ENSMUSG00000000194	Gpr107	2349.35	-0.0420135	0.0147019	0.710198	0.992727	-0.000829142	-0.14862
ENSMUSG00000000204	Slfn4	16.9863	0.946935	0.0148208	0.0582894	0.850315	0.00081972	1.23441
ENSMUSG00000000223	Drp2	4.02048	0.799672	0.0147938	0.350467	0.991771	0.000235422	0.455353
ENSMUSG00000000244	Tspan32	287.307	-0.777864	0.0149119	0.0145106	0.49771	-0.0016282	-1.83832
ENSMUSG00000000247	Lhx2	13.3662	-0.0140417	0.0147909	0.986719	0.998988	-3.42713e-06	-0.00580637
ENSMUSG00000000253	Gmpr	304.741	-0.0322215	0.0147629	0.88718	0.995634	-0.000133395	-0.0519881
ENSMUSG00000000275	Trim25	4014.76	-0.243401	0.0150371	0.111229	0.937779	-0.00249672	-0.953782
ENSMUSG00000000276	Dgke	362.779	0.0278793	0.0147743	0.923393	0.998988	7.02215e-05	0.0346135
ENSMUSG00000000278	Scpep1	8881.71	-0.2331	0.0147882	0.529694	0.991771	-0.000364981	-0.275975
ENSMUSG00000000282	Mnt	1739.25	-0.880264	0.0148268	0.0528497	0.831953	-0.00089891	-1.27696
ENSMUSG00000000290	Itgb2	18281.1	0.0400466	0.0147758	0.862921	0.994604	0.00050054	0.0640291
ENSMUSG00000000295	Hddc2	139.299	0.123421	0.0147829	0.732663	0.994094	0.000202122	0.135096
ENSMUSG00000000301	Pemt	35.2886	0.428579	0.0147941	0.375871	0.991771	0.000392186	0.424961
ENSMUSG00000000317	Bcl6b	35.626	0.529509	0.0147944	0.361537	0.991771	0.000340041	0.441847
ENSMUSG00000000318	Clec10a	772.913	0.806846	0.014794	0.342111	0.991771	0.000240428	0.465833
ENSMUSG00000000326	Comt	2681.15	-0.173584	0.0147848	0.495107	0.991771	-0.000572265	-0.305301
ENSMUSG00000000339	Rtca	561.547	0.134418	0.0147819	0.476565	0.991771	0.000822285	0.321878
ENSMUSG00000000340	Dbt	541.042	-0.10617	0.0147762	0.697132	0.991771	-0.00030572	-0.156685
ENSMUSG00000000346	Dazap2	10312.5	-0.00282164	0.0147609	0.989681	0.998988	-0.000173712	-0.0045047
ENSMUSG00000000355	Mcts1	543.458	-0.0234908	0.0146918	0.839498	0.994604	-0.000596297	-0.0759803
ENSMUSG00000000365	Rnf17	35.2902	-0.0397448	0.0147904	0.957819	0.998988	-1.36981e-05	-0.0187166
ENSMUSG00000000374	Trappc10	2537.61	0.127976	0.014787	0.478995	0.991771	0.00092845	0.319669
ENSMUSG00000000378	Ccm2	1183.75	-0.232323	0.0147904	0.397221	0.991771	-0.000608156	-0.400967
ENSMUSG00000000384	Tbrg4	835.913	0.461447	0.0148122	0.190739	0.99089	0.000793092	0.71956
ENSMUSG00000000386	Mx1	89.2699	0.463561	0.0147925	0.459127	0.991771	0.000256357	0.338067
ENSMUSG00000000392	Fap	6.25215	-0.88579	0.014793	0.451721	0.991771	-0.000131214	-0.345129
ENSMUSG00000000399	Ndufa9	1518	0.0930758	0.0147663	0.646587	0.991771	0.000494367	0.189373
ENSMUSG00000000409	Lck	6.88189	-1.53934	0.0148095	0.0341928	0.705937	-0.000616193	-1.46607
ENSMUSG00000000420	Galnt1	2976.83	0.0612208	0.0147687	0.803897	0.994604	0.000198724	0.0947996
ENSMUSG00000000439	Mkrn2	677.591	-0.289976	0.0148404	0.194629	0.99089	-0.00125601	-0.710792
ENSMUSG00000000440	Pparg	871.188	-0.58457	0.0149634	0.0185432	0.549369	-0.0019695	-1.73181
ENSMUSG00000000441	Raf1	2443.78	-0.203842	0.0147996	0.365394	0.991771	-0.000870777	-0.437239
ENSMUSG00000000489	Pdgfb	1475.07	0.883988	0.0147976	0.208848	0.991771	0.000381386	0.68017
ENSMUSG00000000530	Acvrl1	791.684	0.0383525	0.0147649	0.869633	0.994604	0.000155158	0.0606639
ENSMUSG00000000531	Tamalin	9.53402	2.34372	0.934312	0.00163963	0.190269	1.69883	2.78525
ENSMUSG00000000532	Acvr1b	1088.79	-0.0581713	0.0148394	0.663488	0.991771	0.00165612	0.178167
ENSMUSG00000000538	Tom1l2	719.392	-0.0832951	0.0147536	0.582189	0.991771	-0.000782504	-0.234936
ENSMUSG00000000552	Zfp385a	2173.48	-0.0637909	0.0147649	0.774967	0.994604	-0.000284152	-0.110717
ENSMUSG00000000555	Itga5	5213.58	1.0357	0.014806	0.0932155	0.929497	0.000572423	1.03051
ENSMUSG00000000561	Wdr77	1018.47	0.345258	0.0147947	0.399575	0.991771	0.000467735	0.398402
ENSMUSG00000000562	Adora3	33.7491	1.19759	0.0148469	0.0129471	0.47694	0.00109101	1.88783
ENSMUSG00000000562	Tmigd3	33.7491	1.19759	0.0148469	0.0129471	0.47694	0.00109101	1.88783
ENSMUSG00000000563	Atp5pb	4398.2	0.0151008	0.0147406	0.928557	0.998988	-0.000292061	-0.0321916
ENSMUSG00000000568	Hnrnpd	2695.86	0.352713	0.0148182	0.312031	0.991771	0.000871548	0.505803
ENSMUSG00000000579	Dynlt1c	119.694	-0.355237	0.0148357	0.165162	0.979062	-0.00115516	-0.782089
ENSMUSG00000000581	C1d	1067.58	-0.0808688	0.0146924	0.491145	0.991771	-0.000554382	-0.308791
ENSMUSG00000000594	Gm2a	5088.72	-0.156493	0.0147989	0.381743	0.991771	-0.00105774	-0.418229
ENSMUSG00000000600	Krit1	690.013	-0.0586269	0.0147676	0.807474	0.994604	-0.000213813	-0.0928717
ENSMUSG00000000605	Clcn4	2060.08	0.0182384	0.0147065	0.891601	0.995952	0.000237423	0.0498293
ENSMUSG00000000628	Hk2	1293	0.401819	0.0148095	0.230168	0.991771	0.000777888	0.637954
ENSMUSG00000000631	Myo18a	2999.14	0.0211718	0.0147506	0.868493	0.994604	0.00105779	0.0612334
ENSMUSG00000000673	Haao	20.8599	2.04012	1.24133	0.00360099	0.269406	1.23613	2.44358
ENSMUSG00000000682	Cd52	4781.67	0.286985	0.0148235	0.297488	0.991771	0.00101154	0.52653
ENSMUSG00000000686	Abhd15	302.825	0.29748	0.0148022	0.315597	0.991771	0.000736643	0.500867
ENSMUSG00000000693	Loxl3	240.979	0.0539636	0.014784	0.896331	0.995952	6.8852e-05	0.0475316
ENSMUSG00000000708	Kat2b	1453.34	-0.00678008	0.0147564	0.974161	0.998988	-2.51101e-05	-0.0113693
ENSMUSG00000000711	Rab5b	4770.46	-0.318541	0.0149674	0.0788891	0.902282	-0.00210658	-1.10298
ENSMUSG00000000730	Dnmt3l	10.2265	3.33972	0.880115	3.60762e-05	0.0154003	2.8756	4.44278
ENSMUSG00000000732	Icosl	656.646	0.958893	0.0148949	0.00813527	0.404368	0.00149553	2.08963
ENSMUSG00000000738	Spg7	1207.99	0.210048	0.0147852	0.27306	0.991771	0.00084694	0.563742
ENSMUSG00000000740	Rpl13	8892.87	0.199442	0.014937	0.164782	0.979062	0.00210648	0.783091
ENSMUSG00000000743	Chmp1a	3212.07	-0.00867882	0.0147199	0.953049	0.998988	-0.000110421	-0.0208847
ENSMUSG00000000751	Rpa1	3597.78	0.0371124	0.0147868	0.940588	0.998988	3.53184e-05	0.0266006
ENSMUSG00000000753	Serpinf1	107.274	2.19148	0.890547	0.00139277	0.167063	1.59692	2.85612
ENSMUSG00000000759	Tubgcp3	1057.98	0.0871383	0.0148564	0.520533	0.991771	0.00173971	0.283552
ENSMUSG00000000776	Polr3d	347.272	0.256139	0.0147906	0.46227	0.991771	0.000459979	0.335105
ENSMUSG00000000787	Ddx3x	12971.6	0.0877907	0.0147601	0.616509	0.991771	0.000620965	0.210061
ENSMUSG00000000791	Il12rb1	25.4066	0.166773	0.0147851	0.656394	0.991771	0.000257018	0.182835
ENSMUSG00000000804	Usp32	1146.13	-0.0595525	0.0147653	0.794261	0.994604	-0.00024547	-0.100037
ENSMUSG00000000811	Txnrd3	128.45	0.0512574	0.0147809	0.885409	0.99552	9.40644e-05	0.0528562
ENSMUSG00000000823	Zfp512b	525.915	0.0299564	0.0147612	0.892327	0.995952	0.000134414	0.049476
ENSMUSG00000000826	Dnajc5	3893.78	0.00636289	0.0147241	0.965391	0.998988	0.000334921	0.0152966
ENSMUSG00000000827	Tpd52l2	1476.95	0.0738392	0.0147422	0.588812	0.991771	0.000840207	0.230023
ENSMUSG00000000838	Fmr1	1129.95	-0.0513886	0.0147423	0.757021	0.99456	-0.000385447	-0.120892
ENSMUSG00000000876	Pxmp4	427.275	-0.226949	0.0147918	0.426026	0.991771	-0.000603929	-0.370564
ENSMUSG00000000881	Dlg3	122.271	-0.287398	0.0147947	0.378709	0.991771	-0.000573436	-0.421694
ENSMUSG00000000884	Gnb1l	71.3162	0.163635	0.01479	0.809845	0.994604	7.84848e-05	0.0915982
ENSMUSG00000000901	Mmp11	22.5048	0.147908	0.0147911	0.861391	0.994604	4.56488e-05	0.0647995
ENSMUSG00000000902	Smarcb1	956.685	0.0652825	0.0147666	0.777379	0.994604	0.000268276	0.109367
ENSMUSG00000000915	Hip1r	11.1528	0.195777	0.014792	0.857483	0.994604	3.51784e-05	0.0667746
ENSMUSG00000000916	Nsun5	202.271	0.157051	0.014784	0.654369	0.991771	0.000277036	0.184177
ENSMUSG00000000934	Top1mt	117.829	0.238394	0.0147885	0.567444	0.991771	0.000299809	0.246077
ENSMUSG00000000942	Hoxa4	10.3499	0.322431	0.0147909	0.629892	0.991771	0.000157981	0.200734
ENSMUSG00000000957	Mmp14	113.927	1.68782	0.0148184	0.0118693	0.458168	0.000743223	1.92557
ENSMUSG00000000958	Slc7a7	532.012	0.203715	0.0147956	0.389728	0.991771	0.000786199	0.409239
ENSMUSG00000000959	Oxa1l	1217.31	-0.106999	0.0147692	0.620864	0.991771	-0.000455881	-0.207004
ENSMUSG00000000976	Heatr6	748.967	-0.0436112	0.0147262	0.762823	0.99456	-0.000446307	-0.117576
ENSMUSG00000000982	Ccl3	1073.74	-0.883813	0.0148362	0.0358509	0.719695	-0.00100962	-1.4455
ENSMUSG00000001016	Ilf2	936.653	0.0313449	0.0147812	0.931522	0.998988	5.35343e-05	0.0308067
ENSMUSG00000001017	Chtop	1764.78	0.00206258	0.0147153	0.988504	0.998988	-7.14099e-05	-0.00502158
ENSMUSG00000001018	Snapin	1429.06	-0.308152	0.0149198	0.105243	0.935788	-0.00184448	-0.977805
ENSMUSG00000001020	S100a4	11909.9	0.197379	0.0148035	0.350837	0.991771	0.000959681	0.454894
ENSMUSG00000001025	S100a6	4353.7	0.379614	0.0148212	0.194642	0.99089	0.000962365	0.710764
ENSMUSG00000001029	Icam2	138.43	0.0775636	0.014782	0.832647	0.994604	0.000123951	0.0795391
ENSMUSG00000001034	Mapk7	832.839	-0.218271	0.0148134	0.301609	0.991771	-0.00105795	-0.520556
ENSMUSG00000001036	Epn2	104.059	0.52941	0.0148158	0.153467	0.964926	0.000821981	0.813984
ENSMUSG00000001039	B9d1	12.7901	0.504256	0.0147995	0.269604	0.991771	0.000528714	0.569274
ENSMUSG00000001052	Sec24b	2399.28	0.0886272	0.0147657	0.667649	0.991771	0.000453526	0.175452
ENSMUSG00000001053	N4bp3	428.015	0.195329	0.0147883	0.531747	0.991771	0.000479595	0.274295
ENSMUSG00000001054	Rmnd5b	1277.8	0.252425	0.0147887	0.529108	0.991771	0.000331079	0.276456
ENSMUSG00000001056	Nhp2	1090.84	0.40371	0.0147936	0.401832	0.991771	0.000379468	0.395955
ENSMUSG00000001062	Vps9d1	523.611	0.167257	0.014813	0.332811	0.991771	0.00121435	0.477802
ENSMUSG00000001065	Zfp276	436.133	0.0741914	0.0147774	0.807218	0.994604	0.000184065	0.0930093
ENSMUSG00000001082	Mfsd10	978.139	0.156432	0.0147935	0.415611	0.991771	0.000936671	0.381313
ENSMUSG00000001089	Luzp1	2390.82	1.06891	0.0148328	0.0275428	0.648534	0.0009516	1.55999
ENSMUSG00000001095	Slc13a2	43.6014	-0.104944	0.0147829	0.778399	0.994604	-0.000161886	-0.108798
ENSMUSG00000001098	Kctd10	2470.24	-0.0205521	0.0147496	0.914636	0.998573	-6.36064e-05	-0.0387516
ENSMUSG00000001100	Poldip2	1024.21	-0.00613667	0.0147537	0.9614	0.998988	0.0011039	0.017096
ENSMUSG00000001105	Ift20	540.786	0.107193	0.0147725	0.644526	0.991771	0.000428105	0.19076
ENSMUSG00000001119	Col6a1	56.8877	2.16177	0.0148082	0.0105898	0.442131	0.000569844	1.97511
ENSMUSG00000001120	Pcbp3	119.686	0.226844	0.0147881	0.536054	0.991771	0.000368795	0.270791
ENSMUSG00000001123	Lgals9	3181.22	0.307589	0.014804	0.300612	0.991771	0.000758003	0.521993
ENSMUSG00000001127	Araf	1210.33	-0.0807174	0.014761	0.630945	0.991771	-0.000704578	-0.200008
ENSMUSG00000001128	Cfp	13513.1	0.149583	0.0147836	0.482723	0.991771	0.000717605	0.316302
ENSMUSG00000001131	Timp1	95.3008	1.25327	0.0148099	0.0523839	0.828213	0.000629295	1.2808
ENSMUSG00000001134	Uxt	249.913	0.0680214	0.0147664	0.765935	0.99456	0.000284703	0.115808
ENSMUSG00000001138	Cnnm3	805.599	-0.363447	0.0147941	0.350812	0.991771	-0.000474659	-0.454925
ENSMUSG00000001143	Lman2l	907.892	-0.0194288	0.0147705	0.941689	0.998988	-5.70586e-05	-0.0260923
ENSMUSG00000001150	Mcm3ap	1278.81	0.129258	0.0148806	0.281243	0.991771	0.00200233	0.550918
ENSMUSG00000001151	Pcnt	1769.96	-0.0876217	0.014783	0.818647	0.994604	-0.000128561	-0.0869031
ENSMUSG00000001156	Mxd1	450.793	-0.756404	0.0148013	0.143345	0.964897	-0.000523168	-0.843617
ENSMUSG00000001157	Gmcl1	520.312	-0.294776	0.0148151	0.253915	0.991771	-0.000955204	-0.595311
ENSMUSG00000001158	Snrnp27	612.586	0.084576	0.0147617	0.658246	0.991771	0.000501511	0.181612
ENSMUSG00000001166	Oas1c	134.795	-0.182878	0.0147871	0.683505	0.991771	-0.000195729	-0.165258
ENSMUSG00000001173	Ocrl	901.113	0.0992477	0.0147711	0.66898	0.991771	0.000395733	0.174587
ENSMUSG00000001175	Calm1	21536.8	0.129526	0.014777	0.552872	0.991771	0.000593228	0.257375
ENSMUSG00000001211	Agpat3	1918.57	0.170511	0.0148225	0.312166	0.991771	0.00130978	0.505614
ENSMUSG00000001227	Sema6b	645.071	0.247264	0.0148787	0.175027	0.982304	0.00163364	0.756895
ENSMUSG00000001228	Uhrf1	3497.64	0.0970254	0.0147915	0.906091	0.997142	0.000119746	0.0428283
ENSMUSG00000001229	Dpp9	1758.79	0.0794902	0.0147514	0.513284	0.991771	0.00115969	0.289643
ENSMUSG00000001247	Lsr	125.16	0.54872	0.0147937	0.374411	0.991771	0.000302144	0.426651
ENSMUSG00000001248	Gramd1a	1263.02	0.0614103	0.0147709	0.811824	0.994604	0.00019843	0.0905382
ENSMUSG00000001249	Hpn	44.2943	0.476575	0.0147932	0.414289	0.991771	0.000301234	0.382696
ENSMUSG00000001270	Ckb	9852.73	0.227552	0.014786	0.603111	0.991771	0.000150575	0.219603
ENSMUSG00000001280	Sp1	3305.25	-0.106253	0.0146857	0.342059	0.991771	-0.000640218	-0.465899
ENSMUSG00000001281	Itgb7	331.845	0.800766	0.0148084	0.121401	0.95145	0.000642358	0.915777
ENSMUSG00000001285	Myg1	607.058	-0.00794511	0.0147785	0.980724	0.998988	-6.27169e-05	-0.00845334
ENSMUSG00000001288	Rarg	392.247	0.217843	0.0147893	0.700507	0.991771	0.000149596	0.154588
ENSMUSG00000001289	Pfdn5	3106.77	-0.0650959	0.0147486	0.704092	0.991771	-0.000451684	-0.152371
ENSMUSG00000001300	Efnb2	13.677	0.516472	0.0147925	0.474975	0.991771	0.000214515	0.323329
ENSMUSG00000001305	Rrp15	344.925	0.363046	0.0148054	0.284974	0.991771	0.000719292	0.545194
ENSMUSG00000001313	Rnd2	142.313	-0.298843	0.0148007	0.25391	0.991771	-0.00078345	-0.59532
ENSMUSG00000001323	Srr	354.376	-0.17851	0.014786	0.654331	0.991771	-0.000242646	-0.184202
ENSMUSG00000001348	Acp5	76.1724	0.109754	0.0147861	0.809144	0.994604	0.00011736	0.0919744
ENSMUSG00000001349	Cnn1	5.21	-1.00743	0.0147931	0.442652	0.991771	-0.000120902	-0.353938
ENSMUSG00000001366	Fbxo9	445.072	0.196959	0.0148053	0.341039	0.991771	0.000995332	0.467197
ENSMUSG00000001376	Vps50	1447	-0.302088	0.015014	0.0731273	0.886776	-0.00234928	-1.13592
ENSMUSG00000001380	Hars	1881.3	0.167131	0.014783	0.607151	0.991771	0.000315183	0.216704
ENSMUSG00000001383	Zmat2	2024.03	0.0734107	0.0147546	0.664321	0.991771	0.000594353	0.177622
ENSMUSG00000001403	Ube2c	1518.53	0.429885	0.0148542	0.110842	0.937779	0.00128318	0.955297
ENSMUSG00000001415	Smg5	1515.37	0.575077	0.0149133	0.0348791	0.711419	0.00167349	1.45744
ENSMUSG00000001416	Cct3	3238.51	0.333312	0.0147941	0.394071	0.991771	0.000475136	0.404426
ENSMUSG00000001418	Glmp	5807.15	-0.132574	0.0147782	0.608978	0.991771	-0.00042372	-0.215398
ENSMUSG00000001419	Mef2d	2289.68	0.0353801	0.0147642	0.878601	0.995132	0.00014564	0.0562085
ENSMUSG00000001420	Tmem79	9.42692	0.752784	0.0147952	0.288819	0.991771	0.000318263	0.539375
ENSMUSG00000001424	Snd1	4021.55	-0.0103178	0.0147249	0.943458	0.998988	0.000389988	0.0252776
ENSMUSG00000001435	Col18a1	531.913	1.26525	0.0148005	0.103099	0.934226	0.000434548	0.986748
ENSMUSG00000001436	Slc19a1	303.587	0.280543	0.0147997	0.340418	0.991771	0.000705218	0.467987
ENSMUSG00000001440	Kpnb1	10853.3	0.412144	0.0147951	0.36309	0.991771	0.000437454	0.439986
ENSMUSG00000001441	Npepps	2160.57	-0.147613	0.0147834	0.477179	0.991771	-0.000741088	-0.321319
ENSMUSG00000001445	Mrpl10	847.057	-0.0956087	0.0147786	0.674207	0.991771	-0.000576508	-0.171207
ENSMUSG00000001467	Cyp51	1711.61	0.0833384	0.014776	0.768491	0.994604	0.000241754	0.114361
ENSMUSG00000001472	Tcf25	4657.23	-0.0487565	0.0147614	0.821347	0.994604	-0.000231739	-0.0854733
ENSMUSG00000001473	Tubb6	3699.29	1.02213	0.0147999	0.14587	0.964897	0.000436479	0.836035
ENSMUSG00000001482	Def8	760.895	-0.087235	0.0147837	0.826515	0.994604	-0.000116121	-0.0827491
ENSMUSG00000001506	Col1a1	395.571	2.12738	0.0148074	0.0121612	0.463097	0.000555056	1.91503
ENSMUSG00000001507	Itga3	8.42122	-1.04216	0.0147932	0.418883	0.991771	-0.0001302	-0.377907
ENSMUSG00000001517	Foxm1	1850.84	0.138277	0.0147825	0.707775	0.992727	0.000150701	0.150105
ENSMUSG00000001518	Itfg2	181.037	0.533946	0.0148112	0.175048	0.982304	0.000747723	0.756842
ENSMUSG00000001521	Tulp3	376.651	-0.102822	0.0147683	0.525228	0.991771	-0.000855135	-0.279652
ENSMUSG00000001524	Gtf2h4	333.614	-0.107692	0.0147763	0.691368	0.991771	-0.000316062	-0.160291
ENSMUSG00000001525	Tubb5	28795	0.120614	0.0147882	0.825957	0.994604	5.55735e-05	0.0830425
ENSMUSG00000001542	Ell2	3488.92	0.946122	0.0147957	0.243051	0.991771	0.000306021	0.614303
ENSMUSG00000001552	Jup	356.414	0.28263	0.0147901	0.622524	0.991771	0.0001887	0.205844
ENSMUSG00000001555	Fkbp10	24.5471	1.87125	0.0148038	0.0307126	0.681594	0.000491695	1.51268
ENSMUSG00000001569	Nom1	1008.01	0.206669	0.0148003	0.420239	0.991771	0.000792833	0.376503
ENSMUSG00000001576	Ergic1	2452.32	0.0726663	0.0147845	0.862593	0.994604	9.23468e-05	0.0641939
ENSMUSG00000001588	Acap1	102.611	0.862054	0.0148403	0.0394118	0.746589	0.0010519	1.40437
ENSMUSG00000001604	Tcea3	10.9138	0.825335	0.0147976	0.21854	0.991771	0.000396385	0.660468
ENSMUSG00000001627	Ifrd1	926.961	0.551679	0.0147967	0.31336	0.991771	0.000416704	0.503956
ENSMUSG00000001630	Stk38l	769.428	1.1599	0.0148249	0.0271445	0.645404	0.000853743	1.56632
ENSMUSG00000001632	Brpf1	1867.9	0.362411	0.0148769	0.112881	0.939705	0.0015073	0.947378
ENSMUSG00000001642	Akr1b3	4036.28	0.102159	0.0148157	0.364627	0.991771	0.00173365	0.438151
ENSMUSG00000001663	Gstt1	30.3925	-0.159057	0.0147913	0.859952	0.994604	-4.14332e-05	-0.0655258
ENSMUSG00000001665	Gstt3	303.641	-0.133261	0.0147869	0.778772	0.994604	-0.000126437	-0.10859
ENSMUSG00000001666	Ddt	420.462	-0.132462	0.0147788	0.503463	0.991771	-0.000729139	-0.298033
ENSMUSG00000001674	Ddx18	1188.15	0.234193	0.014795	0.390434	0.991771	0.00068227	0.408453
ENSMUSG00000001687	Ubl3	3191.61	-0.283342	0.0148382	0.207487	0.991771	-0.00123612	-0.68301
ENSMUSG00000001700	Gramd3	334.068	0.343613	0.0148196	0.2164	0.991771	0.000967383	0.664742
ENSMUSG00000001707	Eef1e1	571.375	0.763789	0.0148064	0.136771	0.964652	0.000612921	0.864006
ENSMUSG00000001729	Akt1	8049.91	0.0259238	0.0147115	0.846193	0.994604	0.000403796	0.0725307
ENSMUSG00000001741	Il16	1207.18	-0.453851	0.0147909	0.510328	0.991771	-0.000140454	-0.292151
ENSMUSG00000001750	Tcirg1	9363.65	-0.251575	0.0147896	0.484483	0.991771	-0.000418744	-0.314722
ENSMUSG00000001751	Naglu	4150.59	-0.424961	0.0148108	0.186775	0.989841	-0.000807851	-0.728682
ENSMUSG00000001755	Coasy	618.719	-0.260633	0.0148054	0.264442	0.991771	-0.000910064	-0.57767
ENSMUSG00000001761	Smo	78.9509	0.469679	0.0147997	0.278086	0.991771	0.000543784	0.555821
ENSMUSG00000001763	Tspan33	26.2568	-0.734337	0.014795	0.294947	0.991771	-0.000312896	-0.530256
ENSMUSG00000001767	Crnkl1	978.473	-0.00027845	0.0146541	0.997923	0.999937	-8.24223e-05	-0.00090296
ENSMUSG00000001768	Rin2	3753.47	-0.0957779	0.0147809	0.779239	0.994604	-0.000174758	-0.108329
ENSMUSG00000001768	BC039771	3753.47	-0.0957779	0.0147809	0.779239	0.994604	-0.000174758	-0.108329
ENSMUSG00000001774	Chordc1	1476.67	0.113679	0.01477	0.565161	0.991771	0.000599212	0.247828
ENSMUSG00000001783	Rtcb	3037	0.246952	0.0149234	0.139267	0.964897	0.00193551	0.856151
ENSMUSG00000001785	Pwp1	1057.68	0.2303	0.0148027	0.428141	0.991771	0.00075332	0.368414
ENSMUSG00000001786	Fbxo7	486.488	-0.0166216	0.0147425	0.925706	0.998988	-1.31308e-05	-0.0335271
ENSMUSG00000001794	Capns1	9295.25	0.0860586	0.0147179	0.541146	0.991771	-0.000343459	-0.266686
ENSMUSG00000001827	Folr1	9.00378	-0.423379	0.0147918	0.518668	0.991771	-0.000214856	-0.28511
ENSMUSG00000001829	Clpb	631.774	-0.0899722	0.014776	0.751118	0.99456	-0.00023821	-0.124292
ENSMUSG00000001833	Septin7	5086.5	0.188779	0.0148164	0.296661	0.991771	0.00120226	0.52774
ENSMUSG00000001844	Zdhhc4	501.505	0.224041	0.0147994	0.35265	0.991771	0.000820594	0.452657
ENSMUSG00000001847	Rac1	11873.9	0.0551028	0.0147299	0.556628	0.991771	0.00154751	0.254435
ENSMUSG00000001855	Nup214	2134.27	0.0598642	0.0147729	0.75378	0.99456	0.000691255	0.122755
ENSMUSG00000001870	Ltbp1	19.024	-0.0441833	0.0147867	0.928557	0.998988	-4.01391e-05	-0.0321916
ENSMUSG00000001891	Ugp2	2235.35	-0.0386245	0.0147625	0.861088	0.994604	-0.000217436	-0.0649524
ENSMUSG00000001909	Trmt1	971.948	0.218229	0.0148175	0.289597	0.991771	0.00111342	0.538207
ENSMUSG00000001910	Nacc1	3122.9	0.111208	0.0147706	0.540455	0.991771	0.000723906	0.267241
ENSMUSG00000001911	Nfix	236.95	0.479149	0.0149325	0.0449781	0.775607	0.00182118	1.347
ENSMUSG00000001918	Slc1a5	971.065	0.435919	0.0148058	0.190172	0.99089	0.000730918	0.720852
ENSMUSG00000001924	Uba1	9466.13	0.186294	0.0148081	0.338444	0.991771	0.00106976	0.470514
ENSMUSG00000001930	Vwf	4095.38	-1.64884	0.0148142	0.0170165	0.529995	-0.000681843	-1.76913
ENSMUSG00000001942	Siae	1451.06	-0.218826	0.0148361	0.208942	0.991771	-0.00138469	-0.679974
ENSMUSG00000001948	Spa17	7.71186	-0.0444072	0.014788	0.936422	0.998988	-2.96883e-05	-0.0285286
ENSMUSG00000001962	Fam50a	1831.38	-0.262348	0.0154683	0.0331548	0.697403	-0.00393722	-1.47945
ENSMUSG00000001964	Emd	1192.16	0.18163	0.0147898	0.456283	0.991771	0.000687144	0.340765
ENSMUSG00000001983	Taco1	233.512	0.106625	0.0147706	0.529767	0.991771	0.000817425	0.275915
ENSMUSG00000001986	Gria3	19.2097	1.9258	0.0148041	0.0272284	0.645404	0.000497361	1.56498
ENSMUSG00000001995	Sipa1l2	1753.49	1.334	0.0148424	0.00938016	0.430725	0.00103717	2.02779
ENSMUSG00000001998	Ap4e1	528.122	-0.0852348	0.014754	0.585521	0.991771	-0.000730905	-0.232457
ENSMUSG00000001999	Blvra	2840.84	-0.0956221	0.0147707	0.680431	0.991771	-0.000383017	-0.167216
ENSMUSG00000002006	Pdzd4	9.44063	-0.179352	0.0147902	0.798556	0.994604	-7.87406e-05	-0.0976948
ENSMUSG00000002007	Srpk3	13.1934	0.182792	0.0147916	0.850293	0.994604	4.30067e-05	0.0704313
ENSMUSG00000002010	Idh3g	1871.6	-0.0355726	0.0146624	0.716214	0.992727	-0.000852662	-0.144957
ENSMUSG00000002014	Ssr4	1801.43	0.141207	0.0147839	0.522618	0.991771	0.000686949	0.281815
ENSMUSG00000002015	Bcap31	2698.28	0.0334525	0.0147458	0.834368	0.994604	-0.000556161	-0.0786425
ENSMUSG00000002017	Fam98a	719.571	0.275732	0.014798	0.329434	0.991771	0.000703585	0.482231
ENSMUSG00000002020	Ltbp2	101.359	0.926802	0.0148085	0.0958086	0.929497	0.000630707	1.0186
ENSMUSG00000002028	Kmt2a	2132.09	0.00602185	0.0147663	0.980312	0.998988	-5.65541e-05	-0.00863573
ENSMUSG00000002031	Ift46	715.424	-0.150347	0.0147808	0.610527	0.991771	-0.000347169	-0.214295
ENSMUSG00000002032	Tmem25	18.1692	-0.416215	0.0147939	0.388005	0.991771	-0.000385792	-0.411163
ENSMUSG00000002043	Trappc6a	464.329	-0.113574	0.0147769	0.547196	0.991771	-0.000760673	-0.261857
ENSMUSG00000002052	Supt6	4022.9	0.137834	0.0148113	0.368464	0.991771	0.00131686	0.433605
ENSMUSG00000002055	Spag5	1121.16	0.155178	0.0147839	0.654626	0.991771	0.000286388	0.184007
ENSMUSG00000002058	Unc119	1031.12	0.281462	0.0150807	0.0626411	0.870869	0.0026694	1.20314
ENSMUSG00000002059	Rab34	588.187	-0.113105	0.0147845	0.775463	0.994604	-0.000173342	-0.110439
ENSMUSG00000002064	Sdf2	989.572	-0.152682	0.014778	0.551693	0.991771	-0.000432034	-0.258303
ENSMUSG00000002068	Ccne1	608.418	0.457152	0.014792	0.575	0.991771	0.000150748	0.240332
ENSMUSG00000002083	Bbc3	447.647	-0.414665	0.0147902	0.498876	0.991771	-0.000153657	-0.302007
ENSMUSG00000002100	Mybpc3	4.27059	0.0810103	0.0147919	0.940577	0.998988	1.69649e-05	0.0266055
ENSMUSG00000002102	Psmc3	3660.45	0.0813968	0.0147602	0.696656	0.991771	0.000274821	0.156982
ENSMUSG00000002103	Acp2	5127.52	-0.170018	0.0148098	0.326358	0.991771	-0.00118498	-0.486306
ENSMUSG00000002104	Rapsn	495.865	-0.50807	0.0147942	0.421512	0.991771	-0.000313519	-0.37519
ENSMUSG00000002105	Slc39a13	522.681	0.406329	0.0148051	0.2503	0.991771	0.000699348	0.60154
ENSMUSG00000002107	Celf2	5380.18	0.029445	0.0147691	0.908438	0.99781	9.92715e-05	0.0417049
ENSMUSG00000002108	Nr1h3	256.378	-0.916666	0.0148869	0.0121603	0.463097	-0.00144149	-1.91505
ENSMUSG00000002109	Ddb2	84.9959	-0.240646	0.0147919	0.423877	0.991771	-0.000573342	-0.37276
ENSMUSG00000002111	Spi1	6787.43	0.201489	0.0148504	0.281541	0.991771	0.00143876	0.550458
ENSMUSG00000002129	Sf3a1	2157.9	0.192776	0.014793	0.415218	0.991771	0.000754273	0.381724
ENSMUSG00000002147	Stat6	6011.38	0.0137576	0.0146922	0.912011	0.99812	0.000220233	0.04
ENSMUSG00000002204	Napsa	275.05	-0.0362463	0.0147805	0.918524	0.998801	-6.09235e-05	-0.0369097
ENSMUSG00000002205	Vrk3	777.006	-0.324961	0.0148002	0.316188	0.991771	-0.000664868	-0.500055
ENSMUSG00000002210	Smg9	759.242	0.383877	0.0149287	0.0718657	0.883199	0.0018414	1.14348
ENSMUSG00000002221	Paxip1	911.65	0.0973884	0.0147785	0.750693	0.99456	0.000223204	0.124538
ENSMUSG00000002222	Rmnd5a	2561.44	-0.456426	0.0148738	0.0815089	0.910765	-0.00143535	-1.08879
ENSMUSG00000002227	Mov10	1080.65	-0.200652	0.0147865	0.595331	0.991771	-0.00030181	-0.225241
ENSMUSG00000002228	Ppm1j	16.3849	0.109241	0.0147884	0.844672	0.994604	7.61969e-05	0.0733121
ENSMUSG00000002233	Rhoc	1077.32	-0.137941	0.0147782	0.618897	0.991771	-0.000343671	-0.208382
ENSMUSG00000002250	Ppard	714.427	0.105492	0.0147804	0.745758	0.99456	0.000218873	0.127402
ENSMUSG00000002250	1810013A23Rik	714.427	0.105492	0.0147804	0.745758	0.99456	0.000218873	0.127402
ENSMUSG00000002257	Def6	1356.35	0.270434	0.014988	0.0962562	0.929497	0.00225688	1.01657
ENSMUSG00000002274	Metrn	525.243	0.199782	0.0147864	0.6069	0.991771	0.000277364	0.216883
ENSMUSG00000002279	Lmf1	414.455	-0.12918	0.014796	0.413617	0.991771	-0.00116037	-0.383401
ENSMUSG00000002280	Ciao3	835.834	-0.141062	0.014751	0.39659	0.991771	-0.000556546	-0.401658
ENSMUSG00000002289	Angptl4	90.4246	0.798943	0.0148022	0.16352	0.978694	0.000519911	0.786428
ENSMUSG00000002297	Dbf4	974.528	0.086891	0.0147674	0.691644	0.991771	0.000395023	0.160117
ENSMUSG00000002307	Daxx	919.296	0.269478	0.0148262	0.189637	0.990884	0.00118937	0.722077
ENSMUSG00000002308	Cd320	140.155	-0.305787	0.0147903	0.568119	0.991771	-0.000230306	-0.245561
ENSMUSG00000002319	Ipo4	1153.59	0.324858	0.0147972	0.349064	0.991771	0.000585428	0.457095
ENSMUSG00000002320	Tm9sf1	2072.69	0.0287742	0.0147228	0.8448	0.994604	0.000278556	0.0732461
ENSMUSG00000002325	Irf9	1532.53	0.0415113	0.0147748	0.886461	0.995548	0.000116166	0.0523402
ENSMUSG00000002326	Gmpr2	1101.08	-0.0133008	0.0147236	0.928777	0.998988	-0.000241224	-0.0320885
ENSMUSG00000002329	Mdp1	503.734	-0.0504943	0.014952	0.70937	0.992727	0.00222295	0.149127
ENSMUSG00000002332	Dhrs1	1509.4	-0.0176013	0.0147615	0.937163	0.998988	0.000105258	0.0281848
ENSMUSG00000002342	Tmem161a	563.296	0.124407	0.0147764	0.539461	0.991771	0.000668805	0.26804
ENSMUSG00000002343	Armc6	358.407	-0.0552516	0.0147771	0.858733	0.994604	-0.000116819	-0.066142
ENSMUSG00000002345	Borcs8	446.566	-0.113338	0.0147943	0.402124	0.991771	-0.00133698	-0.39564
ENSMUSG00000002346	Slc25a42	87.1274	0.0528373	0.0147816	0.885468	0.99552	8.85157e-05	0.0528274
ENSMUSG00000002365	Snx9	2636.25	0.214052	0.0148047	0.337868	0.991771	0.000933469	0.471253
ENSMUSG00000002372	Ranbp3	1662.24	0.24124	0.0148928	0.16523	0.979062	0.00174615	0.78191
ENSMUSG00000002379	Ndufa11	814.307	0.131524	0.0147615	0.428479	0.991771	0.000731295	0.36807
ENSMUSG00000002393	Nr2f6	439.592	0.483307	0.0148953	0.0579593	0.849883	0.00158462	1.23688
ENSMUSG00000002395	Use1	1292.42	0.112308	0.0147789	0.706853	0.992643	0.000273086	0.150671
ENSMUSG00000002396	Ocel1	451.667	-0.283403	0.0148428	0.181369	0.985176	-0.00130356	-0.741437
ENSMUSG00000002409	Dyrk1b	288.82	-0.706487	0.014794	0.354992	0.991771	-0.000258379	-0.449782
ENSMUSG00000002413	Braf	726.233	0.0512896	0.014773	0.852102	0.994604	0.000147362	0.0695084
ENSMUSG00000002416	Ndufb2	439.591	0.0943839	0.0147781	0.440192	0.991771	0.00136394	0.356358
ENSMUSG00000002428	Hltf	1441.31	-0.346411	0.0148201	0.211694	0.991771	-0.000973613	-0.674291
ENSMUSG00000002455	Prpf6	1646.01	0.0271852	0.0146943	0.824144	0.994604	0.000402831	0.083997
ENSMUSG00000002458	Rgs19	1704.4	-0.0212194	0.0147422	0.903793	0.9968	-0.000157264	-0.0439312
ENSMUSG00000002475	Abhd3	50.5456	-0.161974	0.0147864	0.671341	0.991771	-0.00028986	-0.173057
ENSMUSG00000002477	Snrpd1	968.641	0.572599	0.0148217	0.129784	0.958912	0.000885333	0.886779
ENSMUSG00000002486	Tchp	203.89	0.190906	0.014794	0.403861	0.991771	0.00079293	0.393768
ENSMUSG00000002496	Tsc2	1846.08	0.0418664	0.0147474	0.813045	0.994604	-0.000324082	-0.0898857
ENSMUSG00000002500	Rpl3l	10.431	-0.186169	0.0147918	0.855898	0.994604	-3.78416e-05	-0.0675782
ENSMUSG00000002504	Slc9a3r2	11.0288	0.14063	0.0147903	0.844064	0.994604	6.0248e-05	0.0736248
ENSMUSG00000002524	Puf60	2418.51	0.134408	0.0148039	0.351837	0.991771	0.00132755	0.453658
ENSMUSG00000002546	Golga2	2059.22	-0.0430427	0.014738	0.793098	0.994604	-0.00030118	-0.100673
ENSMUSG00000002550	Uck1	1030.65	0.0866429	0.0148233	0.44217	0.991771	0.00177776	0.35441
ENSMUSG00000002580	Mien1	803.346	-0.151335	0.0148656	0.267177	0.991771	-0.0017853	-0.573201
ENSMUSG00000002602	Axl	4036.9	-0.007336	0.0147508	0.969637	0.998988	0.000139792	0.0133907
ENSMUSG00000002603	Tgfb1	7860.33	0.027834	0.01475	0.884801	0.99552	-1.17273e-05	-0.0531545
ENSMUSG00000002608	Ccdc97	1123.22	-0.0609318	0.0147546	0.746071	0.99456	-0.000370715	-0.12722
ENSMUSG00000002617	Zfp40	111.849	0.181304	0.0147869	0.672416	0.991771	0.000221249	0.172362
ENSMUSG00000002625	Akap8l	679.795	-0.0192301	0.0147738	0.946845	0.998988	-2.82213e-05	-0.0237212
ENSMUSG00000002635	Pdcd2l	376.529	0.130539	0.0147773	0.541889	0.991771	0.000619695	0.266089
ENSMUSG00000002658	Gtf2f1	1629.29	0.232671	0.01488	0.181268	0.985176	0.00167091	0.741679
ENSMUSG00000002660	Clpp	378.163	0.0718023	0.0147725	0.78314	0.994604	0.000243413	0.10616
ENSMUSG00000002661	Alkbh7	175.088	-0.299422	0.0148175	0.243893	0.991771	-0.000983339	-0.612801
ENSMUSG00000002668	Dennd1c	940.72	0.0506932	0.0147813	0.882222	0.99552	0.000189124	0.0544221
ENSMUSG00000002679	Med6	369.265	0.160937	0.0149647	0.184403	0.988337	0.00237626	0.734231
ENSMUSG00000002699	Lcp2	3086.24	0.421548	0.0148246	0.16915	0.979062	0.000980072	0.771728
ENSMUSG00000002718	Cse1l	2411.31	0.122883	0.0147897	0.75126	0.99456	0.000377251	0.124209
ENSMUSG00000002728	Naa20	1934.74	-0.22287	0.014883	0.148069	0.964897	-0.00177376	-0.829536
ENSMUSG00000002731	Prkra	643.364	-0.232422	0.0147981	0.366512	0.991771	-0.000762213	-0.435912
ENSMUSG00000002732	Fkbp7	38.1615	0.0851503	0.0147886	0.883772	0.99552	5.61618e-05	0.05366
ENSMUSG00000002733	Plekha3	1306.11	0.20438	0.0147941	0.514246	0.991771	0.000583927	0.288829
ENSMUSG00000002741	Ykt6	4230.91	0.758686	0.0148259	0.0758185	0.892349	0.000901768	1.12023
ENSMUSG00000002748	Baz1b	4923.28	0.126332	0.0147909	0.674866	0.991771	0.000554809	0.170783
ENSMUSG00000002763	Pex6	872.33	-0.408265	0.0151431	0.0220106	0.597125	-0.00281602	-1.65737
ENSMUSG00000002767	Mrpl2	690.312	0.0482488	0.0147585	0.815226	0.994604	0.00024741	0.0887218
ENSMUSG00000002768	Mea1	938.18	0.143095	0.0149637	0.189532	0.990884	0.00248139	0.722317
ENSMUSG00000002769	Gnmt	3.80263	0.491878	0.0147921	0.584717	0.991771	0.000133242	0.233054
ENSMUSG00000002771	Grin2d	11.8812	0.254314	0.0147892	0.603363	0.991771	0.00023031	0.219422
ENSMUSG00000002778	Kdelr1	2430.97	-0.106677	0.0147699	0.602551	0.991771	-0.000548341	-0.220006
ENSMUSG00000002781	Tmem143	345.777	-0.172528	0.0147853	0.486876	0.991771	-0.000602913	-0.312582
ENSMUSG00000002797	Ggct	73.8279	0.227599	0.0147882	0.607435	0.991771	0.000253745	0.2165
ENSMUSG00000002799	Jag2	118.358	1.6686	0.366416	1.48454e-06	0.00165744	1.51055	5.82841
ENSMUSG00000002803	Btbd6	277.314	-0.220849	0.0148162	0.291822	0.991771	-0.00109074	-0.534882
ENSMUSG00000002804	Nudt14	204.918	0.239457	0.0149301	0.139741	0.964897	0.00198879	0.854677
ENSMUSG00000002808	Epdr1	31.2906	-0.054363	0.0147862	0.908367	0.99781	-5.21283e-05	-0.0417387
ENSMUSG00000002812	Flii	5049.69	0.00187625	0.0146988	0.988512	0.998988	2.3496e-05	0.00501809
ENSMUSG00000002814	Top3a	503.456	0.155223	0.0148688	0.256544	0.991771	0.00180019	0.590838
ENSMUSG00000002820	Atg4d	442.507	0.0259848	0.014718	0.854674	0.994604	0.000305455	0.0681997
ENSMUSG00000002825	Qtrt1	139.551	0.0410163	0.0147651	0.857319	0.994604	0.000239803	0.0668576
ENSMUSG00000002831	Plin4	3.72026	2.27409	0.0147937	0.232443	0.991771	0.000121886	0.633683
ENSMUSG00000002833	Hdgfl2	925.017	-0.00302293	0.0147557	0.988371	0.998988	-1.28333e-05	-0.00507999
ENSMUSG00000002835	Chaf1a	1534.28	0.191915	0.0147899	0.765867	0.99456	0.000103063	0.115847
ENSMUSG00000002844	Adprh	1689.1	-0.0689572	0.0147689	0.654778	0.991771	-0.000931727	-0.183906
ENSMUSG00000002845	Tmem39a	308.756	0.162361	0.0147848	0.480004	0.991771	0.000663358	0.318755
ENSMUSG00000002846	Timmdc1	317.862	-0.180972	0.0147857	0.636812	0.991771	-0.00026354	-0.195989
ENSMUSG00000002870	Mcm2	3078.41	0.105	0.0147904	0.887507	0.995897	4.42631e-05	0.051828
ENSMUSG00000002871	Tpra1	1782.52	-0.299076	0.0148298	0.207712	0.991771	-0.00113759	-0.682538
ENSMUSG00000002881	Nab1	2316.36	0.169713	0.0147751	0.544214	0.991771	0.000220359	0.26423
ENSMUSG00000002885	Adgre5	2756.6	-0.973208	0.014887	0.0155315	0.514668	-0.00142757	-1.80879
ENSMUSG00000002897	Il17ra	2826.23	1.20224	0.455838	0.00112674	0.157311	0.902172	2.94818
ENSMUSG00000002900	Lamb1	27.2638	0.612402	0.0147932	0.41158	0.991771	0.000232866	0.385546
ENSMUSG00000002908	Kcnn1	21.356	-0.803791	0.0148214	0.0763055	0.892424	-0.000844263	-1.11744
ENSMUSG00000002910	Arrdc2	215.211	-0.768609	0.0148182	0.088688	0.921505	-0.000802216	-1.05214
ENSMUSG00000002944	Cd36	17963.7	0.138327	0.0147827	0.683461	0.991771	0.000264581	0.165287
ENSMUSG00000002948	Map2k7	1558.84	0.120023	0.0147691	0.577304	0.991771	0.000459865	0.238596
ENSMUSG00000002949	Timm44	969.188	0.114984	0.0147983	0.393141	0.991771	0.00137268	0.405452
ENSMUSG00000002957	Ap2a2	4939.09	0.178813	0.0148097	0.482326	0.991771	0.000907516	0.316659
ENSMUSG00000002963	Pnkp	798.058	0.128472	0.0147789	0.492242	0.991771	0.000796209	0.307821
ENSMUSG00000002968	Med25	1107.93	-0.0212229	0.0147043	0.872067	0.994694	-0.000260188	-0.0594501
ENSMUSG00000002980	Bcam	15.1766	0.780884	0.0148002	0.1956	0.991771	0.000473337	0.708631
ENSMUSG00000002981	Clptm1	4982.71	0.0625018	0.014744	0.704104	0.991771	0.000453059	0.152363
ENSMUSG00000002983	Relb	624.646	0.210016	0.0147868	0.588567	0.991771	0.000289404	0.230204
ENSMUSG00000002984	Tomm40	1119.7	0.265105	0.0147902	0.48147	0.991771	0.000406196	0.317431
ENSMUSG00000002985	Apoe	102960	0.0410433	0.014769	0.871153	0.994694	0.000143018	0.0599057
ENSMUSG00000002992	Apoc2	594.148	0.225935	0.0147895	0.694301	0.991771	0.000150799	0.158452
ENSMUSG00000002996	Hbp1	2086.66	-0.536625	0.0147953	0.268234	0.991771	-0.000415928	-0.571487
ENSMUSG00000002997	Prkar2b	490.184	0.2325	0.0147886	0.55067	0.991771	0.000343117	0.259109
ENSMUSG00000003031	Cdkn1b	1092.17	-0.436975	0.0148004	0.280777	0.991771	-0.000578951	-0.551638
ENSMUSG00000003032	Klf4	236.773	0.80105	0.014897	0.0168524	0.529995	0.00152527	1.77334
ENSMUSG00000003033	Ap1m1	1852.03	-0.0211033	0.014592	0.806393	0.994604	-0.000507282	-0.0934532
ENSMUSG00000003037	Rab8a	3040.98	0.0908732	0.0147657	0.482143	0.991771	0.00117486	0.316824
ENSMUSG00000003038	Hmgn2	4425.71	0.150653	0.0147649	0.524953	0.991771	9.42314e-05	0.27988
ENSMUSG00000003039	Fam32a	2282.14	-0.102761	0.014809	0.369888	0.991771	-0.00166893	-0.431929
ENSMUSG00000003062	Stard3nl	1335.24	0.0984348	0.014765	0.533822	0.991771	0.000850206	0.272604
ENSMUSG00000003068	Stk11	2101.62	0.14133	0.0148141	0.350631	0.991771	0.00135081	0.455149
ENSMUSG00000003070	Efna2	6.01493	-0.704054	0.0147955	0.299976	0.991771	-0.000337549	-0.522914
ENSMUSG00000003072	Atp5d	2555.13	0.200753	0.0148445	0.248038	0.991771	0.00144472	0.605481
ENSMUSG00000003099	Ppp5c	1646.87	0.17449	0.0147855	0.523017	0.991771	0.000524907	0.281484
ENSMUSG00000003119	Cdk12	1122.23	0.0446886	0.0147553	0.821525	0.994604	0.000251315	0.0853792
ENSMUSG00000003123	Lipe	489.653	-0.169955	0.0147845	0.532862	0.991771	-0.000509235	-0.273385
ENSMUSG00000003131	Pafah1b2	2522.75	0.189765	0.0147994	0.372156	0.991771	0.000912943	0.429275
ENSMUSG00000003134	Tbc1d8	395.548	-0.648515	0.0148368	0.0712212	0.882262	-0.00105012	-1.14739
ENSMUSG00000003135	Cnot11	902.362	0.00222834	0.0147214	0.988089	0.998988	-4.77424e-05	-0.00520392
ENSMUSG00000003153	Slc2a3	430.695	-0.0568701	0.0147484	0.744369	0.994182	-0.000402623	-0.128211
ENSMUSG00000003154	Foxj2	1289.29	0.136035	0.014851	0.287097	0.991771	0.00177226	0.541971
ENSMUSG00000003161	Sri	2049.14	-0.1264	0.0149115	0.591388	0.991771	-0.00171196	-0.228127
ENSMUSG00000003166	Dgcr2	1822.08	0.0342943	0.0146644	0.741151	0.994094	-0.000622159	-0.130093
ENSMUSG00000003184	Irf3	877.621	-0.0188876	0.014698	0.88332	0.99552	-0.000177199	-0.0538819
ENSMUSG00000003190	Bcl2l12	154.678	0.209534	0.0147877	0.503421	0.991771	0.000465661	0.298069
ENSMUSG00000003198	Zfp959	143.824	-0.255063	0.0147932	0.406869	0.991771	-0.000580949	-0.390546
ENSMUSG00000003199	Mpnd	1066.58	-0.196788	0.0148605	0.22945	0.991771	-0.00159495	-0.639312
ENSMUSG00000003200	Sh3gl1	2450.49	0.306289	0.0148282	0.336907	0.991771	0.00100353	0.47249
ENSMUSG00000003206	Ebi3	1076.09	-0.153602	0.0147884	0.362856	0.991771	-0.00101763	-0.440266
ENSMUSG00000003208	Yju2	284.607	0.212111	0.0148416	0.243512	0.991771	0.00139195	0.61348
ENSMUSG00000003226	Ranbp2	6414.59	0.228313	0.0151438	0.0898623	0.921505	0.00296068	1.04642
ENSMUSG00000003228	Grk5	469.138	0.374832	0.0147945	0.271552	0.991771	0.000547183	0.566147
ENSMUSG00000003233	Dvl3	689.486	0.100394	0.014773	0.579173	0.991771	0.00076055	0.237191
ENSMUSG00000003234	Abcf3	1182.98	-0.0272491	0.014748	0.879345	0.995132	-0.00030696	-0.0558405
ENSMUSG00000003235	Eif2b5	1244.3	0.00551259	0.0147667	0.982175	0.998988	2.10406e-05	0.00781132
ENSMUSG00000003269	Cyth2	918.259	0.126588	0.0151309	0.171642	0.980407	0.00326079	0.765376
ENSMUSG00000003271	Sult2b1	5.55185	-0.560741	0.0147926	0.476896	0.991771	-0.000193497	-0.321577
ENSMUSG00000003271	Gm5897	5.55185	-0.560741	0.0147926	0.476896	0.991771	-0.000193497	-0.321577
ENSMUSG00000003273	Car11	14.6241	0.480237	0.0147921	0.59627	0.991771	0.000126961	0.224557
ENSMUSG00000003282	Plag1	35.5114	-0.671125	0.0148081	0.149827	0.964897	-0.000662525	-0.824409
ENSMUSG00000003283	Hck	2883.96	0.255991	0.0147894	0.544084	0.991771	0.000320376	0.264334
ENSMUSG00000003299	Mrpl4	1078.42	0.145269	0.014778	0.4929	0.991771	0.000641438	0.307241
ENSMUSG00000003308	Keap1	1824.79	-0.0472906	0.0147605	0.826978	0.994604	-0.00018611	-0.082506
ENSMUSG00000003316	Glg1	8687.37	-0.0865452	0.0147706	0.711705	0.992727	0.000373914	0.1477
ENSMUSG00000003344	Btbd2	621.825	-0.366163	0.0148124	0.260699	0.991771	0.000825938	0.58386
ENSMUSG00000003345	Csnk1g2	2665.33	-0.0495127	0.0147222	0.71531	0.992727	-0.000568937	-0.145506
ENSMUSG00000003346	Abhd17a	1231.75	0.000664905	0.0147177	0.996362	0.999619	8.05101e-06	0.00158266
ENSMUSG00000003348	Mob3a	1897.21	-0.137105	0.0147934	0.378349	0.991771	-0.00115477	-0.422107
ENSMUSG00000003352	Cacnb3	15.1445	1.47353	0.0148022	0.0677153	0.875216	0.000469951	1.16931
ENSMUSG00000003355	Fkbp11	18.7957	0.595248	0.0147948	0.331881	0.991771	0.000338397	0.479018
ENSMUSG00000003360	Ddx23	2142.96	0.050906	0.0147311	0.730023	0.994094	0.000485473	0.136664
ENSMUSG00000003363	Pld3	13252.4	-0.482838	0.0148048	0.115943	0.946888	-0.000751469	-0.935757
ENSMUSG00000003378	Grik5	13.5113	-0.161394	0.0147908	0.837991	0.994604	-5.54479e-05	-0.0767604
ENSMUSG00000003380	Rabac1	1803.79	-0.147863	0.0147833	0.636534	0.991771	-0.000361812	-0.196178
ENSMUSG00000003382	Etv3	3213.85	-0.036292	0.0147169	0.802238	0.994604	-5.57665e-05	-0.0956967
ENSMUSG00000003402	Prkcsh	2635.94	0.0881087	0.0147595	0.508813	0.991771	0.00106794	0.293441
ENSMUSG00000003411	Rab3b	6.21732	1.85283	0.0148038	0.0350338	0.712157	0.000495217	1.45551
ENSMUSG00000003418	St8sia6	6.61962	-1.49837	0.0147997	0.0887555	0.921505	-0.000407625	-1.0518
ENSMUSG00000003420	Fcgrt	2406.19	0.476592	0.0147936	0.399023	0.991771	0.000325713	0.399002
ENSMUSG00000003421	Nosip	958.939	0.00208414	0.0147327	0.989796	0.998988	1.95352e-05	0.00445431
ENSMUSG00000003423	Pih1d1	799.946	0.107856	0.0147701	0.529538	0.991771	0.00079452	0.276103
ENSMUSG00000003429	Rps11	10634.6	0.155554	0.0147857	0.305287	0.991771	0.00111261	0.515291
ENSMUSG00000003435	Supt5	3876.77	-0.0584367	0.0147197	0.52149	0.991771	-0.00155531	-0.282754
ENSMUSG00000003437	Paf1	1160.11	0.33588	0.0150866	0.127778	0.95817	0.00254602	0.893543
ENSMUSG00000003438	Timm50	1098.98	0.188442	0.0147862	0.618276	0.991771	0.0002912	0.208817
ENSMUSG00000003444	Med29	368.939	0.283958	0.0148159	0.260688	0.991771	0.000976081	0.583879
ENSMUSG00000003452	Bicd1	54.7382	0.305042	0.014793	0.417487	0.991771	0.000468466	0.379357
ENSMUSG00000003458	Ncstn	4198.16	0.0570082	0.014732	0.687859	0.991771	0.000611376	0.1625
ENSMUSG00000003464	Pex19	1440.23	-0.238615	0.0154606	0.0386242	0.742505	-0.00396023	-1.41314
ENSMUSG00000003469	Phyhip	38.8003	-0.931154	0.014795	0.268937	0.991771	-0.000277966	-0.570349
ENSMUSG00000003484	Cyp4f18	109.88	0.480746	0.0148139	0.180433	0.98491	0.000809791	0.743685
ENSMUSG00000003500	Impdh1	786.319	0.4144	0.0148023	0.275586	0.991771	0.000632288	0.559743
ENSMUSG00000003518	Dusp3	4764.76	-0.184915	0.0148048	0.348076	0.991771	-0.00102862	-0.458326
ENSMUSG00000003526	Prodh	111.179	0.273706	0.0147905	0.562395	0.991771	0.000297821	0.249959
ENSMUSG00000003527	Ess2	591.979	0.0832203	0.0147658	0.422588	0.991771	0.00156861	0.374083
ENSMUSG00000003528	Slc25a1	1599.45	-0.0758355	0.014754	0.623305	0.991771	-0.000752665	-0.205299
ENSMUSG00000003531	Dgcr6	310.036	-0.191248	0.0148622	0.233164	0.991771	-0.00162193	-0.632338
ENSMUSG00000003534	Ddr1	10.3847	1.07333	0.0147953	0.237632	0.991771	0.000275923	0.624095
ENSMUSG00000003541	Ier3	331.231	1.60752	0.633327	0.00131342	0.166245	1.18488	2.8816
ENSMUSG00000003545	Fosb	30.2124	0.82673	0.0147929	0.544356	0.991771	9.59277e-05	0.264117
ENSMUSG00000003546	Klc4	1260.59	-0.45549	0.0147912	0.303138	0.991771	-0.000346692	-0.51836
ENSMUSG00000003549	Ercc1	261.985	-0.10272	0.0147667	0.558817	0.991771	-0.000715855	-0.25273
ENSMUSG00000003559	As3mt	353.787	-0.51071	0.0148232	0.13833	0.964897	-0.000926492	-0.859084
ENSMUSG00000003573	Homer3	1399.87	0.275398	0.0148533	0.180781	0.985057	0.00139748	0.742847
ENSMUSG00000003575	Crtc1	381.713	-0.0161746	0.0147314	0.920013	0.998923	8.15181e-05	0.0362059
ENSMUSG00000003581	Rnf215	232.902	-0.0664888	0.0147691	0.785615	0.994604	-0.000240501	-0.10479
ENSMUSG00000003585	Sec14l2	8.14123	1.61167	0.0147979	0.0936788	0.929497	0.000349233	1.02836
ENSMUSG00000003604	Aven	250.003	0.329783	0.0147914	0.413105	0.991771	0.00039851	0.38394
ENSMUSG00000003617	Cp	94.4374	0.878456	0.0147943	0.315182	0.991771	0.000245868	0.501438
ENSMUSG00000003623	Crot	1341.3	-0.435716	0.0148205	0.174456	0.982304	-0.000920766	-0.758314
ENSMUSG00000003644	Rps6ka1	3675.73	0.196435	0.0147866	0.461741	0.991771	0.000564286	0.335602
ENSMUSG00000003660	Snrnp200	5026.76	-0.0530948	0.0147126	0.657109	0.991771	-0.000795672	-0.182363
ENSMUSG00000003662	Ciao1	1057.02	-0.105452	0.0147292	0.487338	0.991771	-0.000334846	-0.31217
ENSMUSG00000003680	Taf6l	517.087	-0.135633	0.0147859	0.432216	0.991771	-0.00096638	-0.3643
ENSMUSG00000003680	Gm2518	517.087	-0.135633	0.0147859	0.432216	0.991771	-0.00096638	-0.3643
ENSMUSG00000003721	Insig2	714.18	-0.27663	0.0153534	0.0334952	0.699766	-0.00360775	-1.47502
ENSMUSG00000003731	Kpna6	2699.54	0.0425257	0.0147324	0.781164	0.994604	0.000394723	0.107258
ENSMUSG00000003746	Man1a	8522.15	0.105433	0.0147823	0.782953	0.994604	2.50149e-05	0.106264
ENSMUSG00000003752	Itpkc	285.378	0.129834	0.0147826	0.707106	0.992643	0.000237852	0.150515
ENSMUSG00000003762	Coq8b	474.184	-0.184135	0.0147867	0.485823	0.991771	-0.000573377	-0.313522
ENSMUSG00000003778	Brd8	1259.26	0.0182651	0.0147425	0.917871	0.998801	0.000114888	0.0372184
ENSMUSG00000003779	Kif20a	2223.23	0.266471	0.0147965	0.412026	0.991771	0.000606811	0.385075
ENSMUSG00000003808	Farsa	1164.72	0.250065	0.0153781	0.224279	0.991771	0.00349962	0.649212
ENSMUSG00000003809	Gcdh	414.031	-0.163567	0.0148126	0.336175	0.991771	-0.00122565	-0.473434
ENSMUSG00000003810	Mast2	2365.54	0.216019	0.0147855	0.529348	0.991771	0.000343016	0.276259
ENSMUSG00000003812	Dnase2a	3782.25	-0.127582	0.0147981	0.41848	0.991771	-0.00118025	-0.378325
ENSMUSG00000003812	Gm38426	3782.25	-0.127582	0.0147981	0.41848	0.991771	-0.00118025	-0.378325
ENSMUSG00000003813	Rad23a	1571.56	0.0612926	0.0147932	0.859999	0.994604	0.00051336	0.0655021
ENSMUSG00000003814	Calr	25492.8	0.125825	0.014772	0.612577	0.991771	0.000313552	0.212839
ENSMUSG00000003824	Syce2	447.382	0.287811	0.0147901	0.630687	0.991771	0.0001671	0.200186
ENSMUSG00000003847	Nfat5	1519.75	0.149707	0.0147828	0.654888	0.991771	0.000282196	0.183833
ENSMUSG00000003848	Nob1	513.314	0.454202	0.0148232	0.152077	0.964926	0.000953474	0.817938
ENSMUSG00000003849	Nqo1	74.4545	0.468875	0.014833	0.130022	0.959103	0.00105874	0.885983
ENSMUSG00000003863	Ppfia3	26.5261	0.419644	0.0148165	0.19168	0.99089	0.000877717	0.717423
ENSMUSG00000003865	Gys1	534.557	-0.0443713	0.0147717	0.868796	0.994604	-0.000131587	-0.0610822
ENSMUSG00000003868	Ruvbl2	999.319	0.143158	0.0147827	0.672313	0.991771	0.000268152	0.172429
ENSMUSG00000003873	Bax	3523.37	0.247976	0.0148141	0.283879	0.991771	0.00100642	0.546866
ENSMUSG00000003882	Il7r	3846.99	-0.585206	0.0148187	0.130017	0.959103	-0.000844989	-0.885999
ENSMUSG00000003923	Tfam	725.002	0.214152	0.0148508	0.25079	0.991771	0.00143936	0.60069
ENSMUSG00000003929	Zfp81	309.379	-0.0932817	0.0147628	0.639813	0.991771	-0.000450125	-0.193947
ENSMUSG00000003948	Mmd	2596.27	0.666752	0.0148644	0.0421717	0.764145	0.00130274	1.37498
ENSMUSG00000003955	Fam162a	430.67	0.236653	0.0147863	0.57732	0.991771	0.000199903	0.238583
ENSMUSG00000003970	Rpl8	14472.7	0.2174	0.0150762	0.0911092	0.921505	0.00275718	1.04044
ENSMUSG00000003992	Ssbp2	94.459	-0.0479177	0.0147685	0.847259	0.994604	-0.000166377	-0.071984
ENSMUSG00000004018	Fancl	254.307	-0.0145792	0.0147619	0.948894	0.998988	3.41875e-05	0.0227825
ENSMUSG00000004032	Gstm5	309.353	-0.230374	0.0147904	0.407378	0.991771	-0.000598527	-0.390002
ENSMUSG00000004035	Gstm7	10.4253	-0.69347	0.0147929	0.449685	0.991771	-0.000174815	-0.347091
ENSMUSG00000004040	Stat3	3173.94	0.447298	0.0148314	0.141101	0.964897	0.00104863	0.850469
ENSMUSG00000004043	Stat5a	753.237	0.15628	0.0147853	0.630039	0.991771	0.000383621	0.200633
ENSMUSG00000004044	Cavin1	146.185	0.641453	0.0147969	0.29079	0.991771	0.000395725	0.536421
ENSMUSG00000004054	Map3k11	2857.36	0.113149	0.0147727	0.584569	0.991771	0.000584406	0.233164
ENSMUSG00000004056	Akt2	3562.09	0.0687374	0.0147777	0.756197	0.99456	0.00058705	0.121365
ENSMUSG00000004069	Dnaja3	1219.88	0.0282741	0.0147491	0.881918	0.99552	9.89861e-05	0.0545719
ENSMUSG00000004070	Hmox2	3364.91	0.0300163	0.0147353	0.850841	0.994604	0.000325352	0.0701514
ENSMUSG00000004071	Cdip1	897.791	-0.132201	0.0147828	0.69675	0.991771	-0.000266296	-0.156923
ENSMUSG00000004085	Map3k20	1096.1	0.0729463	0.0147624	0.723986	0.993957	0.000373041	0.14027
ENSMUSG00000004096	Cwc15	2175.68	0.190573	0.0154231	0.0642295	0.87369	0.00395522	1.19227
ENSMUSG00000004099	Dnmt1	6818.68	0.0429674	0.0147832	0.911468	0.99812	0.00012262	0.0402588
ENSMUSG00000004100	Ppan	675.754	0.894446	0.0148072	0.108948	0.937779	0.000609307	0.962781
ENSMUSG00000004105	Angptl2	2040.77	0.559752	0.0147934	0.16992	0.979062	0.000434554	0.769755
ENSMUSG00000004113	Cacna1b	45.1225	-1.51758	0.0148013	0.0655974	0.875216	-0.000445714	-1.18311
ENSMUSG00000004127	Trmt10a	139.262	0.620041	0.0148684	0.0489989	0.806315	0.00134337	1.30981
ENSMUSG00000004151	Etv1	516.107	0.0207165	0.0147864	0.965545	0.998988	-5.91649e-05	-0.0152276
ENSMUSG00000004187	Kifc2	36.4072	-0.186438	0.01479	0.779589	0.994604	-9.01002e-05	-0.108134
ENSMUSG00000004207	Psap	287503	-0.547349	0.0147988	0.262959	0.991771	-0.000490403	-0.580112
ENSMUSG00000004221	Ikbkg	1627.26	0.235743	0.0148255	0.257145	0.991771	0.00117657	0.589823
ENSMUSG00000004233	Wars2	202.65	-0.288811	0.0147919	0.445961	0.991771	-0.000441411	-0.350703
ENSMUSG00000004263	Atn1	1581.32	-0.0327293	0.0147593	0.880515	0.99552	-6.23611e-05	-0.0552632
ENSMUSG00000004264	Phb2	2593.01	0.186363	0.0147858	0.521931	0.991771	0.000480443	0.282387
ENSMUSG00000004266	Ptpn6	7107.27	-0.187459	0.0147857	0.520022	0.991771	-0.000476438	-0.283978
ENSMUSG00000004267	Eno2	199.147	-0.0558604	0.0147909	0.94532	0.998988	-4.15054e-05	-0.0244211
ENSMUSG00000004268	Emg1	1008.01	0.222728	0.0148007	0.355314	0.991771	0.000836589	0.449387
ENSMUSG00000004270	Lpcat3	1432.71	-0.146201	0.014783	0.483665	0.991771	-0.000730672	-0.315456
ENSMUSG00000004285	Atp6v1f	3055.16	-0.146488	0.0147783	0.459081	0.991771	0.000710067	0.338111
ENSMUSG00000004317	Clcn5	2533.83	0.173941	0.0148597	0.24947	0.991771	0.00165583	0.602982
ENSMUSG00000004319	Clcn3	1478.42	-0.065787	0.014738	0.632327	0.991771	-0.00077369	-0.199059
ENSMUSG00000004347	Pde1c	66.6365	0.399037	0.0147917	0.634954	0.991771	0.000123833	0.197258
ENSMUSG00000004356	Utp20	1729.44	0.242335	0.0147884	0.547845	0.991771	0.000315816	0.261342
ENSMUSG00000004359	Spic	40.2702	-0.795595	0.0148248	0.0698369	0.881937	-0.000886879	-1.15592
ENSMUSG00000004364	Cul3	2815.68	0.122211	0.0147701	0.52096	0.991771	0.000652121	0.283196
ENSMUSG00000004383	Large1	966.871	-1.20176	0.257966	8.89465e-07	0.00117361	-1.09155	-6.05087
ENSMUSG00000004393	Ddx56	820.546	0.112813	0.0147769	0.681994	0.991771	0.000314044	0.16622
ENSMUSG00000004394	Tmed4	1353.28	-0.0603611	0.0147225	0.559054	0.991771	-0.00126726	-0.252546
ENSMUSG00000004446	Bid	1753.2	-0.0920118	0.0147711	0.699218	0.991771	-0.000355874	-0.155387
ENSMUSG00000004451	Ralb	3105.24	0.24024	0.0150249	0.0987504	0.929705	0.00247775	1.00546
ENSMUSG00000004455	Ppp1cc	7312.64	0.0236957	0.0147358	0.831326	0.994604	0.00120737	0.0802285
ENSMUSG00000004455	Ppp1ccb	7312.64	0.0236957	0.0147358	0.831326	0.994604	0.00120737	0.0802285
ENSMUSG00000004460	Dnajb11	3662.59	0.187076	0.0147779	0.501477	0.991771	0.000330197	0.299749
ENSMUSG00000004462	Tbccd1	557.793	-0.324018	0.0150226	0.0584632	0.850315	-0.00237741	-1.23312
ENSMUSG00000004473	Clec11a	6.93338	-0.830584	0.014795	0.286226	0.991771	-0.000294195	-0.543291
ENSMUSG00000004500	Zfp324	323.502	-0.0360245	0.0147308	0.815039	0.994604	-0.00032874	-0.0888214
ENSMUSG00000004508	Gab2	2697.69	-0.20707	0.0148301	0.276886	0.991771	-0.0012735	-0.557699
ENSMUSG00000004530	Coro1c	10328.9	0.0477994	0.0147499	0.730387	0.994094	0.000898809	0.136447
ENSMUSG00000004535	Tax1bp1	4707.87	-0.123822	0.0148059	0.532097	0.991771	-0.00103558	-0.274009
ENSMUSG00000004552	Ctse	2058.4	0.0972596	0.0147868	0.841484	0.994604	9.20929e-05	0.0749544
ENSMUSG00000004558	Ndrg2	24.149	-0.40007	0.0147919	0.675327	0.991771	-9.30202e-05	-0.170486
ENSMUSG00000004561	Mettl17	198.4	0.170905	0.0147971	0.38799	0.991771	0.000947991	0.41118
ENSMUSG00000004562	Arhgef40	85.5007	0.39991	0.0147915	0.566496	0.991771	0.000176003	0.246803
ENSMUSG00000004565	Pnpla6	570.138	-0.43107	0.014867	0.0966028	0.929497	-0.00139092	-1.01501
ENSMUSG00000004567	Mcoln1	1312.71	-0.29527	0.0148137	0.258704	0.991771	-0.000934475	-0.587196
ENSMUSG00000004568	Arhgef18	64.219	-0.19525	0.0147862	0.608935	0.991771	-0.000282033	-0.215429
ENSMUSG00000004591	Pkn2	1136.35	0.0535299	0.0147155	0.664734	0.991771	0.000743797	0.177352
ENSMUSG00000004609	Cd33	5378.32	-0.304022	0.0147926	0.713745	0.992727	0.000184438	0.146457
ENSMUSG00000004610	Etfb	1060.52	0.00590395	0.0147387	0.971484	0.998988	-0.000300055	-0.0125644
ENSMUSG00000004626	Stxbp2	3664.95	-0.0606018	0.0147628	0.770661	0.994604	-0.000371246	-0.113137
ENSMUSG00000004631	Sgce	22.2877	-0.77625	0.0147942	0.334489	0.991771	-0.000257459	-0.475619
ENSMUSG00000004633	Chn2	710.045	0.264347	0.0148104	0.432049	0.991771	0.000790482	0.364467
ENSMUSG00000004637	Wwox	256.346	-0.136947	0.0147886	0.427148	0.991771	-0.000994733	-0.369422
ENSMUSG00000004642	Slbp	1838.2	0.0552825	0.0147861	0.904893	0.99698	9.65757e-05	0.043403
ENSMUSG00000004651	Tyr	8.52253	-0.57708	0.014796	0.307547	0.991771	-0.000394913	-0.512089
ENSMUSG00000004661	Arid3b	240.551	0.150349	0.0147856	0.459883	0.991771	0.000790474	0.337353
ENSMUSG00000004665	Cnn2	842.829	0.636759	0.0148095	0.142966	0.964897	0.0006967	0.844766
ENSMUSG00000004667	Polr2e	1234.56	-0.0288282	0.0147467	0.87495	0.994945	-0.000175207	-0.0580168
ENSMUSG00000004668	Abca13	10.2929	0.577905	0.0147927	0.462543	0.991771	0.000200048	0.334848
ENSMUSG00000004677	Myo9b	8000.82	-0.0131518	0.0147662	0.956375	0.998988	-0.000142628	-0.019372
ENSMUSG00000004698	Hdac9	546.718	0.280366	0.014802	0.323679	0.991771	0.000754852	0.489886
ENSMUSG00000004707	Ly9	5068.86	-0.599757	0.0149047	0.0646127	0.875216	-0.00158192	-1.18968
ENSMUSG00000004709	Cd244a	228.222	0.49867	0.0147946	0.349921	0.991771	0.000370269	0.45603
ENSMUSG00000004730	Adgre1	28365.5	0.203099	0.0148255	0.337195	0.991771	0.00116891	0.472118
ENSMUSG00000004748	Mtfp1	51.0935	-0.0980944	0.0147834	0.799458	0.994604	-0.000142198	-0.0972042
ENSMUSG00000004768	Rab23	213.225	0.138581	0.0147845	0.700417	0.991771	0.000271154	0.154643
ENSMUSG00000004771	Rab11a	3289.96	0.249879	0.0148312	0.289257	0.991771	0.00115381	0.538716
ENSMUSG00000004788	Eif2b2	841.79	0.0290618	0.0147189	0.838115	0.994604	0.000317003	0.0766964
ENSMUSG00000004789	Dlst	2988.61	0.267528	0.0148336	0.218895	0.991771	0.00121621	0.659765
ENSMUSG00000004798	Ulk2	2482.69	-0.366775	0.0148521	0.13703	0.964897	-0.00130139	-0.863184
ENSMUSG00000004814	Ccl24	12.5427	1.65191	0.0147942	0.22353	0.991771	0.000179323	0.650664
ENSMUSG00000004815	Dgkq	488.35	-0.189282	0.0147957	0.389636	0.991771	-0.000844163	-0.409341
ENSMUSG00000004837	Grap	461.688	-0.0193397	0.0147851	0.965353	0.998988	2.02673e-06	0.0153138
ENSMUSG00000004843	Chmp2b	1791.44	-0.244962	0.0148013	0.339018	0.991771	-0.000804818	-0.469778
ENSMUSG00000004846	Plod3	3029.78	0.209648	0.0148394	0.252226	0.991771	0.0013709	0.59821
ENSMUSG00000004849	Ap1s1	2272.95	0.057388	0.0147676	0.811036	0.994604	0.000220674	0.09096
ENSMUSG00000004865	Srpk1	1365.5	0.0564588	0.0147641	0.801027	0.994604	0.000246705	0.0963531
ENSMUSG00000004880	Lbr	2060.28	0.0136616	0.0147783	0.966516	0.998988	7.97771e-05	0.0147911
ENSMUSG00000004895	Prcc	807.516	-0.0473158	0.0147089	0.69949	0.991771	-0.00067199	-0.155218
ENSMUSG00000004896	Rrnad1	252.066	0.151116	0.0147845	0.686289	0.991771	0.000236612	0.163493
ENSMUSG00000004897	Hdgf	5650.2	0.214583	0.0147972	0.370134	0.991771	0.000799086	0.431641
ENSMUSG00000004902	Slc25a18	7.52872	-1.02052	0.0147999	0.147856	0.964897	-0.000442266	-0.830162
ENSMUSG00000004929	Thop1	750.274	0.229125	0.014789	0.545478	0.991771	0.000372486	0.263222
ENSMUSG00000004931	Apba3	518.543	-0.050151	0.0147617	0.81616	0.994604	-0.000251353	-0.0882245
ENSMUSG00000004933	Matk	176.77	-0.28433	0.0147918	0.439783	0.991771	-0.000455995	-0.356762
ENSMUSG00000004934	Pias4	703.755	-0.00120579	0.0147392	0.994426	0.999038	-5.03695e-06	-0.00242754
ENSMUSG00000004936	Map2k1	3540	0.164174	0.014784	0.511995	0.991771	0.000572965	0.290735
ENSMUSG00000004937	Sgta	2125.17	0.0608716	0.0149417	0.466882	0.991771	0.00277649	0.330793
ENSMUSG00000004945	Tmem242	945.159	-0.0198364	0.0147537	0.91856	0.998801	-0.00025834	-0.0368927
ENSMUSG00000004947	Dtx2	330.583	0.189347	0.0148368	0.269803	0.991771	0.00140074	0.568953
ENSMUSG00000004952	Rasa4	3382.38	-0.597065	0.0148891	0.0423638	0.764237	-0.00150344	-1.37301
ENSMUSG00000004980	Hnrnpa2b1	12013.8	0.158608	0.0149025	0.472982	0.991771	0.00168477	0.325155
ENSMUSG00000004994	Ccdc130	236.076	0.0856893	0.0147759	0.762912	0.99456	0.000232666	0.117526
ENSMUSG00000004996	Mri1	207.056	0.177944	0.0147852	0.530537	0.991771	0.000487438	0.275284
ENSMUSG00000005034	Prkacb	8115.13	0.037853	0.0147272	0.800452	0.994604	0.000336397	0.0966646
ENSMUSG00000005043	Sgsh	2822.8	-0.330979	0.0148737	0.380583	0.991771	0.00134785	0.41955
ENSMUSG00000005045	Chd5	31.8884	0.0756678	0.0147871	0.881203	0.99552	6.59949e-05	0.0549239
ENSMUSG00000005054	Cstb	6598.42	-0.300486	0.0148769	0.141534	0.964897	-0.00155877	-0.849138
ENSMUSG00000005057	Sh2b2	311.186	1.41688	0.0148388	0.00833412	0.407278	0.000996602	2.07914
ENSMUSG00000005069	Pex5	1127.76	-0.0219064	0.0147739	0.93913	0.998988	-7.73754e-05	-0.0272742
ENSMUSG00000005078	Jkamp	634.618	-0.189574	0.0148199	0.317798	0.991771	-0.00119371	-0.497848
ENSMUSG00000005087	Cd44	11114.1	0.480329	0.0148196	0.296894	0.991771	0.000819329	0.527399
ENSMUSG00000005089	Slc1a2	18.3176	-0.834217	0.0147941	0.322764	0.991771	-0.000245802	-0.491114
ENSMUSG00000005102	Eif2ak4	770.781	-0.204349	0.0148036	0.317907	0.991771	-0.000986866	-0.4977
ENSMUSG00000005103	Wdr1	11154.9	0.187758	0.0147872	0.481769	0.991771	0.000575228	0.317161
ENSMUSG00000005107	Slc2a9	646.877	0.220311	0.0147932	0.411783	0.991771	0.000666388	0.385331
ENSMUSG00000005124	Ccn4	13.7031	1.75634	0.0147962	0.11008	0.937779	0.000281744	0.95829
ENSMUSG00000005125	Ndrg1	2089.06	-0.397878	0.0147902	0.544211	0.991771	-0.000101115	-0.264233
ENSMUSG00000005131	4930550C14Rik	6.28751	-1.26165	0.0147995	0.117699	0.948024	-0.000414734	-0.929226
ENSMUSG00000005142	Man2b1	19080.6	0.0162784	0.0147235	0.91388	0.998354	0.000158361	0.0391108
ENSMUSG00000005150	Wdr83	263.985	0.0972424	0.014771	0.664828	0.991771	0.0004431	0.177291
ENSMUSG00000005161	Prdx2	2650.03	-0.027464	0.0147324	0.86314	0.994604	-0.000230573	-0.0639186
ENSMUSG00000005198	Polr2a	7240.06	-0.187904	0.0148076	0.338034	0.991771	-0.00105987	-0.47104
ENSMUSG00000005204	Senp3	2284.13	0.193614	0.0147782	0.429704	0.991771	0.000484424	0.36683
ENSMUSG00000005225	Plekha8	378.505	-0.142577	0.0147812	0.511295	0.991771	-0.0006651	-0.291329
ENSMUSG00000005233	Spc25	1040.48	0.0904849	0.0147863	0.847208	0.994604	9.16559e-05	0.0720099
ENSMUSG00000005237	Dnah2	32.6307	2.73014	0.0147987	0.019651	0.564209	0.000348288	1.70662
ENSMUSG00000005262	Ufd1	973.638	0.100843	0.0147665	0.562856	0.991771	0.000725147	0.249603
ENSMUSG00000005267	Zfp287	150.228	0.0559145	0.0147657	0.80933	0.994604	0.000225477	0.0918744
ENSMUSG00000005299	Letm1	1416.39	0.107594	0.0147779	0.698303	0.991771	0.000333768	0.155956
ENSMUSG00000005312	Ubqln1	3657.6	0.148038	0.0147809	0.547015	0.991771	0.000534463	0.262001
ENSMUSG00000005354	Txn2	2360.59	0.1673	0.0147859	0.476461	0.991771	0.000660028	0.321972
ENSMUSG00000005360	Slc1a3	11.8123	0.0880491	0.0147879	0.869585	0.994604	7.11418e-05	0.0606882
ENSMUSG00000005362	Crbn	958.144	-0.307515	0.0148038	0.298544	0.991771	-0.000757974	-0.524992
ENSMUSG00000005370	Msh6	1293.38	0.0991844	0.0147874	0.845834	0.994604	8.75725e-05	0.0727151
ENSMUSG00000005371	Fbxo11	1670.53	0.0276045	0.0147523	0.887702	0.995897	0.000158937	0.0517328
ENSMUSG00000005373	Mlxipl	5.35634	0.0948484	0.0147906	0.902068	0.996531	3.51253e-05	0.0447606
ENSMUSG00000005374	Tbl2	850.745	0.546139	0.0147982	0.274828	0.991771	0.00047276	0.560939
ENSMUSG00000005378	Bud23	683.66	0.217354	0.0148181	0.289706	0.991771	0.00112075	0.538042
ENSMUSG00000005397	Nid1	64.4112	2.64385	1.15584	0.00174445	0.193277	1.8698	2.75834
ENSMUSG00000005410	Mcm5	4358.48	0.0983681	0.0147906	0.895887	0.995952	-2.49629e-05	-0.0477466
ENSMUSG00000005413	Hmox1	11653.2	1.24973	0.221249	5.213e-09	2.52205e-05	1.1753	8.28291
ENSMUSG00000005417	Mprip	2568.66	0.035313	0.0147448	0.841815	0.994604	0.000243665	0.0747831
ENSMUSG00000005442	Cic	7228.91	-0.0765783	0.0147766	0.671229	0.991771	-0.000810937	-0.173129
ENSMUSG00000005447	Pafah1b3	358.221	0.0558996	0.0147451	0.741525	0.994094	0.000396981	0.129874
ENSMUSG00000005465	Il27ra	44.6308	-0.023166	0.0147869	0.963457	0.998988	-1.82858e-05	-0.0161676
ENSMUSG00000005469	Prkaca	2023.32	-0.148649	0.0150054	0.241349	0.991771	-0.00250214	-0.617354
ENSMUSG00000005470	Asf1b	1822.34	0.263081	0.0147899	0.646081	0.991771	0.000176745	0.189713
ENSMUSG00000005481	Ddx39a	1438.68	0.434715	0.0147974	0.316882	0.991771	0.000500732	0.499102
ENSMUSG00000005483	Dnajb1	1105.04	0.0465488	0.0147692	0.85228	0.994604	0.000190459	0.0694176
ENSMUSG00000005493	Msh4	28.25	0.355659	0.0147933	0.41288	0.991771	0.000414374	0.384176
ENSMUSG00000005501	Usp40	423.962	-0.227676	0.0148294	0.254802	0.991771	-0.00123508	-0.593796
ENSMUSG00000005505	Kbtbd4	589.676	-0.0270912	0.0147199	0.851283	0.994604	-0.000266812	-0.0699258
ENSMUSG00000005506	Celf1	2303.63	-0.114592	0.0147771	0.484097	0.991771	-0.000937378	-0.315067
ENSMUSG00000005510	Ndufs3	1126.55	-0.0419703	0.0146866	0.703613	0.991771	-0.000708143	-0.152666
ENSMUSG00000005514	Por	9444.19	0.435237	0.0147841	0.289857	0.991771	7.26064e-05	0.537816
ENSMUSG00000005533	Igf1r	349.71	-0.159533	0.0147897	0.428958	0.991771	-0.000848393	-0.367585
ENSMUSG00000005534	Insr	949.146	-0.413758	0.0148306	0.157112	0.968704	-0.00105442	-0.80379
ENSMUSG00000005566	Trim28	4431.47	0.277565	0.0147971	0.38528	0.991771	0.000623362	0.414224
ENSMUSG00000005575	Ube2m	2478.38	0.290594	0.014816	0.25467	0.991771	0.000971461	0.594021
ENSMUSG00000005580	Adcy9	660.695	-0.433445	0.0148293	0.149312	0.964897	-0.00103215	-0.825906
ENSMUSG00000005583	Mef2c	3615.34	-0.123237	0.0147647	0.444156	0.991771	-0.000819381	-0.352465
ENSMUSG00000005609	Ctr9	1526.09	0.0232185	0.0146937	0.850705	0.994604	0.000338595	0.0702211
ENSMUSG00000005610	Eif4g2	24796.8	0.237171	0.014793	0.415536	0.991771	0.000610038	0.381391
ENSMUSG00000005611	Irag1	50.2677	0.663223	0.0147989	0.233312	0.991771	0.000460645	0.632063
ENSMUSG00000005615	Pcyt1a	4175.32	-0.176379	0.0147856	0.651761	0.991771	-0.000241256	-0.185912
ENSMUSG00000005621	Zfp592	1240.72	0.457436	0.0148019	0.0234347	0.606413	0.000972999	1.63014
ENSMUSG00000005625	Psmd4	1907.15	0.150949	0.0148659	0.278583	0.991771	0.00176641	0.555045
ENSMUSG00000005656	Snx6	2104.71	0.160087	0.0147935	0.407534	0.991771	0.00093027	0.389836
ENSMUSG00000005667	Mthfd2	1665.1	0.4508	0.014792	0.424709	0.991771	0.000273705	0.371908
ENSMUSG00000005672	Kit	59.2909	-2.41131	0.62098	2.59126e-05	0.0138006	-2.0979	-4.58649
ENSMUSG00000005674	Tomm40l	872.207	-0.230035	0.0147922	0.420397	0.991771	-0.000610142	-0.37634
ENSMUSG00000005681	Apoa2	3.90864	-0.0168615	0.0147923	0.989699	0.998988	-1.76759e-06	-0.00449688
ENSMUSG00000005682	Pan2	289.356	-0.173536	0.0147846	0.614036	0.991771	-0.000316495	-0.211806
ENSMUSG00000005683	Cs	5279.73	0.0521474	0.0147619	0.807541	0.994604	0.00027436	0.0928354
ENSMUSG00000005686	Ampd3	1846.37	0.144707	0.0147885	0.336017	0.991771	0.00115335	0.473639
ENSMUSG00000005687	Bcas2	1215.14	-0.0402902	0.0147465	0.826043	0.994604	-0.000156366	-0.0829971
ENSMUSG00000005698	Ctcf	2225.59	0.134578	0.0147811	0.492494	0.991771	0.000770676	0.307599
ENSMUSG00000005699	Pard6a	117.016	-0.0602387	0.0147826	0.874926	0.994945	-9.02808e-05	-0.0580288
ENSMUSG00000005718	Tfap4	161.266	-0.207938	0.0147882	0.668796	0.991771	-0.000188079	-0.174707
ENSMUSG00000005732	Ranbp1	2725.41	0.542894	0.0147939	0.380142	0.991771	0.000308467	0.420054
ENSMUSG00000005774	Rfx5	375.601	-0.30149	0.0148203	0.227666	0.991771	-0.00102474	-0.642701
ENSMUSG00000005779	Psmb4	2605.45	0.174621	0.0149673	0.170464	0.979457	0.00234095	0.768369
ENSMUSG00000005800	Mmp8	335.141	0.887535	0.0148098	0.0969342	0.929497	0.000656779	1.01352
ENSMUSG00000005802	Slc30a4	647.554	0.570518	0.014807	0.16344	0.978694	0.000677715	0.78664
ENSMUSG00000005803	Sqor	1374.5	0.0252313	0.0147349	0.877841	0.995132	0.000171415	0.0565839
ENSMUSG00000005804	Bloc1s6	1319.17	-0.370245	0.0148561	0.136153	0.96348	-0.00132831	-0.865973
ENSMUSG00000005813	Metap1	1289.32	0.472991	0.0148386	0.106107	0.937329	0.00112628	0.974258
ENSMUSG00000005823	Gpr108	1553.5	-0.0163577	0.0147167	0.90939	0.997883	-0.000158713	-0.0412497
ENSMUSG00000005824	Tnfsf14	137.432	1.55614	0.51746	0.000448858	0.0917566	1.23922	3.34789
ENSMUSG00000005846	Rsl1d1	2022.65	0.31596	0.0148038	0.303455	0.991771	0.000742328	0.517905
ENSMUSG00000005871	Apc	2093.07	-0.168129	0.0148729	0.239538	0.991771	-0.00178154	-0.620625
ENSMUSG00000005873	Reep5	5388.43	0.135685	0.0148459	0.287632	0.991771	0.00174467	0.541162
ENSMUSG00000005881	Ergic3	2604.26	0.00156955	0.0147486	0.993204	0.998988	-0.000244087	-0.00296146
ENSMUSG00000005882	Uqcc1	615.899	0.0872919	0.014761	0.630349	0.991771	0.000578211	0.200419
ENSMUSG00000005886	Ncoa2	1982.05	-0.268833	0.0149149	0.117768	0.948024	-0.0018738	-0.928972
ENSMUSG00000005893	Nr2c2	1296.83	-0.373842	0.0148002	0.314403	0.991771	-0.000606124	-0.502513
ENSMUSG00000005897	Nr2c1	457.302	-0.0607243	0.0147198	0.615721	0.991771	-0.000852439	-0.210616
ENSMUSG00000005899	Smpd4	1007.76	0.199597	0.0147882	0.475339	0.991771	0.000556533	0.322996
ENSMUSG00000005907	Pex1	460.607	-0.418164	0.0149725	0.0463377	0.789197	-0.00206899	-1.33407
ENSMUSG00000005936	Kctd20	2006.83	0.0977859	0.0147824	0.41195	0.991771	0.00143566	0.385156
ENSMUSG00000005949	Ctns	1572.92	-0.449159	0.0148016	0.251416	0.991771	-0.00060918	-0.599607
ENSMUSG00000005951	Shpk	120.287	-0.53571	0.0149372	0.0616734	0.867238	-0.00179883	-1.2099
ENSMUSG00000005958	Ephb3	4.31758	-0.663924	0.0147926	0.534095	0.991771	-0.000124037	-0.272381
ENSMUSG00000005968	Tuft1	250.213	0.0332296	0.0147796	0.922626	0.998988	6.35361e-05	0.0349742
ENSMUSG00000005973	Rcn1	182.86	0.351925	0.0148225	0.205656	0.991771	0.000996784	0.686859
ENSMUSG00000005981	Trap1	1749.51	-0.0519414	0.0147669	0.829834	0.994604	-0.000160881	-0.0810086
ENSMUSG00000005982	Naa60	2053.1	0.227107	0.0149522	0.135669	0.96348	0.00213576	0.86752
ENSMUSG00000005983	1700037C18Rik	56.9215	0.0480388	0.0147821	0.898282	0.995952	7.78286e-05	0.0465875
ENSMUSG00000005983	Gm41410	56.9215	0.0480388	0.0147821	0.898282	0.995952	7.78286e-05	0.0465875
ENSMUSG00000005986	Ankrd13d	161.01	-0.2423	0.0147943	0.395971	0.991771	-0.00064452	-0.402337
ENSMUSG00000006005	Tpr	7461.65	0.0852025	0.0147686	0.707633	0.992711	0.000363967	0.150192
ENSMUSG00000006010	Odr4	1211.77	-0.141705	0.0148673	0.270396	0.991771	-0.00185566	-0.567999
ENSMUSG00000006019	Dhx34	670.069	-0.174363	0.0148455	0.261559	0.991771	-0.00154308	-0.58243
ENSMUSG00000006021	Kptn	156.442	-0.149741	0.0147876	0.440494	0.991771	-0.000860124	-0.35606
ENSMUSG00000006024	Napa	3067.8	0.0827003	0.0147529	0.541882	0.991771	0.000973023	0.266095
ENSMUSG00000006050	Sra1	714.723	0.120258	0.014772	0.595585	0.991771	0.000449021	0.225056
ENSMUSG00000006057	Atp5g1	1794.2	0.0624171	0.0147816	0.860491	0.994604	0.000151584	0.0652536
ENSMUSG00000006058	Snf8	1072.78	0.158859	0.0151573	0.128406	0.958686	0.00320778	0.891415
ENSMUSG00000006095	Tbcb	1227.06	0.00277255	0.0147392	0.987186	0.998988	1.42295e-05	0.00560095
ENSMUSG00000006127	Inpp5k	1274.81	-0.0418332	0.0147851	0.924849	0.998988	-3.86458e-05	-0.0339292
ENSMUSG00000006134	Crkl	2096.77	-0.0396239	0.0147331	0.765096	0.99456	-0.00078841	-0.116284
ENSMUSG00000006154	Eps8l1	13.2207	5.47336	2.17043	0.00115056	0.158654	3.88492	2.93909
ENSMUSG00000006169	Clint1	3575.8	0.0948113	0.0149266	0.304413	0.991771	0.00255664	0.516537
ENSMUSG00000006179	Prss16	35.2105	0.726295	0.014814	0.11043	0.937779	0.000749405	0.956914
ENSMUSG00000006191	Cdkal1	389.321	-0.0532036	0.0147593	0.79763	0.994604	-0.000265768	-0.0981988
ENSMUSG00000006205	Htra1	15.0839	-0.305851	0.0147903	0.571873	0.991771	-0.000224022	-0.242701
ENSMUSG00000006215	Zbtb17	600.377	0.00835911	0.0147665	0.972869	0.998988	2.90571e-06	0.0119455
ENSMUSG00000006219	Fblim1	3828.85	-0.691513	0.0148642	0.0397734	0.746794	-0.00129518	-1.40041
ENSMUSG00000006235	Epor	35.3646	-0.0522204	0.014791	0.951575	0.998988	-1.38635e-05	-0.0215571
ENSMUSG00000006241	Ccdc159	39.4906	-0.527037	0.0148817	0.0605304	0.861536	-0.00147102	-1.21803
ENSMUSG00000006262	Mob1b	1170.33	0.256123	0.0148313	0.231118	0.991771	0.00120741	0.636167
ENSMUSG00000006273	Atp6v1b2	11286.1	-0.458374	0.278301	0.00400137	0.290956	-0.273072	-2.39779
ENSMUSG00000006276	Eps15l1	1493.58	0.0396744	0.0146852	0.717054	0.992727	0.000715848	0.144448
ENSMUSG00000006281	Tep1	4643.84	-0.24151	0.0148774	0.184902	0.988337	-0.00162648	-0.733058
ENSMUSG00000006288	Ttc5	800.888	-0.173084	0.0147942	0.398643	0.991771	-0.000884902	-0.399416
ENSMUSG00000006289	Osgep	812.946	-0.10243	0.0147683	0.522828	0.991771	-0.000869101	-0.281641
ENSMUSG00000006299	Aamp	2908.53	-0.154762	0.01482	0.325794	0.991771	-0.0013544	-0.487057
ENSMUSG00000006301	Tmbim1	2342.17	0.837676	0.0148282	0.0570064	0.844799	0.00092059	1.24408
ENSMUSG00000006304	Arpc2	19051.3	0.237511	0.0147999	0.354391	0.991771	0.000786783	0.450517
ENSMUSG00000006307	Kmt2b	1520.44	0.0843501	0.014754	0.675305	0.991771	8.26274e-05	0.1705
ENSMUSG00000006315	Tmem147	946.898	-0.0146543	0.0147672	0.953068	0.998988	-2.70915e-05	-0.020876
ENSMUSG00000006333	Rps9	19054.5	0.0796874	0.0147572	0.652711	0.991771	0.000553278	0.185279
ENSMUSG00000006335	Tfpt	249.689	0.0286456	0.0147395	0.851253	0.994604	0.000553109	0.0699412
ENSMUSG00000006344	Ggt5	37.4756	1.45329	0.745502	0.00305902	0.24943	0.937062	2.51442
ENSMUSG00000006356	Crip2	32.3389	1.12732	0.0148279	0.0291106	0.662243	0.00089332	1.53595
ENSMUSG00000006360	Crip1	2942.83	0.0132596	0.0147179	0.927276	0.998988	0.000122685	0.0327908
ENSMUSG00000006362	Cbfa2t3	55.252	-0.726475	0.0147975	0.241169	0.991771	-0.000404227	-0.617679
ENSMUSG00000006373	Pgrmc1	1706.41	-0.133149	0.0148144	0.349266	0.991771	-0.0014209	-0.456843
ENSMUSG00000006378	Gcat	304.031	0.136004	0.0147824	0.701479	0.991771	0.000194063	0.153985
ENSMUSG00000006390	Elovl1	3192.09	0.0344812	0.0147672	0.841043	0.994604	0.00075777	0.0751817
ENSMUSG00000006392	Med8	966.312	0.276787	0.0148023	0.165028	0.979062	0.000991308	0.782444
ENSMUSG00000006395	Hyi	284.576	-0.0663595	0.0147766	0.825895	0.994604	-0.000152097	-0.083075
ENSMUSG00000006398	Cdc20	1071.06	0.213506	0.014792	0.413256	0.991771	0.000667071	0.383781
ENSMUSG00000006403	Adamts4	4.85262	0.183846	0.0147915	0.844483	0.994604	4.55854e-05	0.0734091
ENSMUSG00000006411	Nectin4	477.872	-0.275895	0.0147896	0.576444	0.991771	-0.000242972	-0.239243
ENSMUSG00000006412	Pfdn2	922.413	0.339446	0.0148531	0.149685	0.964897	0.00132846	0.824822
ENSMUSG00000006418	Rnf114	2199.62	0.00297662	0.0147458	0.98698	0.998988	0.000141874	0.00569164
ENSMUSG00000006423	Steep1	1507.63	-0.152572	0.0163092	0.0861045	0.921505	-0.00583253	-1.06497
ENSMUSG00000006435	Neurl1a	152.185	1.63849	0.504531	0.000223739	0.0552025	1.34687	3.65026
ENSMUSG00000006442	Srm	941	0.571068	0.0147943	0.383609	0.991771	0.000305957	0.416111
ENSMUSG00000006445	Epha2	65.8865	3.25128	0.76537	5.10078e-06	0.00462704	2.90129	5.29236
ENSMUSG00000006456	Rbm14	1206.64	0.212437	0.0147915	0.445573	0.991771	0.000615595	0.351081
ENSMUSG00000006462	A530013C23Rik	6.9044	0.48431	0.0147922	0.506998	0.991771	0.000197681	0.294993
ENSMUSG00000006463	Zdhhc24	263.102	-0.30052	0.0147908	0.482171	0.991771	-0.000355907	-0.316799
ENSMUSG00000006464	Bbs1	113.077	-0.57922	0.0148557	0.0667775	0.875216	-0.00124588	-1.17537
ENSMUSG00000006471	Ndor1	640.239	-0.14677	0.0148431	0.291667	0.991771	-0.00163329	-0.535112
ENSMUSG00000006476	Nsmf	274.343	0.372111	0.0148077	0.251368	0.991771	0.000767272	0.59969
ENSMUSG00000006494	Pdk1	1263.82	0.0365855	0.0147765	0.905376	0.99698	8.57336e-05	0.0431711
ENSMUSG00000006498	Ptbp1	8574.63	0.266058	0.0147961	0.404646	0.991771	0.000608874	0.392925
ENSMUSG00000006517	Mvd	526.708	-0.444781	0.0147997	0.165894	0.979062	-0.000658811	-0.78017
ENSMUSG00000006519	Cyba	10243.5	-0.153625	0.0150382	0.165489	0.979062	-0.00275088	-0.781232
ENSMUSG00000006526	Stimate	274.646	0.00728236	0.014781	0.984015	0.998988	1.38728e-05	0.00699843
ENSMUSG00000006527	Sfmbt1	3126.81	0.128253	0.0147795	0.578649	0.991771	0.000572623	0.237585
ENSMUSG00000006576	Slc4a3	11.9239	-1.92374	0.0148577	0.00106042	0.150891	-0.00116659	-2.97452
ENSMUSG00000006585	Cdt1	1844.48	0.197558	0.0147882	0.66133	0.991771	0.000239649	0.179582
ENSMUSG00000006589	Aprt	2269.44	0.250702	0.0147932	0.449374	0.991771	0.000539056	0.347392
ENSMUSG00000006599	Gtf2h1	1553.21	-0.0027054	0.0146995	0.98349	0.998988	-3.46865e-05	-0.00723012
ENSMUSG00000006611	Hfe	1653.83	0.0702527	0.014778	0.822598	0.994604	0.000158307	0.0848125
ENSMUSG00000006638	Abhd1	195.076	-0.287127	0.0148041	0.306067	0.991771	-0.000788495	-0.514183
ENSMUSG00000006641	Slc5a6	293.787	-0.290849	0.0147916	0.473116	0.991771	-0.000400603	-0.325032
ENSMUSG00000006651	Aplp1	56.5864	0.905847	0.283005	0.000278112	0.0651051	0.73839	3.55578
ENSMUSG00000006673	Qrich1	2626.31	0.0850045	0.0147877	0.694678	0.991771	0.000756419	0.158216
ENSMUSG00000006675	P4htm	14.5898	-0.115005	0.0147891	0.850823	0.994604	-6.43111e-05	-0.0701606
ENSMUSG00000006676	Usp19	3130.95	-0.0689866	0.0147688	0.775396	0.994604	-0.000250334	-0.110477
ENSMUSG00000006678	Pola1	1584.03	0.0643187	0.0147884	0.910608	0.997972	4.53636e-05	0.0406686
ENSMUSG00000006699	Cdc42	21144.8	0.0614517	0.0147393	0.697565	0.991771	0.000457428	0.156415
ENSMUSG00000006705	Pknox1	641.629	0.112444	0.0147741	0.630628	0.991771	0.000454894	0.200227
ENSMUSG00000006715	Gmnn	1069.22	0.0827482	0.0147877	0.875788	0.994945	6.66422e-05	0.0576008
ENSMUSG00000006717	Acot13	783.08	-0.204264	0.0147891	0.475655	0.991771	-0.000554878	-0.322708
ENSMUSG00000006720	Zfp184	4.49756	-1.47703	0.0147972	0.131748	0.961386	-0.000332101	-0.880255
ENSMUSG00000006728	Cdk4	4111.27	0.0350767	0.0147544	0.859379	0.994604	0.000210572	0.0658153
ENSMUSG00000006731	B4galnt1	1734.5	0.229726	0.014814	0.288287	0.991771	0.00104811	0.540175
ENSMUSG00000006732	Mettl1	223.175	0.176941	0.0147893	0.766629	0.99456	0.000110227	0.115415
ENSMUSG00000006736	Tspan31	2381.94	-0.093781	0.0149334	0.280558	0.991771	-0.00268044	-0.551977
ENSMUSG00000006740	Kif5b	6033.15	0.214848	0.0147934	0.41033	0.991771	0.000688221	0.386867
ENSMUSG00000006763	Saal1	327.35	0.11715	0.014781	0.720305	0.992736	0.000239832	0.142484
ENSMUSG00000006782	Cnp	2067.77	0.0792252	0.0147735	0.766259	0.99456	0.000246242	0.115624
ENSMUSG00000006784	Odad4	4.88611	-0.900199	0.0147955	0.257659	0.991771	-0.00030878	-0.588954
ENSMUSG00000006800	Sulf2	3393.97	0.631861	0.0149355	0.0218148	0.59429	0.00179664	1.66125
ENSMUSG00000006818	Sod2	1727.09	0.123575	0.0152159	0.719044	0.992727	-0.00292977	-0.143245
ENSMUSG00000006850	Tmco6	175.971	-0.409979	0.0147954	0.358221	0.991771	-0.000449694	-0.445849
ENSMUSG00000006906	Stambp	598.114	-0.260625	0.015322	0.0408136	0.753305	-0.0035344	-1.3892
ENSMUSG00000006920	Ezh1	1312.26	-0.616195	0.0147788	0.060136	0.858224	2.9363e-05	1.22087
ENSMUSG00000006930	Hap1	17.4549	0.416038	0.0147917	0.583251	0.991771	0.000155572	0.234144
ENSMUSG00000006931	P3h4	11.8347	1.22119	0.0148016	0.100321	0.929705	0.000468671	0.99861
ENSMUSG00000006932	Ctnnb1	8982.09	-0.0863276	0.0147785	0.427805	0.991771	-0.00156115	-0.368754
ENSMUSG00000006941	Eif1b	1133.8	0.144556	0.0147837	0.473025	0.991771	0.000775572	0.325116
ENSMUSG00000006998	Psmd2	6870.74	-0.0249467	0.0147635	0.912788	0.99812	0.0001628	0.03963
ENSMUSG00000007021	Syngr3	9.04963	-0.951717	0.014794	0.321835	0.991771	-0.000218886	-0.492367
ENSMUSG00000007029	Vars	2761.92	0.197071	0.0147884	0.697448	0.991771	0.00016949	0.156488
ENSMUSG00000007030	Vwa7	41.4874	-0.211385	0.0147873	0.590153	0.991771	-0.000299584	-0.229036
ENSMUSG00000007033	Hspa1l	6.81494	0.216113	0.0147897	0.726884	0.994094	0.000121228	0.138535
ENSMUSG00000007035	Msh5	27.2186	1.29388	0.0148034	0.0758907	0.892349	0.000503554	1.11981
ENSMUSG00000007036	Abhd16a	1103.86	-0.0887973	0.01478	0.418262	0.991771	-0.00155811	-0.378551
ENSMUSG00000007038	Neu1	3134.49	-0.154904	0.014783	0.497634	0.991771	-0.00064151	-0.30309
ENSMUSG00000007039	Ddah2	358.137	0.174748	0.0147843	0.5604	0.991771	0.000422475	0.251502
ENSMUSG00000007041	Clic1	11392.2	0.347719	0.014796	0.238324	0.991771	0.000649534	0.622832
ENSMUSG00000007050	Lsm2	610.627	0.197816	0.0147855	0.660826	0.991771	5.59949e-05	0.179913
ENSMUSG00000007080	Pole	1315.4	0.0206027	0.0147891	0.973883	0.998988	1.37859e-05	0.0114932
ENSMUSG00000007207	Stx1a	23.8369	0.698657	0.0148077	0.155144	0.964926	0.00064459	0.809264
ENSMUSG00000007216	Zfp775	126.411	-0.265952	0.0147916	0.436779	0.991771	-0.000490087	-0.359739
ENSMUSG00000007338	Mrpl49	828.622	0.0636462	0.0147786	0.845783	0.994604	9.01005e-05	0.0727412
ENSMUSG00000007379	Dennd2c	618.153	0.254706	0.0147871	0.416249	0.991771	0.000450346	0.380647
ENSMUSG00000007411	Mark3	914.479	0.279557	0.0148634	0.168772	0.979062	0.00147395	0.772699
ENSMUSG00000007415	Gatad1	1429.68	0.00838055	0.0147494	0.965138	0.998988	5.27963e-05	0.0154106
ENSMUSG00000007458	M6pr	8849.03	-0.0145257	0.014765	0.951449	0.998988	-5.2355e-05	-0.0216145
ENSMUSG00000007476	Lrrc8a	662.897	0.122064	0.0147793	0.47584	0.991771	0.000906018	0.322539
ENSMUSG00000007564	Ppp2r1a	5483.26	0.0710413	0.0147636	0.659268	0.991771	0.000807896	0.180938
ENSMUSG00000007570	Fance	413.786	-0.263804	0.0148366	0.216409	0.991771	-0.0012522	-0.664724
ENSMUSG00000007589	Tinf2	475.432	0.207868	0.0147871	0.567424	0.991771	0.000347267	0.246092
ENSMUSG00000007591	Tssk4	5.54025	0.906257	0.0147985	0.193318	0.99089	0.000414847	0.713729
ENSMUSG00000007594	Hapln4	4.7723	1.4041	0.0148035	0.0732159	0.886776	0.000507114	1.13539
ENSMUSG00000007603	Dus3l	523.156	-0.00842994	0.0147455	0.963292	0.998988	-7.65091e-05	-0.0162418
ENSMUSG00000007610	Gtpbp3	425.904	-0.0238054	0.0147351	0.884698	0.99552	-0.000178787	-0.0532052
ENSMUSG00000007613	Tgfbr1	6043.39	-0.222676	0.0147688	0.374946	0.991771	0.000147121	0.426031
ENSMUSG00000007617	Homer1	407.344	0.526828	0.0148425	0.0962762	0.929497	0.00113539	1.01648
ENSMUSG00000007646	Rad51c	114.331	0.415431	0.0147917	0.537624	0.991771	0.000198252	0.269521
ENSMUSG00000007655	Cav1	54.0797	1.52038	0.0148218	0.0146707	0.499838	0.000796604	1.83355
ENSMUSG00000007656	Arpp19	1422.29	0.0877889	0.0147787	0.779267	0.994604	0.000195838	0.108314
ENSMUSG00000007659	Bcl2l1	5508.76	0.421145	0.014881	0.111827	0.937779	0.0014812	0.951452
ENSMUSG00000007670	Khsrp	1840.3	0.372965	0.015139	0.0272919	0.645404	0.00282339	1.56397
ENSMUSG00000007682	Dio2	544.459	-2.69336	0.0149432	2.09256e-07	0.000513352	-0.00173884	-6.67932
ENSMUSG00000007721	Ccdc124	896.325	0.34359	0.0149689	0.0706062	0.882262	0.00209211	1.15116
ENSMUSG00000007739	Cct4	4712.26	0.0316003	0.0147443	0.857971	0.994604	0.000227304	0.0665272
ENSMUSG00000007777	0610009B22Rik	426.246	-0.363777	0.0148219	0.208525	0.991771	-0.000974232	-0.680843
ENSMUSG00000007783	Cpt1c	46.6413	0.22643	0.0147908	0.762756	0.99456	8.87878e-05	0.117614
ENSMUSG00000007812	Zfp655	1306.29	-0.297403	0.0147937	0.396955	0.991771	-0.000518445	-0.401259
ENSMUSG00000007815	Rhoa	13988.5	0.0609804	0.0147179	0.562746	0.991771	0.00118027	0.249688
ENSMUSG00000007817	Zmiz1	11488.6	-0.0359003	0.0147574	0.862782	0.994604	-0.000177281	-0.0640989
ENSMUSG00000007827	Ankrd26	331.366	0.0205353	0.0147827	0.958124	0.998988	3.1259e-05	0.0185781
ENSMUSG00000007833	Aldh16a1	1233.93	-0.07354	0.014759	0.70142	0.991771	-0.000435823	-0.154022
ENSMUSG00000007836	Hnrnpa0	2812.91	0.389755	0.0149194	0.0699829	0.881937	0.00178733	1.15501
ENSMUSG00000007837	Prrg2	290.444	-0.0396846	0.0147814	0.913783	0.998354	-6.16927e-05	-0.039157
ENSMUSG00000007850	Hnrnph1	3342.16	0.212939	0.0147877	0.514032	0.991771	0.000437041	0.28901
ENSMUSG00000007867	Ift43	99.7504	-0.216049	0.0148176	0.294706	0.991771	-0.00111486	-0.530612
ENSMUSG00000007872	Id3	708.731	0.879794	0.0147961	0.242041	0.991771	0.000331117	0.61611
ENSMUSG00000007880	Arid1a	3507.39	-0.00334308	0.0147508	0.986289	0.998988	2.36463e-05	0.0059956
ENSMUSG00000007891	Ctsd	262013	-0.370607	0.0151587	0.0267559	0.645404	-0.00289515	-1.57258
ENSMUSG00000007892	Rplp1	21595.8	0.0255479	0.0147429	0.841308	0.994604	-0.000985927	-0.0750451
ENSMUSG00000007950	Abhd8	482.183	-0.0638691	0.0147312	0.636084	0.991771	-0.000725143	-0.196485
ENSMUSG00000007987	Ift22	516.427	-0.185789	0.014813	0.323393	0.991771	-0.00114158	-0.490269
ENSMUSG00000008035	Mid1ip1	3022.53	-0.412483	0.0148296	0.156488	0.967319	-0.00104705	-0.805519
ENSMUSG00000008036	Ap2s1	4344.8	0.123401	0.0158255	0.438745	0.991771	0.0046281	0.357788
ENSMUSG00000008090	Fgfrl1	71.0708	0.507659	0.0148029	0.234497	0.991771	0.000603628	0.629863
ENSMUSG00000008129	Brme1	39.972	-0.216886	0.0147891	0.695806	0.991771	-0.000152505	-0.157512
ENSMUSG00000008136	Fhl2	8.7536	1.34919	0.0147965	0.157679	0.969725	0.000310577	0.802227
ENSMUSG00000008140	Emc10	2126.21	0.0544549	0.0147352	0.715595	0.992727	0.000528097	0.145333
ENSMUSG00000008153	Clstn3	6.15869	1.27878	0.0147942	0.244077	0.991771	0.000205799	0.612473
ENSMUSG00000008167	Fbxw9	265.761	-0.273917	0.0147931	0.410107	0.991771	-0.000535469	-0.387102
ENSMUSG00000008200	Fnbp4	1123.53	-0.0617096	0.014779	0.85092	0.994604	-0.000125737	-0.0701112
ENSMUSG00000008206	Cers4	514.739	-0.463107	0.0147926	0.444407	0.991771	-0.000270807	-0.352219
ENSMUSG00000008226	Scrn3	254.874	-0.0756815	0.0147818	0.81565	0.994604	-0.000280183	-0.0884963
ENSMUSG00000008301	Phax	863.017	0.0905811	0.01476	0.574823	0.991771	0.000755727	0.240466
ENSMUSG00000008307	1700109H08Rik	19.5236	0.406257	0.0147935	0.400221	0.991771	0.000377101	0.3977
ENSMUSG00000008318	Relt	147.729	0.515158	0.0148019	0.240634	0.991771	0.0005784	0.618643
ENSMUSG00000008333	Snrpb2	1644.07	-0.0366445	0.0147581	0.861187	0.994604	-0.000178289	-0.0649026
ENSMUSG00000008348	Ubc	23254.2	-0.0599099	0.0146424	0.537554	0.991771	-0.000577377	-0.269578
ENSMUSG00000008373	Prpf31	1933.67	0.0162176	0.0147831	0.965434	0.998988	0.000165301	0.0152774
ENSMUSG00000008384	Sertad1	513.666	0.66555	0.0148118	0.130417	0.959373	0.00072639	0.884666
ENSMUSG00000008393	Carhsp1	1894.1	0.415467	0.178503	0.00212497	0.212888	0.291461	2.67265
ENSMUSG00000008398	Elk3	2667.61	1.06809	0.0148422	0.0152334	0.5118	0.00105706	1.8172
ENSMUSG00000008429	Herpud2	1314.16	-0.347935	0.0148579	0.137934	0.964897	-0.00136567	-0.86033
ENSMUSG00000008435	Rdh13	469.614	-0.0608613	0.0147796	0.856469	0.994604	-0.000115258	-0.0672884
ENSMUSG00000008450	Nutf2	296.626	0.315377	0.0147905	0.538603	0.991771	0.000257793	0.268731
ENSMUSG00000008475	Arpc5	10982.6	0.102936	0.0170563	0.577009	0.991771	0.00660317	0.238817
ENSMUSG00000008496	Pou2f2	1444.33	-0.19655	0.0147901	0.45256	0.991771	-0.00063685	-0.344324
ENSMUSG00000008540	Mgst1	1290.64	-0.131004	0.014793	0.815844	0.994604	-0.000311468	-0.0883927
ENSMUSG00000008604	Ubqln4	1434.1	0.0808277	0.0147707	0.741234	0.994094	0.000295287	0.130045
ENSMUSG00000008668	Rps18	10726	0.190356	0.0150125	0.138012	0.964897	0.00251994	0.860082
ENSMUSG00000008682	Rpl10	4078.18	0.0654389	0.0147724	0.804752	0.994604	0.00021193	0.0943381
ENSMUSG00000008683	Rps15a	8081.06	0.18896	0.0148462	0.25783	0.991771	0.00148744	0.588667
ENSMUSG00000008690	Ncaph2	2988.66	0.04449	0.0147619	0.84193	0.994604	0.000150923	0.074724
ENSMUSG00000008730	Hipk1	4644.81	0.0684637	0.0147623	0.740826	0.994094	0.000360981	0.130284
ENSMUSG00000008734	Gprc5b	220.636	-1.64928	0.0148285	0.0069821	0.379544	-0.000873504	-2.15601
ENSMUSG00000008763	Man1a2	2121.49	0.299086	0.0148037	0.305588	0.991771	0.000763599	0.514864
ENSMUSG00000008822	Acyp1	173.777	-0.0249558	0.0147512	0.896943	0.995952	-0.000169113	-0.0472351
ENSMUSG00000008845	Cd163	145.04	0.364148	0.014791	0.518414	0.991771	0.00023656	0.285324
ENSMUSG00000008855	Hdac5	2284.65	-0.216987	0.0148239	0.26978	0.991771	-0.00120032	-0.568991
ENSMUSG00000008859	Rala	1641.3	-0.0240843	0.0147635	0.917121	0.998801	-9.44005e-05	-0.0375734
ENSMUSG00000008892	Vdac3	2466.59	0.075619	0.0147633	0.714286	0.992727	0.00039664	0.146128
ENSMUSG00000008958	Vps72	976.552	-0.0722885	0.0147491	0.634443	0.991771	-0.000715244	-0.197607
ENSMUSG00000008976	Gabpa	1529.92	0.0399402	0.0146694	0.689051	0.991771	0.000858942	0.161749
ENSMUSG00000009013	Dynll1	2000.54	0.258883	0.0148047	0.317461	0.991771	0.000840046	0.49831
ENSMUSG00000009030	Pdcl	1312.8	-0.115646	0.0147762	0.485899	0.991771	-0.000910702	-0.313454
ENSMUSG00000009035	Tmem184b	2114.75	0.375698	0.014852	0.330946	0.991771	0.00117463	0.480242
ENSMUSG00000009073	Nf2	3021.12	-0.306574	0.0150017	0.0724236	0.886009	-0.00229041	-1.14012
ENSMUSG00000009076	Zmat5	426.106	-0.0812278	0.0147563	0.636165	0.991771	-0.000595156	-0.19643
ENSMUSG00000009079	Ewsr1	5325.26	0.20282	0.0148774	0.280699	0.991771	0.0016083	0.55176
ENSMUSG00000009090	Ap1b1	6451.26	0.249998	0.0147913	0.447411	0.991771	0.000508824	0.349293
ENSMUSG00000009092	Derl3	17.3853	0.178517	0.0147889	0.750549	0.99456	0.000123263	0.124621
ENSMUSG00000009112	Bcl2l13	1337.5	-0.0270917	0.0147249	0.85647	0.994604	-0.000259162	-0.0672879
ENSMUSG00000009145	Dqx1	6.59298	0.191106	0.0147902	0.783741	0.994604	8.75589e-05	0.105828
ENSMUSG00000009185	Ccl8	4.75636	2.32928	0.0147941	0.167396	0.979062	0.000159308	0.776254
ENSMUSG00000009207	Lnpk	565.808	0.0949278	0.0147819	0.791439	0.994604	0.000156199	0.101583
ENSMUSG00000009291	Pttg1ip	2683.67	-0.0662407	0.0147325	0.651886	0.991771	-0.000526569	-0.185828
ENSMUSG00000009292	Trpm2	521.144	0.659685	0.0149132	0.0222785	0.599907	0.00165788	1.65211
ENSMUSG00000009293	Ube2g2	2212.59	0.19687	0.0147896	0.445412	0.991771	0.000639066	0.351238
ENSMUSG00000009376	Met	43.8778	1.98982	0.975422	0.00267376	0.228276	1.32083	2.57288
ENSMUSG00000009378	Slc16a12	67.2342	1.79192	0.0147938	0.25289	0.991771	0.000144638	0.597068
ENSMUSG00000009406	Elk1	567.997	0.647138	0.0148488	0.0600687	0.858224	0.00116715	1.22135
ENSMUSG00000009418	Nav1	5330.69	0.221141	0.0148125	0.327372	0.991771	0.00100699	0.484958
ENSMUSG00000009470	Tnpo1	5162.85	0.0578767	0.0147747	0.839815	0.994604	0.000156271	0.0758166
ENSMUSG00000009535	Rnmt	791.491	-0.0440104	0.0147181	0.743413	0.994094	-0.000523318	-0.12877
ENSMUSG00000009545	Kcnq1	6.61694	0.757926	0.0147928	0.481984	0.991771	0.000128948	0.316968
ENSMUSG00000009549	Srp14	2099.9	0.0420451	0.0147092	0.713588	0.992727	0.000876307	0.146553
ENSMUSG00000009555	Cdk9	2475.74	0.000814547	0.0147506	0.996656	0.999619	-2.95888e-05	-0.00145463
ENSMUSG00000009563	Tor2a	882.088	-0.0303139	0.0146843	0.792109	0.994604	-0.000494331	-0.101215
ENSMUSG00000009566	Fpgs	230.59	0.434168	0.0148215	0.172015	0.980418	0.000935449	0.764434
ENSMUSG00000009569	Mrtfb	2016.1	0.163272	0.0147845	0.680213	0.991771	0.000173167	0.167355
ENSMUSG00000009575	Cbx5	2805.33	-0.048281	0.01479	0.933669	0.998988	0.00018014	0.0298071
ENSMUSG00000009585	Apobec3	1136.09	0.161841	0.0147854	0.484179	0.991771	0.000667061	0.314994
ENSMUSG00000009614	Sardh	43.3314	-0.898407	0.014811	0.0899907	0.921505	-0.000677986	-1.0458
ENSMUSG00000009621	Vav2	945.747	-0.257713	0.014906	0.16112	0.975278	-0.00178845	-0.79285
ENSMUSG00000009628	Tex15	16.1603	-0.929123	0.0148143	0.0758628	0.892349	-0.000730136	-1.11997
ENSMUSG00000009630	Ppp2cb	1131.11	0.169492	0.0148123	0.32054	0.991771	0.00121897	0.494118
ENSMUSG00000009640	Dmap1	351.281	-7.84194e-05	0.0147041	0.999534	0.999974	3.95421e-06	0.00020264
ENSMUSG00000009647	Mcu	577.033	0.41368	0.0147938	0.330606	0.991771	0.000431651	0.48069
ENSMUSG00000009654	Oit3	80.1968	-0.570922	0.0148119	0.157924	0.969999	-0.000749581	-0.801552
ENSMUSG00000009670	Tex11	6.77951	-0.0515202	0.0147928	0.980211	0.998988	-1.9921e-06	-0.00868062
ENSMUSG00000009681	Bcr	205.596	0.440258	0.0148127	0.200267	0.991771	0.000808444	0.69839
ENSMUSG00000009687	Fxyd5	10418.1	0.299931	0.0149274	0.106056	0.937329	0.00189711	0.974464
ENSMUSG00000009731	Kcnd1	3.99998	-0.167724	0.0147907	0.829192	0.994604	-5.98623e-05	-0.0813447
ENSMUSG00000009733	Tfcp2	199.702	-0.271794	0.0148163	0.256146	0.991771	-0.00100881	-0.591512
ENSMUSG00000009739	Pou6f1	356.998	-0.225455	0.0147916	0.427888	0.991771	-0.00060248	-0.36867
ENSMUSG00000009741	Ubp1	1222.23	0.201084	0.0148036	0.406285	0.991771	0.000868595	0.391169
ENSMUSG00000009772	Nuak2	582.652	0.529115	0.0148424	0.0964426	0.929497	0.00113366	1.01573
ENSMUSG00000009828	Cilk1	267.296	-0.326141	0.0148064	0.275898	0.991771	-0.000786099	-0.559251
ENSMUSG00000009863	Sdhb	2476.27	0.0121721	0.0146881	0.920873	0.998988	0.000173849	0.0358001
ENSMUSG00000009894	Snap47	721.419	-0.455318	0.0148649	0.0900069	0.921505	-0.00136424	-1.04572
ENSMUSG00000009905	Kdsr	513.78	-0.172532	0.0147843	0.522999	0.991771	-0.000510886	-0.281499
ENSMUSG00000009907	Vps4b	4547.89	-0.0307845	0.0147346	0.841958	0.994604	-0.000423231	-0.0747097
ENSMUSG00000009927	Rps25	10934.9	0.0483561	0.0147006	0.668269	0.991771	0.000817476	0.175049
ENSMUSG00000009941	Nxf2	9.88955	-0.259416	0.0147896	0.632211	0.991771	-0.000190286	-0.199138
ENSMUSG00000009995	Tafazzin	796.897	-0.326498	0.0148144	0.190707	0.99089	-0.000965263	-0.719632
ENSMUSG00000010021	Kif19a	108.806	-0.405554	0.0147918	0.494362	0.991771	-0.000247875	-0.305955
ENSMUSG00000010025	Aldh3a2	1920.14	-0.153908	0.0148184	0.30393	0.991771	-0.00139358	-0.517226
ENSMUSG00000010044	Zmynd10	9.58487	-0.621434	0.0147927	0.664254	0.991771	-6.4545e-05	-0.177666
ENSMUSG00000010045	Tmem115	976.099	-0.0737815	0.0147534	0.668756	0.991771	-0.000534417	-0.174732
ENSMUSG00000010047	Hyal2	614.883	0.098589	0.0147761	0.718399	0.992727	0.000297396	0.143634
ENSMUSG00000010048	Ifrd2	359.275	0.418581	0.0147916	0.461078	0.991771	0.00025789	0.336226
ENSMUSG00000010051	Hyal1	614.778	-0.920013	0.0148036	0.129492	0.958912	-0.000533484	-0.887758
ENSMUSG00000010054	Tusc2	688.381	-0.0944651	0.0147683	0.640728	0.991771	-0.000536923	-0.193326
ENSMUSG00000010057	Nprl2	289.662	-0.330952	0.0148138	0.213067	0.991771	-0.000927159	-0.671483
ENSMUSG00000010067	Rassf1	662.284	0.559135	0.0148913	0.0465126	0.789444	0.00153005	1.33243
ENSMUSG00000010095	Slc3a2	6020.66	0.361699	0.0148084	0.245977	0.991771	0.00079199	0.609105
ENSMUSG00000010097	Nxf1	1477.48	0.215371	0.0147924	0.420165	0.991771	0.000657944	0.37658
ENSMUSG00000010110	Stx5a	1139.73	-0.23286	0.0147901	0.416866	0.991771	-0.000571015	-0.380004
ENSMUSG00000010142	Tnfrsf13b	755.472	-0.0749718	0.0147667	0.755639	0.99456	-0.00016167	-0.121686
ENSMUSG00000010205	Raver1	2413.92	0.158157	0.0147809	0.58771	0.991771	0.000359396	0.230837
ENSMUSG00000010277	2610507B11Rik	16758.5	-0.0680354	0.0147644	0.773149	0.994604	6.8671e-05	0.111737
ENSMUSG00000010290	AI597479	440.252	-0.226118	0.0150314	0.0987287	0.929705	-0.00254492	-1.00556
ENSMUSG00000010307	Tmem86a	2205.28	-0.189508	0.0148013	0.642327	0.991771	-0.000593462	-0.192244
ENSMUSG00000010342	Tex14	10.5266	1.43901	0.0148002	0.07605	0.892349	0.00042171	1.1189
ENSMUSG00000010358	Ifi35	687.178	0.22844	0.0147964	0.400678	0.991771	0.000704583	0.397205
ENSMUSG00000010362	Rdm1	296.52	0.202222	0.0147885	0.708613	0.992727	0.000125652	0.149591
ENSMUSG00000010376	Nedd8	2087.58	0.105073	0.0147687	0.534324	0.991771	0.000797925	0.272196
ENSMUSG00000010392	Gosr1	1510.5	0.141607	0.0147836	0.468594	0.991771	0.000806833	0.329203
ENSMUSG00000010406	Mrpl52	557.939	0.612081	0.0147938	0.356369	0.991771	0.000286135	0.4481
ENSMUSG00000010453	Kansl3	1277.08	0.348964	0.0182157	0.193373	0.99089	0.00792263	0.713604
ENSMUSG00000010461	Eya4	198.698	-0.100758	0.0147767	0.720975	0.993007	-0.000275459	-0.14208
ENSMUSG00000010517	Faf1	1223.03	0.0906492	0.0147817	0.805233	0.994604	9.57129e-05	0.0940784
ENSMUSG00000010538	Tsacc	22.1035	-0.741916	0.0148232	0.0836526	0.912883	-0.000875811	-1.07752
ENSMUSG00000010554	Mettl16	644.687	0.263423	0.0147932	0.409491	0.991771	0.000558427	0.387756
ENSMUSG00000010607	Pigyl	242.493	0.087927	0.014761	0.627464	0.991771	0.000581173	0.202411
ENSMUSG00000010608	Rbm25	2325.49	0.223019	0.0148013	0.350805	0.991771	0.000849479	0.454935
ENSMUSG00000010609	Psen2	1716.58	-0.370436	0.0148603	0.120813	0.95145	-0.00137507	-0.917885
ENSMUSG00000010660	Plcd1	72.3015	0.42728	0.0147934	0.406356	0.991771	0.000350558	0.391094
ENSMUSG00000010663	Fads1	3723.76	-0.144	0.0147997	0.391802	0.991771	-0.00112632	-0.406934
ENSMUSG00000010721	Lmbr1	160.603	-0.150944	0.0147833	0.483174	0.991771	-0.000704309	-0.315896
ENSMUSG00000010751	Tnfrsf22	198.119	0.140528	0.0147835	0.689479	0.991771	0.00025577	0.161479
ENSMUSG00000010755	Cars	1283.49	0.345835	0.0148672	0.128904	0.958912	0.00144323	0.889733
ENSMUSG00000010830	Kdelr3	6.26348	1.74984	0.0147976	0.0929213	0.928829	0.000334235	1.03188
ENSMUSG00000010911	Apip	446.203	0.068974	0.0147665	0.762818	0.99456	0.00028869	0.117579
ENSMUSG00000010914	Pdhx	573.038	-0.00220038	0.0147483	0.990728	0.998988	-1.13412e-05	-0.00404563
ENSMUSG00000010936	Vac14	2324.97	-0.0797794	0.0147621	0.607297	0.991771	-0.000845417	-0.216599
ENSMUSG00000011008	Mcoln2	1236.12	0.161393	0.0147887	0.769215	0.994604	0.00012671	0.113953
ENSMUSG00000011096	Akt1s1	937.8	-0.18265	0.0148185	0.445143	0.991771	-0.00103206	-0.351501
ENSMUSG00000011114	Tbrg1	1300.24	-0.130056	0.0149029	0.254302	0.991771	-0.00216791	-0.59465
ENSMUSG00000011148	Adssl1	1256.24	-0.19519	0.0147871	0.65084	0.991771	-0.000225765	-0.186526
ENSMUSG00000011158	Brf1	748.65	0.130919	0.0147835	0.489107	0.991771	0.000839374	0.310596
ENSMUSG00000011171	Vipr2	12.0082	-2.12864	0.0147975	0.0564352	0.843082	-0.000321179	-1.24845
ENSMUSG00000011179	Odc1	1912.73	1.07483	0.0147979	0.166839	0.979062	0.000371174	0.777704
ENSMUSG00000011254	Thg1l	269.119	0.342866	0.0149349	0.0830407	0.912577	0.00190685	1.08071
ENSMUSG00000011256	Adam19	419.594	-1.03767	0.0148119	0.0661983	0.875216	-0.000678945	-1.17915
ENSMUSG00000011257	Pabpc4	1512.08	0.164327	0.0147868	0.712155	0.992727	0.000182607	0.147426
ENSMUSG00000011263	Exoc3l2	4.20593	0.433481	0.0147922	0.683861	0.991771	8.28097e-05	0.165032
ENSMUSG00000011267	Zfp296	11.2759	1.13273	0.014847	0.0181441	0.545078	0.00110061	1.74126
ENSMUSG00000011306	Sugp1	806.504	-0.0631806	0.0147272	0.607348	0.991771	-0.00089966	-0.216562
ENSMUSG00000011382	Dhdh	898.365	-0.365059	0.0148638	0.124142	0.952314	-0.00140275	-0.90608
ENSMUSG00000011427	Zfp790	383.831	0.134351	0.0147819	0.68065	0.991771	0.000276947	0.167076
ENSMUSG00000011658	Fuz	187.24	-0.266418	0.0150967	0.0668223	0.875216	-0.0027517	-1.17508
ENSMUSG00000011751	Sptbn4	11.3605	-0.662019	0.0148044	0.178673	0.982304	-0.000595138	-0.747941
ENSMUSG00000011752	Pgam1	13078.1	0.111222	0.0149286	0.577433	0.991771	0.00187082	0.238498
ENSMUSG00000011831	Evi5	987.56	-0.0428166	0.0147552	0.830297	0.994604	-0.000217279	-0.0807666
ENSMUSG00000011832	Evi5l	523.631	0.271301	0.0147932	0.4125	0.991771	0.000539124	0.384576
ENSMUSG00000011837	Snapc2	393.6	0.0312214	0.0147108	0.815678	0.994604	0.000375138	0.0884815
ENSMUSG00000011877	Git1	2029.24	0.326216	0.0148248	0.302812	0.991771	0.000972232	0.518828
ENSMUSG00000011884	Gltp	6967.51	-0.0872624	0.014757	0.579238	0.991771	-0.000758574	-0.237143
ENSMUSG00000011958	Bnip2	3560.72	-0.0319915	0.0147023	0.800392	0.994604	-0.000431058	-0.0966973
ENSMUSG00000011960	Ccnt1	1408.54	0.0636369	0.0147516	0.715928	0.992727	0.000468891	0.145131
ENSMUSG00000012017	Scarf2	66.3024	0.333554	0.014791	0.505703	0.991771	0.00028784	0.296105
ENSMUSG00000012076	Brms1l	335.214	0.0353972	0.0147801	0.918971	0.998801	6.99205e-05	0.0366981
ENSMUSG00000012114	Med15	3518.02	0.028642	0.0147325	0.857441	0.994604	-0.000235559	-0.0667958
ENSMUSG00000012117	Dhdds	1422.62	0.0141592	0.0147458	0.938785	0.998988	2.29338e-06	0.027434
ENSMUSG00000012123	Crybg2	8.42532	0.330136	0.0147915	0.687461	0.991771	0.000100458	0.162752
ENSMUSG00000012126	Ubxn11	32.2863	0.370706	0.0147917	0.482917	0.991771	0.000288468	0.316128
ENSMUSG00000012296	Tjap1	526.375	0.156151	0.0148081	0.35269	0.991771	0.00119932	0.452606
ENSMUSG00000012405	Rpl15	7727.62	0.0896086	0.0147666	0.473603	0.991771	0.00123791	0.324585
ENSMUSG00000012422	Tmem167	1647.25	0.14738	0.0148182	0.330383	0.991771	0.00138072	0.480982
ENSMUSG00000012429	Mplkip	379.019	-0.0442932	0.014778	0.890613	0.995952	-7.9671e-05	-0.0503111
ENSMUSG00000012443	Kif11	2580.47	0.111187	0.0147843	0.780308	0.994604	0.000154847	0.107734
ENSMUSG00000012483	Rpa3	269.903	0.00653761	0.0147778	0.98389	0.998988	-2.30263e-05	-0.00705358
ENSMUSG00000012519	Mlkl	385.514	0.269728	0.014805	0.310584	0.991771	0.000827764	0.507821
ENSMUSG00000012535	Tnpo3	2255.19	0.106722	0.0147749	0.520804	0.991771	0.000894672	0.283326
ENSMUSG00000012609	Ttll5	391.919	-0.0805071	0.014783	0.839468	0.994604	1.52144e-05	0.0759958
ENSMUSG00000012640	Zfp715	1122.73	-0.153686	0.0149383	0.217895	0.991771	-0.00223383	-0.661752
ENSMUSG00000012848	Rps5	12498.6	0.162871	0.0150546	0.148589	0.964897	0.00279226	0.828013
ENSMUSG00000012889	Podnl1	4.82367	2.30098	0.0147979	0.0536085	0.833757	0.000332361	1.27077
ENSMUSG00000013033	Adgrl1	82.8512	0.755599	0.0148306	0.0660878	0.875216	0.000960931	1.17988
ENSMUSG00000013076	Amotl1	50.8895	0.707085	0.014797	0.252222	0.991771	0.000393528	0.598217
ENSMUSG00000013089	Etv5	3522.45	0.560348	0.0148008	0.209675	0.991771	0.000552882	0.678453
ENSMUSG00000013150	Gfod2	75.958	0.29535	0.0147901	0.563964	0.991771	0.000243864	0.248749
ENSMUSG00000013155	Enkd1	150.595	0.0566558	0.014787	0.9112	0.99812	4.45793e-05	0.0403861
ENSMUSG00000013160	Atp6v0d1	4641.48	-0.209709	0.0147937	0.414583	0.991771	-0.000702563	-0.382389
ENSMUSG00000013236	Ptprs	1753.88	0.079428	0.0147811	0.811179	0.994604	0.000221617	0.0908835
ENSMUSG00000013275	Slc41a1	358.231	-0.0714936	0.0147241	0.617634	0.991771	-0.000433286	-0.209268
ENSMUSG00000013367	Iglon5	4.60265	1.39851	0.0148003	0.0998032	0.929705	0.000428467	1.00086
ENSMUSG00000013418	B4galnt2	12.7274	-1.01386	0.0147944	0.286566	0.991771	-0.000235493	-0.542775
ENSMUSG00000013419	Zfp651	51.5504	1.10032	0.0148223	0.0374476	0.734479	0.000824375	1.42658
ENSMUSG00000013465	Nelfb	1411.35	-0.0531442	0.0147219	0.697972	0.991771	-0.000536879	-0.156162
ENSMUSG00000013495	Tmem175	617.584	-0.33763	0.0150112	0.050297	0.815877	-0.00232686	-1.29846
ENSMUSG00000013523	Bcas1	4.99603	0.362494	0.0147916	0.657165	0.991771	0.000112234	0.182325
ENSMUSG00000013539	Tango2	446.207	-0.132415	0.014778	0.518446	0.991771	-0.00067876	-0.285297
ENSMUSG00000013584	Aldh1a2	4.15908	1.22345	0.0147938	0.305749	0.991771	0.000182351	0.514635
ENSMUSG00000013593	Ndufs2	2916.88	-0.00536506	0.0146379	0.957718	0.998988	-6.64957e-05	-0.0187622
ENSMUSG00000013622	Atraid	819.14	-0.131185	0.0147771	0.566459	0.991771	-0.000541315	-0.246832
ENSMUSG00000013629	Cad	1411.49	0.219521	0.0147899	0.740821	0.994094	7.74743e-05	0.130287
ENSMUSG00000013646	Sh3bp5l	619.6	-0.186198	0.0148278	0.286333	0.991771	-0.00132101	-0.543129
ENSMUSG00000013662	Atad1	2228.32	-0.0703556	0.0147481	0.563538	0.991771	-0.00112795	-0.249077
ENSMUSG00000013663	Pten	2693.97	-0.134867	0.014897	0.251981	0.991771	-0.00210351	-0.598631
ENSMUSG00000013698	Pea15a	12223.5	-0.229909	0.0148196	0.368533	0.991771	0.00100741	0.433524
ENSMUSG00000013701	Timm23	1935.39	0.256521	0.0148049	0.323751	0.991771	0.000839577	0.489789
ENSMUSG00000013707	Tnfaip8l2	2438.08	-0.329418	0.0147992	0.493335	0.991771	-0.000505375	-0.306858
ENSMUSG00000013736	Trnt1	740.543	0.139203	0.0147625	0.428404	0.991771	0.000653913	0.368147
ENSMUSG00000013787	Ehmt2	4506.7	-0.150373	0.0147838	0.472388	0.991771	-0.000738788	-0.325701
ENSMUSG00000013822	Elof1	920.585	0.0884036	0.0147671	0.681373	0.991771	0.000416	0.166615
ENSMUSG00000013833	Med16	996.102	0.137658	0.0149021	0.24641	0.991771	0.00211782	0.608341
ENSMUSG00000013846	St3gal1	2826.39	0.287883	0.0147916	0.449098	0.991771	0.000434487	0.347659
ENSMUSG00000013858	Tmem259	2139.78	0.0433568	0.0146754	0.679943	0.991771	0.000738206	0.167527
ENSMUSG00000013878	Rnf170	520.312	-0.0356507	0.0147122	0.78943	0.994604	-0.000426707	-0.102687
ENSMUSG00000013921	Clip3	5.96188	1.58174	0.0147978	0.0967261	0.929497	0.000347019	1.01446
ENSMUSG00000013936	Myl2	6.07111	0.105357	0.0147909	0.898113	0.995952	3.43667e-05	0.0466692
ENSMUSG00000013973	Dedd	572.141	0.0899965	0.0147701	0.704787	0.991771	0.000331101	0.151942
ENSMUSG00000013997	Nit1	505.689	-0.24094	0.0148259	0.257622	0.991771	-0.00116616	-0.589017
ENSMUSG00000014039	Prdm15	239.315	-0.158858	0.0147873	0.445431	0.991771	-0.000789731	-0.35122
ENSMUSG00000014074	Rnf168	1034.7	0.052929	0.0147726	0.845135	0.994604	0.000163576	0.0730737
ENSMUSG00000014075	Dynlt2b	201.052	-0.282843	0.0148743	0.154296	0.964926	-0.00155827	-0.811645
ENSMUSG00000014077	Chp1	3010.68	0.275889	0.0148239	0.239242	0.991771	0.00109185	0.621163
ENSMUSG00000014158	Trpv4	551.571	0.0128625	0.0147852	0.977096	0.998988	1.60711e-05	0.0100628
ENSMUSG00000014164	Klhl3	41.7357	0.486902	0.0147994	0.274637	0.991771	0.000530117	0.561242
ENSMUSG00000014177	Tvp23b	413.549	-0.287755	0.0150471	0.0660525	0.875216	-0.00252264	-1.18011
ENSMUSG00000014195	Dnajc7	2327.4	0.177954	0.0148611	0.234185	0.991771	0.00167271	0.630441
ENSMUSG00000014198	Zfp385c	5.40805	-0.822225	0.0147929	0.47227	0.991771	-0.000124569	-0.325809
ENSMUSG00000014226	Cacybp	1904.2	0.205541	0.0147911	0.441256	0.991771	0.000637733	0.355309
ENSMUSG00000014232	Cluap1	195.849	0.0401617	0.0147417	0.812299	0.994604	0.000306426	0.0902839
ENSMUSG00000014243	Zswim7	67.2764	0.0587283	0.0147759	0.842961	0.994604	0.000146657	0.0741927
ENSMUSG00000014245	Pigl	80.9241	-0.0119554	0.0147778	0.970463	0.998988	3.27492e-05	0.0130209
ENSMUSG00000014294	Ndufa2	1565.91	0.0811199	0.0147831	0.411178	0.991771	0.00176938	0.38597
ENSMUSG00000014301	Pam16	61.1606	-0.803214	0.0147961	0.294296	0.991771	-0.000328849	-0.531216
ENSMUSG00000014303	Glis2	15.8665	1.18991	0.0147952	0.213398	0.991771	0.000262892	0.670809
ENSMUSG00000014313	Cox6c	2008.72	-0.0281598	0.0146598	0.785619	0.994604	-0.000559044	-0.104788
ENSMUSG00000014329	Bicc1	7.39152	1.18666	0.0148001	0.12129	0.95145	0.000435021	0.916177
ENSMUSG00000014349	Ube2z	2995.3	0.121994	0.0147607	0.555513	0.991771	0.000313968	0.255306
ENSMUSG00000014353	Tmem87b	1575.06	-0.347415	0.0147917	0.461193	0.991771	-0.000336357	-0.336117
ENSMUSG00000014355	Anapc1	3798.07	-0.00463005	0.0147467	0.980033	0.998988	-0.000109004	-0.00875935
ENSMUSG00000014361	Mertk	2156.64	-0.592485	0.0148114	0.182718	0.98732	-0.000719207	-0.738218
ENSMUSG00000014402	Tsg101	1697	0.0215916	0.0147303	0.891299	0.995952	0.000175378	0.0499766
ENSMUSG00000014418	Hps5	1153.19	-0.111745	0.0147748	0.624514	0.991771	-0.000499037	-0.204458
ENSMUSG00000014426	Map3k4	730.402	-0.0272382	0.0150042	0.888594	0.995914	0.00224583	0.0512966
ENSMUSG00000014444	Piezo1	9285.14	0.710069	0.0153435	0.148396	0.964897	0.00330164	0.828577
ENSMUSG00000014470	Rnf166	1183.52	-0.111867	0.0147728	0.618881	0.991771	-0.000477963	-0.208393
ENSMUSG00000014496	Ankrd28	2538.07	0.605692	0.0148238	0.110495	0.937779	0.00090635	0.956657
ENSMUSG00000014498	Ankrd52	2853.27	0.29679	0.0147834	0.270063	0.991771	0.000495165	0.568535
ENSMUSG00000014503	Pkd2l2	10.7612	-1.09538	0.0148176	0.0479524	0.79538	-0.000765044	-1.31919
ENSMUSG00000014504	Srp19	659.307	0.0819687	0.0147597	0.477983	0.991771	0.00132289	0.320588
ENSMUSG00000014547	Wdfy2	5632.34	-0.0852152	0.0147821	0.799819	0.994604	-0.000252407	-0.0970081
ENSMUSG00000014550	Rbsn	1248.86	0.124057	0.0148759	0.376846	0.991771	0.00181602	0.423836
ENSMUSG00000014551	Mrps25	586.688	0.148086	0.0147813	0.601806	0.991771	0.000401402	0.220543
ENSMUSG00000014554	Dguok	364.678	-0.470471	0.014815	0.178273	0.982304	-0.000830564	-0.748915
ENSMUSG00000014592	Camta1	134.285	0.309667	0.0148362	0.185345	0.988459	0.00119978	0.73202
ENSMUSG00000014599	Csf1	363.943	0.531462	0.0147912	0.34187	0.991771	0.000241285	0.466139
ENSMUSG00000014601	Strip1	1316.07	0.378359	0.0148123	0.226603	0.991771	0.000838332	0.644734
ENSMUSG00000014602	Kif1a	27.1027	-0.0348542	0.0147889	0.954719	0.998988	-1.90507e-05	-0.0201245
ENSMUSG00000014606	Slc25a11	3051.53	-0.131124	0.0148242	0.241826	0.991771	-0.00178995	-0.616498
ENSMUSG00000014633	Cmc2	326.276	0.136035	0.0147847	0.730178	0.994094	0.000192192	0.136571
ENSMUSG00000014668	Chfr	1035.62	-0.158587	0.0147837	0.494331	0.991771	-0.000637549	-0.305982
ENSMUSG00000014686	Ceacam16	12.1972	-0.325622	0.0147909	0.633873	0.991771	-0.000150056	-0.197998
ENSMUSG00000014725	Adam28	6.32034	-0.374769	0.0147912	0.568537	0.991771	-0.000187674	-0.245241
ENSMUSG00000014748	Tex261	3771.04	-0.0199698	0.0147827	0.879379	0.995132	0.00128703	0.0558241
ENSMUSG00000014763	Fam120b	935.259	0.0282197	0.0147559	0.890389	0.995952	0.000147798	0.0504204
ENSMUSG00000014767	Tbp	531.812	0.153261	0.0148146	0.338401	0.991771	0.00129791	0.470568
ENSMUSG00000014769	Psmb1	3268.97	0.0804147	0.0147749	0.430872	0.991771	0.00165686	0.365652
ENSMUSG00000014771	Pdcd2	325.287	0.294367	0.0149376	0.101052	0.929705	0.00196758	0.995457
ENSMUSG00000014776	Nol3	7.79798	0.0544921	0.0147911	0.950596	0.998988	1.59647e-05	0.0220042
ENSMUSG00000014778	Fhod1	1099.91	0.460613	0.0148137	0.254203	0.991771	0.000774692	0.59482
ENSMUSG00000014786	Slc9a5	119.794	0.352785	0.0148048	0.27296	0.991771	0.000734187	0.563901
ENSMUSG00000014791	Elmo3	14.6124	-0.410916	0.0147933	0.407922	0.991771	-0.000363208	-0.389423
ENSMUSG00000014837	4931428F04Rik	93.6968	0.110066	0.0147898	0.8701	0.994604	4.86078e-05	0.0604306
ENSMUSG00000014846	Tppp3	9.75815	1.01109	0.0147974	0.186617	0.989841	0.000365787	0.729048
ENSMUSG00000014850	Msh3	355.585	0.00796851	0.0147758	0.979106	0.998988	2.04893e-05	0.00917028
ENSMUSG00000014856	Tmem208	518.913	0.0462457	0.0147624	0.834493	0.994604	0.000206817	0.0785773
ENSMUSG00000014859	E2f4	1127.61	0.390422	0.0148277	0.158776	0.971941	0.00104758	0.799216
ENSMUSG00000014867	Surf4	7961.73	0.0978049	0.0147704	0.47799	0.991771	0.00111419	0.320581
ENSMUSG00000014873	Surf2	374.441	0.00702645	0.0147583	0.973922	0.998988	2.72988e-05	0.0114759
ENSMUSG00000014905	Dnajb9	1023.14	-0.0979554	0.0147603	0.542702	0.991771	-0.000764372	-0.265439
ENSMUSG00000014907	Naf1	258.511	-0.0408336	0.0147749	0.884328	0.99552	-0.000210386	-0.0533868
ENSMUSG00000014932	Yes1	12.7522	-0.153355	0.0147912	0.862008	0.994604	-4.19912e-05	-0.0644888
ENSMUSG00000014956	Ppp1cb	3584.28	-0.0374209	0.0146933	0.738935	0.994094	-0.000738283	-0.131394
ENSMUSG00000014959	Gorasp2	2602.46	0.215379	0.014855	0.223187	0.991771	0.00150324	0.651331
ENSMUSG00000014980	Tsen15	288.344	-0.174507	0.0147858	0.657089	0.991771	-0.000246689	-0.182376
ENSMUSG00000015002	Efr3a	3080.6	0.0270303	0.0146342	0.774783	0.994604	0.000621071	0.11082
ENSMUSG00000015013	Trappc2l	735.855	0.0593255	0.0147324	0.670884	0.991771	0.000658212	0.173353
ENSMUSG00000015016	Acsf3	208.594	0.0352937	0.0147738	0.901686	0.996531	8.70834e-05	0.0449445
ENSMUSG00000015023	Ddx19a	1606.86	0.123612	0.0147847	0.460401	0.991771	0.000988937	0.336864
ENSMUSG00000015027	Galns	1687.4	-0.120413	0.014783	0.739783	0.994094	-0.000201558	-0.130896
ENSMUSG00000015053	Gata2	6.31043	3.39786	0.014795	0.0447975	0.774386	0.000205152	1.34875
ENSMUSG00000015083	C8g	12.7714	-0.496808	0.0147924	0.47045	0.991771	-0.000226957	-0.327486
ENSMUSG00000015087	Rabl6	1895.99	0.0528474	0.0147064	0.636531	0.991771	0.000912533	0.196181
ENSMUSG00000015092	Edf1	2160.61	0.0661171	0.0147613	0.608107	0.991771	0.00114172	0.21602
ENSMUSG00000015094	Npdc1	21.503	0.678086	0.0147967	0.268393	0.991771	0.000389528	0.571228
ENSMUSG00000015095	Fbxw5	886.405	-0.0407842	0.0147379	0.804679	0.994604	-0.000277089	-0.0943775
ENSMUSG00000015112	Slc25a13	1058.28	-0.159094	0.0147824	0.583217	0.991771	-0.000408061	-0.23417
ENSMUSG00000015120	Ube2i	3713.19	0.124168	0.0148815	0.27624	0.991771	0.00206667	0.558714
ENSMUSG00000015126	Tsr3	243.189	-0.00210772	0.0147463	0.990926	0.998988	-3.2549e-05	-0.00395868
ENSMUSG00000015127	Unkl	286.58	-0.21615	0.0147892	0.474434	0.991771	-0.000520637	-0.323824
ENSMUSG00000015133	Lrrk1	1133.47	0.302462	0.0148889	0.130529	0.959373	0.00164438	0.884292
ENSMUSG00000015134	Aldh1a3	4.6762	0.998385	0.0147932	0.386553	0.991771	0.000151535	0.412791
ENSMUSG00000015143	Actn1	3873.92	-0.0382785	0.0147813	0.916789	0.998801	-5.95892e-05	-0.0377307
ENSMUSG00000015149	Sirt2	3852.18	-0.0766577	0.0147826	0.835928	0.994604	0.000141633	0.0778309
ENSMUSG00000015165	Hnrnpl	4538.66	0.116777	0.0153663	0.575991	0.991771	0.00346467	0.239584
ENSMUSG00000015176	Nolc1	2099.62	0.597225	0.014799	0.250271	0.991771	0.000478273	0.601589
ENSMUSG00000015189	Casd1	1111.98	-0.239689	0.0149706	0.16394	0.979062	-0.00214675	-0.785314
ENSMUSG00000015202	Cnksr3	291.939	-0.786913	0.0148629	0.0304477	0.677789	-0.00126896	-1.51645
ENSMUSG00000015214	Mtmr1	986.327	0.0337154	0.0147222	0.815319	0.994604	0.000348734	0.0886723
ENSMUSG00000015217	Hmgb3	429.48	0.223442	0.0147923	0.613561	0.991771	0.000380063	0.212142
ENSMUSG00000015222	Map2	6.53089	0.0363403	0.0147915	0.970003	0.998988	9.14887e-06	0.0132269
ENSMUSG00000015224	Cyp2j9	5.19872	-1.37201	0.0148015	0.0872329	0.921505	-0.000462832	-1.05932
ENSMUSG00000015243	Abca1	5848.69	-0.290533	0.0147969	0.557639	0.991771	-0.000449658	-0.253647
ENSMUSG00000015247	Nipsnap3b	1043.6	0.0197427	0.0146755	0.862372	0.994604	0.00033438	0.0643052
ENSMUSG00000015289	Lage3	443.358	0.0804808	0.01478	0.80777	0.994604	0.000175075	0.0927123
ENSMUSG00000015290	Ubl4a	835.315	0.184696	0.0147944	0.402167	0.991771	0.000826588	0.395594
ENSMUSG00000015290	Gm44504	835.315	0.184696	0.0147944	0.402167	0.991771	0.000826588	0.395594
ENSMUSG00000015291	Gdi1	1395.74	-0.0638035	0.0147726	0.811598	0.994604	-0.000192994	-0.0906589
ENSMUSG00000015305	Sash1	8925.06	0.317919	0.0148409	0.200721	0.991771	0.00121005	0.697408
ENSMUSG00000015312	Gadd45b	292.782	-0.807545	0.0148015	0.154937	0.964926	-0.000506738	-0.809846
ENSMUSG00000015314	Slamf6	16.6786	1.07388	0.0148541	0.0157811	0.518181	0.00116913	1.80186
ENSMUSG00000015335	Zdhhc12	323.504	0.141001	0.0147887	0.521885	0.991771	0.000756403	0.282425
ENSMUSG00000015337	Endog	76.7956	0.167004	0.0147839	0.612458	0.991771	0.000331885	0.212924
ENSMUSG00000015340	Cybb	25006.5	-0.401343	0.0156586	0.0155039	0.514668	-0.00425774	-1.80956
ENSMUSG00000015341	Golga7	2553.16	-0.00309621	0.0147281	0.98425	0.998988	8.05092e-05	0.00689463
ENSMUSG00000015341	Gm6829	2553.16	-0.00309621	0.0147281	0.98425	0.998988	8.05092e-05	0.00689463
ENSMUSG00000015342	Xk	103.035	-0.477777	0.014821	0.155534	0.964926	-0.00091186	-0.808173
ENSMUSG00000015355	Cd48	3925.98	-0.290234	0.014814	0.232861	0.991771	-0.00097561	-0.632904
ENSMUSG00000015357	Clpx	886.349	-0.0394458	0.0147273	0.790145	0.994604	-0.000379663	-0.102293
ENSMUSG00000015363	Trabd	1306.77	0.0123563	0.0147439	0.945049	0.998988	0.000120566	0.0245455
ENSMUSG00000015377	Dennd6b	41.3014	-0.149175	0.0147856	0.720059	0.992727	-0.00018659	-0.142632
ENSMUSG00000015396	Cd83	2203.81	-0.685454	0.014794	0.351203	0.991771	-0.000268964	-0.454441
ENSMUSG00000015451	C4a	6.08337	-0.192338	0.0147905	0.790851	0.994604	-7.6079e-05	-0.101905
ENSMUSG00000015461	Atf6b	2031.59	0.00170628	0.014729	0.991395	0.998988	1.66645e-05	0.00375323
ENSMUSG00000015467	Egfl8	9.97868	0.820545	0.0147982	0.206997	0.991771	0.000417013	0.684036
ENSMUSG00000015474	Ppt2	1673.32	-0.0410226	0.0147658	0.864473	0.994604	-0.000104751	-0.0632488
ENSMUSG00000015476	Prrt1	8.09631	1.25297	0.0147966	0.172117	0.980418	0.000319792	0.764177
ENSMUSG00000015478	Rnf5	1186.27	-0.0474265	0.0147088	0.699286	0.991771	-0.000664435	-0.155345
ENSMUSG00000015488	Cacfd1	613.835	-0.226882	0.0148239	0.264993	0.991771	-0.00117719	-0.576765
ENSMUSG00000015501	Hivep2	671.078	0.496484	0.0147996	0.255167	0.991771	0.000539172	0.593176
ENSMUSG00000015522	Arnt	1695.23	-0.00954816	0.0147474	0.959118	0.998988	-0.000127819	-0.018128
ENSMUSG00000015533	Itga2	4.79962	-0.528865	0.0147926	0.702547	0.991771	-4.96138e-05	-0.153325
ENSMUSG00000015536	Mocs2	768.342	0.0125686	0.0147368	0.940438	0.998988	9.78634e-05	0.0266699
ENSMUSG00000015542	Nat9	282.599	-0.0234661	0.0147789	0.944165	0.998988	-4.11585e-05	-0.0249523
ENSMUSG00000015568	Lpl	37316.8	-0.807061	0.0148402	0.0654157	0.875216	-0.00104307	-1.18432
ENSMUSG00000015575	Atp6v0e	3739.27	-0.173458	0.0148261	0.350555	0.991771	-0.00126056	-0.455243
ENSMUSG00000015597	Zfp318	873.567	0.00393363	0.0147592	0.985579	0.998988	1.52923e-05	0.00630863
ENSMUSG00000015599	Ttbk1	7.58522	-0.69596	0.0147927	0.514074	0.991771	-0.000122503	-0.288975
ENSMUSG00000015605	Srf	882.858	0.313707	0.0148155	0.228329	0.991771	0.000955587	0.64144
ENSMUSG00000015647	Lama5	14.2604	1.1202	0.0147933	0.394079	0.991771	0.000128546	0.404417
ENSMUSG00000015653	Steap2	4.66271	2.31953	0.0147953	0.101466	0.929705	0.00022941	0.993681
ENSMUSG00000015656	Hspa8	45518.1	0.228971	0.0147884	0.606704	0.991771	0.000255274	0.217023
ENSMUSG00000015659	Serac1	253.406	-0.215609	0.014789	0.469526	0.991771	-0.000526558	-0.32834
ENSMUSG00000015668	Pdzd11	637.185	0.18109	0.0148099	0.334971	0.991771	0.0011156	0.474992
ENSMUSG00000015671	Psma2	2513.01	0.248472	0.0148039	0.186441	0.989841	0.00105785	0.729459
ENSMUSG00000015672	Mrpl32	493.352	0.20525	0.0148702	0.21238	0.991771	0.00165096	0.672887
ENSMUSG00000015697	Setdb1	1589.05	-0.118864	0.0148058	0.37372	0.991771	-0.00143616	-0.427454
ENSMUSG00000015702	Anxa9	137.892	-0.107119	0.014782	0.762345	0.99456	-0.000179611	-0.117848
ENSMUSG00000015709	Arnt2	10.3841	-1.05004	0.014806	0.0921076	0.925477	-0.000576716	-1.0357
ENSMUSG00000015711	Prune1	827.126	0.135008	0.0147858	0.758474	0.99456	0.000139552	0.120059
ENSMUSG00000015714	Cers2	6263.58	0.180676	0.0147884	0.45297	0.991771	0.000675911	0.343931
ENSMUSG00000015733	Capza2	9576.62	0.135151	0.0147631	0.543925	0.991771	0.00022407	0.264461
ENSMUSG00000015745	Plekho1	4964.49	-0.147428	0.0147862	0.449305	0.991771	-0.000841055	-0.347458
ENSMUSG00000015747	Vps45	566.251	-0.279044	0.0148982	0.149186	0.964897	-0.00171688	-0.826272
ENSMUSG00000015748	Prpf3	802.363	0.250886	0.0148462	0.302325	0.991771	0.00126266	0.519526
ENSMUSG00000015749	Anp32e	3321.9	0.291045	0.0147981	0.35095	0.991771	0.000651076	0.454755
ENSMUSG00000015750	Aph1a	3651.95	0.00846527	0.0147494	0.963944	0.998988	0.000204458	0.0159483
ENSMUSG00000015755	Tab2	5234.83	0.207011	0.0152422	0.0747125	0.890337	0.00337074	1.12661
ENSMUSG00000015757	Ppil4	971.596	0.178695	0.0148204	0.308142	0.991771	0.00126031	0.511249
ENSMUSG00000015759	Cnih1	2017.75	0.0362384	0.0147653	0.878136	0.995132	0.000137331	0.0564381
ENSMUSG00000015766	Eps8	1268.7	1.38042	0.0148152	0.0242482	0.618522	0.000710735	1.61532
ENSMUSG00000015776	Med22	1797.86	-0.0827904	0.014759	0.631558	0.991771	-0.000629612	-0.199587
ENSMUSG00000015790	Surf1	602.977	-0.261814	0.0148041	0.315635	0.991771	-0.000827629	-0.500815
ENSMUSG00000015804	Med28	1508.72	0.026677	0.014691	0.824971	0.994604	0.000396145	0.0835615
ENSMUSG00000015806	Qdpr	1866.93	-0.212195	0.0149219	0.162811	0.976339	-0.00199076	-0.788317
ENSMUSG00000015812	Gnrh1	3.72391	-0.112852	0.014791	0.894298	0.995952	-3.34001e-05	-0.0485177
ENSMUSG00000015837	Sqstm1	13314.8	0.207555	0.0147974	0.445154	0.991771	0.000718323	0.35149
ENSMUSG00000015839	Nfe2l2	8271.07	-0.344166	0.0148207	0.210725	0.991771	-0.000983339	-0.676284
ENSMUSG00000015846	Rxra	2222.24	-0.0331327	0.0166811	0.864555	0.994604	0.00606191	0.0632071
ENSMUSG00000015850	Adamtsl4	44.5577	0.281596	0.014791	0.70483	0.991771	0.00011175	0.151915
ENSMUSG00000015852	Fcrls	19616.8	0.861417	0.0148445	0.0828079	0.912386	0.00106602	1.08193
ENSMUSG00000015854	Cd5l	2799.58	-0.124537	0.0147917	0.855199	0.994604	0.000197916	0.067933
ENSMUSG00000015869	Prpsap1	691.112	-0.0420766	0.0147741	0.87307	0.994694	-0.000289783	-0.058951
ENSMUSG00000015880	Ncapg	1134.86	0.168566	0.0147866	0.692759	0.991771	0.00020953	0.159418
ENSMUSG00000015882	Lcorl	799.99	-0.312164	0.0151351	0.0437835	0.769359	-0.00285102	-1.35869
ENSMUSG00000015882	Gm3414	799.99	-0.312164	0.0151351	0.0437835	0.769359	-0.00285102	-1.35869
ENSMUSG00000015889	Lta4h	1641.16	-0.122469	0.0147949	0.39082	0.991771	-0.00127247	-0.408023
ENSMUSG00000015932	Dstn	3769.7	0.0729097	0.014744	0.609793	0.991771	0.00076979	0.214817
ENSMUSG00000015937	Macroh2a1	3404.71	0.313806	0.0148673	0.152369	0.964926	0.00146235	0.817104
ENSMUSG00000015942	Gtf2ird2	216.236	-0.376548	0.0148263	0.180791	0.985057	-0.00102896	-0.742823
ENSMUSG00000015943	Bola1	204.553	-0.0950721	0.0147715	0.701841	0.991771	-0.000298564	-0.153761
ENSMUSG00000015944	Castor2	1277.77	-0.139797	0.0148295	0.318033	0.991771	-0.00154126	-0.497528
ENSMUSG00000015947	Fcgr1	2814.38	0.765011	0.014861	0.0322637	0.697403	0.00125701	1.49129
ENSMUSG00000015950	Ncf1	10181.1	0.042872	0.0166719	0.781708	0.994604	-0.00610194	-0.106955
ENSMUSG00000015961	Adss	2744.21	0.256599	0.0148123	0.244841	0.991771	0.00101864	0.611115
ENSMUSG00000015968	Cacna1d	364.125	0.396758	0.014907	0.078759	0.901504	0.0016983	1.1037
ENSMUSG00000015971	Actr8	764.118	-0.122518	0.0147768	0.499111	0.991771	-0.000807157	-0.301803
ENSMUSG00000015980	Lrrc27	581.248	-0.160258	0.0147871	0.73266	0.994094	-0.000156099	-0.135098
ENSMUSG00000015981	Stk32c	9.2452	0.544728	0.0147962	0.311214	0.991771	0.000412932	0.506941
ENSMUSG00000015994	Fnta	1314.51	0.114867	0.0148589	0.305951	0.991771	0.00197513	0.514349
ENSMUSG00000016018	Mtrex	1802.95	0.0490954	0.0147551	0.788916	0.994604	0.00044305	0.102969
ENSMUSG00000016087	Fli1	2505.73	0.0768334	0.0147754	0.786729	0.994604	0.000209811	0.104175
ENSMUSG00000016128	Stard13	704.968	0.867905	0.0148352	0.0437227	0.769359	0.000995951	1.35929
ENSMUSG00000016181	Utp25	525.319	0.056183	0.0147783	0.861137	0.994604	0.000123369	0.064928
ENSMUSG00000016206	H2-M3	460.197	-0.102095	0.0147687	0.619506	0.991771	-0.000520383	-0.207954
ENSMUSG00000016239	Lonrf3	1438.66	-0.0607055	0.0147657	0.791593	0.994604	-0.000244921	-0.101498
ENSMUSG00000016252	Atp5e	1931.9	0.00860796	0.0146697	0.939472	0.998988	0.000132169	0.0271159
ENSMUSG00000016253	Nelfcd	721.146	0.0378827	0.014768	0.878774	0.995132	0.000135519	0.056123
ENSMUSG00000016256	Ctsz	24231.4	-0.177038	0.0148368	0.321594	0.991771	-0.00137014	-0.492692
ENSMUSG00000016257	Prelid3b	1420.54	0.314608	0.0147925	0.445219	0.991771	0.000415368	0.351427
ENSMUSG00000016308	Ube2a	1073.48	0.231476	0.0148316	0.248646	0.991771	0.00124977	0.604418
ENSMUSG00000016319	Slc25a5	7909.66	0.0736125	0.0147833	0.790878	0.994604	0.00046847	0.10189
ENSMUSG00000016344	Ppdpf	449.087	-0.0470695	0.0147475	0.787003	0.994604	-0.000386166	-0.104024
ENSMUSG00000016349	Eef1a2	26.2272	0.185194	0.0147896	0.767592	0.994604	0.000103824	0.11487
ENSMUSG00000016356	Col20a1	88.7188	0.141875	0.0147854	0.730655	0.994094	0.000183656	0.136288
ENSMUSG00000016382	Pls3	213.073	1.06123	0.0148103	0.0699734	0.881937	0.000648749	1.15507
ENSMUSG00000016409	Nkap	788.893	-0.0866115	0.014767	0.69998	0.991771	-0.000337923	-0.154914
ENSMUSG00000016427	Ndufa1	678.798	-0.0702198	0.0147455	0.648417	0.991771	-0.000635248	-0.188146
ENSMUSG00000016477	E2f3	800.75	0.180287	0.0147864	0.478024	0.991771	0.000601009	0.32055
ENSMUSG00000016481	Cr1l	1830.34	-0.105469	0.0149462	0.249914	0.991771	-0.00264363	-0.602209
ENSMUSG00000016487	Ppfibp1	2017.35	-0.0672136	0.01477	0.78804	0.994604	-0.000227147	-0.103452
ENSMUSG00000016493	Cd46	5.42715	-0.452941	0.0147922	0.654035	0.991771	-9.07822e-05	-0.184399
ENSMUSG00000016494	Cd34	119.524	2.07404	0.958365	0.00221995	0.21495	1.42047	2.65366
ENSMUSG00000016495	Plgrkt	721.999	-0.440226	0.0148062	0.232999	0.991771	-0.00069861	-0.632647
ENSMUSG00000016496	Cd274	376.478	-1.05634	0.0150492	0.000674448	0.116535	-0.00231382	-3.17105
ENSMUSG00000016503	Gtf3a	834.448	-0.0486667	0.0147673	0.84322	0.994604	-0.000123318	-0.0740591
ENSMUSG00000016510	Mtif3	360.045	0.11783	0.0147736	0.563462	0.991771	0.000616844	0.249136
ENSMUSG00000016520	Lnx2	441.864	0.117875	0.0147802	0.497825	0.991771	0.000897464	0.302923
ENSMUSG00000016526	Dyrk3	93.3485	0.49971	0.0147996	0.295819	0.991771	0.000514168	0.528975
ENSMUSG00000016528	Mapkapk2	6448.41	0.242006	0.014923	0.141761	0.964897	0.00194228	0.848445
ENSMUSG00000016529	Il10	38.571	0.802862	0.0147951	0.288279	0.991771	0.000300398	0.540187
ENSMUSG00000016534	Lamp2	20216.7	-0.0672678	0.0147769	0.824778	0.994604	-0.000155095	-0.0836632
ENSMUSG00000016541	Atxn10	2483.94	-0.158946	0.0159331	0.0532568	0.833757	-0.00525725	-1.27363
ENSMUSG00000016552	Foxred2	579.4	-0.256052	0.0147956	0.36748	0.991771	-0.000666177	-0.434766
ENSMUSG00000016554	Eif3d	3435.18	0.194087	0.0147815	0.376972	0.991771	0.000655974	0.42369
ENSMUSG00000016559	H3f3b	11873.4	0.455177	0.0153461	0.118327	0.949896	0.0033517	0.926916
ENSMUSG00000016619	Nup50	1994.43	0.0450532	0.0147099	0.718897	0.992727	0.0006192	0.143333
ENSMUSG00000016624	Phf21b	4.26055	0.825536	0.0147945	0.306547	0.991771	0.000275155	0.513502
ENSMUSG00000016637	Ift27	311.204	0.0460932	0.0147658	0.843309	0.994604	0.000215039	0.0740135
ENSMUSG00000016664	Pacsin2	4120.13	0.424558	0.014833	0.147618	0.964897	0.0010763	0.830861
ENSMUSG00000016756	Cmah	406.943	-0.314024	0.0147905	0.594224	0.991771	-0.000195509	-0.22605
ENSMUSG00000016757	Ttll12	946.866	0.168262	0.0147843	0.619015	0.991771	0.00032136	0.208299
ENSMUSG00000016758	Bik	16.179	0.604594	0.0147985	0.257432	0.991771	0.000465376	0.589337
ENSMUSG00000016831	Tox4	2528.4	-0.0788997	0.0147353	0.593468	0.991771	-0.000559774	-0.226602
ENSMUSG00000016833	Mrps18c	631.182	0.0712348	0.0147379	0.558487	0.991771	0.00103284	0.252987
ENSMUSG00000016918	Sulf1	12.9779	1.47391	0.0147972	0.126427	0.955395	0.000328537	0.898161
ENSMUSG00000016921	Srsf6	2960.34	0.297632	0.0148025	0.334158	0.991771	0.00072141	0.476049
ENSMUSG00000016933	Plcg1	445.403	-0.0485999	0.0147506	0.791317	0.994604	-0.000320652	-0.101649
ENSMUSG00000016940	Kctd2	610.937	-0.123437	0.0148131	0.35717	0.991771	-0.001482	-0.447125
ENSMUSG00000016946	Kctd5	656.078	0.442564	0.014927	0.0555968	0.841253	0.00180211	1.25495
ENSMUSG00000016984	Etaa1	465.298	-0.198926	0.0147863	0.550536	0.991771	-0.000387087	-0.259214
ENSMUSG00000017009	Sdc4	4545.23	0.128335	0.0147822	0.704065	0.991771	0.000247199	0.152388
ENSMUSG00000017057	Il13ra1	362.512	0.00595304	0.0147752	0.983708	0.998988	0.00013877	0.00713385
ENSMUSG00000017119	Nbr1	3332.09	-0.564604	0.0179382	0.110822	0.937779	-0.0076051	-0.955375
ENSMUSG00000017132	Cyth1	1972.63	0.971556	0.0148604	0.0507449	0.818346	0.00120327	1.29461
ENSMUSG00000017144	Rnd3	602.865	0.465731	0.0147918	0.397989	0.991771	0.000272859	0.400129
ENSMUSG00000017146	Brca1	1055.69	0.0420611	0.0147883	0.941538	0.998988	2.86395e-05	0.0261622
ENSMUSG00000017167	Cntnap1	47.752	-0.387149	0.0148124	0.222668	0.991771	-0.00083694	-0.652343
ENSMUSG00000017176	Nt5c3b	354.634	0.154664	0.0147836	0.650676	0.991771	0.000290226	0.186635
ENSMUSG00000017188	Coa3	904.85	0.258819	0.0149338	0.133651	0.962204	0.00196919	0.874029
ENSMUSG00000017210	Med24	1076.17	-0.0476253	0.0147631	0.761784	0.99456	-0.000837221	-0.118168
ENSMUSG00000017221	Psmd3	2320.85	0.288113	0.0148099	0.272867	0.991771	0.000891065	0.564049
ENSMUSG00000017264	Exosc10	1775.57	0.269052	0.0147824	0.254288	0.991771	0.000597432	0.594675
ENSMUSG00000017286	Glod4	1179.03	-0.115717	0.0149329	0.28255	0.991771	-0.00237077	-0.548905
ENSMUSG00000017288	Vps53	1287.09	0.0371093	0.0147177	0.7866	0.994604	0.000445667	0.104246
ENSMUSG00000017291	Taok1	2868.03	0.0976797	0.0147642	0.570604	0.991771	0.000710365	0.243665
ENSMUSG00000017299	Dnttip1	553.599	0.0897548	0.0147673	0.676174	0.991771	0.000423242	0.169942
ENSMUSG00000017307	Acot8	231.67	0.0874729	0.0147675	0.689788	0.991771	0.000396327	0.161284
ENSMUSG00000017309	Cd300lg	29.7069	1.47906	0.0147988	0.0979304	0.929602	0.000377855	1.00908
ENSMUSG00000017314	Mpp2	4.38919	0.737952	0.0147935	0.387731	0.991771	0.000219855	0.41147
ENSMUSG00000017376	Nlk	635.835	-0.0284787	0.0149002	0.869985	0.994604	-0.00178768	-0.0604882
ENSMUSG00000017386	Traf4	26.5108	1.14261	0.0148355	0.0218405	0.59429	0.000979404	1.66074
ENSMUSG00000017390	Aldoc	541.149	-0.641237	0.0150725	0.00674676	0.374729	-0.00246515	-2.1709
ENSMUSG00000017400	Stac2	581.215	-1.57175	0.419337	4.07643e-05	0.0159906	-1.35303	-4.38972
ENSMUSG00000017404	Rpl19	15977.4	0.152472	0.0148366	0.179759	0.984136	0.00183861	0.745309
ENSMUSG00000017405	Nek8	83.1689	0.228606	0.0147887	0.608892	0.991771	0.000266274	0.21546
ENSMUSG00000017412	Cacnb4	7.28186	-2.10971	0.0147968	0.0764856	0.89381	-0.000296721	-1.11642
ENSMUSG00000017417	Plxdc1	1270.69	-0.0726761	0.015501	0.78727	0.994604	0.00377883	0.103876
ENSMUSG00000017418	Arl5b	487.878	-0.00221461	0.0147728	0.993717	0.998988	-8.33645e-06	-0.00273713
ENSMUSG00000017421	Zfp207	3012.87	-0.0423937	0.014749	0.818632	0.994604	-0.000240598	-0.0869111
ENSMUSG00000017428	Psmd11	1776.84	0.178779	0.0147822	0.428173	0.991771	0.00064186	0.368381
ENSMUSG00000017466	Timp2	8107.48	-0.207214	0.0147874	0.500033	0.991771	-0.000473632	-0.301001
ENSMUSG00000017478	Zc3h18	2086.64	0.299817	0.0148301	0.210472	0.991771	0.00113635	0.676806
ENSMUSG00000017485	Top2b	2679.22	-0.0549751	0.0147028	0.59318	0.991771	-0.00110842	-0.226813
ENSMUSG00000017493	Igfbp4	10081.7	0.119508	0.0147831	0.662483	0.991771	-0.000475229	-0.178825
ENSMUSG00000017499	Cdc6	679.331	0.126655	0.014791	0.879995	0.995484	4.18516e-05	0.0555197
ENSMUSG00000017548	Suz12	2748.7	0.0474412	0.0147693	0.848763	0.994604	0.000208365	0.0712136
ENSMUSG00000017550	Atad5	658.597	0.234747	0.014789	0.688885	0.991771	9.92554e-05	0.161853
ENSMUSG00000017561	Crlf3	1675.63	-0.0572582	0.0147383	0.708763	0.992727	-0.000520077	-0.149499
ENSMUSG00000017607	Tns4	77.5564	0.160507	0.0147879	0.751369	0.99456	0.000138679	0.124147
ENSMUSG00000017615	Tnfaip1	1985.16	0.16361	0.0147949	0.398056	0.991771	0.000943993	0.400055
ENSMUSG00000017631	Abr	7257.88	-0.05881	0.0147336	0.680928	0.991771	-0.000617196	-0.166899
ENSMUSG00000017652	Cd40	282.642	0.630511	0.0148597	0.0547695	0.839467	0.00126766	1.26146
ENSMUSG00000017664	Slc35c2	1577.95	0.087166	0.0147684	0.697966	0.991771	0.000376696	0.156166
ENSMUSG00000017667	Zfp334	30.2929	0.553225	0.0148345	0.102311	0.932169	0.00104747	0.990077
ENSMUSG00000017670	Elmo2	1925.5	-0.0701033	0.0147787	0.830694	0.994604	-9.38522e-05	-0.080559
ENSMUSG00000017677	Wsb1	3083.05	0.0236097	0.0147572	0.900745	0.996449	0.00042317	0.0453981
ENSMUSG00000017679	Ttpal	862.542	0.105892	0.0147833	0.756432	0.99456	0.000275819	0.12123
ENSMUSG00000017686	Rhot1	1231.45	-0.0117109	0.0147427	0.947599	0.998988	-7.1148e-05	-0.0233752
ENSMUSG00000017697	Ada	100.774	0.247868	0.0147895	0.491818	0.991771	0.000415354	0.308195
ENSMUSG00000017707	Serinc3	30571.1	0.279151	0.0147925	0.426536	0.991771	0.000494957	0.370044
ENSMUSG00000017713	Tha1	93.8423	-0.838442	0.0148205	0.0713689	0.882262	-0.000824348	-1.14649
ENSMUSG00000017715	Pgs1	1499.76	0.505307	0.0148575	0.0981068	0.929705	0.00126951	1.0083
ENSMUSG00000017716	Birc5	1715.91	0.248897	0.0147901	0.4757	0.991771	0.000446783	0.322666
ENSMUSG00000017718	Afmid	70.4972	-0.202962	0.0147964	0.383252	0.991771	-0.000810165	-0.416516
ENSMUSG00000017721	Pigt	2476.89	0.134183	0.0150517	0.182616	0.98732	0.00290233	0.738462
ENSMUSG00000017724	Etv4	6.88025	1.34166	0.0147939	0.288306	0.991771	0.000176085	0.540146
ENSMUSG00000017734	Dbndd2	335.969	-0.294402	0.0147972	0.353796	0.991771	-0.000629424	-0.451247
ENSMUSG00000017737	Mmp9	415.718	-0.555173	0.0147941	0.368917	0.991771	-0.000313899	-0.433071
ENSMUSG00000017740	Slc12a5	10.6384	0.394655	0.0147916	0.614948	0.991771	0.000138655	0.211161
ENSMUSG00000017747	Ghdc	469.721	-0.0708299	0.0152036	0.56019	0.991771	-0.00322236	-0.251665
ENSMUSG00000017754	Pltp	13834.5	0.0708091	0.0147961	0.891434	0.995952	-0.000415315	-0.049911
ENSMUSG00000017756	Slc12a7	1979.05	0.253797	0.0148398	0.240151	0.991771	0.00127103	0.619516
ENSMUSG00000017760	Ctsa	25288.4	-0.216033	0.0148938	0.180438	0.98491	-0.00180117	-0.743672
ENSMUSG00000017764	Zswim1	231.262	0.25916	0.0148073	0.309708	0.991771	0.000878225	0.509047
ENSMUSG00000017765	Slc12a4	2003.06	0.355585	0.014795	0.399048	0.991771	0.000464405	0.398975
ENSMUSG00000017774	Myo1c	6692.88	0.264647	0.0148224	0.2498	0.991771	0.00108862	0.602408
ENSMUSG00000017776	Crk	3422.68	0.183916	0.0148032	0.357206	0.991771	0.0010023	0.447082
ENSMUSG00000017778	Cox7c	1643.07	0.104192	0.0147686	0.622268	0.991771	0.000472528	0.206023
ENSMUSG00000017781	Pitpna	12995.1	0.302019	0.0148632	0.156209	0.966829	0.0014482	0.806295
ENSMUSG00000017801	Mlx	894.84	0.10829	0.0147687	0.531944	0.991771	0.000763049	0.274134
ENSMUSG00000017802	Retreg3	2304.08	-0.292641	0.0148	0.329863	0.991771	-0.000699343	-0.481666
ENSMUSG00000017830	Dhx58	906.126	0.431261	0.0148026	0.296523	0.991771	0.000609436	0.527942
ENSMUSG00000017831	Rab5a	1873.65	-0.059609	0.0174005	0.739327	0.994094	-0.00705234	-0.131163
ENSMUSG00000017837	Nkiras2	2292.37	-0.145423	0.0147806	0.613562	0.991771	-0.000368193	-0.212142
ENSMUSG00000017843	Ppp2r5c	4558.28	0.0309411	0.0147088	0.815084	0.994604	0.000381658	0.0887976
ENSMUSG00000017858	Ift52	984.288	-0.159721	0.0148445	0.267023	0.991771	-0.00160689	-0.573452
ENSMUSG00000017861	Mybl2	747.582	0.298084	0.0147914	0.726226	0.994094	8.88844e-05	0.138928
ENSMUSG00000017929	B4galt5	4613.02	0.710049	0.0148253	0.0885308	0.921505	0.000901145	1.05291
ENSMUSG00000017943	Gdap1l1	27.6238	0.309824	0.0147916	0.453529	0.991771	0.000392571	0.343395
ENSMUSG00000017999	Ddx27	1046.9	0.381285	0.014798	0.325586	0.991771	0.000553143	0.487334
ENSMUSG00000018001	Cyth3	1178.8	-0.139566	0.0147831	0.680749	0.991771	-0.000280167	-0.167013
ENSMUSG00000018008	Cyth4	14375.7	0.373618	0.0147725	0.174876	0.982304	5.64346e-05	0.757271
ENSMUSG00000018012	Rac3	179.648	0.0982047	0.0147855	0.822886	0.994604	0.000112861	0.0846601
ENSMUSG00000018040	Rrp7a	2396.94	0.229853	0.0148114	0.303801	0.991771	0.00100141	0.517411
ENSMUSG00000018042	Cyb5r3	4588.02	0.100465	0.0147699	0.687073	0.991771	0.000229017	0.162997
ENSMUSG00000018068	Ints2	625.077	0.135866	0.014778	0.551864	0.991771	0.000560233	0.258168
ENSMUSG00000018076	Med13l	2232.43	0.382835	0.0148075	0.248243	0.991771	0.000756486	0.605123
ENSMUSG00000018102	H2bc4	561.686	0.144332	0.0147834	0.674923	0.991771	0.000269178	0.170746
ENSMUSG00000018143	Mafk	1010.13	-0.219002	0.0147923	0.421308	0.991771	-0.000642619	-0.375401
ENSMUSG00000018160	Med1	1267.94	0.058742	0.0147349	0.682581	0.991771	0.000626304	0.165846
ENSMUSG00000018166	Erbb3	209.818	-0.255496	0.0148117	0.280228	0.991771	-0.000969524	-0.552488
ENSMUSG00000018167	Stard3	1241.11	-0.00309752	0.0147366	0.985347	0.998988	-1.10141e-05	-0.00641097
ENSMUSG00000018169	Mfng	349.783	0.478934	0.0148352	0.0944785	0.929497	0.00110348	1.02467
ENSMUSG00000018171	Vmp1	2113.94	-0.00147105	0.014751	0.993992	0.998988	-3.45476e-06	-0.00261697
ENSMUSG00000018189	Uchl5	981.949	0.266439	0.0147898	0.542497	0.991771	0.000314104	0.265603
ENSMUSG00000018196	Glrx2	499.477	-0.0296195	0.014767	0.9039	0.9968	-0.000104736	-0.0438795
ENSMUSG00000018199	Ro60	869.563	-0.271158	0.0148587	0.178746	0.982304	-0.00144614	-0.747763
ENSMUSG00000018209	Stk4	4755.45	-0.107399	0.0147721	0.481122	0.991771	-0.000981573	-0.317745
ENSMUSG00000018217	Pmp22	12430.6	-0.0659902	0.0154862	0.827679	0.994604	-0.00372679	-0.0821381
ENSMUSG00000018238	Gdf9	16.5449	0.515143	0.0147934	0.396727	0.991771	0.000293908	0.401508
ENSMUSG00000018239	Zcchc10	248.979	0.364467	0.0148347	0.166932	0.979062	0.00113227	0.777461
ENSMUSG00000018286	Psmb6	3575.09	-0.0455125	0.0147348	0.769571	0.994604	-0.000405837	-0.113751
ENSMUSG00000018287	Spag7	1040.92	-0.0196664	0.0146345	0.841727	0.994604	-0.000333659	-0.0748289
ENSMUSG00000018293	Pfn1	17342.1	0.276312	0.0147934	0.410201	0.991771	0.000535849	0.387003
ENSMUSG00000018322	Tomm34	970.869	0.0825852	0.0147661	0.703149	0.991771	0.000379408	0.152953
ENSMUSG00000018326	Ywhab	8218.78	0.0718603	0.0147429	0.657904	0.991771	0.000464317	0.181837
ENSMUSG00000018334	Ksr1	265.635	-0.170294	0.014787	0.579421	0.991771	-0.00046368	-0.237006
ENSMUSG00000018339	Gpx3	1221.67	-1.27479	0.0148144	0.0380731	0.737018	-0.000700124	-1.41938
ENSMUSG00000018340	Anxa6	7652.04	-0.0155724	0.0147874	0.967605	0.998988	0.000320231	0.0143021
ENSMUSG00000018341	Il12rb2	650.369	-0.839161	0.243477	0.000122237	0.0377478	-0.702709	-3.9128
ENSMUSG00000018347	Zkscan6	304.299	-0.100693	0.0147738	0.698493	0.991771	-0.000302827	-0.155838
ENSMUSG00000018362	Kpna2	2656.84	0.361258	0.0147916	0.493258	0.991771	0.000284356	0.306926
ENSMUSG00000018363	Smurf2	1329.03	0.165421	0.0148231	0.309877	0.991771	0.00134574	0.508811
ENSMUSG00000018372	Cep95	185.045	-0.0993439	0.0147753	0.706857	0.992643	-0.000322324	-0.150669
ENSMUSG00000018377	Vezf1	1480.65	0.0950968	0.0147653	0.620025	0.991771	0.000562398	0.207591
ENSMUSG00000018378	2210416O15Rik	345.147	0.0469755	0.0147803	0.893984	0.995952	4.85991e-05	0.0486701
ENSMUSG00000018378	Cuedc1	345.147	0.0469755	0.0147803	0.893984	0.995952	4.85991e-05	0.0486701
ENSMUSG00000018379	Srsf1	4582.02	0.13823	0.0147823	0.632993	0.991771	0.000406711	0.198601
ENSMUSG00000018381	Abi3	537.623	0.0445735	0.0147326	0.765642	0.99456	0.000476563	0.115974
ENSMUSG00000018395	Kif3a	3749	-0.580289	0.0147933	0.403671	0.991771	-0.000256004	-0.393972
ENSMUSG00000018398	Septin8	3131.41	-0.152297	0.0147855	0.669392	0.991771	-0.000315404	-0.174319
ENSMUSG00000018401	Mtmr4	903.951	-0.325854	0.0147926	0.412993	0.991771	-0.00043164	-0.384058
ENSMUSG00000018405	Mrm1	233.14	-0.0127278	0.0147814	0.972453	0.998988	-3.7074e-05	-0.0121315
ENSMUSG00000018412	Kansl1	2165.09	-0.233921	0.0148447	0.222589	0.991771	-0.00137764	-0.652496
ENSMUSG00000018415	Gid4	995.81	0.170154	0.0147839	0.561316	0.991771	0.000432904	0.250793
ENSMUSG00000018417	Myo1b	289.563	-0.428188	0.0147982	0.302196	0.991771	-0.000531129	-0.519712
ENSMUSG00000018425	Dhx40	696.703	-0.184718	0.0147859	0.492757	0.991771	-0.000543647	-0.307367
ENSMUSG00000018427	Ypel2	279.008	-1.49217	0.0148008	0.0744325	0.889022	-0.000431228	-1.12824
ENSMUSG00000018428	Akap1	476.778	0.180697	0.0147851	0.592841	0.991771	0.000345823	0.227061
ENSMUSG00000018433	Nol11	925.766	0.373371	0.0148035	0.276616	0.991771	0.00068807	0.558123
ENSMUSG00000018442	Derl2	1382.51	-0.0599667	0.0147594	0.761724	0.99456	-0.000383607	-0.118202
ENSMUSG00000018446	C1qbp	1643.28	0.169766	0.0147858	0.653958	0.991771	0.000275459	0.18445
ENSMUSG00000018449	Rpain	339.391	-0.504336	0.0148209	0.146666	0.964897	-0.000898969	-0.833669
ENSMUSG00000018459	Slc13a3	62.1368	0.653804	0.0148248	0.0942805	0.929497	0.000911399	1.02558
ENSMUSG00000018470	Kcnab3	12.428	1.08801	0.0148558	0.0159054	0.518767	0.00118424	1.79845
ENSMUSG00000018474	Chd3	4750.9	-0.243039	0.014795	0.372571	0.991771	-0.000682674	-0.428792
ENSMUSG00000018476	Kdm6b	305.741	1.49839	0.0148233	0.0138118	0.491054	0.000814909	1.85975
ENSMUSG00000018481	Appbp2	1424.35	0.0788188	0.0147688	0.739673	0.994094	0.000295849	0.13096
ENSMUSG00000018501	Ncor1	4990.65	-0.0873541	0.0147165	0.488787	0.991771	-0.000692603	-0.31088
ENSMUSG00000018507	Trpv2	4163.22	-0.290789	0.0149265	0.110533	0.937779	-0.00190183	-0.956508
ENSMUSG00000018509	Cenpv	81.1833	-0.111493	0.014778	0.694951	0.991771	-0.000309957	-0.158046
ENSMUSG00000018537	Pcgf2	179.822	0.587971	0.0151596	0.0059298	0.366235	0.00281564	2.22696
ENSMUSG00000018541	Cwc25	746.002	0.100807	0.0148522	0.460894	0.991771	0.00171142	0.336399
ENSMUSG00000018547	Pip4k2b	2807.99	0.410007	0.0148288	0.161488	0.975278	0.00103742	0.791859
ENSMUSG00000018548	Trim37	1232.39	-0.277283	0.0147941	0.445119	0.991771	-0.000506869	-0.351524
ENSMUSG00000018559	Ctdnep1	2414.8	0.0343589	0.0146781	0.752941	0.99456	0.000619792	0.123239
ENSMUSG00000018565	Elp5	925.483	0.0992094	0.0147663	0.59745	0.991771	0.000612236	0.223698
ENSMUSG00000018567	Gabarap	11477	-0.0776444	0.0147765	0.792355	0.994604	-0.000190852	-0.10108
ENSMUSG00000018570	2810408A11Rik	4.40337	-0.432997	0.014792	0.635208	0.991771	-0.00010627	-0.197084
ENSMUSG00000018572	Phf23	1970.11	0.10575	0.0147675	0.614767	0.991771	0.000458544	0.21129
ENSMUSG00000018574	Acadvl	1245.17	0.0162993	0.0146605	0.880059	0.995484	0.000287382	0.055488
ENSMUSG00000018583	G3bp1	5011.41	0.204903	0.0147878	0.493244	0.991771	0.000500293	0.306938
ENSMUSG00000018585	Atox1	1462.8	-0.0116879	0.0147574	0.956006	0.998988	-5.23978e-05	-0.0195393
ENSMUSG00000018593	Sparc	227.907	1.62267	0.0148066	0.0376513	0.735492	0.000552261	1.42422
ENSMUSG00000018599	Mief2	217.966	0.344293	0.014826	0.197738	0.991771	0.00104717	0.70391
ENSMUSG00000018648	Dusp14	3.97657	2.33859	0.0147986	0.0473861	0.792353	0.000357438	1.32435
ENSMUSG00000018651	Tada2a	220.114	-0.32191	0.0148103	0.261233	0.991771	-0.000853655	-0.582971
ENSMUSG00000018654	Ikzf1	2832.99	0.203896	0.0148452	0.246416	0.991771	0.00144106	0.608331
ENSMUSG00000018659	Pnpo	598.06	-0.142517	0.0148864	0.251827	0.991771	-0.00199124	-0.598898
ENSMUSG00000018661	Cog1	910.678	0.101951	0.0147633	0.558514	0.991771	0.000679796	0.252966
ENSMUSG00000018666	Cbx1	1036.44	0.0699367	0.0147781	0.824279	0.994604	0.000155577	0.0839256
ENSMUSG00000018669	Cdk5rap3	634.02	0.119378	0.0147798	0.577872	0.991771	0.000656028	0.238169
ENSMUSG00000018672	Copz2	261.722	-0.0651808	0.014782	0.860127	0.994604	-0.000104294	-0.0654372
ENSMUSG00000018677	Slc25a39	2977.4	0.0817775	0.0147959	0.647428	0.991771	-0.00103072	-0.188808
ENSMUSG00000018678	Sp2	761.21	0.134655	0.0147872	0.436474	0.991771	0.00097686	0.360042
ENSMUSG00000018697	Aatf	504.785	0.201211	0.0147865	0.485323	0.991771	0.000500795	0.313969
ENSMUSG00000018707	Dync1h1	13831	0.0591862	0.0147451	0.616116	0.991771	0.00116304	0.210337
ENSMUSG00000018733	Pex12	242.774	0.180268	0.0147846	0.550338	0.991771	0.000423428	0.25937
ENSMUSG00000018736	Ndel1	2279.94	0.542598	0.0148555	0.0892465	0.921505	0.00124185	1.04941
ENSMUSG00000018740	Slc25a35	63.5683	-0.54753	0.0148282	0.115508	0.946095	-0.000977524	-0.937389
ENSMUSG00000018750	Zbtb4	1692.96	-0.03974	0.0147364	0.804068	0.994604	-0.000341943	-0.0947075
ENSMUSG00000018752	Tnfsfm13	993.404	-0.321067	0.0147931	0.411801	0.991771	-0.000452584	-0.385312
ENSMUSG00000018761	Mpdu1	1098.79	-0.0841754	0.0147539	0.534932	0.991771	-0.000982139	-0.271701
ENSMUSG00000018765	Fxr2	1538.51	0.159394	0.0147853	0.51535	0.991771	0.000613843	0.287898
ENSMUSG00000018770	Atp5g3	3036.9	0.118295	0.0147757	0.501331	0.991771	0.000830441	0.299876
ENSMUSG00000018774	Cd68	39260.8	-0.274487	0.0148682	0.165124	0.979062	-0.00152058	-0.782191
ENSMUSG00000018796	Acsl1	1328.33	0.148125	0.0147851	0.64446	0.991771	0.000383879	0.190804
ENSMUSG00000018800	Abca5	281.298	-0.477173	0.0147933	0.41562	0.991771	-0.000305455	-0.381304
ENSMUSG00000018809	Smyd4	236.838	-0.116532	0.0147837	0.759747	0.99456	-0.000179671	-0.119331
ENSMUSG00000018819	Lsp1	5738.1	-0.233352	0.0147886	0.624384	0.991771	-0.000220466	-0.204548
ENSMUSG00000018820	Zfyve27	824.073	-0.116157	0.0147767	0.48352	0.991771	-0.000917456	-0.315585
ENSMUSG00000018821	Avpi1	168.017	0.159003	0.0147825	0.531362	0.991771	0.000533193	0.27461
ENSMUSG00000018841	Rad51d	337.922	-0.144237	0.0147901	0.540888	0.991771	-0.00071708	-0.266892
ENSMUSG00000018846	Pank3	3433.93	-0.0659804	0.0147611	0.723843	0.993957	-0.000530179	-0.140356
ENSMUSG00000018848	Rars	2960.16	0.294187	0.0148197	0.24576	0.991771	0.00101157	0.609489
ENSMUSG00000018849	Wwc1	6.30279	1.70375	0.0147948	0.175439	0.982304	0.000220609	0.755873
ENSMUSG00000018858	Mrpl58	433.364	0.0831724	0.0147593	0.654402	0.991771	0.000506085	0.184155
ENSMUSG00000018861	Fdxr	155.393	-0.0420849	0.0147849	0.923549	0.998988	-4.60011e-05	-0.0345401
ENSMUSG00000018882	Mrpl45	849.913	-0.116375	0.0147708	0.56934	0.991771	-0.000566734	-0.244628
ENSMUSG00000018899	Irf1	1159.63	-0.223591	0.0147974	0.386895	0.991771	-0.000750821	-0.412407
ENSMUSG00000018900	Slc22a5	315.636	-0.104741	0.0147703	0.623612	0.991771	-0.000498947	-0.205085
ENSMUSG00000018906	P4ha2	457.624	0.14622	0.0147822	0.660807	0.991771	0.000258956	0.179926
ENSMUSG00000018909	Arrb1	8618.98	-0.122899	0.0147112	0.369214	0.991771	-0.000267065	-0.432722
ENSMUSG00000018919	Tm4sf5	19.3605	-0.895391	0.0148234	0.0583238	0.850315	-0.000860186	-1.23415
ENSMUSG00000018920	Cxcl16	4739.89	0.285146	0.01479	0.54384	0.991771	0.000283404	0.264529
ENSMUSG00000018921	Pelp1	1284.76	0.0394034	0.0147701	0.872132	0.994694	0.000276304	0.059418
ENSMUSG00000018923	Med11	564.852	0.0290441	0.0146657	0.783913	0.994604	0.00054719	0.105732
ENSMUSG00000018927	Ccl6	3040.47	-1.13344	0.0148444	0.00731431	0.385556	-0.00108224	-2.13583
ENSMUSG00000018930	Ccl4	774.872	-0.536802	0.0147955	0.327393	0.991771	-0.000385571	-0.484931
ENSMUSG00000018931	Natd1	1067.11	-0.564518	0.0147984	0.210615	0.991771	-0.000504927	-0.676511
ENSMUSG00000018932	Map2k3	2837.43	1.18735	0.0148395	0.0325476	0.697403	0.00100347	1.48748
ENSMUSG00000018965	Ywhah	9873.51	0.197104	0.0147863	0.59123	0.991771	0.000317355	0.228244
ENSMUSG00000018974	Sart3	1221.26	0.165942	0.0152585	0.472531	0.991771	-0.0031262	-0.32557
ENSMUSG00000018983	E2f2	1262.26	0.373307	0.0147983	0.374782	0.991771	0.000529243	0.426221
ENSMUSG00000018986	Slfn3	262.393	-0.0616927	0.0147779	0.84508	0.994604	-0.000137902	-0.0731022
ENSMUSG00000018995	Nars2	159.874	-0.282735	0.0147918	0.439189	0.991771	-0.000458212	-0.357349
ENSMUSG00000018999	Slc35b4	2226.23	-0.198356	0.0151145	0.109284	0.937779	-0.00292056	-0.961445
ENSMUSG00000019039	Dalrd3	387.884	-0.154388	0.0147863	0.44636	0.991771	-0.000802923	-0.350315
ENSMUSG00000019054	Fis1	1482.25	0.0473485	0.0147046	0.686391	0.991771	0.000749571	0.163428
ENSMUSG00000019055	Plod1	10694.3	0.177588	0.0147693	0.174085	0.982304	0.00119407	0.759238
ENSMUSG00000019066	Rab3d	1693.02	0.106143	0.0147691	0.453957	0.991771	0.00105974	0.342985
ENSMUSG00000019080	Mfsd3	133.775	-0.734962	0.0148549	0.0415597	0.760653	-0.0012078	-1.38133
ENSMUSG00000019082	Slc25a22	581.732	0.352352	0.0147936	0.385812	0.991771	0.00044908	0.413624
ENSMUSG00000019087	Atp6ap1	12226.2	-0.191681	0.015051	0.140191	0.964897	-0.00265605	-0.853279
ENSMUSG00000019088	Dnase1l1	2983.13	-0.292694	0.0148225	0.231975	0.991771	-0.00105593	-0.634558
ENSMUSG00000019122	Ccl9	7251.33	-0.259319	0.0147891	0.569906	0.991771	-0.000267468	-0.244197
ENSMUSG00000019132	BC005537	26211.5	0.252399	0.014798	0.364317	0.991771	0.000711993	0.438521
ENSMUSG00000019139	Isyna1	1452.32	0.188097	0.0147846	0.558294	0.991771	0.000373756	0.253137
ENSMUSG00000019143	Hars2	495.942	-0.0905575	0.0147679	0.676926	0.991771	-0.000419234	-0.169459
ENSMUSG00000019158	Tmem160	527.476	0.0313231	0.0147146	0.818877	0.994604	0.00037843	0.0867811
ENSMUSG00000019173	Rab5c	9861.58	0.123475	0.0147768	0.50752	0.991771	0.00077361	0.294547
ENSMUSG00000019179	Mdh2	3470.3	0.262702	0.0148078	0.311241	0.991771	0.000874139	0.506903
ENSMUSG00000019188	H13	2722.93	0.187016	0.0147903	0.436827	0.991771	0.000704226	0.359691
ENSMUSG00000019189	Rnf145	1467.57	0.010443	0.0147463	0.954845	0.998988	8.84442e-05	0.020067
ENSMUSG00000019194	Scn1b	415.619	0.460859	0.0147946	0.363407	0.991771	0.000386773	0.439606
ENSMUSG00000019210	Atp6v1e1	3719.96	-0.209139	0.0149934	0.122309	0.95145	-0.00239987	-0.912541
ENSMUSG00000019214	Chtf18	519.453	0.0266922	0.0147895	0.967605	0.998988	1.50308e-05	0.0143021
ENSMUSG00000019254	Ppp1r12c	2900.47	0.228924	0.0154136	0.0459901	0.785626	0.00384652	1.33734
ENSMUSG00000019256	Ahr	142.501	0.456877	0.0147927	0.44398	0.991771	0.000278812	0.352637
ENSMUSG00000019261	Map1s	2070.25	0.00779624	0.0147585	0.971113	0.998988	3.30336e-05	0.0127301
ENSMUSG00000019295	Tmem129	739.371	-0.0496819	0.0147802	0.885501	0.99552	-0.000109091	-0.0528109
ENSMUSG00000019297	Nop9	1184.06	0.0223869	0.0147732	0.937122	0.998988	-2.34996e-05	-0.0282036
ENSMUSG00000019301	Hsd17b1	6.04655	-1.36032	0.0148041	0.0716278	0.882262	-0.000521618	-1.14492
ENSMUSG00000019302	Atp6v0a1	9458.18	-0.554355	0.014874	0.0566934	0.843082	-0.00140434	-1.24647
ENSMUSG00000019303	Psmc3ip	156.738	0.263171	0.014791	0.729841	0.994094	0.000103497	0.136772
ENSMUSG00000019320	Noxo1	35.3221	-0.324649	0.0147936	0.400811	0.991771	-0.000470859	-0.39706
ENSMUSG00000019338	Zfp687	585.443	-0.0150707	0.0147128	0.914367	0.998354	-0.000162321	-0.0388796
ENSMUSG00000019362	D8Ertd738e	1299.46	0.225091	0.0150991	0.0885407	0.921505	0.00281952	1.05286
ENSMUSG00000019370	Calm3	6132.52	0.114006	0.0147737	0.509376	0.991771	0.000829574	0.292962
ENSMUSG00000019373	Cops3	1040.67	-0.0316958	0.0147587	0.882681	0.99552	-9.01888e-05	-0.0541963
ENSMUSG00000019428	Fkbp8	4951.99	-0.0660814	0.0147343	0.4942	0.991771	-0.00150993	-0.306098
ENSMUSG00000019432	Ddx39b	2938.44	0.120613	0.0147786	0.486544	0.991771	0.000882402	0.312878
ENSMUSG00000019433	Gipc1	1907.5	0.0608699	0.0147453	0.731189	0.994094	0.000268726	0.13597
ENSMUSG00000019437	Tlcd1	27.3351	-0.595274	0.0147935	0.387678	0.991771	-0.000262486	-0.411529
ENSMUSG00000019461	Plscr3	1201.2	0.0596863	0.0147478	0.721587	0.993097	0.000492184	0.141711
ENSMUSG00000019467	Arhgef25	10.0291	0.258582	0.0147915	0.777943	0.994604	6.72823e-05	0.109052
ENSMUSG00000019470	Xab2	1253.11	0.00615421	0.014646	0.9527	0.998988	0.000133326	0.0210437
ENSMUSG00000019471	Cdc37	4634.75	0.082217	0.0147725	0.749102	0.99456	0.000272277	0.125459
ENSMUSG00000019478	Rab4a	87.8241	0.63453	0.0148013	0.308457	0.991771	-0.00048982	-0.510806
ENSMUSG00000019487	Trip10	706.089	0.226809	0.0148108	0.308792	0.991771	0.000997778	0.510333
ENSMUSG00000019494	Cops6	1685.15	0.00799444	0.0147571	0.969774	0.998988	4.17945e-05	0.0133295
ENSMUSG00000019505	Ubb	21288.5	-0.162089	0.0153968	0.308597	0.991771	-0.00362945	-0.510608
ENSMUSG00000019518	Ap4m1	496.47	-0.236515	0.0147907	0.435875	0.991771	-0.00054565	-0.360638
ENSMUSG00000019528	Gyg	5582.17	-0.960818	0.0148181	0.0590579	0.854603	-0.000777809	-1.22872
ENSMUSG00000019539	Rcn3	50.7791	0.416531	0.0148002	0.288547	0.991771	0.000588242	0.539784
ENSMUSG00000019558	Slc6a8	2513.43	-0.250058	0.014841	0.509082	0.991771	-0.00108176	-0.293212
ENSMUSG00000019564	Arid3a	1106.35	-0.40933	0.0148031	0.264506	0.991771	-0.000655738	-0.577565
ENSMUSG00000019577	Pdk4	14.9188	1.71308	0.0148083	0.0268515	0.645404	0.00058637	1.57103
ENSMUSG00000019578	Ubxn6	1185.6	-0.238729	0.0147987	0.359162	0.991771	-0.000761768	-0.44471
ENSMUSG00000019579	Mydgf	1630.59	0.158431	0.01482	0.310758	0.991771	0.00136227	0.507577
ENSMUSG00000019659	Ccdc12	1061.88	0.293188	0.0148993	0.12756	0.95817	0.00172504	0.894287
ENSMUSG00000019689	Fmc1	100.247	0.459901	0.0149849	0.0372954	0.733476	0.00211119	1.42834
ENSMUSG00000019699	Akt3	1429.13	-0.0998247	0.0147949	0.63246	0.991771	-0.000877842	-0.198967
ENSMUSG00000019710	Mrpl24	1034.38	-0.12573	0.0147721	0.55422	0.991771	-0.000541344	-0.256317
ENSMUSG00000019715	Gle1	1009.5	-0.00255729	0.0147805	0.994239	0.998988	5.65088e-05	0.00250912
ENSMUSG00000019718	L3hypdh	9.36498	-0.261969	0.0147894	0.6116	0.991771	-0.000213087	-0.213533
ENSMUSG00000019726	Lyst	4465.16	-0.875354	0.0149026	0.0110244	0.445789	-0.00155461	-1.95765
ENSMUSG00000019731	Slc35e1	2852.38	0.0270633	0.0147706	0.918316	0.998801	0.000106091	0.0370076
ENSMUSG00000019732	Calr3	10.8635	0.173435	0.0147892	0.770183	0.994604	0.000108614	0.113406
ENSMUSG00000019734	Tmc4	42.1067	-0.984907	0.0148125	0.0766904	0.895482	-0.000690686	-1.11526
ENSMUSG00000019738	Polr2i	287.437	0.227753	0.0148089	0.322976	0.991771	0.0009574	0.490829
ENSMUSG00000019756	Prl8a1	56.5131	-0.441655	0.0148752	0.0908687	0.921505	-0.0014488	-1.04159
ENSMUSG00000019761	Krt10	22.7727	0.619067	0.0147987	0.244155	0.991771	0.000468274	0.612335
ENSMUSG00000019763	Rmnd1	419.233	-0.373817	0.0148254	0.184501	0.988337	-0.00101965	-0.734002
ENSMUSG00000019768	Esr1	326.197	-0.21647	0.0147889	0.68446	0.991771	-0.000163955	-0.164652
ENSMUSG00000019773	Fbxo5	698.833	0.0431215	0.0147859	0.926549	0.998988	-3.65087e-05	-0.0331317
ENSMUSG00000019774	Mtrf1l	180.021	0.0635744	0.0147621	0.764445	0.99456	0.000308402	0.116654
ENSMUSG00000019777	Hdac2	1379.07	0.157527	0.0147838	0.609017	0.991771	0.000388173	0.21537
ENSMUSG00000019779	Frk	8.64969	0.0639971	0.0147902	0.928959	0.998988	3.38681e-05	0.0320035
ENSMUSG00000019782	Rwdd1	1123.81	0.143863	0.0147813	0.627428	0.991771	0.000358053	0.202436
ENSMUSG00000019790	Stxbp5	4068.84	-0.210212	0.014787	0.566834	0.991771	-0.000336221	-0.246544
ENSMUSG00000019791	Hint3	138.969	-0.293895	0.0148382	0.200653	0.991771	-0.00122626	-0.697554
ENSMUSG00000019792	Trmt11	201.092	0.193579	0.0147955	0.395362	0.991771	0.000815431	0.403005
ENSMUSG00000019794	Katna1	599.804	-0.0169895	0.0146694	0.878805	0.995132	-0.00031553	-0.0561075
ENSMUSG00000019795	Pcmt1	1740.06	0.229755	0.0148603	0.20486	0.991771	0.0015214	0.688542
ENSMUSG00000019796	Lrp11	146.869	-0.290372	0.0147953	0.3784	0.991771	-0.000578553	-0.422049
ENSMUSG00000019797	Mtres1	248.276	0.05178	0.0147514	0.777837	0.994604	0.000347779	0.109112
ENSMUSG00000019802	Sec63	2346.03	0.266527	0.0148263	0.23684	0.991771	0.00113484	0.625546
ENSMUSG00000019804	Snx3	6437.35	0.137845	0.0148109	0.355529	0.991771	0.00134253	0.449125
ENSMUSG00000019806	Aig1	442.32	-0.79167	0.168747	7.66314e-07	0.00111223	-0.720235	-6.11559
ENSMUSG00000019808	Adat2	151.15	-0.0557874	0.0147664	0.812733	0.994604	-0.000216741	-0.090052
ENSMUSG00000019809	Pex3	429.085	0.0337442	0.0147331	0.830729	0.994604	0.000296519	0.0805404
ENSMUSG00000019810	Fuca2	3758.42	-0.170933	0.0147698	0.331816	0.991771	0.000754799	0.479102
ENSMUSG00000019813	Cep57l1	190.841	0.0141426	0.0147832	0.971763	0.998988	4.69805e-05	0.0124395
ENSMUSG00000019814	Ltv1	759.609	0.35197	0.0147922	0.450078	0.991771	0.000353353	0.346712
ENSMUSG00000019817	Plagl1	13.9724	-0.68944	0.0147994	0.208947	0.991771	-0.000471003	-0.679964
ENSMUSG00000019818	Cd164	3482.6	0.0804207	0.0147853	0.810023	0.994604	0.000357932	0.0915027
ENSMUSG00000019820	Utrn	1387.1	-0.100768	0.0147056	0.3317	0.991771	0.0011027	0.479254
ENSMUSG00000019822	Smpd2	266.837	-0.440767	0.0148368	0.140691	0.964897	-0.00110344	-0.851734
ENSMUSG00000019823	Mical1	2445.55	-0.465118	0.014946	0.0431625	0.766678	-0.00190486	-1.36489
ENSMUSG00000019826	Zbtb24	353.96	-0.0755672	0.0147608	0.702768	0.991771	-0.000415959	-0.153188
ENSMUSG00000019831	Wasf1	4.29855	-0.136882	0.014791	0.868986	0.994604	-4.21563e-05	-0.0609871
ENSMUSG00000019832	Rab32	2836.88	0.151344	0.0148203	0.327433	0.991771	0.00137494	0.484877
ENSMUSG00000019837	Gtf3c6	628.895	0.385154	0.0148182	0.200919	0.991771	0.000919231	0.696978
ENSMUSG00000019838	Slc16a10	3249.09	0.07525	0.0147853	0.865965	0.994604	7.05739e-05	0.0624994
ENSMUSG00000019841	Rev3l	686.439	0.011254	0.0147433	0.949883	0.998988	7.83506e-05	0.0223297
ENSMUSG00000019842	Traf3ip2	108.896	0.0562246	0.014761	0.79026	0.994604	0.000273804	0.10223
ENSMUSG00000019843	Fyn	2126.2	0.279293	0.0148231	0.240433	0.991771	0.00107631	0.619006
ENSMUSG00000019845	Tube1	158.478	0.106612	0.0147869	0.826983	0.994604	9.83935e-05	0.0825032
ENSMUSG00000019846	Lama4	4.40755	1.4839	0.0147938	0.274705	0.991771	0.000160475	0.561133
ENSMUSG00000019849	Prep	1907.16	0.305494	0.0147938	0.403198	0.991771	0.000501939	0.394481
ENSMUSG00000019850	Tnfaip3	679.21	0.661955	0.0147972	0.262487	0.991771	0.00040864	0.580893
ENSMUSG00000019852	Arfgef3	753.422	-0.712028	0.237245	0.000492019	0.0952155	-0.568848	-3.30802
ENSMUSG00000019854	Reps1	975.281	0.352947	0.0148098	0.149565	0.964897	0.000927029	0.82517
ENSMUSG00000019857	Asf1a	270.512	0.176384	0.0147851	0.602537	0.991771	0.000342126	0.220016
ENSMUSG00000019861	Gopc	998.807	0.0946134	0.0147674	0.485554	0.991771	0.00111154	0.313763
ENSMUSG00000019863	Qrsl1	212.405	0.118484	0.0147804	0.718787	0.992727	0.000206875	0.1434
ENSMUSG00000019864	Rtn4ip1	282.218	-0.07959	0.0147802	0.817806	0.994604	-0.000101126	-0.08735
ENSMUSG00000019866	Crybg1	1537.52	0.089257	0.0147787	0.779931	0.994604	0.000149495	0.107944
ENSMUSG00000019868	Vta1	935.051	0.192747	0.0148427	0.263308	0.991771	0.00143926	0.579536
ENSMUSG00000019872	Smpdl3a	6319.53	-0.256509	0.014841	0.257708	0.991771	-0.00125274	-0.588872
ENSMUSG00000019873	Reep3	4795.34	0.00229855	0.0147658	0.992388	0.998988	-8.96387e-05	-0.00331836
ENSMUSG00000019876	Pkib	892.646	-0.875352	0.385487	0.00215936	0.212888	-0.604613	-2.66567
ENSMUSG00000019877	Serinc1	7766.26	-0.158088	0.0147809	0.420186	0.991771	-0.000767202	-0.376559
ENSMUSG00000019878	Hsf2	496.526	0.205867	0.0147889	0.455395	0.991771	0.000579739	0.341612
ENSMUSG00000019883	Echdc1	721.707	-0.199786	0.0148212	0.299104	0.991771	-0.00119335	-0.524178
ENSMUSG00000019891	Dcbld1	3.80784	0.0648101	0.0147909	0.938032	0.998988	2.06736e-05	0.0277824
ENSMUSG00000019897	Ccdc59	693.135	0.131725	0.0147776	0.545845	0.991771	0.000602841	0.262931
ENSMUSG00000019907	Ppp1r12a	2335.59	0.00311068	0.014721	0.983362	0.998988	3.0724e-05	0.00728662
ENSMUSG00000019916	P4ha1	3244.85	0.211221	0.0147928	0.449597	0.991771	0.000633221	0.347177
ENSMUSG00000019917	Septin10	337.352	-0.337688	0.0148227	0.210306	0.991771	-0.00101227	-0.677148
ENSMUSG00000019920	Lims1	3333.26	0.0594667	0.0147163	0.59005	0.991771	0.00105006	0.229111
ENSMUSG00000019923	Zwint	1733.04	0.148272	0.0147812	0.530226	0.991771	0.000579056	0.275539
ENSMUSG00000019927	Ube2d1	688.906	0.0714444	0.0147552	0.69313	0.991771	0.000470354	0.159185
ENSMUSG00000019929	Dcn	9.49403	1.70404	0.0147943	0.208003	0.991771	0.000187615	0.68193
ENSMUSG00000019935	Slc17a8	11.7877	0.0240705	0.0147898	0.972019	0.998988	1.1989e-05	0.0123252
ENSMUSG00000019942	Cdk1	2814.49	0.283515	0.0147865	0.510098	0.991771	0.000198531	0.292347
ENSMUSG00000019943	Atp2b1	6817.38	-0.195284	0.0148232	0.317359	0.991771	-0.00120029	-0.498449
ENSMUSG00000019944	Rhobtb1	593.295	0.279481	0.0147884	0.514525	0.991771	0.000277574	0.288594
ENSMUSG00000019947	Arid5b	711.679	-0.462686	0.0147927	0.436629	0.991771	-0.000280489	-0.359888
ENSMUSG00000019948	Actr6	281.062	-0.300954	0.0148337	0.20139	0.991771	-0.00117534	-0.695963
ENSMUSG00000019951	Uhrf1bp1l	2627.19	-0.0181231	0.0147522	0.925853	0.998988	-0.000170949	-0.0334579
ENSMUSG00000019952	Poc1b	730.262	-0.142215	0.0147801	0.594687	0.991771	-0.000432946	-0.225711
ENSMUSG00000019960	Dusp6	3288.91	0.792989	0.0150135	0.00630452	0.37385	0.00217112	2.20035
ENSMUSG00000019961	Tmpo	5201.42	0.0249545	0.0147768	0.936396	0.998988	5.64474e-05	0.0285402
ENSMUSG00000019966	Kitl	924.624	-0.105754	0.014785	0.805204	0.994604	-0.000110387	-0.0940939
ENSMUSG00000019969	Psen1	3229.88	0.0539137	0.0147028	0.545341	0.991771	0.00149939	0.263331
ENSMUSG00000019970	Sgk1	1695.38	0.682822	0.0148573	0.0372332	0.733246	0.00124763	1.42907
ENSMUSG00000019971	Cep290	447.581	0.0512601	0.0147802	0.883055	0.99552	7.94024e-05	0.0540124
ENSMUSG00000019975	Ikbip	362.287	-0.274213	0.0148245	0.232304	0.991771	-0.00110889	-0.633944
ENSMUSG00000019977	Hbs1l	1050.79	0.15827	0.0147882	0.442179	0.991771	0.000811279	0.354402
ENSMUSG00000019978	Epb41l2	4227.02	0.547859	0.0148525	0.0781646	0.897532	0.00122418	1.10699
ENSMUSG00000019979	Apaf1	2090.96	-0.402136	0.0148857	0.0759227	0.892349	-0.00156773	-1.11963
ENSMUSG00000019982	Myb	7.50583	-0.167499	0.0147907	0.827024	0.994604	-6.6531e-05	-0.0824821
ENSMUSG00000019984	Med23	1040.4	-0.173359	0.0152852	0.0900975	0.921505	-0.00360158	-1.04529
ENSMUSG00000019986	Ahi1	220.542	-0.0796095	0.0147838	0.846413	0.994604	-6.17969e-05	-0.0724174
ENSMUSG00000019987	Arg1	5.67822	1.13323	0.0147953	0.229366	0.991771	0.000273512	0.63947
ENSMUSG00000019988	Nedd1	922.36	0.0465706	0.0147765	0.878076	0.995132	0.000128755	0.0564677
ENSMUSG00000019990	Pde7b	343.61	-0.647469	0.0148016	0.201998	0.991771	-0.000535079	-0.694653
ENSMUSG00000019992	Mtfr2	422.297	0.263572	0.0147896	0.593195	0.991771	0.000243824	0.226802
ENSMUSG00000019996	Map7	20.2555	0.0611445	0.0147907	0.937734	0.998988	2.28715e-05	0.0279204
ENSMUSG00000019997	Ccn2	162.662	1.69825	0.0148196	0.0106009	0.442131	0.000759765	1.97466
ENSMUSG00000019998	Stx7	6066.93	-0.0823841	0.0147512	0.606985	0.991771	-0.000644283	-0.216822
ENSMUSG00000020003	Pex7	440.28	0.0252645	0.0147176	0.860996	0.994604	0.000176581	0.064999
ENSMUSG00000020009	Ifngr1	4062.59	-0.196962	0.0147864	0.516758	0.991771	-0.000460669	-0.286712
ENSMUSG00000020010	Vnn3	4.95145	-1.77458	0.0147939	0.233357	0.991771	-0.000157098	-0.63198
ENSMUSG00000020015	Cdk17	1080.4	0.644385	0.0148162	0.116834	0.946921	0.000798844	0.932429
ENSMUSG00000020018	Snrpf	601.733	0.566463	0.0148079	0.121816	0.95145	0.000722912	0.914297
ENSMUSG00000020019	Ntn4	4.77618	0.80457	0.0147931	0.427256	0.991771	0.000166105	0.369312
ENSMUSG00000020021	Fgd6	1144.26	-0.106546	0.014772	0.627915	0.991771	-0.00049167	-0.202099
ENSMUSG00000020022	Ndufa12	993.504	0.150086	0.014783	0.648201	0.991771	0.000306111	0.18829
ENSMUSG00000020023	Tmcc3	528.022	-0.689797	0.201176	0.000134127	0.0397754	-0.580445	-3.87248
ENSMUSG00000020024	Cep83	1028.37	0.320364	0.0147919	0.40014	0.991771	0.000440089	0.397788
ENSMUSG00000020027	Socs2	17.7277	1.51092	0.0148393	0.00764951	0.395107	0.00100187	2.11637
ENSMUSG00000020029	Nudt4	2624.3	0.134445	0.014777	0.461941	0.991771	0.000799699	0.335413
ENSMUSG00000020032	Nuak1	268.4	-0.123761	0.0147771	0.609826	0.991771	-0.000474471	-0.214794
ENSMUSG00000020034	Tcp11l2	923.437	-0.882385	0.0147942	0.317532	0.991771	-0.000237569	-0.498213
ENSMUSG00000020038	Cry1	312.812	0.347374	0.0148038	0.28499	0.991771	0.00071496	0.545171
ENSMUSG00000020042	Btbd11	126.122	0.0325815	0.0147906	0.966626	0.998988	1.3131e-05	0.0147414
ENSMUSG00000020044	Timp3	93.0344	1.5628	0.0148247	0.0110441	0.445789	0.000830582	1.95687
ENSMUSG00000020048	Hsp90b1	23100.9	0.14482	0.0147893	0.429065	0.991771	0.000939073	0.367477
ENSMUSG00000020053	Igf1	16104.3	0.233279	0.0160417	0.0196599	0.564209	0.00527586	1.70642
ENSMUSG00000020056	Washc3	709.075	-0.209346	0.0148113	0.327882	0.991771	-0.00103024	-0.484283
ENSMUSG00000020057	Dram1	936.911	-0.151144	0.0147914	0.4166	0.991771	-0.000944964	-0.380281
ENSMUSG00000020063	Sirt1	725.533	0.0505758	0.014725	0.707424	0.992711	0.000636842	0.15032
ENSMUSG00000020064	Herc4	1268.24	-0.21818	0.014805	0.407068	0.991771	-0.000835381	-0.390333
ENSMUSG00000020069	Hnrnph3	227.798	0.0212569	0.01478	0.95142	0.998988	2.93463e-05	0.0216277
ENSMUSG00000020070	Rufy2	494.999	-0.0778629	0.0147673	0.731522	0.994094	-0.00032832	-0.135773
ENSMUSG00000020074	Ccar1	1913.36	0.163236	0.0148111	0.341456	0.991771	0.00120432	0.466665
ENSMUSG00000020075	Ddx21	4160.42	0.666237	0.0148064	0.162635	0.976339	0.000629712	0.788786
ENSMUSG00000020076	Ddx50	1137.1	0.134555	0.0148054	0.375571	0.991771	0.00128173	0.425308
ENSMUSG00000020077	Srgn	3101.7	0.968453	0.0149186	0.0090271	0.429571	0.00164105	2.04445
ENSMUSG00000020078	Vps26a	4992.84	-0.084786	0.014714	0.54962	0.991771	-7.70704e-05	-0.259937
ENSMUSG00000020079	Supv3l1	364.418	0.125976	0.014776	0.576894	0.991771	0.000535726	0.238904
ENSMUSG00000020085	Aifm2	529.364	0.176225	0.014785	0.510975	0.991771	0.000531843	0.291601
ENSMUSG00000020086	Macroh2a2	10.1708	-0.387647	0.0147916	0.520133	0.991771	-0.000233277	-0.283885
ENSMUSG00000020087	Tysnd1	570.197	-0.0238674	0.0147405	0.89097	0.995952	8.36002e-05	0.050137
ENSMUSG00000020088	Sar1a	2846.19	0.173282	0.0149462	0.4414	0.991771	0.00191704	0.355168
ENSMUSG00000020089	Ppa1	437.688	0.423226	0.0147917	0.518914	0.991771	0.000205936	0.284905
ENSMUSG00000020091	Eif4ebp2	5067.22	-0.329518	0.0148376	0.178385	0.982304	-0.0011889	-0.748641
ENSMUSG00000020092	Pald1	685.145	1.60762	0.0148188	0.0138408	0.491054	0.000750935	1.85884
ENSMUSG00000020097	Sgpl1	18034.6	-0.163383	0.0147839	0.62919	0.991771	-0.00030683	-0.201218
ENSMUSG00000020099	Unc5b	89.8602	0.73559	0.0148259	0.0776771	0.895538	0.000907667	1.10971
ENSMUSG00000020100	Slc29a3	2937.87	-0.307407	0.0147847	0.425874	0.991771	-0.000210512	-0.370719
ENSMUSG00000020101	Vsir	10510	-0.23467	0.0147883	0.590949	0.991771	-0.000264404	-0.22845
ENSMUSG00000020102	Slc16a7	1694.79	-0.41872	0.0154934	0.00675194	0.374729	-0.00388731	-2.17057
ENSMUSG00000020105	Lrig3	38.947	-0.177331	0.0147879	0.728498	0.994094	-0.00013289	-0.137572
ENSMUSG00000020107	Anapc16	600.977	-0.0144157	0.0147337	0.930106	0.998988	6.03552e-06	0.0314674
ENSMUSG00000020108	Ddit4	61.3211	0.432778	0.0147929	0.437063	0.991771	0.000310071	0.359456
ENSMUSG00000020109	Dnajb12	1209.06	-0.0556501	0.0146586	0.607694	0.991771	-0.000153692	-0.216315
ENSMUSG00000020111	Micu1	1869.01	0.0469062	0.0147098	0.71677	0.992727	0.000500889	0.14462
ENSMUSG00000020114	Cand1	2424.47	-0.0366751	0.0147696	0.883992	0.99552	-0.000197087	-0.0535519
ENSMUSG00000020115	Tbk1	2416.22	0.0753664	0.0147442	0.5521	0.991771	0.00101296	0.257982
ENSMUSG00000020116	Pno1	1052.58	0.276496	0.0147905	0.499107	0.991771	0.000370205	0.301806
ENSMUSG00000020120	Plek	22062	-0.259796	0.0148042	0.31749	0.991771	-0.000831076	-0.49827
ENSMUSG00000020122	Egfr	32.942	-0.358265	0.0147913	0.623637	0.991771	-0.000140241	-0.205068
ENSMUSG00000020124	Usp15	2247.17	0.112338	0.0147439	0.464689	0.991771	0.000617271	0.332838
ENSMUSG00000020128	Vps54	1010.24	0.0604526	0.0147429	0.703231	0.991771	0.000521182	0.152902
ENSMUSG00000020130	Tbc1d15	2079.6	-0.238896	0.0148107	0.300797	0.991771	-0.00097448	-0.521726
ENSMUSG00000020131	Pcsk4	10.7396	-0.304232	0.0147908	0.654955	0.991771	-0.000141946	-0.183789
ENSMUSG00000020132	Rab21	2708.96	0.11039	0.0147868	0.40895	0.991771	0.00129492	0.38833
ENSMUSG00000020133	2310011J03Rik	1083.07	0.156152	0.014815	0.339106	0.991771	0.00128119	0.469665
ENSMUSG00000020134	Peli1	950.435	0.171043	0.0147975	0.386775	0.991771	0.000953476	0.412541
ENSMUSG00000020135	Apc2	19.4626	0.184175	0.0147907	0.809449	0.994604	6.94771e-05	0.0918103
ENSMUSG00000020137	Thap2	381.045	0.361001	0.0152901	0.0187527	0.553204	0.00334545	1.72694
ENSMUSG00000020142	Slc1a4	127.255	0.800778	0.0148024	0.162728	0.976339	0.000522964	0.788538
ENSMUSG00000020143	Dock2	12307.5	-0.144355	0.0151552	0.14102	0.964897	-0.00326782	-0.850719
ENSMUSG00000020149	Rab1a	8271.84	0.0556028	0.0147639	0.806431	0.994604	0.000200477	0.0934329
ENSMUSG00000020150	Gamt	332.012	-0.103644	0.0147783	0.728083	0.994094	-0.000252032	-0.137819
ENSMUSG00000020152	Actr2	15962.4	0.137868	0.0147943	0.404222	0.991771	0.00109595	0.39338
ENSMUSG00000020153	Ndufs7	1026.28	-0.0509917	0.014752	0.772126	0.994604	-0.000465057	-0.112312
ENSMUSG00000020156	Pwwp3a	663.296	0.156858	0.0147991	0.687862	0.991771	0.000571938	0.162499
ENSMUSG00000020160	Meis1	69.1785	-0.20241	0.0147877	0.485043	0.991771	-0.000523003	-0.31422
ENSMUSG00000020163	Uqcr11	1410.19	0.107152	0.0147705	0.573165	0.991771	0.00065974	0.241721
ENSMUSG00000020166	Cnot2	1286.6	0.122833	0.0148638	0.295692	0.991771	0.00194134	0.52916
ENSMUSG00000020167	Tcf3	1218.81	0.129177	0.0147783	0.508205	0.991771	0.000738859	0.293961
ENSMUSG00000020170	Frs2	923.497	-0.13961	0.0147792	0.535476	0.991771	-0.000595076	-0.27126
ENSMUSG00000020171	Yeats4	1112.45	0.0221114	0.0147129	0.872388	0.994694	0.00029843	0.0592902
ENSMUSG00000020175	Rab36	10.2951	-0.708242	0.0147943	0.325368	0.991771	-0.000283113	-0.487625
ENSMUSG00000020176	Grb10	13.1439	1.67601	0.0148055	0.0365358	0.727409	0.000534822	1.43728
ENSMUSG00000020180	Snrpd3	1096.67	0.374974	0.0148043	0.272029	0.991771	0.000701721	0.565385
ENSMUSG00000020183	Cpm	8.66549	0.0809405	0.0147924	0.952054	0.998988	1.02688e-05	0.0213384
ENSMUSG00000020184	Mdm2	3703.34	0.506041	0.0148632	0.0777875	0.895538	0.00133047	1.10909
ENSMUSG00000020185	E2f7	678.928	0.127263	0.0147896	0.846352	0.994604	5.75035e-05	0.072449
ENSMUSG00000020186	Csrp2	98.6169	-0.0828322	0.0147793	0.798563	0.994604	-0.000169567	-0.0976911
ENSMUSG00000020189	Osbpl8	21305	-0.255091	0.0149241	0.362308	0.991771	-0.00173348	-0.440922
ENSMUSG00000020190	Mknk2	4749.21	-0.418736	0.0148409	0.13298	0.962204	-0.00116396	-0.876214
ENSMUSG00000020191	Spata48	5.40374	0.0957572	0.0147914	0.916161	0.998769	2.44313e-05	0.0380283
ENSMUSG00000020193	Zpbp	12.2498	-0.483864	0.0147947	0.348088	0.991771	-0.000387484	-0.458311
ENSMUSG00000020196	Cabin1	1917.15	-0.130716	0.0147881	0.426657	0.991771	-0.00104383	-0.369921
ENSMUSG00000020198	Ap3d1	5589.4	-0.246877	0.0150584	0.0883786	0.921505	-0.00261084	-1.05365
ENSMUSG00000020205	Phlda1	223.88	2.08354	0.0148029	0.0234611	0.606413	0.000463996	1.62965
ENSMUSG00000020211	Sf3a2	1399.5	0.178828	0.0147927	0.508914	0.991771	0.00065445	0.293355
ENSMUSG00000020212	Mdm1	445.168	1.01355	0.376999	0.00101686	0.149078	0.765472	2.99274
ENSMUSG00000020219	Timm13	1057.74	0.0774608	0.0147704	0.752409	0.99456	0.00028044	0.123546
ENSMUSG00000020220	Vps13d	2563.83	-0.0372559	0.0147631	0.869701	0.994604	-0.000154047	-0.06063
ENSMUSG00000020224	Llph	736.1	0.385584	0.0148629	0.120648	0.95145	0.00137807	0.918481
ENSMUSG00000020225	Tmbim4	1179.18	-0.0378427	0.0146851	0.733705	0.994094	-0.000653539	-0.134478
ENSMUSG00000020227	Irak3	623.884	-0.0221472	0.0148997	0.908415	0.99781	-0.00173021	-0.0417157
ENSMUSG00000020228	Helb	1144.43	-0.0673228	0.0147729	0.801959	0.994604	-0.000207613	-0.0958479
ENSMUSG00000020230	Prmt2	686.145	0.0308601	0.0147556	0.88148	0.99552	2.08022e-05	0.0547876
ENSMUSG00000020231	Dip2a	1120.15	0.0811345	0.0147557	0.501681	0.991771	0.00120964	0.299572
ENSMUSG00000020232	Hmg20b	722.208	0.0401636	0.0147407	0.81052	0.994604	0.000309738	0.091236
ENSMUSG00000020235	Fzr1	1315.68	0.0720988	0.0147447	0.622891	0.991771	0.000726514	0.205588
ENSMUSG00000020238	Ncln	2361.54	0.142993	0.0147808	0.616485	0.991771	0.000383905	0.210078
ENSMUSG00000020241	Col6a2	36.3275	1.84348	0.0147991	0.0606734	0.862501	0.000374151	1.217
ENSMUSG00000020246	Hcfc2	695.992	0.112224	0.0147785	0.70042	0.991771	0.000289617	0.154641
ENSMUSG00000020248	Nfyb	459.502	0.255265	0.0147916	0.435973	0.991771	0.000515961	0.36054
ENSMUSG00000020250	Txnrd1	7058.95	0.605164	0.0148123	0.148948	0.964897	0.00074481	0.826965
ENSMUSG00000020253	Ppm1m	821.819	0.0542311	0.0147516	0.766706	0.99456	0.000363203	0.115371
ENSMUSG00000020255	Nopchap1	1808.48	0.25548	0.0148042	0.321933	0.991771	0.000836148	0.492235
ENSMUSG00000020256	Aldh1l2	41.944	1.31393	0.0148014	0.0891916	0.921505	0.000456365	1.04968
ENSMUSG00000020257	Wdr82	2009.02	-0.0030749	0.0147596	0.988792	0.998988	-3.33453e-05	-0.00489491
ENSMUSG00000020258	Glyctk	46.374	-0.0862212	0.0147788	0.784615	0.994604	-0.000187667	-0.105343
ENSMUSG00000020260	Pofut2	1999.42	0.318927	0.0148018	0.329426	0.991771	0.000684708	0.482242
ENSMUSG00000020261	Slc36a1	1402.42	-0.145439	0.0147816	0.599185	0.991771	-0.000434761	-0.222439
ENSMUSG00000020262	Adarb1	29.2312	0.0290578	0.0147867	0.953436	0.998988	2.66884e-05	0.0207084
ENSMUSG00000020263	Appl2	2129.95	-0.228936	0.0147884	0.558658	0.991771	-0.000336745	-0.252854
ENSMUSG00000020265	Sumo3	3440.94	0.00742494	0.0147607	0.962551	0.998988	0.000801563	0.0165763
ENSMUSG00000020267	Hint1	4185.73	0.105959	0.0147711	0.626465	0.991771	0.000486742	0.203103
ENSMUSG00000020271	Fbxw11	2660.98	0.23153	0.0148103	0.30668	0.991771	0.000981705	0.513315
ENSMUSG00000020272	Stk10	3432.07	0.56589	0.0148338	0.101173	0.929705	0.00103298	0.994934
ENSMUSG00000020273	Papolg	348.328	-0.210708	0.0148127	0.30853	0.991771	-0.00106637	-0.510703
ENSMUSG00000020275	Rel	1359.98	-0.249213	0.0149302	0.132367	0.962197	-0.00197536	-0.87822
ENSMUSG00000020277	Pfkl	1850.77	0.318117	0.0147919	0.461338	0.991771	0.000379716	0.33598
ENSMUSG00000020280	Pus10	583.131	0.0446583	0.0147761	0.882572	0.99552	0.000107386	0.0542496
ENSMUSG00000020282	Rhbdf1	70.9478	0.133177	0.0147859	0.759304	0.99456	0.000152642	0.119584
ENSMUSG00000020283	Pex13	696.689	-0.283328	0.0149509	0.102038	0.930861	-0.00205124	-0.991238
ENSMUSG00000020284	Cfap410	356.401	0.12067	0.0147792	0.472125	0.991771	0.000928242	0.325943
ENSMUSG00000020287	Mpg	217.76	-0.116227	0.0147729	0.607065	0.991771	-0.000473776	-0.216765
ENSMUSG00000020288	Ahsa2	478.987	0.248122	0.0148028	0.332437	0.991771	0.000823619	0.478291
ENSMUSG00000020289	Nprl3	278.176	-0.0691303	0.0147626	0.742932	0.994094	-0.000336947	-0.129051
ENSMUSG00000020290	Xpo1	3839.25	-0.0607366	0.0147843	0.884729	0.99552	-7.25306e-05	-0.0531897
ENSMUSG00000020300	Cpeb4	3234.27	-0.269044	0.0147915	0.440098	0.991771	-0.000478047	-0.35645
ENSMUSG00000020305	Asb3	349.871	-0.387041	0.0148972	0.0874355	0.921505	-0.00163938	-1.05831
ENSMUSG00000020307	Cdc34	1329.79	0.3193	0.0148259	0.204648	0.991771	0.00107366	0.688993
ENSMUSG00000020308	Tpgs1	450.475	-0.193845	0.0148226	0.434404	0.991771	-0.00105021	-0.362106
ENSMUSG00000020309	Chac2	98.7533	0.188984	0.014809	0.332878	0.991771	0.00107707	0.477715
ENSMUSG00000020311	Erlec1	763.897	0.047919	0.0147325	0.736843	0.994094	0.000613011	0.132625
ENSMUSG00000020312	Shc2	43.9213	-1.30488	0.337653	2.92377e-05	0.014633	-1.13323	-4.53406
ENSMUSG00000020315	Sptbn1	3634.35	-0.151991	0.0147338	0.326533	0.991771	-0.000384363	-0.486073
ENSMUSG00000020319	Wdpcp	141.409	-0.686345	0.0149022	0.024096	0.61572	-0.00157936	-1.61806
ENSMUSG00000020321	Mdh1	4248.72	-0.288429	0.0155462	0.0470032	0.792353	-0.00404359	-1.32787
ENSMUSG00000020325	Fstl3	13.3978	0.112162	0.0147908	0.889698	0.995952	3.81091e-05	0.0507575
ENSMUSG00000020326	Ccng1	5646.57	-0.0974847	0.0147751	0.718833	0.992727	-0.000278894	-0.143372
ENSMUSG00000020328	Nudcd2	978.889	0.134117	0.0147801	0.476876	0.991771	0.000802168	0.321594
ENSMUSG00000020329	Polrmt	603.999	0.0678748	0.0147606	0.744849	0.994548	0.00029895	0.127932
ENSMUSG00000020330	Hmmr	1827.43	0.121606	0.0147813	0.714635	0.992727	0.000230133	0.145916
ENSMUSG00000020331	Hcn2	72.4459	0.286358	0.0147901	0.612157	0.991771	0.000196089	0.213137
ENSMUSG00000020334	Slc22a4	83.5277	0.799608	0.0147975	0.225237	0.991771	0.000393233	0.647361
ENSMUSG00000020340	Cyfip2	3769.95	-0.531215	0.0153259	0.00982718	0.437325	-0.00334978	-2.00757
ENSMUSG00000020346	Mgat1	2915.18	-0.158341	0.0147893	0.433598	0.991771	-0.000841331	-0.362913
ENSMUSG00000020349	Ppp2ca	5543.75	0.26713	0.0148165	0.263639	0.991771	0.0010121	0.578991
ENSMUSG00000020357	Flt4	4.06056	0.546319	0.0147924	0.610703	0.991771	0.000102704	0.21417
ENSMUSG00000020358	Hnrnpab	9595.66	0.295473	0.0147904	0.520004	0.991771	0.000307078	0.283993
ENSMUSG00000020359	Phykpl	102.076	0.131491	0.0147775	0.609704	0.991771	0.000413679	0.214881
ENSMUSG00000020361	Hspa4	7560.96	0.459733	0.0148247	0.152432	0.964926	0.000964935	0.816924
ENSMUSG00000020362	Cnot6	2484.57	0.03054	0.0147606	0.888394	0.995914	0.000164058	0.0513942
ENSMUSG00000020364	Zfp354a	5.45143	-0.348372	0.014792	0.737181	0.994094	-6.76911e-05	-0.132426
ENSMUSG00000020366	Mapk9	1445.1	0.0578934	0.0147528	0.752344	0.99456	0.00038621	0.123583
ENSMUSG00000020368	Canx	15992	0.0140572	0.0146609	0.891389	0.995952	0.000605216	0.0499329
ENSMUSG00000020372	Rack1	20329.4	0.194935	0.0154958	0.0730889	0.886776	0.00408837	1.13615
ENSMUSG00000020375	Rufy1	1763.26	-0.239098	0.0149154	0.144919	0.964897	-0.0019058	-0.838875
ENSMUSG00000020376	Rnf130	5092.38	-0.105116	0.0147724	0.642106	0.991771	-0.000460299	-0.192393
ENSMUSG00000020377	Ltc4s	404.718	0.520993	0.0147941	0.367913	0.991771	0.00033269	0.434255
ENSMUSG00000020380	Rad50	1523.83	-0.15786	0.0147834	0.634287	0.991771	-0.000309076	-0.197714
ENSMUSG00000020381	Mrnip	99.3516	-0.139968	0.014788	0.790558	0.994604	-0.000104297	-0.102066
ENSMUSG00000020385	Clk4	584.599	-0.0677431	0.0147813	0.850351	0.994604	-0.000111455	-0.0704019
ENSMUSG00000020386	Sar1b	1115.52	-0.0326811	0.0146829	0.772603	0.994604	-0.000545063	-0.112044
ENSMUSG00000020387	Jade2	3359.23	-0.0864298	0.0147567	0.597637	0.991771	-0.00068534	-0.223562
ENSMUSG00000020388	Pdlim4	503.474	0.580059	0.0150619	0.0105318	0.442131	0.00243395	1.9775
ENSMUSG00000020389	Cdkl3	29.7332	0.145678	0.0147853	0.718767	0.992727	0.000196095	0.143412
ENSMUSG00000020390	Ube2b	2284.13	-0.22293	0.0147976	0.364396	0.991771	-0.00078616	-0.438426
ENSMUSG00000020392	Cdkn2aipnl	2463.89	0.0792346	0.0147697	0.73977	0.994094	0.000311852	0.130904
ENSMUSG00000020393	Kremen1	763.665	0.157327	0.0147817	0.53323	0.991771	0.000524218	0.273085
ENSMUSG00000020397	Med7	386.043	0.539199	0.0148284	0.119204	0.951141	0.000979716	0.92371
ENSMUSG00000020399	Havcr2	1395.54	0.702646	0.0148023	0.14559	0.964897	0.000556831	0.83687
ENSMUSG00000020400	Tnip1	2705.98	-0.0110951	0.0147784	0.97263	0.998988	0.00011538	0.0120522
ENSMUSG00000020402	Vdac1	4540.63	0.00686174	0.0147745	0.980278	0.998988	-0.000210577	-0.00865084
ENSMUSG00000020409	Slu7	1775.28	-0.125987	0.0147796	0.468069	0.991771	-0.00089243	-0.32969
ENSMUSG00000020412	Ascc2	1662.52	0.0109137	0.0146286	0.911034	0.998094	0.000212239	0.0404654
ENSMUSG00000020413	Hus1	390.7	0.0812712	0.0147821	0.824373	0.994604	0.000133975	0.0838761
ENSMUSG00000020415	Pttg1	538.652	0.155878	0.0147838	0.596325	0.991771	0.000427182	0.224517
ENSMUSG00000020420	Zfp607a	157.552	0.0436605	0.014757	0.830326	0.994604	0.000230468	0.0807514
ENSMUSG00000020422	Tns3	11235.1	-0.304444	0.0166943	0.0390381	0.746188	-0.00614871	-1.40851
ENSMUSG00000020423	Btg2	693.648	-0.317552	0.0147915	0.457478	0.991771	-0.000374862	-0.33963
ENSMUSG00000020424	Castor1	78.8197	0.0493432	0.014775	0.865201	0.994604	0.00012814	0.0628828
ENSMUSG00000020430	Pes1	2612.94	0.174727	0.0152743	0.295948	0.991771	0.00326651	0.528784
ENSMUSG00000020432	Tcn2	5457.42	-0.0847579	0.0147855	0.849768	0.994604	-8.93995e-05	-0.0706996
ENSMUSG00000020434	4921536K21Rik	9.23888	0.7311	0.0148	0.203565	0.991771	0.000481509	0.691297
ENSMUSG00000020435	Osbp2	47.9243	-1.06621	0.0148024	0.112288	0.937779	-0.000495068	-0.949667
ENSMUSG00000020437	Myo1g	2814.39	0.0619273	0.01473	0.668371	0.991771	0.000523057	0.174982
ENSMUSG00000020439	Smtn	315.517	0.052611	0.0147748	0.855048	0.994604	0.000144426	0.0680093
ENSMUSG00000020440	Arf5	2088.07	0.105642	0.0147716	0.612907	0.991771	0.000548362	0.212606
ENSMUSG00000020441	2310033P09Rik	226.877	-0.0778586	0.0147653	0.718649	0.992727	-0.000364861	-0.143483
ENSMUSG00000020444	Guk1	368.072	-0.105512	0.0147773	0.710832	0.992727	-0.000281759	-0.148233
ENSMUSG00000020448	Rnf185	859.548	0.0263244	0.0147843	0.915109	0.998607	0.000589127	0.0385273
ENSMUSG00000020451	Limk2	477.843	0.126636	0.0147808	0.470127	0.991771	0.000893684	0.327785
ENSMUSG00000020453	Patz1	808.35	0.0296812	0.0147404	0.861995	0.994604	0.000219345	0.0644954
ENSMUSG00000020454	Eif4enif1	1512.06	0.214337	0.0148035	0.354768	0.991771	0.000895634	0.450056
ENSMUSG00000020455	Trim11	520.753	-0.0680262	0.0147669	0.769475	0.994604	-0.000268863	-0.113805
ENSMUSG00000020456	Ogdh	3910.14	0.0191004	0.014731	0.905552	0.99698	3.19672e-06	0.0430867
ENSMUSG00000020457	Drg1	1808.98	0.0230106	0.0147703	0.930335	0.998988	8.17393e-05	0.0313606
ENSMUSG00000020458	Rtn4	21383.5	-0.0806986	0.0147827	0.82599	0.994604	0.000163865	0.0830255
ENSMUSG00000020459	Mtif2	604.281	-0.0506241	0.0147516	0.785436	0.994604	-0.000314663	-0.104889
ENSMUSG00000020460	Rps27a	14359.8	0.154338	0.0148782	0.248483	0.991771	0.00187325	0.604703
ENSMUSG00000020462	Cfap36	360.707	0.042064	0.0147446	0.808819	0.994604	0.000306043	0.0921487
ENSMUSG00000020463	Ppp4r3b	2082.73	-0.0493031	0.0147271	0.727912	0.994094	-0.000528373	-0.137921
ENSMUSG00000020464	Pnpt1	834.712	0.182441	0.0147908	0.410756	0.991771	0.000777544	0.386416
ENSMUSG00000020471	Pold2	814.807	0.350052	0.0147917	0.644349	0.991771	0.000159137	0.190879
ENSMUSG00000020472	Zkscan17	888.476	0.00759374	0.0147547	0.970351	0.998988	4.17213e-05	0.0130712
ENSMUSG00000020473	Aebp1	103.194	1.38313	0.0148022	0.0725951	0.886161	0.000471605	1.13909
ENSMUSG00000020474	Polm	185.405	0.227014	0.0147882	0.519954	0.991771	0.000396822	0.284035
ENSMUSG00000020476	Dbnl	2860.19	0.139084	0.0149013	0.254919	0.991771	0.00208331	0.593597
ENSMUSG00000020477	Mrps24	528.048	0.00341937	0.0147075	0.980042	0.998988	4.66027e-05	0.00875511
ENSMUSG00000020482	Ccdc117	885.98	-0.161346	0.0148058	0.353515	0.991771	-0.00114652	-0.451592
ENSMUSG00000020483	Dynll2	2756.25	-0.065842	0.0147728	0.806513	0.994604	-0.000196399	-0.0933884
ENSMUSG00000020484	Xbp1	3776.4	0.135879	0.0147806	0.569784	0.991771	0.000557944	0.24429
ENSMUSG00000020485	Supt4a	886.858	-0.118629	0.0147781	0.640887	0.991771	-0.00044269	-0.193218
ENSMUSG00000020491	2810021J22Rik	183.75	0.169037	0.0147845	0.624334	0.991771	0.000309199	0.204583
ENSMUSG00000020492	Ska2	635.363	0.421231	0.0148011	0.375723	0.991771	0.000544	0.425132
ENSMUSG00000020493	Prr11	1177.98	0.221771	0.0147879	0.548947	0.991771	0.000356273	0.260469
ENSMUSG00000020495	Smg8	731.937	0.0656155	0.0147462	0.682003	0.991771	0.000561476	0.166214
ENSMUSG00000020496	Rnf187	2449.68	-0.0346468	0.0147432	0.845502	0.994604	-0.000134062	-0.0728853
ENSMUSG00000020513	Tubd1	192.013	-0.282975	0.0148301	0.219148	0.991771	-0.00115694	-0.659263
ENSMUSG00000020514	Mrpl22	331.291	0.0470224	0.0147485	0.793248	0.994604	0.000325563	0.100591
ENSMUSG00000020515	Cnot8	1416.3	-0.0294218	0.0147442	0.868498	0.994604	-0.000198791	-0.0612311
ENSMUSG00000020516	Rps6kb1	873.858	0.269446	0.0148366	0.224684	0.991771	0.00122933	0.648427
ENSMUSG00000020519	Sap30l	295.702	-0.0676799	0.0147753	0.62525	0.991771	-0.00115044	-0.203947
ENSMUSG00000020520	Galnt10	1550.88	-0.261635	0.0148059	0.303787	0.991771	-0.000863529	-0.51743
ENSMUSG00000020521	Rnft1	1101.03	-0.175167	0.0147866	0.388018	0.991771	-0.000804148	-0.411148
ENSMUSG00000020522	Mfap3	2088.15	-0.108911	0.0148177	0.356704	0.991771	-0.00167697	-0.447692
ENSMUSG00000020523	Fam114a2	979.477	-0.201469	0.0148607	0.225213	0.991771	-0.00158522	-0.647406
ENSMUSG00000020525	Ppm1d	457.666	-0.0861	0.0147741	0.748166	0.99456	-0.000257977	-0.126002
ENSMUSG00000020526	Znhit3	170.693	0.200278	0.0147866	0.578341	0.991771	0.000340494	0.237816
ENSMUSG00000020527	Myo19	175.804	0.510951	0.0147927	0.476831	0.991771	0.0002227	0.321636
ENSMUSG00000020528	Prpsap2	714.183	-0.246592	0.0148051	0.311483	0.991771	-0.00088037	-0.506566
ENSMUSG00000020530	Ggnbp2	1768.1	-0.0290475	0.0146979	0.812672	0.994604	-0.000477687	-0.0900845
ENSMUSG00000020532	Acaca	1408.99	-0.315182	0.0148088	0.248381	0.991771	-0.000858936	-0.604881
ENSMUSG00000020534	Shmt1	187.837	0.448695	0.0147919	0.550533	0.991771	0.000173904	0.259217
ENSMUSG00000020536	Llgl1	1020.15	0.0309827	0.0147537	0.873602	0.99478	0.000242029	0.0586862
ENSMUSG00000020537	Drg2	1102.19	0.328118	0.014818	0.228306	0.991771	0.00096036	0.641482
ENSMUSG00000020538	Srebf1	2381.34	-0.00605049	0.0147652	0.979869	0.998988	-3.26366e-05	-0.00883203
ENSMUSG00000020541	Tom1l1	187.58	-0.105612	0.0147852	0.80582	0.994604	-0.000122634	-0.0937621
ENSMUSG00000020544	Cox11	100.329	0.146913	0.0147839	0.462745	0.991771	0.000785966	0.334658
ENSMUSG00000020546	Stxbp4	250.746	-0.273757	0.0147936	0.403614	0.991771	-0.000551354	-0.394033
ENSMUSG00000020547	Bzw2	576.025	0.32267	0.0147922	0.442964	0.991771	0.000398046	0.353632
ENSMUSG00000020549	Elac2	622.39	0.192294	0.0147899	0.442413	0.991771	0.000668114	0.354172
ENSMUSG00000020553	Pctp	868.22	-0.352448	0.0147928	0.420206	0.991771	-0.000397316	-0.376538
ENSMUSG00000020561	Polr1f	864.423	0.0514166	0.0147447	0.763879	0.99456	0.00036366	0.116975
ENSMUSG00000020564	Atxn7l1	753.113	-0.045708	0.0147604	0.831083	0.994604	-0.000213668	-0.0803556
ENSMUSG00000020570	Sypl	3878.44	0.00536804	0.0146688	0.960832	0.998988	0.00043675	0.0173525
ENSMUSG00000020571	Pdia6	6815	0.105951	0.0147712	0.611929	0.991771	0.00054513	0.213299
ENSMUSG00000020572	Nampt	3249.64	-0.22424	0.0148032	0.354855	0.991771	-0.00086322	-0.44995
ENSMUSG00000020573	Pik3cg	4953.82	0.0681905	0.0147676	0.766045	0.99456	0.000317364	0.115746
ENSMUSG00000020576	Nbas	539.018	-0.18735	0.0147954	0.392477	0.991771	-0.000844444	-0.406186
ENSMUSG00000020577	Tspan13	550.329	-0.873141	0.0149245	0.00800494	0.401584	-0.00169578	-2.09664
ENSMUSG00000020580	Rock2	2842.03	0.19257	0.014797	0.384817	0.991771	0.000853476	0.414746
ENSMUSG00000020585	Laptm4a	8557.48	-0.0948108	0.0147838	0.77125	0.994604	0.000331202	0.112805
ENSMUSG00000020589	Cyria	1571.55	-0.647371	0.272286	0.00193483	0.204457	-0.461866	-2.71336
ENSMUSG00000020590	Snx13	2140.93	-0.065519	0.0147534	0.716402	0.992727	-0.0004408	-0.144843
ENSMUSG00000020592	Sdc1	1317.71	0.343839	0.014791	0.543511	0.991771	0.000235246	0.264792
ENSMUSG00000020593	Lpin1	970.76	-0.996426	0.014801	0.135003	0.96348	-0.000468389	-0.869655
ENSMUSG00000020594	Pum2	6151.13	0.00147147	0.0146458	0.988685	0.998988	0.000116638	0.00494219
ENSMUSG00000020598	Nrcam	86.6469	-0.895706	0.0147982	0.193961	0.99089	-0.000400333	-0.712286
ENSMUSG00000020599	Rgs9	20.2799	0.225065	0.014789	0.667024	0.991771	0.000179459	0.175858
ENSMUSG00000020601	Trib2	6.30177	1.40239	0.0147941	0.208356	0.991771	0.000193084	0.681193
ENSMUSG00000020604	Arsg	101.349	-0.366084	0.0147918	0.470366	0.991771	-0.000309407	-0.327565
ENSMUSG00000020605	Hs1bp3	1539.88	-0.2634	0.014791	0.44932	0.991771	-0.000469104	-0.347445
ENSMUSG00000020608	Smc6	2767.43	0.0922474	0.0147784	0.757155	0.99456	0.000255915	0.120815
ENSMUSG00000020610	Amz2	696.551	-0.123892	0.014777	0.626536	0.991771	-0.000414728	-0.203054
ENSMUSG00000020611	Gna13	5743.79	0.335598	0.0147965	0.375086	0.991771	0.000537366	0.425869
ENSMUSG00000020612	Prkar1a	9323.11	0.213608	0.0154102	0.301384	0.991771	0.00358822	0.52088
ENSMUSG00000020614	Fam20a	12.982	3.20984	1.09424	0.000573444	0.105354	2.52437	3.24151
ENSMUSG00000020620	Abca8b	115.83	-0.654774	0.320996	0.00293664	0.244718	-0.42786	-2.53215
ENSMUSG00000020621	Rdh14	351.687	-0.390879	0.014846	0.136528	0.964652	-0.00122819	-0.864778
ENSMUSG00000020623	Map2k6	108.818	-0.342395	0.014791	0.513931	0.991771	-0.000266649	-0.289095
ENSMUSG00000020628	Trappc12	995.63	-0.266005	0.0150873	0.177603	0.982304	-0.0025786	-0.750551
ENSMUSG00000020629	Adi1	2750.85	-0.497672	0.0147956	0.331186	0.991771	-0.000406804	-0.479928
ENSMUSG00000020630	Rnaseh1	318.888	0.150604	0.0147814	0.526545	0.991771	0.000576758	0.278565
ENSMUSG00000020634	Ubxn2a	542.051	0.054751	0.0147785	0.86592	0.994604	0.000113864	0.062522
ENSMUSG00000020635	Fkbp1b	255.613	0.323821	0.0148346	0.188073	0.989842	0.001162	0.725673
ENSMUSG00000020638	Cmpk2	415.881	0.357403	0.0147912	0.568914	0.991771	0.000198971	0.244954
ENSMUSG00000020640	Itsn2	4976.53	0.00546868	0.014695	0.965815	0.998988	7.23872e-05	0.0151062
ENSMUSG00000020641	Rsad2	440.818	0.356579	0.0147912	0.573723	0.991771	0.000197718	0.241298
ENSMUSG00000020642	Rnf144a	22.9167	0.0634069	0.0147825	0.867981	0.994604	9.60829e-05	0.0614897
ENSMUSG00000020644	Id2	5106.83	0.939775	0.014811	0.0871882	0.921505	0.000671313	1.05954
ENSMUSG00000020646	Mboat2	4.47074	-0.643599	0.0147926	0.50869	0.991771	-0.000145565	-0.293547
ENSMUSG00000020647	Ncoa1	1501.42	-0.16812	0.0148432	0.27423	0.991771	-0.00153747	-0.561885
ENSMUSG00000020648	Dus4l	66.8723	0.853426	0.0148035	0.141393	0.964897	0.000540477	0.849573
ENSMUSG00000020649	Rrm2	3593.65	0.171413	0.0147905	0.810254	0.994604	8.91524e-05	0.091379
ENSMUSG00000020650	Bcap29	1529.97	-0.121172	0.0147817	0.705939	0.992318	-0.000284353	-0.151233
ENSMUSG00000020652	Cenpo	444.4	0.0410195	0.014782	0.913865	0.998354	2.90279e-06	0.0391179
ENSMUSG00000020653	Klf11	187.821	-0.429482	0.0147995	0.298364	0.991771	-0.000556689	-0.525254
ENSMUSG00000020654	Adcy3	431.758	-0.617528	0.0148359	0.0934201	0.929497	-0.00103636	-1.02956
ENSMUSG00000020656	Grhl1	19.2821	0.466006	0.014792	0.545262	0.991771	0.000171879	0.263395
ENSMUSG00000020657	Dnajc27	296.202	0.0288262	0.0147662	0.90514	0.99698	0.000109383	0.0432843
ENSMUSG00000020658	Efr3b	419.984	-1.11742	0.0148126	0.0550477	0.839467	-0.000683561	-1.25926
ENSMUSG00000020659	Cbll1	595.545	-0.0777278	0.0147434	0.644687	0.991771	-0.000372059	-0.190651
ENSMUSG00000020661	Dnmt3a	7100.01	-1.10773	0.415947	0.00105021	0.150891	-0.830334	-2.97873
ENSMUSG00000020664	Dld	2353.1	0.0138635	0.0147447	0.938996	0.998988	0.000117925	0.0273362
ENSMUSG00000020668	Kif3c	749.72	-0.404799	0.0148084	0.232625	0.991771	-0.000759305	-0.633343
ENSMUSG00000020669	Sh3yl1	21.0393	-0.243082	0.0147891	0.638587	0.991771	-0.000194899	-0.19478
ENSMUSG00000020671	Rab10	4416.14	-0.0149194	0.014668	0.890474	0.995952	-0.000469887	-0.0503786
ENSMUSG00000020674	Pxdn	10.2813	1.1114	0.0147943	0.27949	0.991771	0.000222301	0.553634
ENSMUSG00000020677	Ddx52	1112.97	-0.026012	0.0146997	0.837789	0.994604	-0.000340485	-0.0768655
ENSMUSG00000020680	Taf15	1256.88	-0.00641098	0.0147747	0.982668	0.998988	-2.00382e-05	-0.00759321
ENSMUSG00000020682	Mmp28	13.1343	-0.732386	0.0147939	0.349669	0.991771	-0.000248796	-0.456343
ENSMUSG00000020687	Cdc27	1767.55	0.0469924	0.0147451	0.784264	0.994604	0.000361869	0.105538
ENSMUSG00000020689	Itgb3	1084.14	-0.718177	0.0147972	0.229167	0.991771	-0.000404994	-0.639848
ENSMUSG00000020691	Mettl2	290.726	-0.0537746	0.0147732	0.847054	0.994604	-0.000128464	-0.0720889
ENSMUSG00000020692	Nle1	262.935	0.743647	0.0148521	0.0430433	0.766678	0.0011801	1.36609
ENSMUSG00000020694	Tlk2	845.966	0.149169	0.0147901	0.427702	0.991771	0.00092035	0.368859
ENSMUSG00000020696	Rffl	242.671	-0.00627145	0.0147884	0.991328	0.998988	3.2793e-05	0.00378267
ENSMUSG00000020697	Lig3	649.765	0.319521	0.0148604	0.156014	0.966036	0.00140172	0.806836
ENSMUSG00000020700	Map3k3	3565.74	-0.134108	0.014804	0.378334	0.991771	-0.00126804	-0.422125
ENSMUSG00000020705	Ddx42	1963.25	0.0857835	0.0147604	0.636774	0.991771	0.0005659	0.196015
ENSMUSG00000020706	Ftsj3	1604.05	0.522153	0.0148038	0.226461	0.991771	0.000613541	0.645006
ENSMUSG00000020707	Rnf135	384.456	-0.0796943	0.0147561	0.653738	0.991771	-0.000526327	-0.184596
ENSMUSG00000020708	Psmc5	1947.23	0.208931	0.0147966	0.462605	0.991771	0.000681251	0.334789
ENSMUSG00000020709	Adap2	1086.58	0.130863	0.0148055	0.371383	0.991771	0.00132353	0.430178
[truncated: 10,964 more rows]
