# Supplementary material for: A genome-wide CRISPR screen identifies WDFY3 as a regulator of macrophage efferocytosis
Source: Nat Commun. 2022 Dec 24;13:7929. doi: 10.1038/s41467-022-35604-8 (PMC9789999; doi:10.1038/s41467-022-35604-8)
Supplement: Supplementary file 11 — Supplementary Data 8 [file 41467_2022_35604_MOESM11_ESM.xlsx]

## Sheet: S8 GSEA Reactome Up in Cre+
NAME	GS<br> follow link to MSigDB	GS DETAILS	SIZE	ES	NES	NOM p-val	FDR q-val	FWER p-val	RANK AT MAX	LEADING EDGE
REACTOME_ASSEMBLY_OF_COLLAGEN_FIBRILS_AND_OTHER_MULTIMERIC_STRUCTURES	REACTOME_ASSEMBLY_OF_COLLAGEN_FIBRILS_AND_OTHER_MULTIMERIC_STRUCTURES	Details ...	35	0.786119	2.30194	0	0	0	1208	tags=66%, list=11%, signal=73%
REACTOME_NONSENSE_MEDIATED_DECAY_NMD	REACTOME_NONSENSE_MEDIATED_DECAY_NMD	Details ...	87	0.655264	2.24777	0	0.000308173	0.0005	3027	tags=71%, list=27%, signal=97%
REACTOME_RRNA_PROCESSING	REACTOME_RRNA_PROCESSING	Details ...	169	0.591007	2.22845	0	0.000205449	0.0005	2974	tags=62%, list=26%, signal=83%
REACTOME_COLLAGEN_FORMATION	REACTOME_COLLAGEN_FORMATION	Details ...	53	0.70301	2.22465	0	0.000154087	0.0005	1208	tags=55%, list=11%, signal=61%
REACTOME_EXTRACELLULAR_MATRIX_ORGANIZATION	REACTOME_EXTRACELLULAR_MATRIX_ORGANIZATION	Details ...	174	0.584977	2.21811	0	0.000259652	0.001	1389	tags=43%, list=12%, signal=48%
REACTOME_ECM_PROTEOGLYCANS	REACTOME_ECM_PROTEOGLYCANS	Details ...	44	0.717255	2.20555	0	0.000216377	0.001	1385	tags=57%, list=12%, signal=64%
REACTOME_EUKARYOTIC_TRANSLATION_INITIATION	REACTOME_EUKARYOTIC_TRANSLATION_INITIATION	Details ...	90	0.631133	2.18958	0	0.00036436	0.002	3027	tags=63%, list=27%, signal=86%
REACTOME_INTERLEUKIN_4_AND_INTERLEUKIN_13_SIGNALING	REACTOME_INTERLEUKIN_4_AND_INTERLEUKIN_13_SIGNALING	Details ...	74	0.646311	2.17665	0	0.000406097	0.0025	1215	tags=39%, list=11%, signal=44%
REACTOME_SRP_DEPENDENT_COTRANSLATIONAL_PROTEIN_TARGETING_TO_MEMBRANE	REACTOME_SRP_DEPENDENT_COTRANSLATIONAL_PROTEIN_TARGETING_TO_MEMBRANE	Details ...	83	0.631277	2.16492	0	0.000504139	0.0035	3060	tags=64%, list=27%, signal=87%
REACTOME_COLLAGEN_BIOSYNTHESIS_AND_MODIFYING_ENZYMES	REACTOME_COLLAGEN_BIOSYNTHESIS_AND_MODIFYING_ENZYMES	Details ...	37	0.728564	2.13424	0	0.00155818	0.012	1366	tags=62%, list=12%, signal=70%
REACTOME_INFLUENZA_INFECTION	REACTOME_INFLUENZA_INFECTION	Details ...	122	0.590072	2.1308	0	0.00153307	0.013	3286	tags=61%, list=29%, signal=85%
REACTOME_NON_INTEGRIN_MEMBRANE_ECM_INTERACTIONS	REACTOME_NON_INTEGRIN_MEMBRANE_ECM_INTERACTIONS	Details ...	45	0.690256	2.12607	0	0.00157093	0.0145	851	tags=40%, list=8%, signal=43%
REACTOME_COLLAGEN_CHAIN_TRIMERIZATION	REACTOME_COLLAGEN_CHAIN_TRIMERIZATION	Details ...	21	0.809312	2.11902	0	0.00164634	0.0165	851	tags=67%, list=8%, signal=72%
REACTOME_EUKARYOTIC_TRANSLATION_ELONGATION	REACTOME_EUKARYOTIC_TRANSLATION_ELONGATION	Details ...	65	0.647368	2.11325	0	0.0017634	0.019	3027	tags=69%, list=27%, signal=94%
REACTOME_REGULATION_OF_EXPRESSION_OF_SLITS_AND_ROBOS	REACTOME_REGULATION_OF_EXPRESSION_OF_SLITS_AND_ROBOS	Details ...	132	0.575443	2.10387	0	0.00199394	0.023	3027	tags=59%, list=27%, signal=80%
REACTOME_SYNDECAN_INTERACTIONS	REACTOME_SYNDECAN_INTERACTIONS	Details ...	24	0.787352	2.09651	0	0.00195297	0.024	568	tags=42%, list=5%, signal=44%
REACTOME_DEGRADATION_OF_THE_EXTRACELLULAR_MATRIX	REACTOME_DEGRADATION_OF_THE_EXTRACELLULAR_MATRIX	Details ...	70	0.615842	2.04022	0	0.00474576	0.061	1389	tags=46%, list=12%, signal=52%
REACTOME_INTEGRIN_CELL_SURFACE_INTERACTIONS	REACTOME_INTEGRIN_CELL_SURFACE_INTERACTIONS	Details ...	53	0.643013	2.03975	0	0.00448211	0.061	1176	tags=53%, list=10%, signal=59%
REACTOME_COLLAGEN_DEGRADATION	REACTOME_COLLAGEN_DEGRADATION	Details ...	34	0.693641	2.03525	0	0.00445426	0.064	915	tags=56%, list=8%, signal=61%
REACTOME_SIGNALING_BY_NOTCH2	REACTOME_SIGNALING_BY_NOTCH2	Details ...	26	0.73138	2.01883	0	0.00556904	0.083	831	tags=31%, list=7%, signal=33%
REACTOME_LAMININ_INTERACTIONS	REACTOME_LAMININ_INTERACTIONS		21	0.75806	2.00426	0	0.0064512	0.098	731	tags=43%, list=6%, signal=46%
REACTOME_REGULATION_OF_INSULIN_LIKE_GROWTH_FACTOR_IGF_TRANSPORT_AND_UPTAKE_BY_INSULIN_LIKE_GROWTH_FACTOR_BINDING_PROTEINS_IGFBPS	REACTOME_REGULATION_OF_INSULIN_LIKE_GROWTH_FACTOR_IGF_TRANSPORT_AND_UPTAKE_BY_INSULIN_LIKE_GROWTH_FACTOR_BINDING_PROTEINS_IGFBPS		69	0.605078	1.99034	0	0.00790284	0.1245	1617	tags=38%, list=14%, signal=44%
REACTOME_RESPONSE_OF_EIF2AK4_GCN2_TO_AMINO_ACID_DEFICIENCY	REACTOME_RESPONSE_OF_EIF2AK4_GCN2_TO_AMINO_ACID_DEFICIENCY		74	0.586045	1.98451	0	0.00806496	0.133	3027	tags=68%, list=27%, signal=92%
REACTOME_SMAD2_SMAD3_SMAD4_HETEROTRIMER_REGULATES_TRANSCRIPTION	REACTOME_SMAD2_SMAD3_SMAD4_HETEROTRIMER_REGULATES_TRANSCRIPTION		30	0.6881	1.97611	0	0.00870258	0.1495	1977	tags=43%, list=17%, signal=52%
REACTOME_NOTCH4_INTRACELLULAR_DOMAIN_REGULATES_TRANSCRIPTION	REACTOME_NOTCH4_INTRACELLULAR_DOMAIN_REGULATES_TRANSCRIPTION		17	0.789997	1.96737	0.00178571	0.00936795	0.166	872	tags=29%, list=8%, signal=32%
REACTOME_BINDING_AND_UPTAKE_OF_LIGANDS_BY_SCAVENGER_RECEPTORS	REACTOME_BINDING_AND_UPTAKE_OF_LIGANDS_BY_SCAVENGER_RECEPTORS		26	0.707332	1.96521	0.000849618	0.0092323	0.1695	889	tags=42%, list=8%, signal=46%
REACTOME_NCAM1_INTERACTIONS	REACTOME_NCAM1_INTERACTIONS		20	0.753956	1.93816	0.00172712	0.0125094	0.229	1176	tags=65%, list=10%, signal=72%
REACTOME_RRNA_MODIFICATION_IN_THE_NUCLEUS_AND_CYTOSOL	REACTOME_RRNA_MODIFICATION_IN_THE_NUCLEUS_AND_CYTOSOL		58	0.605338	1.93707	0	0.0121308	0.23	2933	tags=66%, list=26%, signal=88%
REACTOME_INTERLEUKIN_10_SIGNALING	REACTOME_INTERLEUKIN_10_SIGNALING		30	0.679484	1.93136	0	0.0125356	0.2445	1211	tags=53%, list=11%, signal=60%
REACTOME_SIGNALING_BY_NOTCH3	REACTOME_SIGNALING_BY_NOTCH3		40	0.636286	1.93087	0	0.0121617	0.2455	237	tags=18%, list=2%, signal=18%
REACTOME_TRANSCRIPTIONAL_REGULATION_BY_RUNX3	REACTOME_TRANSCRIPTIONAL_REGULATION_BY_RUNX3		85	0.564551	1.9148	0	0.0143394	0.288	2017	tags=41%, list=18%, signal=50%
REACTOME_SIGNALING_BY_ROBO_RECEPTORS	REACTOME_SIGNALING_BY_ROBO_RECEPTORS		166	0.503944	1.90065	0	0.0164924	0.334	2974	tags=51%, list=26%, signal=68%
REACTOME_A_TETRASACCHARIDE_LINKER_SEQUENCE_IS_REQUIRED_FOR_GAG_SYNTHESIS	REACTOME_A_TETRASACCHARIDE_LINKER_SEQUENCE_IS_REQUIRED_FOR_GAG_SYNTHESIS		20	0.734179	1.89996	0.000874891	0.0160911	0.335	1352	tags=40%, list=12%, signal=45%
REACTOME_MRNA_SPLICING	REACTOME_MRNA_SPLICING		173	0.506714	1.89886	0	0.0159057	0.342	4125	tags=64%, list=36%, signal=98%
REACTOME_SIGNALING_BY_NOTCH1_PEST_DOMAIN_MUTANTS_IN_CANCER	REACTOME_SIGNALING_BY_NOTCH1_PEST_DOMAIN_MUTANTS_IN_CANCER		50	0.604247	1.89664	0.0016835	0.0158404	0.3495	958	tags=22%, list=8%, signal=24%
REACTOME_TRANSCRIPTIONAL_ACTIVITY_OF_SMAD2_SMAD3_SMAD4_HETEROTRIMER	REACTOME_TRANSCRIPTIONAL_ACTIVITY_OF_SMAD2_SMAD3_SMAD4_HETEROTRIMER		40	0.623515	1.89586	0.000863558	0.015527	0.3515	2017	tags=43%, list=18%, signal=52%
REACTOME_SELENOAMINO_ACID_METABOLISM	REACTOME_SELENOAMINO_ACID_METABOLISM		87	0.550602	1.88326	0	0.0177136	0.402	3027	tags=62%, list=27%, signal=84%
REACTOME_DEFECTIVE_B4GALT7_CAUSES_EDS_PROGEROID_TYPE	REACTOME_DEFECTIVE_B4GALT7_CAUSES_EDS_PROGEROID_TYPE		16	0.759187	1.87983	0	0.0177814	0.4125	1352	tags=50%, list=12%, signal=57%
REACTOME_MET_ACTIVATES_PTK2_SIGNALING	REACTOME_MET_ACTIVATES_PTK2_SIGNALING		22	0.705252	1.86909	0.000890472	0.0194296	0.4465	1277	tags=50%, list=11%, signal=56%
REACTOME_SIGNALING_BY_PDGF	REACTOME_SIGNALING_BY_PDGF		44	0.602891	1.86711	0.00167364	0.0194006	0.456	1857	tags=48%, list=16%, signal=57%
REACTOME_ACTIVATION_OF_THE_MRNA_UPON_BINDING_OF_THE_CAP_BINDING_COMPLEX_AND_EIFS_AND_SUBSEQUENT_BINDING_TO_43S	REACTOME_ACTIVATION_OF_THE_MRNA_UPON_BINDING_OF_THE_CAP_BINDING_COMPLEX_AND_EIFS_AND_SUBSEQUENT_BINDING_TO_43S		47	0.599199	1.86025	0.000829187	0.0203487	0.4775	3019	tags=60%, list=27%, signal=81%
REACTOME_SIGNALING_BY_NOTCH1	REACTOME_SIGNALING_BY_NOTCH1		63	0.5622	1.85021	0.00244898	0.0222331	0.5175	1490	tags=27%, list=13%, signal=31%
REACTOME_NOTCH2_ACTIVATION_AND_TRANSMISSION_OF_SIGNAL_TO_THE_NUCLEUS	REACTOME_NOTCH2_ACTIVATION_AND_TRANSMISSION_OF_SIGNAL_TO_THE_NUCLEUS		18	0.718526	1.84881	0.00353357	0.0222173	0.5245	831	tags=33%, list=7%, signal=36%
REACTOME_DISEASES_ASSOCIATED_WITH_GLYCOSAMINOGLYCAN_METABOLISM	REACTOME_DISEASES_ASSOCIATED_WITH_GLYCOSAMINOGLYCAN_METABOLISM		29	0.654776	1.84703	0.00519931	0.0222448	0.5345	1352	tags=34%, list=12%, signal=39%
REACTOME_PURINERGIC_SIGNALING_IN_LEISHMANIASIS_INFECTION	REACTOME_PURINERGIC_SIGNALING_IN_LEISHMANIASIS_INFECTION		25	0.661572	1.84039	0.000821693	0.0235908	0.5665	526	tags=24%, list=5%, signal=25%
REACTOME_RESPONSE_TO_ELEVATED_PLATELET_CYTOSOLIC_CA2	REACTOME_RESPONSE_TO_ELEVATED_PLATELET_CYTOSOLIC_CA2		91	0.527678	1.82016	0	0.0284857	0.644	612	tags=16%, list=5%, signal=17%
REACTOME_ACTIVATED_NOTCH1_TRANSMITS_SIGNAL_TO_THE_NUCLEUS	REACTOME_ACTIVATED_NOTCH1_TRANSMITS_SIGNAL_TO_THE_NUCLEUS		25	0.656136	1.80294	0.00354296	0.0329112	0.7055	1107	tags=32%, list=10%, signal=35%
REACTOME_SIGNALING_BY_TGFB_FAMILY_MEMBERS	REACTOME_SIGNALING_BY_TGFB_FAMILY_MEMBERS		84	0.521713	1.79911	0	0.0336319	0.722	2017	tags=35%, list=18%, signal=42%
REACTOME_SIGNALING_BY_TGF_BETA_RECEPTOR_COMPLEX	REACTOME_SIGNALING_BY_TGF_BETA_RECEPTOR_COMPLEX		68	0.535559	1.76742	0.000818331	0.0448763	0.8205	2017	tags=35%, list=18%, signal=43%
REACTOME_AMYLOID_FIBER_FORMATION	REACTOME_AMYLOID_FIBER_FORMATION		44	0.575999	1.76249	0.000808407	0.0457344	0.8325	715	tags=16%, list=6%, signal=17%
REACTOME_INSERTION_OF_TAIL_ANCHORED_PROTEINS_INTO_THE_ENDOPLASMIC_RETICULUM_MEMBRANE	REACTOME_INSERTION_OF_TAIL_ANCHORED_PROTEINS_INTO_THE_ENDOPLASMIC_RETICULUM_MEMBRANE		19	0.67552	1.7568	0.00421585	0.0470029	0.843	1044	tags=21%, list=9%, signal=23%
REACTOME_THE_NLRP3_INFLAMMASOME	REACTOME_THE_NLRP3_INFLAMMASOME		16	0.708634	1.75146	0.0070609	0.0487002	0.8605	526	tags=25%, list=5%, signal=26%
REACTOME_NOTCH3_ACTIVATION_AND_TRANSMISSION_OF_SIGNAL_TO_THE_NUCLEUS	REACTOME_NOTCH3_ACTIVATION_AND_TRANSMISSION_OF_SIGNAL_TO_THE_NUCLEUS		21	0.662579	1.74092	0.00687876	0.0530909	0.8855	1358	tags=33%, list=12%, signal=38%
REACTOME_TRANSPORT_OF_MATURE_TRANSCRIPT_TO_CYTOPLASM	REACTOME_TRANSPORT_OF_MATURE_TRANSCRIPT_TO_CYTOPLASM		79	0.514095	1.73131	0.0031746	0.0569744	0.9125	3390	tags=53%, list=30%, signal=75%
REACTOME_MET_PROMOTES_CELL_MOTILITY	REACTOME_MET_PROMOTES_CELL_MOTILITY		33	0.596176	1.72767	0.00432152	0.0578085	0.9185	1277	tags=36%, list=11%, signal=41%
REACTOME_REGULATION_OF_BETA_CELL_DEVELOPMENT	REACTOME_REGULATION_OF_BETA_CELL_DEVELOPMENT		17	0.693679	1.71991	0.00624442	0.0613591	0.932	237	tags=18%, list=2%, signal=18%
REACTOME_NCAM_SIGNALING_FOR_NEURITE_OUT_GROWTH	REACTOME_NCAM_SIGNALING_FOR_NEURITE_OUT_GROWTH		40	0.56598	1.70843	0.00673968	0.0668924	0.947	1277	tags=40%, list=11%, signal=45%
REACTOME_CHEMOKINE_RECEPTORS_BIND_CHEMOKINES	REACTOME_CHEMOKINE_RECEPTORS_BIND_CHEMOKINES		20	0.659949	1.70685	0.0138648	0.0667624	0.951	1258	tags=45%, list=11%, signal=51%
REACTOME_SIGNALING_BY_MET	REACTOME_SIGNALING_BY_MET		66	0.509267	1.68635	0.0008285	0.0793494	0.9735	1277	tags=30%, list=11%, signal=34%
REACTOME_RND3_GTPASE_CYCLE	REACTOME_RND3_GTPASE_CYCLE		35	0.569688	1.6823	0.010118	0.0809543	0.978	2607	tags=40%, list=23%, signal=52%
REACTOME_HEPARAN_SULFATE_HEPARIN_HS_GAG_METABOLISM	REACTOME_HEPARAN_SULFATE_HEPARIN_HS_GAG_METABOLISM		39	0.557266	1.67307	0.00943396	0.086171	0.9815	563	tags=21%, list=5%, signal=22%
REACTOME_SIGNALING_BY_FGFR2_IIIA_TM	REACTOME_SIGNALING_BY_FGFR2_IIIA_TM		16	0.68283	1.67083	0.010453	0.0863234	0.982	1294	tags=44%, list=11%, signal=49%
REACTOME_GENE_AND_PROTEIN_EXPRESSION_BY_JAK_STAT_SIGNALING_AFTER_INTERLEUKIN_12_STIMULATION	REACTOME_GENE_AND_PROTEIN_EXPRESSION_BY_JAK_STAT_SIGNALING_AFTER_INTERLEUKIN_12_STIMULATION		33	0.577083	1.66913	0.00594732	0.086232	0.9825	3023	tags=58%, list=27%, signal=78%
REACTOME_FGFR2_MUTANT_RECEPTOR_ACTIVATION	REACTOME_FGFR2_MUTANT_RECEPTOR_ACTIVATION		17	0.666248	1.66	0.0165939	0.0918978	0.986	1294	tags=41%, list=11%, signal=46%
REACTOME_INFLAMMASOMES	REACTOME_INFLAMMASOMES		21	0.628152	1.65481	0.0101609	0.0947601	0.9895	788	tags=24%, list=7%, signal=26%
REACTOME_TRANSCRIPTIONAL_REGULATION_OF_GRANULOPOIESIS	REACTOME_TRANSCRIPTIONAL_REGULATION_OF_GRANULOPOIESIS		38	0.548652	1.65363	0.0125945	0.0941509	0.9895	991	tags=21%, list=9%, signal=23%
REACTOME_PURINE_CATABOLISM	REACTOME_PURINE_CATABOLISM		15	0.680897	1.64709	0.013181	0.0984503	0.991	920	tags=27%, list=8%, signal=29%
REACTOME_TAK1_ACTIVATES_NFKB_BY_PHOSPHORYLATION_AND_ACTIVATION_OF_IKKS_COMPLEX	REACTOME_TAK1_ACTIVATES_NFKB_BY_PHOSPHORYLATION_AND_ACTIVATION_OF_IKKS_COMPLEX		26	0.596576	1.64075	0.0176471	0.101992	0.9935	1754	tags=35%, list=15%, signal=41%
REACTOME_ELASTIC_FIBRE_FORMATION	REACTOME_ELASTIC_FIBRE_FORMATION		27	0.595257	1.63835	0.0130321	0.102407	0.9935	1196	tags=41%, list=11%, signal=45%
REACTOME_CYTOSOLIC_SENSORS_OF_PATHOGEN_ASSOCIATED_DNA	REACTOME_CYTOSOLIC_SENSORS_OF_PATHOGEN_ASSOCIATED_DNA		58	0.509159	1.63531	0.00652529	0.103514	0.995	3056	tags=40%, list=27%, signal=54%
REACTOME_SIGNALING_BY_HIPPO	REACTOME_SIGNALING_BY_HIPPO		20	0.640842	1.62981	0.0143702	0.106681	0.9955	1643	tags=45%, list=15%, signal=53%
REACTOME_NS1_MEDIATED_EFFECTS_ON_HOST_PATHWAYS	REACTOME_NS1_MEDIATED_EFFECTS_ON_HOST_PATHWAYS		38	0.547877	1.62333	0.00946644	0.1108	0.996	4931	tags=87%, list=44%, signal=153%
REACTOME_THE_ROLE_OF_GTSE1_IN_G2_M_PROGRESSION_AFTER_G2_CHECKPOINT	REACTOME_THE_ROLE_OF_GTSE1_IN_G2_M_PROGRESSION_AFTER_G2_CHECKPOINT		64	0.498869	1.6189	0.00650936	0.1136	0.9975	3524	tags=61%, list=31%, signal=88%
REACTOME_INTERACTIONS_OF_REV_WITH_HOST_CELLULAR_PROTEINS	REACTOME_INTERACTIONS_OF_REV_WITH_HOST_CELLULAR_PROTEINS		36	0.540656	1.61417	0.0122378	0.116837	0.9985	4910	tags=83%, list=43%, signal=147%
REACTOME_RUNX2_REGULATES_BONE_DEVELOPMENT	REACTOME_RUNX2_REGULATES_BONE_DEVELOPMENT		22	0.612002	1.61346	0.0207254	0.116061	0.9985	478	tags=23%, list=4%, signal=24%
REACTOME_SIGNALING_BY_NOTCH4	REACTOME_SIGNALING_BY_NOTCH4		74	0.479867	1.61205	0.0112631	0.115947	0.999	1845	tags=27%, list=16%, signal=32%
REACTOME_INTERLEUKIN_1_FAMILY_SIGNALING	REACTOME_INTERLEUKIN_1_FAMILY_SIGNALING		116	0.452908	1.61184	0.00535168	0.114627	0.999	2973	tags=46%, list=26%, signal=61%
REACTOME_ARACHIDONIC_ACID_METABOLISM	REACTOME_ARACHIDONIC_ACID_METABOLISM		32	0.561446	1.61001	0.0210261	0.114894	0.999	1429	tags=34%, list=13%, signal=39%
REACTOME_NOTCH3_INTRACELLULAR_DOMAIN_REGULATES_TRANSCRIPTION	REACTOME_NOTCH3_INTRACELLULAR_DOMAIN_REGULATES_TRANSCRIPTION		20	0.617989	1.60455	0.0114236	0.118718	0.9995	1597	tags=30%, list=14%, signal=35%
REACTOME_SIGNALING_BY_BMP	REACTOME_SIGNALING_BY_BMP		18	0.639358	1.60402	0.0279531	0.117674	0.9995	634	tags=33%, list=6%, signal=35%
REACTOME_RND1_GTPASE_CYCLE	REACTOME_RND1_GTPASE_CYCLE		36	0.546378	1.60136	0.015625	0.118945	0.9995	248	tags=11%, list=2%, signal=11%
REACTOME_REGULATION_OF_RUNX3_EXPRESSION_AND_ACTIVITY	REACTOME_REGULATION_OF_RUNX3_EXPRESSION_AND_ACTIVITY		51	0.510522	1.597	0.00902379	0.121509	0.9995	3524	tags=63%, list=31%, signal=91%
REACTOME_METABOLISM_OF_POLYAMINES	REACTOME_METABOLISM_OF_POLYAMINES		54	0.500945	1.59602	0.00896496	0.121098	0.9995	3524	tags=59%, list=31%, signal=86%
REACTOME_NUCLEOTIDE_BINDING_DOMAIN_LEUCINE_RICH_REPEAT_CONTAINING_RECEPTOR_NLR_SIGNALING_PATHWAYS	REACTOME_NUCLEOTIDE_BINDING_DOMAIN_LEUCINE_RICH_REPEAT_CONTAINING_RECEPTOR_NLR_SIGNALING_PATHWAYS		53	0.506013	1.59493	0.0142259	0.120648	0.9995	1754	tags=30%, list=15%, signal=36%
REACTOME_SIGNALING_BY_NOTCH	REACTOME_SIGNALING_BY_NOTCH		169	0.425198	1.59439	0.00150602	0.119756	0.9995	1845	tags=27%, list=16%, signal=31%
REACTOME_TRANSPORT_OF_MATURE_MRNAS_DERIVED_FROM_INTRONLESS_TRANSCRIPTS	REACTOME_TRANSPORT_OF_MATURE_MRNAS_DERIVED_FROM_INTRONLESS_TRANSCRIPTS		41	0.524174	1.58573	0.0118745	0.126942	1	4923	tags=80%, list=43%, signal=142%
REACTOME_METABOLISM_OF_PORPHYRINS	REACTOME_METABOLISM_OF_PORPHYRINS		20	0.614031	1.5843	0.0241588	0.12685	1	380	tags=15%, list=3%, signal=15%
REACTOME_B_WICH_COMPLEX_POSITIVELY_REGULATES_RRNA_EXPRESSION	REACTOME_B_WICH_COMPLEX_POSITIVELY_REGULATES_RRNA_EXPRESSION		44	0.506932	1.58146	0.0166113	0.128316	1	2569	tags=39%, list=23%, signal=50%
REACTOME_RNA_POLYMERASE_II_TRANSCRIPTION_TERMINATION	REACTOME_RNA_POLYMERASE_II_TRANSCRIPTION_TERMINATION		61	0.485854	1.58002	0.0113821	0.128285	1	4021	tags=64%, list=36%, signal=99%
REACTOME_NUCLEAR_IMPORT_OF_REV_PROTEIN	REACTOME_NUCLEAR_IMPORT_OF_REV_PROTEIN		33	0.544263	1.57708	0.0185349	0.129691	1	4910	tags=85%, list=43%, signal=149%
REACTOME_CROSS_PRESENTATION_OF_SOLUBLE_EXOGENOUS_ANTIGENS_ENDOSOMES	REACTOME_CROSS_PRESENTATION_OF_SOLUBLE_EXOGENOUS_ANTIGENS_ENDOSOMES		45	0.516476	1.57568	0.0185811	0.129565	1	3524	tags=64%, list=31%, signal=93%
REACTOME_RUNX2_REGULATES_OSTEOBLAST_DIFFERENTIATION	REACTOME_RUNX2_REGULATES_OSTEOBLAST_DIFFERENTIATION		17	0.620252	1.5746	0.03223	0.129375	1	478	tags=24%, list=4%, signal=25%
REACTOME_INTERLEUKIN_1_SIGNALING	REACTOME_INTERLEUKIN_1_SIGNALING		92	0.449985	1.57334	0.00569569	0.12941	1	2969	tags=46%, list=26%, signal=61%
REACTOME_NOTCH1_INTRACELLULAR_DOMAIN_REGULATES_TRANSCRIPTION	REACTOME_NOTCH1_INTRACELLULAR_DOMAIN_REGULATES_TRANSCRIPTION		42	0.518436	1.56411	0.0212404	0.137735	1	1490	tags=26%, list=13%, signal=30%
REACTOME_CYTOSOLIC_TRNA_AMINOACYLATION	REACTOME_CYTOSOLIC_TRNA_AMINOACYLATION		24	0.572971	1.55909	0.0382003	0.142056	1	2868	tags=58%, list=25%, signal=78%
REACTOME_SUMOYLATION_OF_DNA_REPLICATION_PROTEINS	REACTOME_SUMOYLATION_OF_DNA_REPLICATION_PROTEINS		44	0.512253	1.55383	0.0212404	0.146322	1	4910	tags=77%, list=43%, signal=136%
REACTOME_PEPTIDE_LIGAND_BINDING_RECEPTORS	REACTOME_PEPTIDE_LIGAND_BINDING_RECEPTORS		44	0.503629	1.55206	0.020219	0.146899	1	1423	tags=34%, list=13%, signal=39%
REACTOME_EPHA_MEDIATED_GROWTH_CONE_COLLAPSE	REACTOME_EPHA_MEDIATED_GROWTH_CONE_COLLAPSE		15	0.647859	1.55171	0.0331588	0.145827	1	859	tags=33%, list=8%, signal=36%
REACTOME_BASIGIN_INTERACTIONS	REACTOME_BASIGIN_INTERACTIONS		19	0.605348	1.55102	0.0372439	0.145209	1	1593	tags=42%, list=14%, signal=49%
REACTOME_TRNA_MODIFICATION_IN_THE_NUCLEUS_AND_CYTOSOL	REACTOME_TRNA_MODIFICATION_IN_THE_NUCLEUS_AND_CYTOSOL		41	0.50925	1.551	0.0262489	0.143802	1	2558	tags=39%, list=23%, signal=50%
REACTOME_CLASS_A_1_RHODOPSIN_LIKE_RECEPTORS	REACTOME_CLASS_A_1_RHODOPSIN_LIKE_RECEPTORS		90	0.44686	1.55091	0.0117096	0.142487	1	1614	tags=37%, list=14%, signal=42%
REACTOME_EPH_EPHRIN_SIGNALING	REACTOME_EPH_EPHRIN_SIGNALING		66	0.469732	1.54675	0.0153453	0.145527	1	3108	tags=52%, list=27%, signal=71%
REACTOME_EPHB_MEDIATED_FORWARD_SIGNALING	REACTOME_EPHB_MEDIATED_FORWARD_SIGNALING		34	0.537075	1.54233	0.0265184	0.148992	1	3685	tags=68%, list=33%, signal=100%
REACTOME_TRNA_PROCESSING	REACTOME_TRNA_PROCESSING		103	0.433454	1.54009	0.0103339	0.149943	1	3363	tags=46%, list=30%, signal=64%
REACTOME_INTERACTIONS_OF_VPR_WITH_HOST_CELLULAR_PROTEINS	REACTOME_INTERACTIONS_OF_VPR_WITH_HOST_CELLULAR_PROTEINS		34	0.524051	1.53893	0.0263605	0.149956	1	5044	tags=82%, list=45%, signal=148%
REACTOME_TRANSPORT_OF_THE_SLBP_DEPENDANT_MATURE_MRNA	REACTOME_TRANSPORT_OF_THE_SLBP_DEPENDANT_MATURE_MRNA		35	0.524075	1.53582	0.0210438	0.152204	1	4910	tags=80%, list=43%, signal=141%
REACTOME_MRNA_SPLICING_MINOR_PATHWAY	REACTOME_MRNA_SPLICING_MINOR_PATHWAY		49	0.486311	1.53349	0.0264901	0.153411	1	4054	tags=67%, list=36%, signal=104%
REACTOME_GROWTH_HORMONE_RECEPTOR_SIGNALING	REACTOME_GROWTH_HORMONE_RECEPTOR_SIGNALING		19	0.601505	1.53305	0.0345769	0.152458	1	1365	tags=42%, list=12%, signal=48%
REACTOME_IMMUNOREGULATORY_INTERACTIONS_BETWEEN_A_LYMPHOID_AND_A_NON_LYMPHOID_CELL	REACTOME_IMMUNOREGULATORY_INTERACTIONS_BETWEEN_A_LYMPHOID_AND_A_NON_LYMPHOID_CELL		53	0.483017	1.52724	0.0227457	0.157612	1	1136	tags=34%, list=10%, signal=38%
REACTOME_REGULATION_OF_GLUCOKINASE_BY_GLUCOKINASE_REGULATORY_PROTEIN	REACTOME_REGULATION_OF_GLUCOKINASE_BY_GLUCOKINASE_REGULATORY_PROTEIN		29	0.540086	1.52614	0.0299145	0.15753	1	5044	tags=86%, list=45%, signal=155%
REACTOME_EPIGENETIC_REGULATION_OF_GENE_EXPRESSION	REACTOME_EPIGENETIC_REGULATION_OF_GENE_EXPRESSION		99	0.428902	1.51703	0.0078064	0.167365	1	2041	tags=27%, list=18%, signal=33%
REACTOME_NUCLEOBASE_CATABOLISM	REACTOME_NUCLEOBASE_CATABOLISM		25	0.55604	1.51504	0.043627	0.168467	1	920	tags=16%, list=8%, signal=17%
REACTOME_AUF1_HNRNP_D0_BINDS_AND_DESTABILIZES_MRNA	REACTOME_AUF1_HNRNP_D0_BINDS_AND_DESTABILIZES_MRNA		48	0.49079	1.51482	0.0279232	0.167234	1	3524	tags=63%, list=31%, signal=90%
REACTOME_CHONDROITIN_SULFATE_DERMATAN_SULFATE_METABOLISM	REACTOME_CHONDROITIN_SULFATE_DERMATAN_SULFATE_METABOLISM		41	0.499779	1.51303	0.0272805	0.167858	1	744	tags=22%, list=7%, signal=23%
REACTOME_TRNA_PROCESSING_IN_THE_NUCLEUS	REACTOME_TRNA_PROCESSING_IN_THE_NUCLEUS		56	0.471043	1.51185	0.0208507	0.167826	1	3286	tags=50%, list=29%, signal=70%
REACTOME_EXPORT_OF_VIRAL_RIBONUCLEOPROTEINS_FROM_NUCLEUS	REACTOME_EXPORT_OF_VIRAL_RIBONUCLEOPROTEINS_FROM_NUCLEUS		31	0.535133	1.50926	0.03223	0.169298	1	4910	tags=81%, list=43%, signal=142%
REACTOME_MOLECULES_ASSOCIATED_WITH_ELASTIC_FIBRES	REACTOME_MOLECULES_ASSOCIATED_WITH_ELASTIC_FIBRES		22	0.566515	1.50342	0.0454951	0.174768	1	1196	tags=36%, list=11%, signal=41%
REACTOME_REGULATION_OF_HMOX1_EXPRESSION_AND_ACTIVITY	REACTOME_REGULATION_OF_HMOX1_EXPRESSION_AND_ACTIVITY		61	0.461882	1.49814	0.0208167	0.180283	1	3524	tags=54%, list=31%, signal=78%
REACTOME_VIRAL_MESSENGER_RNA_SYNTHESIS	REACTOME_VIRAL_MESSENGER_RNA_SYNTHESIS		42	0.496693	1.49738	0.034396	0.179784	1	3286	tags=48%, list=29%, signal=67%
REACTOME_RNA_POLYMERASE_III_TRANSCRIPTION_TERMINATION	REACTOME_RNA_POLYMERASE_III_TRANSCRIPTION_TERMINATION		20	0.574237	1.4966	0.045967	0.179327	1	2965	tags=50%, list=26%, signal=68%
REACTOME_NEGATIVE_REGULATION_OF_MAPK_PATHWAY	REACTOME_NEGATIVE_REGULATION_OF_MAPK_PATHWAY		41	0.499266	1.49351	0.0355932	0.181999	1	2247	tags=34%, list=20%, signal=42%
REACTOME_ACTIVATED_TAK1_MEDIATES_P38_MAPK_ACTIVATION	REACTOME_ACTIVATED_TAK1_MEDIATES_P38_MAPK_ACTIVATION		22	0.558594	1.48809	0.050173	0.187938	1	1754	tags=36%, list=15%, signal=43%
REACTOME_PLATELET_ACTIVATION_SIGNALING_AND_AGGREGATION	REACTOME_PLATELET_ACTIVATION_SIGNALING_AND_AGGREGATION		189	0.38845	1.48739	0.00449438	0.187315	1	1483	tags=21%, list=13%, signal=24%
REACTOME_SUMOYLATION_OF_SUMOYLATION_PROTEINS	REACTOME_SUMOYLATION_OF_SUMOYLATION_PROTEINS		33	0.520077	1.48514	0.0426829	0.188958	1	4910	tags=79%, list=43%, signal=139%
REACTOME_PCP_CE_PATHWAY	REACTOME_PCP_CE_PATHWAY		78	0.437547	1.48386	0.0247209	0.189187	1	3723	tags=62%, list=33%, signal=91%
REACTOME_TRANSCRIPTIONAL_REGULATION_BY_RUNX1	REACTOME_TRANSCRIPTIONAL_REGULATION_BY_RUNX1		159	0.391879	1.4783	0.0082769	0.195214	1	3528	tags=46%, list=31%, signal=66%
REACTOME_REGULATION_OF_MRNA_STABILITY_BY_PROTEINS_THAT_BIND_AU_RICH_ELEMENTS	REACTOME_REGULATION_OF_MRNA_STABILITY_BY_PROTEINS_THAT_BIND_AU_RICH_ELEMENTS		77	0.439582	1.47549	0.019984	0.197522	1	3524	tags=55%, list=31%, signal=79%
REACTOME_INTERLEUKIN_6_FAMILY_SIGNALING	REACTOME_INTERLEUKIN_6_FAMILY_SIGNALING		17	0.585437	1.47419	0.0570676	0.197795	1	1084	tags=41%, list=10%, signal=45%
REACTOME_FCERI_MEDIATED_NF_KB_ACTIVATION	REACTOME_FCERI_MEDIATED_NF_KB_ACTIVATION		74	0.443646	1.47365	0.022508	0.196976	1	3524	tags=55%, list=31%, signal=80%
REACTOME_CHONDROITIN_SULFATE_BIOSYNTHESIS	REACTOME_CHONDROITIN_SULFATE_BIOSYNTHESIS		15	0.608506	1.4682	0.0652952	0.203014	1	744	tags=40%, list=7%, signal=43%
REACTOME_SUMOYLATION_OF_RNA_BINDING_PROTEINS	REACTOME_SUMOYLATION_OF_RNA_BINDING_PROTEINS		44	0.472222	1.46751	0.0399667	0.202472	1	3455	tags=48%, list=31%, signal=68%
REACTOME_SNRNP_ASSEMBLY	REACTOME_SNRNP_ASSEMBLY		50	0.463532	1.46621	0.0337727	0.202602	1	5058	tags=80%, list=45%, signal=144%
REACTOME_ACTIVATION_OF_AMPK_DOWNSTREAM_OF_NMDARS	REACTOME_ACTIVATION_OF_AMPK_DOWNSTREAM_OF_NMDARS		18	0.577938	1.45715	0.0605795	0.214476	1	1606	tags=33%, list=14%, signal=39%
REACTOME_RNA_POLYMERASE_III_TRANSCRIPTION	REACTOME_RNA_POLYMERASE_III_TRANSCRIPTION		38	0.490264	1.45691	0.046396	0.213211	1	3133	tags=45%, list=28%, signal=62%
REACTOME_PERK_REGULATES_GENE_EXPRESSION	REACTOME_PERK_REGULATES_GENE_EXPRESSION		29	0.508176	1.45569	0.060262	0.213392	1	1381	tags=34%, list=12%, signal=39%
REACTOME_NOTCH_HLH_TRANSCRIPTION_PATHWAY	REACTOME_NOTCH_HLH_TRANSCRIPTION_PATHWAY		26	0.526784	1.45562	0.059792	0.211923	1	1279	tags=23%, list=11%, signal=26%
REACTOME_ADHERENS_JUNCTIONS_INTERACTIONS	REACTOME_ADHERENS_JUNCTIONS_INTERACTIONS		18	0.574537	1.45554	0.0691769	0.210466	1	1955	tags=50%, list=17%, signal=60%
REACTOME_RIP_MEDIATED_NFKB_ACTIVATION_VIA_ZBP1	REACTOME_RIP_MEDIATED_NFKB_ACTIVATION_VIA_ZBP1		16	0.586933	1.45425	0.0624442	0.210664	1	2957	tags=50%, list=26%, signal=68%
REACTOME_MITOCHONDRIAL_TRANSLATION	REACTOME_MITOCHONDRIAL_TRANSLATION		93	0.416035	1.4541	0.0232932	0.209432	1	3911	tags=49%, list=35%, signal=75%
REACTOME_SIGNALING_BY_FGFR	REACTOME_SIGNALING_BY_FGFR		57	0.456022	1.45402	0.0392157	0.208033	1	2431	tags=42%, list=21%, signal=53%
REACTOME_DEGRADATION_OF_AXIN	REACTOME_DEGRADATION_OF_AXIN		50	0.458658	1.45201	0.0392157	0.209487	1	3524	tags=60%, list=31%, signal=87%
REACTOME_POSTMITOTIC_NUCLEAR_PORE_COMPLEX_NPC_REFORMATION	REACTOME_POSTMITOTIC_NUCLEAR_PORE_COMPLEX_NPC_REFORMATION		26	0.52786	1.44973	0.0567686	0.2114	1	3286	tags=50%, list=29%, signal=70%
REACTOME_CELL_SURFACE_INTERACTIONS_AT_THE_VASCULAR_WALL	REACTOME_CELL_SURFACE_INTERACTIONS_AT_THE_VASCULAR_WALL		85	0.425072	1.44448	0.0288066	0.217873	1	1102	tags=24%, list=10%, signal=26%
REACTOME_NEUREXINS_AND_NEUROLIGINS	REACTOME_NEUREXINS_AND_NEUROLIGINS		22	0.541927	1.44299	0.0552036	0.218585	1	1883	tags=36%, list=17%, signal=44%
REACTOME_PROTEIN_PROTEIN_INTERACTIONS_AT_SYNAPSES	REACTOME_PROTEIN_PROTEIN_INTERACTIONS_AT_SYNAPSES		38	0.485919	1.44247	0.0518828	0.217834	1	1883	tags=32%, list=17%, signal=38%
REACTOME_SIGNALING_BY_FGFR_IN_DISEASE	REACTOME_SIGNALING_BY_FGFR_IN_DISEASE		45	0.464892	1.44003	0.044335	0.220007	1	1315	tags=24%, list=12%, signal=28%
REACTOME_RNA_POLYMERASE_I_PROMOTER_ESCAPE	REACTOME_RNA_POLYMERASE_I_PROMOTER_ESCAPE		43	0.469032	1.43998	0.0493421	0.218567	1	2569	tags=33%, list=23%, signal=42%
REACTOME_SCF_SKP2_MEDIATED_DEGRADATION_OF_P27_P21	REACTOME_SCF_SKP2_MEDIATED_DEGRADATION_OF_P27_P21		54	0.452013	1.43954	0.0343348	0.217724	1	3723	tags=59%, list=33%, signal=88%
REACTOME_DECTIN_1_MEDIATED_NONCANONICAL_NF_KB_SIGNALING	REACTOME_DECTIN_1_MEDIATED_NONCANONICAL_NF_KB_SIGNALING		57	0.448255	1.4337	0.046683	0.224786	1	3903	tags=68%, list=34%, signal=104%
REACTOME_FORMATION_OF_THE_BETA_CATENIN_TCF_TRANSACTIVATING_COMPLEX	REACTOME_FORMATION_OF_THE_BETA_CATENIN_TCF_TRANSACTIVATING_COMPLEX		37	0.482697	1.43262	0.0512383	0.224868	1	1681	tags=22%, list=15%, signal=25%
REACTOME_NEGATIVE_REGULATION_OF_NOTCH4_SIGNALING	REACTOME_NEGATIVE_REGULATION_OF_NOTCH4_SIGNALING		50	0.453686	1.43243	0.0461023	0.223676	1	3524	tags=58%, list=31%, signal=84%
REACTOME_TRANSCRIPTIONAL_REGULATION_BY_RUNX2	REACTOME_TRANSCRIPTIONAL_REGULATION_BY_RUNX2		95	0.409137	1.43069	0.0259027	0.224953	1	3524	tags=49%, list=31%, signal=71%
REACTOME_TNFR2_NON_CANONICAL_NF_KB_PATHWAY	REACTOME_TNFR2_NON_CANONICAL_NF_KB_PATHWAY		82	0.419332	1.42852	0.0345382	0.226851	1	3524	tags=57%, list=31%, signal=83%
REACTOME_CYTOPROTECTION_BY_HMOX1	REACTOME_CYTOPROTECTION_BY_HMOX1		111	0.401361	1.42841	0.0314417	0.225564	1	3524	tags=46%, list=31%, signal=66%
REACTOME_DISEASES_OF_GLYCOSYLATION	REACTOME_DISEASES_OF_GLYCOSYLATION		89	0.408915	1.42612	0.0296181	0.227515	1	1366	tags=22%, list=12%, signal=25%
REACTOME_UCH_PROTEINASES	REACTOME_UCH_PROTEINASES		84	0.421426	1.42443	0.0367586	0.228534	1	3528	tags=54%, list=31%, signal=77%
REACTOME_HSF1_DEPENDENT_TRANSACTIVATION	REACTOME_HSF1_DEPENDENT_TRANSACTIVATION		27	0.516432	1.42411	0.0638842	0.22752	1	282	tags=11%, list=2%, signal=11%
REACTOME_MYD88_INDEPENDENT_TLR4_CASCADE	REACTOME_MYD88_INDEPENDENT_TLR4_CASCADE		87	0.414996	1.42358	0.0323089	0.226932	1	2079	tags=29%, list=18%, signal=35%
REACTOME_HCMV_INFECTION	REACTOME_HCMV_INFECTION		95	0.406231	1.42111	0.0323344	0.229073	1	3286	tags=36%, list=29%, signal=50%
REACTOME_SUMOYLATION_OF_UBIQUITINYLATION_PROTEINS	REACTOME_SUMOYLATION_OF_UBIQUITINYLATION_PROTEINS		37	0.476967	1.41844	0.063302	0.231754	1	3286	tags=46%, list=29%, signal=65%
REACTOME_REGULATION_OF_PTEN_STABILITY_AND_ACTIVITY	REACTOME_REGULATION_OF_PTEN_STABILITY_AND_ACTIVITY		63	0.436494	1.41796	0.0510367	0.231115	1	3524	tags=54%, list=31%, signal=78%
REACTOME_METABOLISM_OF_FAT_SOLUBLE_VITAMINS	REACTOME_METABOLISM_OF_FAT_SOLUBLE_VITAMINS		26	0.509	1.41271	0.0707424	0.23776	1	1176	tags=27%, list=10%, signal=30%
REACTOME_SIGNALING_BY_FGFR2_IN_DISEASE	REACTOME_SIGNALING_BY_FGFR2_IN_DISEASE		27	0.511547	1.41164	0.0655738	0.237921	1	1294	tags=30%, list=11%, signal=33%
REACTOME_RUNX1_REGULATES_TRANSCRIPTION_OF_GENES_INVOLVED_IN_DIFFERENTIATION_OF_HSCS	REACTOME_RUNX1_REGULATES_TRANSCRIPTION_OF_GENES_INVOLVED_IN_DIFFERENTIATION_OF_HSCS		74	0.423257	1.41159	0.0336	0.236534	1	3528	tags=51%, list=31%, signal=74%
REACTOME_REGULATION_OF_HSF1_MEDIATED_HEAT_SHOCK_RESPONSE	REACTOME_REGULATION_OF_HSF1_MEDIATED_HEAT_SHOCK_RESPONSE		71	0.420721	1.41043	0.0488	0.236948	1	3286	tags=39%, list=29%, signal=55%
REACTOME_INTERLEUKIN_17_SIGNALING	REACTOME_INTERLEUKIN_17_SIGNALING		60	0.435617	1.40765	0.0550082	0.239645	1	2079	tags=30%, list=18%, signal=37%
REACTOME_ZBP1_DAI_MEDIATED_INDUCTION_OF_TYPE_I_IFNS	REACTOME_ZBP1_DAI_MEDIATED_INDUCTION_OF_TYPE_I_IFNS		19	0.549366	1.40352	0.0859107	0.244421	1	3056	tags=47%, list=27%, signal=65%
REACTOME_RNA_POLYMERASE_III_TRANSCRIPTION_INITIATION_FROM_TYPE_3_PROMOTER	REACTOME_RNA_POLYMERASE_III_TRANSCRIPTION_INITIATION_FROM_TYPE_3_PROMOTER		26	0.514855	1.40223	0.0833333	0.244962	1	2965	tags=42%, list=26%, signal=57%
REACTOME_SMOOTH_MUSCLE_CONTRACTION	REACTOME_SMOOTH_MUSCLE_CONTRACTION		24	0.517693	1.40039	0.0936133	0.246463	1	2167	tags=42%, list=19%, signal=51%
REACTOME_APC_C_CDH1_MEDIATED_DEGRADATION_OF_CDC20_AND_OTHER_APC_C_CDH1_TARGETED_PROTEINS_IN_LATE_MITOSIS_EARLY_G1	REACTOME_APC_C_CDH1_MEDIATED_DEGRADATION_OF_CDC20_AND_OTHER_APC_C_CDH1_TARGETED_PROTEINS_IN_LATE_MITOSIS_EARLY_G1		69	0.423276	1.39583	0.0470016	0.252327	1	3524	tags=48%, list=31%, signal=69%
REACTOME_GAP_JUNCTION_TRAFFICKING_AND_REGULATION	REACTOME_GAP_JUNCTION_TRAFFICKING_AND_REGULATION		21	0.531774	1.39556	0.0798246	0.251288	1	3014	tags=62%, list=27%, signal=84%
REACTOME_NUCLEAR_ENVELOPE_NE_REASSEMBLY	REACTOME_NUCLEAR_ENVELOPE_NE_REASSEMBLY		60	0.428618	1.39347	0.0482931	0.253134	1	4697	tags=65%, list=41%, signal=110%
REACTOME_BUTYRATE_RESPONSE_FACTOR_1_BRF1_BINDS_AND_DESTABILIZES_MRNA	REACTOME_BUTYRATE_RESPONSE_FACTOR_1_BRF1_BINDS_AND_DESTABILIZES_MRNA		16	0.563273	1.39243	0.0964067	0.253194	1	2694	tags=50%, list=24%, signal=66%
REACTOME_ACTIVATION_OF_ANTERIOR_HOX_GENES_IN_HINDBRAIN_DEVELOPMENT_DURING_EARLY_EMBRYOGENESIS	REACTOME_ACTIVATION_OF_ANTERIOR_HOX_GENES_IN_HINDBRAIN_DEVELOPMENT_DURING_EARLY_EMBRYOGENESIS		64	0.423367	1.39228	0.0522876	0.251939	1	1772	tags=22%, list=16%, signal=26%
REACTOME_CELLULAR_RESPONSE_TO_HYPOXIA	REACTOME_CELLULAR_RESPONSE_TO_HYPOXIA		68	0.419514	1.38956	0.0459016	0.254723	1	3524	tags=56%, list=31%, signal=81%
REACTOME_NICOTINATE_METABOLISM	REACTOME_NICOTINATE_METABOLISM		24	0.508919	1.38945	0.0909091	0.253473	1	682	tags=13%, list=6%, signal=13%
REACTOME_ATF4_ACTIVATES_GENES_IN_RESPONSE_TO_ENDOPLASMIC_RETICULUM_STRESS	REACTOME_ATF4_ACTIVATES_GENES_IN_RESPONSE_TO_ENDOPLASMIC_RETICULUM_STRESS		24	0.51792	1.38805	0.0778072	0.254155	1	1381	tags=38%, list=12%, signal=43%
REACTOME_DEGRADATION_OF_DVL	REACTOME_DEGRADATION_OF_DVL		51	0.43988	1.38794	0.061627	0.252874	1	3723	tags=61%, list=33%, signal=90%
REACTOME_EPH_EPHRIN_MEDIATED_REPULSION_OF_CELLS	REACTOME_EPH_EPHRIN_MEDIATED_REPULSION_OF_CELLS		34	0.476941	1.38661	0.0717336	0.253496	1	2011	tags=32%, list=18%, signal=39%
REACTOME_HOST_INTERACTIONS_OF_HIV_FACTORS	REACTOME_HOST_INTERACTIONS_OF_HIV_FACTORS		119	0.384117	1.38513	0.0305643	0.254504	1	3559	tags=50%, list=31%, signal=72%
REACTOME_FORMATION_OF_TUBULIN_FOLDING_INTERMEDIATES_BY_CCT_TRIC	REACTOME_FORMATION_OF_TUBULIN_FOLDING_INTERMEDIATES_BY_CCT_TRIC		18	0.540233	1.38338	0.0821678	0.255826	1	3449	tags=61%, list=30%, signal=88%
REACTOME_DOWNSTREAM_SIGNALING_OF_ACTIVATED_FGFR1	REACTOME_DOWNSTREAM_SIGNALING_OF_ACTIVATED_FGFR1		17	0.552837	1.38187	0.0956211	0.256873	1	487	tags=18%, list=4%, signal=18%
REACTOME_ANTIVIRAL_MECHANISM_BY_IFN_STIMULATED_GENES	REACTOME_ANTIVIRAL_MECHANISM_BY_IFN_STIMULATED_GENES		74	0.413606	1.38151	0.0568271	0.256069	1	3286	tags=47%, list=29%, signal=66%
REACTOME_GLYCOSAMINOGLYCAN_METABOLISM	REACTOME_GLYCOSAMINOGLYCAN_METABOLISM		87	0.401295	1.38085	0.047812	0.255647	1	799	tags=17%, list=7%, signal=18%
REACTOME_TRISTETRAPROLIN_TTP_ZFP36_BINDS_AND_DESTABILIZES_MRNA	REACTOME_TRISTETRAPROLIN_TTP_ZFP36_BINDS_AND_DESTABILIZES_MRNA		16	0.557043	1.37942	0.107365	0.256398	1	2248	tags=44%, list=20%, signal=55%
REACTOME_CELLULAR_RESPONSE_TO_HEAT_STRESS	REACTOME_CELLULAR_RESPONSE_TO_HEAT_STRESS		86	0.401142	1.37597	0.0498418	0.260705	1	3368	tags=37%, list=30%, signal=53%
REACTOME_HCMV_EARLY_EVENTS	REACTOME_HCMV_EARLY_EVENTS		74	0.411556	1.37509	0.0567261	0.260702	1	4944	tags=68%, list=44%, signal=119%
REACTOME_COOPERATION_OF_PREFOLDIN_AND_TRIC_CCT_IN_ACTIN_AND_TUBULIN_FOLDING	REACTOME_COOPERATION_OF_PREFOLDIN_AND_TRIC_CCT_IN_ACTIN_AND_TUBULIN_FOLDING		25	0.501975	1.3737	0.0987124	0.261554	1	3449	tags=56%, list=30%, signal=80%
REACTOME_RHOBTB2_GTPASE_CYCLE	REACTOME_RHOBTB2_GTPASE_CYCLE		21	0.523197	1.37107	0.108997	0.264643	1	3368	tags=57%, list=30%, signal=81%
REACTOME_INTERFERON_SIGNALING	REACTOME_INTERFERON_SIGNALING		140	0.3735	1.37001	0.0290424	0.264977	1	3332	tags=43%, list=29%, signal=60%
REACTOME_SEPARATION_OF_SISTER_CHROMATIDS	REACTOME_SEPARATION_OF_SISTER_CHROMATIDS		174	0.361325	1.36977	0.0292533	0.26396	1	4565	tags=56%, list=40%, signal=93%
REACTOME_LYSOSOME_VESICLE_BIOGENESIS	REACTOME_LYSOSOME_VESICLE_BIOGENESIS		28	0.484519	1.36315	0.0874363	0.273261	1	223	tags=11%, list=2%, signal=11%
REACTOME_RHOBTB_GTPASE_CYCLE	REACTOME_RHOBTB_GTPASE_CYCLE		32	0.476567	1.36128	0.0884413	0.275092	1	3368	tags=50%, list=30%, signal=71%
REACTOME_FORMATION_OF_TC_NER_PRE_INCISION_COMPLEX	REACTOME_FORMATION_OF_TC_NER_PRE_INCISION_COMPLEX		50	0.432269	1.35704	0.0805259	0.280693	1	2098	tags=26%, list=19%, signal=32%
REACTOME_NEGATIVE_EPIGENETIC_REGULATION_OF_RRNA_EXPRESSION	REACTOME_NEGATIVE_EPIGENETIC_REGULATION_OF_RRNA_EXPRESSION		61	0.421073	1.35377	0.0650602	0.284869	1	2569	tags=31%, list=23%, signal=40%
REACTOME_STABILIZATION_OF_P53	REACTOME_STABILIZATION_OF_P53		52	0.430816	1.35333	0.0746148	0.284095	1	3524	tags=56%, list=31%, signal=81%
REACTOME_G_ALPHA_I_SIGNALLING_EVENTS	REACTOME_G_ALPHA_I_SIGNALLING_EVENTS		134	0.369982	1.35274	0.0376344	0.283595	1	2079	tags=32%, list=18%, signal=39%
REACTOME_POSITIVE_EPIGENETIC_REGULATION_OF_RRNA_EXPRESSION	REACTOME_POSITIVE_EPIGENETIC_REGULATION_OF_RRNA_EXPRESSION		58	0.420216	1.3527	0.0794431	0.282269	1	2569	tags=34%, list=23%, signal=44%
REACTOME_ATTENUATION_PHASE	REACTOME_ATTENUATION_PHASE		19	0.521926	1.34933	0.116259	0.286369	1	282	tags=11%, list=2%, signal=11%
REACTOME_ASYMMETRIC_LOCALIZATION_OF_PCP_PROTEINS	REACTOME_ASYMMETRIC_LOCALIZATION_OF_PCP_PROTEINS		56	0.421837	1.34903	0.0694108	0.285482	1	3524	tags=57%, list=31%, signal=83%
REACTOME_HEDGEHOG_ON_STATE	REACTOME_HEDGEHOG_ON_STATE		68	0.410945	1.34489	0.0716535	0.291044	1	3524	tags=54%, list=31%, signal=79%
REACTOME_RHO_GTPASES_ACTIVATE_ROCKS	REACTOME_RHO_GTPASES_ACTIVATE_ROCKS		16	0.539619	1.34395	0.126626	0.291358	1	3768	tags=69%, list=33%, signal=103%
REACTOME_CELL_EXTRACELLULAR_MATRIX_INTERACTIONS	REACTOME_CELL_EXTRACELLULAR_MATRIX_INTERACTIONS		17	0.538879	1.34305	0.123023	0.291397	1	1704	tags=41%, list=15%, signal=48%
REACTOME_MITOTIC_G2_G2_M_PHASES	REACTOME_MITOTIC_G2_G2_M_PHASES		176	0.357195	1.34004	0.0288889	0.295099	1	3540	tags=40%, list=31%, signal=57%
REACTOME_RNA_POLYMERASE_I_TRANSCRIPTION_TERMINATION	REACTOME_RNA_POLYMERASE_I_TRANSCRIPTION_TERMINATION		31	0.471188	1.33877	0.109723	0.29585	1	2874	tags=45%, list=25%, signal=60%
REACTOME_RND2_GTPASE_CYCLE	REACTOME_RND2_GTPASE_CYCLE		38	0.444463	1.33862	0.0962521	0.294681	1	2607	tags=29%, list=23%, signal=37%
REACTOME_SENSORY_PROCESSING_OF_SOUND	REACTOME_SENSORY_PROCESSING_OF_SOUND		38	0.446602	1.33688	0.0991304	0.296579	1	1852	tags=39%, list=16%, signal=47%
REACTOME_PLATELET_SENSITIZATION_BY_LDL	REACTOME_PLATELET_SENSITIZATION_BY_LDL		16	0.542062	1.3356	0.135957	0.297243	1	4192	tags=75%, list=37%, signal=119%
REACTOME_SENESCENCE_ASSOCIATED_SECRETORY_PHENOTYPE_SASP	REACTOME_SENESCENCE_ASSOCIATED_SECRETORY_PHENOTYPE_SASP		56	0.416458	1.33391	0.0843478	0.298785	1	961	tags=16%, list=8%, signal=17%
REACTOME_UB_SPECIFIC_PROCESSING_PROTEASES	REACTOME_UB_SPECIFIC_PROCESSING_PROTEASES		154	0.357741	1.33214	0.0398126	0.300527	1	3607	tags=47%, list=32%, signal=69%
REACTOME_TRANSCRIPTIONAL_REGULATION_BY_VENTX	REACTOME_TRANSCRIPTIONAL_REGULATION_BY_VENTX		34	0.451359	1.33148	0.114628	0.30037	1	1651	tags=24%, list=15%, signal=27%
REACTOME_CYCLIN_A_CDK2_ASSOCIATED_EVENTS_AT_S_PHASE_ENTRY	REACTOME_CYCLIN_A_CDK2_ASSOCIATED_EVENTS_AT_S_PHASE_ENTRY		78	0.393781	1.33035	0.0655602	0.300846	1	3524	tags=45%, list=31%, signal=65%
REACTOME_GPCR_LIGAND_BINDING	REACTOME_GPCR_LIGAND_BINDING		124	0.366535	1.33012	0.037296	0.299897	1	1614	tags=30%, list=14%, signal=34%
REACTOME_INITIATION_OF_NUCLEAR_ENVELOPE_NE_REFORMATION	REACTOME_INITIATION_OF_NUCLEAR_ENVELOPE_NE_REFORMATION		15	0.545187	1.3262	0.146574	0.305211	1	4192	tags=67%, list=37%, signal=106%
REACTOME_C_TYPE_LECTIN_RECEPTORS_CLRS	REACTOME_C_TYPE_LECTIN_RECEPTORS_CLRS		117	0.366747	1.32271	0.0629984	0.309883	1	1864	tags=31%, list=16%, signal=36%
REACTOME_PLATELET_CALCIUM_HOMEOSTASIS	REACTOME_PLATELET_CALCIUM_HOMEOSTASIS		16	0.53069	1.32085	0.141071	0.311883	1	2130	tags=38%, list=19%, signal=46%
REACTOME_FGFR2_ALTERNATIVE_SPLICING	REACTOME_FGFR2_ALTERNATIVE_SPLICING		21	0.498847	1.32014	0.133506	0.311867	1	2431	tags=48%, list=21%, signal=61%
REACTOME_TRNA_AMINOACYLATION	REACTOME_TRNA_AMINOACYLATION		41	0.440084	1.31936	0.112245	0.31188	1	2868	tags=44%, list=25%, signal=59%
REACTOME_CELLULAR_RESPONSE_TO_CHEMICAL_STRESS	REACTOME_CELLULAR_RESPONSE_TO_CHEMICAL_STRESS		141	0.356668	1.31688	0.0539941	0.314756	1	3469	tags=42%, list=31%, signal=60%
REACTOME_STING_MEDIATED_INDUCTION_OF_HOST_IMMUNE_RESPONSES	REACTOME_STING_MEDIATED_INDUCTION_OF_HOST_IMMUNE_RESPONSES		15	0.538646	1.3106	0.144864	0.324828	1	719	tags=20%, list=6%, signal=21%
REACTOME_SENSORY_PROCESSING_OF_SOUND_BY_OUTER_HAIR_CELLS_OF_THE_COCHLEA	REACTOME_SENSORY_PROCESSING_OF_SOUND_BY_OUTER_HAIR_CELLS_OF_THE_COCHLEA		26	0.475718	1.30987	0.126784	0.324636	1	1852	tags=38%, list=16%, signal=46%
REACTOME_HSP90_CHAPERONE_CYCLE_FOR_STEROID_HORMONE_RECEPTORS_SHR	REACTOME_HSP90_CHAPERONE_CYCLE_FOR_STEROID_HORMONE_RECEPTORS_SHR		40	0.433971	1.30932	0.113808	0.324234	1	4051	tags=50%, list=36%, signal=78%
REACTOME_DOWNREGULATION_OF_SMAD2_3_SMAD4_TRANSCRIPTIONAL_ACTIVITY	REACTOME_DOWNREGULATION_OF_SMAD2_3_SMAD4_TRANSCRIPTIONAL_ACTIVITY		20	0.504587	1.30891	0.144589	0.323498	1	2017	tags=40%, list=18%, signal=49%
REACTOME_PLATELET_AGGREGATION_PLUG_FORMATION	REACTOME_PLATELET_AGGREGATION_PLUG_FORMATION		24	0.486264	1.30821	0.13549	0.323347	1	373	tags=21%, list=3%, signal=21%
REACTOME_MRNA_CAPPING	REACTOME_MRNA_CAPPING		28	0.470417	1.30367	0.12111	0.329884	1	2098	tags=29%, list=19%, signal=35%
REACTOME_INTERFERON_ALPHA_BETA_SIGNALING	REACTOME_INTERFERON_ALPHA_BETA_SIGNALING		42	0.427912	1.30231	0.115321	0.330934	1	3080	tags=43%, list=27%, signal=59%
REACTOME_HS_GAG_BIOSYNTHESIS	REACTOME_HS_GAG_BIOSYNTHESIS		20	0.506549	1.30176	0.152838	0.330462	1	1176	tags=25%, list=10%, signal=28%
REACTOME_UNFOLDED_PROTEIN_RESPONSE_UPR	REACTOME_UNFOLDED_PROTEIN_RESPONSE_UPR		87	0.375847	1.30089	0.0875203	0.330727	1	3337	tags=41%, list=29%, signal=58%
REACTOME_TOLL_LIKE_RECEPTOR_TLR1_TLR2_CASCADE	REACTOME_TOLL_LIKE_RECEPTOR_TLR1_TLR2_CASCADE		87	0.375745	1.29922	0.0868193	0.332355	1	2079	tags=26%, list=18%, signal=32%
REACTOME_G1_S_DNA_DAMAGE_CHECKPOINTS	REACTOME_G1_S_DNA_DAMAGE_CHECKPOINTS		60	0.401247	1.29916	0.103679	0.33101	1	3723	tags=55%, list=33%, signal=82%
REACTOME_HCMV_LATE_EVENTS	REACTOME_HCMV_LATE_EVENTS		61	0.400341	1.29831	0.100977	0.331144	1	4836	tags=66%, list=43%, signal=114%
REACTOME_RNA_POLYMERASE_I_TRANSCRIPTION_INITIATION	REACTOME_RNA_POLYMERASE_I_TRANSCRIPTION_INITIATION		47	0.423133	1.29817	0.124132	0.329978	1	2569	tags=34%, list=23%, signal=44%
REACTOME_CELL_JUNCTION_ORGANIZATION	REACTOME_CELL_JUNCTION_ORGANIZATION		50	0.4171	1.29813	0.116358	0.328624	1	1448	tags=32%, list=13%, signal=37%
REACTOME_DEGRADATION_OF_BETA_CATENIN_BY_THE_DESTRUCTION_COMPLEX	REACTOME_DEGRADATION_OF_BETA_CATENIN_BY_THE_DESTRUCTION_COMPLEX		76	0.381281	1.29489	0.103614	0.333081	1	3524	tags=54%, list=31%, signal=78%
REACTOME_JNK_C_JUN_KINASES_PHOSPHORYLATION_AND_ACTIVATION_MEDIATED_BY_ACTIVATED_HUMAN_TAK1	REACTOME_JNK_C_JUN_KINASES_PHOSPHORYLATION_AND_ACTIVATION_MEDIATED_BY_ACTIVATED_HUMAN_TAK1		20	0.495791	1.2947	0.149869	0.331982	1	1754	tags=30%, list=15%, signal=35%
REACTOME_DOWNSTREAM_SIGNALING_EVENTS_OF_B_CELL_RECEPTOR_BCR	REACTOME_DOWNSTREAM_SIGNALING_EVENTS_OF_B_CELL_RECEPTOR_BCR		75	0.383124	1.29124	0.101315	0.336913	1	3524	tags=51%, list=31%, signal=73%
REACTOME_SIGNALING_BY_FGFR2	REACTOME_SIGNALING_BY_FGFR2		50	0.40816	1.28645	0.121289	0.344545	1	2431	tags=38%, list=21%, signal=48%
REACTOME_REGULATION_OF_RUNX2_EXPRESSION_AND_ACTIVITY	REACTOME_REGULATION_OF_RUNX2_EXPRESSION_AND_ACTIVITY		63	0.391878	1.28586	0.103504	0.344156	1	3524	tags=54%, list=31%, signal=78%
REACTOME_MAPK6_MAPK4_SIGNALING	REACTOME_MAPK6_MAPK4_SIGNALING		77	0.379284	1.28283	0.110099	0.348446	1	3637	tags=57%, list=32%, signal=84%
REACTOME_HEDGEHOG_LIGAND_BIOGENESIS	REACTOME_HEDGEHOG_LIGAND_BIOGENESIS		54	0.405461	1.2807	0.107203	0.351237	1	3524	tags=54%, list=31%, signal=78%
REACTOME_TOLL_LIKE_RECEPTOR_9_TLR9_CASCADE	REACTOME_TOLL_LIKE_RECEPTOR_9_TLR9_CASCADE		83	0.373881	1.28001	0.104884	0.351123	1	2079	tags=27%, list=18%, signal=32%
REACTOME_CELLULAR_SENESCENCE	REACTOME_CELLULAR_SENESCENCE		135	0.352026	1.27909	0.0693374	0.351346	1	1648	tags=18%, list=15%, signal=21%
REACTOME_SIGNALING_BY_TYPE_1_INSULIN_LIKE_GROWTH_FACTOR_1_RECEPTOR_IGF1R	REACTOME_SIGNALING_BY_TYPE_1_INSULIN_LIKE_GROWTH_FACTOR_1_RECEPTOR_IGF1R		28	0.461139	1.27773	0.148404	0.352607	1	487	tags=14%, list=4%, signal=15%
REACTOME_ASSEMBLY_OF_THE_PRE_REPLICATIVE_COMPLEX	REACTOME_ASSEMBLY_OF_THE_PRE_REPLICATIVE_COMPLEX		64	0.390303	1.27734	0.119415	0.351914	1	3524	tags=47%, list=31%, signal=68%
REACTOME_RNA_POLYMERASE_III_CHAIN_ELONGATION	REACTOME_RNA_POLYMERASE_III_CHAIN_ELONGATION		16	0.515057	1.27721	0.173333	0.350709	1	2965	tags=44%, list=26%, signal=59%
REACTOME_SIGNALING_BY_FGFR1	REACTOME_SIGNALING_BY_FGFR1		33	0.441223	1.27564	0.144231	0.352266	1	2379	tags=39%, list=21%, signal=50%
REACTOME_DOWNREGULATION_OF_TGF_BETA_RECEPTOR_SIGNALING	REACTOME_DOWNREGULATION_OF_TGF_BETA_RECEPTOR_SIGNALING		25	0.466531	1.27527	0.158911	0.351534	1	872	tags=20%, list=8%, signal=22%
REACTOME_TRANSCRIPTIONAL_REGULATION_BY_SMALL_RNAS	REACTOME_TRANSCRIPTIONAL_REGULATION_BY_SMALL_RNAS		58	0.394981	1.27195	0.121113	0.356474	1	4836	tags=71%, list=43%, signal=123%
REACTOME_SEMA4D_IN_SEMAPHORIN_SIGNALING	REACTOME_SEMA4D_IN_SEMAPHORIN_SIGNALING		20	0.481093	1.27024	0.173145	0.358416	1	1099	tags=25%, list=10%, signal=28%
REACTOME_RHOF_GTPASE_CYCLE	REACTOME_RHOF_GTPASE_CYCLE		35	0.434312	1.27	0.142483	0.357488	1	2317	tags=29%, list=20%, signal=36%
REACTOME_MUSCLE_CONTRACTION	REACTOME_MUSCLE_CONTRACTION		81	0.373891	1.26794	0.11175	0.359987	1	2167	tags=32%, list=19%, signal=39%
REACTOME_DEFECTIVE_CFTR_CAUSES_CYSTIC_FIBROSIS	REACTOME_DEFECTIVE_CFTR_CAUSES_CYSTIC_FIBROSIS		56	0.4024	1.26773	0.11685	0.358949	1	3524	tags=50%, list=31%, signal=72%
REACTOME_FORMATION_OF_RNA_POL_II_ELONGATION_COMPLEX	REACTOME_FORMATION_OF_RNA_POL_II_ELONGATION_COMPLEX		56	0.396628	1.26569	0.127711	0.361415	1	2509	tags=27%, list=22%, signal=34%
REACTOME_CD209_DC_SIGN_SIGNALING	REACTOME_CD209_DC_SIGN_SIGNALING		18	0.503445	1.26476	0.193896	0.361853	1	2837	tags=44%, list=25%, signal=59%
REACTOME_TCR_SIGNALING	REACTOME_TCR_SIGNALING		96	0.364364	1.26345	0.103751	0.36298	1	3529	tags=48%, list=31%, signal=69%
REACTOME_AMINO_ACID_TRANSPORT_ACROSS_THE_PLASMA_MEMBRANE	REACTOME_AMINO_ACID_TRANSPORT_ACROSS_THE_PLASMA_MEMBRANE		19	0.489359	1.2631	0.172089	0.362283	1	2910	tags=58%, list=26%, signal=78%
REACTOME_RHOBTB1_GTPASE_CYCLE	REACTOME_RHOBTB1_GTPASE_CYCLE		21	0.477499	1.2624	0.17642	0.362229	1	3938	tags=62%, list=35%, signal=95%
REACTOME_APC_C_MEDIATED_DEGRADATION_OF_CELL_CYCLE_PROTEINS	REACTOME_APC_C_MEDIATED_DEGRADATION_OF_CELL_CYCLE_PROTEINS		80	0.371432	1.26239	0.104785	0.360861	1	3524	tags=44%, list=31%, signal=63%
REACTOME_GPVI_MEDIATED_ACTIVATION_CASCADE	REACTOME_GPVI_MEDIATED_ACTIVATION_CASCADE		32	0.437083	1.26093	0.166963	0.362172	1	1121	tags=25%, list=10%, signal=28%
REACTOME_RECYCLING_PATHWAY_OF_L1	REACTOME_RECYCLING_PATHWAY_OF_L1		34	0.43569	1.2607	0.140489	0.361209	1	3089	tags=44%, list=27%, signal=60%
REACTOME_MITOCHONDRIAL_CALCIUM_ION_TRANSPORT	REACTOME_MITOCHONDRIAL_CALCIUM_ION_TRANSPORT		22	0.465908	1.25853	0.171403	0.364003	1	3776	tags=55%, list=33%, signal=82%
REACTOME_HSF1_ACTIVATION	REACTOME_HSF1_ACTIVATION		21	0.483194	1.25738	0.181897	0.364756	1	282	tags=10%, list=2%, signal=10%
REACTOME_SEMAPHORIN_INTERACTIONS	REACTOME_SEMAPHORIN_INTERACTIONS		51	0.401464	1.25706	0.16285	0.363976	1	1099	tags=18%, list=10%, signal=19%
REACTOME_SUMOYLATION_OF_CHROMATIN_ORGANIZATION_PROTEINS	REACTOME_SUMOYLATION_OF_CHROMATIN_ORGANIZATION_PROTEINS		54	0.393936	1.25587	0.134196	0.364915	1	4910	tags=72%, list=43%, signal=127%
REACTOME_RNA_POLYMERASE_III_TRANSCRIPTION_INITIATION_FROM_TYPE_1_PROMOTER	REACTOME_RNA_POLYMERASE_III_TRANSCRIPTION_INITIATION_FROM_TYPE_1_PROMOTER		26	0.457378	1.25215	0.163015	0.37073	1	3133	tags=46%, list=28%, signal=64%
REACTOME_ACYL_CHAIN_REMODELLING_OF_PC	REACTOME_ACYL_CHAIN_REMODELLING_OF_PC		17	0.493708	1.25089	0.180766	0.371766	1	2071	tags=35%, list=18%, signal=43%
REACTOME_HS_GAG_DEGRADATION	REACTOME_HS_GAG_DEGRADATION		19	0.484422	1.24979	0.189734	0.372611	1	563	tags=21%, list=5%, signal=22%
REACTOME_TCF_DEPENDENT_SIGNALING_IN_RESPONSE_TO_WNT	REACTOME_TCF_DEPENDENT_SIGNALING_IN_RESPONSE_TO_WNT		147	0.337458	1.24639	0.0826189	0.377788	1	3528	tags=45%, list=31%, signal=64%
REACTOME_INHIBITION_OF_DNA_RECOMBINATION_AT_TELOMERE	REACTOME_INHIBITION_OF_DNA_RECOMBINATION_AT_TELOMERE		29	0.442783	1.24579	0.177038	0.377607	1	1294	tags=21%, list=11%, signal=23%
REACTOME_ABORTIVE_ELONGATION_OF_HIV_1_TRANSCRIPT_IN_THE_ABSENCE_OF_TAT	REACTOME_ABORTIVE_ELONGATION_OF_HIV_1_TRANSCRIPT_IN_THE_ABSENCE_OF_TAT		22	0.472069	1.24465	0.188256	0.378466	1	1294	tags=27%, list=11%, signal=31%
REACTOME_TGF_BETA_RECEPTOR_SIGNALING_ACTIVATES_SMADS	REACTOME_TGF_BETA_RECEPTOR_SIGNALING_ACTIVATES_SMADS		31	0.432417	1.24279	0.166118	0.380794	1	2017	tags=32%, list=18%, signal=39%
REACTOME_RESPONSE_OF_EIF2AK1_HRI_TO_HEME_DEFICIENCY	REACTOME_RESPONSE_OF_EIF2AK1_HRI_TO_HEME_DEFICIENCY		15	0.513482	1.24186	0.188353	0.381276	1	1255	tags=47%, list=11%, signal=52%
REACTOME_FOXO_MEDIATED_TRANSCRIPTION_OF_CELL_CYCLE_GENES	REACTOME_FOXO_MEDIATED_TRANSCRIPTION_OF_CELL_CYCLE_GENES		15	0.507489	1.24032	0.197158	0.38282	1	961	tags=33%, list=8%, signal=36%
REACTOME_KSRP_KHSRP_BINDS_AND_DESTABILIZES_MRNA	REACTOME_KSRP_KHSRP_BINDS_AND_DESTABILIZES_MRNA		16	0.498038	1.2357	0.207192	0.390481	1	2248	tags=38%, list=20%, signal=47%
REACTOME_ANTIGEN_PRESENTATION_FOLDING_ASSEMBLY_AND_PEPTIDE_LOADING_OF_CLASS_I_MHC	REACTOME_ANTIGEN_PRESENTATION_FOLDING_ASSEMBLY_AND_PEPTIDE_LOADING_OF_CLASS_I_MHC		19	0.484303	1.23399	0.192308	0.39237	1	4480	tags=63%, list=40%, signal=104%
REACTOME_TRANSCRIPTION_COUPLED_NUCLEOTIDE_EXCISION_REPAIR_TC_NER	REACTOME_TRANSCRIPTION_COUPLED_NUCLEOTIDE_EXCISION_REPAIR_TC_NER		73	0.367683	1.23326	0.156402	0.392373	1	2098	tags=19%, list=19%, signal=23%
REACTOME_DNA_METHYLATION	REACTOME_DNA_METHYLATION		18	0.481133	1.22655	0.210751	0.404407	1	531	tags=11%, list=5%, signal=12%
REACTOME_DNA_REPLICATION_PRE_INITIATION	REACTOME_DNA_REPLICATION_PRE_INITIATION		79	0.361436	1.22545	0.136867	0.405307	1	3524	tags=38%, list=31%, signal=55%
REACTOME_RNA_POLYMERASE_I_TRANSCRIPTION	REACTOME_RNA_POLYMERASE_I_TRANSCRIPTION		63	0.37461	1.22492	0.151949	0.404982	1	2569	tags=30%, list=23%, signal=39%
REACTOME_REGULATION_OF_RAS_BY_GAPS	REACTOME_REGULATION_OF_RAS_BY_GAPS		64	0.371984	1.22467	0.137124	0.404061	1	3524	tags=58%, list=31%, signal=83%
REACTOME_CYCLIN_A_B1_B2_ASSOCIATED_EVENTS_DURING_G2_M_TRANSITION	REACTOME_CYCLIN_A_B1_B2_ASSOCIATED_EVENTS_DURING_G2_M_TRANSITION		21	0.465888	1.22418	0.201949	0.403591	1	2141	tags=33%, list=19%, signal=41%
REACTOME_RUNX1_REGULATES_GENES_INVOLVED_IN_MEGAKARYOCYTE_DIFFERENTIATION_AND_PLATELET_FUNCTION	REACTOME_RUNX1_REGULATES_GENES_INVOLVED_IN_MEGAKARYOCYTE_DIFFERENTIATION_AND_PLATELET_FUNCTION		43	0.40017	1.22075	0.173077	0.409353	1	4369	tags=56%, list=39%, signal=91%
REACTOME_ACTIVATION_OF_IRF3_IRF7_MEDIATED_BY_TBK1_IKK_EPSILON	REACTOME_ACTIVATION_OF_IRF3_IRF7_MEDIATED_BY_TBK1_IKK_EPSILON		15	0.505044	1.22029	0.225154	0.408927	1	2379	tags=40%, list=21%, signal=51%
REACTOME_NUCLEAR_EVENTS_KINASE_AND_TRANSCRIPTION_FACTOR_ACTIVATION	REACTOME_NUCLEAR_EVENTS_KINASE_AND_TRANSCRIPTION_FACTOR_ACTIVATION		51	0.387153	1.21884	0.166945	0.410549	1	2189	tags=33%, list=19%, signal=41%
REACTOME_RUNX1_INTERACTS_WITH_CO_FACTORS_WHOSE_PRECISE_EFFECT_ON_RUNX1_TARGETS_IS_NOT_KNOWN	REACTOME_RUNX1_INTERACTS_WITH_CO_FACTORS_WHOSE_PRECISE_EFFECT_ON_RUNX1_TARGETS_IS_NOT_KNOWN		34	0.417292	1.21818	0.18905	0.410526	1	2144	tags=29%, list=19%, signal=36%
REACTOME_CHROMOSOME_MAINTENANCE	REACTOME_CHROMOSOME_MAINTENANCE		95	0.349871	1.21732	0.141398	0.410817	1	4889	tags=51%, list=43%, signal=88%
REACTOME_TRAF6_MEDIATED_NF_KB_ACTIVATION	REACTOME_TRAF6_MEDIATED_NF_KB_ACTIVATION		18	0.478393	1.21719	0.223133	0.409639	1	1679	tags=28%, list=15%, signal=33%
REACTOME_TELOMERE_EXTENSION_BY_TELOMERASE	REACTOME_TELOMERE_EXTENSION_BY_TELOMERASE		19	0.478296	1.21682	0.226117	0.408994	1	5022	tags=74%, list=44%, signal=132%
REACTOME_PROCESSING_OF_SMDT1	REACTOME_PROCESSING_OF_SMDT1		16	0.499022	1.21469	0.226831	0.411888	1	3538	tags=56%, list=31%, signal=82%
REACTOME_DEGRADATION_OF_GLI1_BY_THE_PROTEASOME	REACTOME_DEGRADATION_OF_GLI1_BY_THE_PROTEASOME		54	0.382014	1.21439	0.179214	0.411098	1	3524	tags=54%, list=31%, signal=78%
REACTOME_MRNA_DECAY_BY_5_TO_3_EXORIBONUCLEASE	REACTOME_MRNA_DECAY_BY_5_TO_3_EXORIBONUCLEASE		15	0.503139	1.21425	0.231946	0.410012	1	2788	tags=53%, list=25%, signal=71%
REACTOME_TELOMERE_MAINTENANCE	REACTOME_TELOMERE_MAINTENANCE		69	0.364916	1.21299	0.155649	0.411121	1	4763	tags=49%, list=42%, signal=85%
REACTOME_METABOLIC_DISORDERS_OF_BIOLOGICAL_OXIDATION_ENZYMES	REACTOME_METABOLIC_DISORDERS_OF_BIOLOGICAL_OXIDATION_ENZYMES		16	0.494553	1.20838	0.23266	0.418908	1	1103	tags=31%, list=10%, signal=35%
REACTOME_HIV_TRANSCRIPTION_INITIATION	REACTOME_HIV_TRANSCRIPTION_INITIATION		44	0.396627	1.20482	0.209264	0.424697	1	2199	tags=30%, list=19%, signal=37%
REACTOME_ANTIGEN_PROCESSING_CROSS_PRESENTATION	REACTOME_ANTIGEN_PROCESSING_CROSS_PRESENTATION		88	0.346252	1.20141	0.161882	0.430258	1	3020	tags=42%, list=27%, signal=57%
REACTOME_RHOQ_GTPASE_CYCLE	REACTOME_RHOQ_GTPASE_CYCLE		53	0.379179	1.20027	0.186144	0.431155	1	2607	tags=30%, list=23%, signal=39%
REACTOME_MITOTIC_G1_PHASE_AND_G1_S_TRANSITION	REACTOME_MITOTIC_G1_PHASE_AND_G1_S_TRANSITION		137	0.329996	1.19981	0.151976	0.43076	1	2969	tags=30%, list=26%, signal=40%
REACTOME_RHOV_GTPASE_CYCLE	REACTOME_RHOV_GTPASE_CYCLE		30	0.421393	1.1997	0.20942	0.429526	1	2452	tags=30%, list=22%, signal=38%
REACTOME_INACTIVATION_OF_CSF3_G_CSF_SIGNALING	REACTOME_INACTIVATION_OF_CSF3_G_CSF_SIGNALING		23	0.446995	1.19919	0.232021	0.429186	1	1834	tags=35%, list=16%, signal=41%
REACTOME_DISEASES_OF_METABOLISM	REACTOME_DISEASES_OF_METABOLISM		153	0.321247	1.19846	0.137121	0.429238	1	1366	tags=18%, list=12%, signal=21%
REACTOME_TNFS_BIND_THEIR_PHYSIOLOGICAL_RECEPTORS	REACTOME_TNFS_BIND_THEIR_PHYSIOLOGICAL_RECEPTORS		18	0.479918	1.19777	0.23913	0.429244	1	479	tags=17%, list=4%, signal=17%
REACTOME_APOPTOSIS	REACTOME_APOPTOSIS		153	0.32214	1.19653	0.132033	0.430449	1	2837	tags=33%, list=25%, signal=43%
REACTOME_TNFR1_INDUCED_NFKAPPAB_SIGNALING_PATHWAY	REACTOME_TNFR1_INDUCED_NFKAPPAB_SIGNALING_PATHWAY		29	0.423773	1.19639	0.220713	0.429292	1	569	tags=17%, list=5%, signal=18%
REACTOME_INFECTION_WITH_MYCOBACTERIUM_TUBERCULOSIS	REACTOME_INFECTION_WITH_MYCOBACTERIUM_TUBERCULOSIS		23	0.438877	1.19342	0.237522	0.434156	1	2349	tags=35%, list=21%, signal=44%
REACTOME_PROCESSING_OF_CAPPED_INTRONLESS_PRE_MRNA	REACTOME_PROCESSING_OF_CAPPED_INTRONLESS_PRE_MRNA		25	0.430664	1.18955	0.220701	0.440731	1	4125	tags=60%, list=36%, signal=94%
REACTOME_INSULIN_RECEPTOR_SIGNALLING_CASCADE	REACTOME_INSULIN_RECEPTOR_SIGNALLING_CASCADE		30	0.418715	1.18873	0.216918	0.440979	1	487	tags=13%, list=4%, signal=14%
REACTOME_TOLL_LIKE_RECEPTOR_CASCADES	REACTOME_TOLL_LIKE_RECEPTOR_CASCADES		129	0.327318	1.18539	0.165543	0.44669	1	1992	tags=24%, list=18%, signal=29%
REACTOME_G2_M_CHECKPOINTS	REACTOME_G2_M_CHECKPOINTS		133	0.325431	1.18499	0.152402	0.446062	1	4700	tags=55%, list=42%, signal=93%
REACTOME_FORMATION_OF_THE_EARLY_ELONGATION_COMPLEX	REACTOME_FORMATION_OF_THE_EARLY_ELONGATION_COMPLEX		32	0.420377	1.18486	0.220168	0.444862	1	2098	tags=25%, list=19%, signal=31%
REACTOME_CARGO_CONCENTRATION_IN_THE_ER	REACTOME_CARGO_CONCENTRATION_IN_THE_ER		25	0.438321	1.18284	0.240495	0.447678	1	1652	tags=20%, list=15%, signal=23%
REACTOME_CELL_CELL_COMMUNICATION	REACTOME_CELL_CELL_COMMUNICATION		75	0.35351	1.1801	0.211461	0.452142	1	2091	tags=33%, list=18%, signal=41%
REACTOME_IRS_MEDIATED_SIGNALLING	REACTOME_IRS_MEDIATED_SIGNALLING		25	0.434324	1.17982	0.234494	0.451237	1	487	tags=12%, list=4%, signal=13%
REACTOME_MITOTIC_SPINDLE_CHECKPOINT	REACTOME_MITOTIC_SPINDLE_CHECKPOINT		107	0.330909	1.17918	0.17092	0.45114	1	5301	tags=69%, list=47%, signal=129%
REACTOME_ONCOGENIC_MAPK_SIGNALING	REACTOME_ONCOGENIC_MAPK_SIGNALING		72	0.351868	1.17786	0.189641	0.45244	1	1736	tags=24%, list=15%, signal=28%
REACTOME_IRE1ALPHA_ACTIVATES_CHAPERONES	REACTOME_IRE1ALPHA_ACTIVATES_CHAPERONES		48	0.380259	1.17751	0.209773	0.451808	1	3337	tags=40%, list=29%, signal=56%
REACTOME_DDX58_IFIH1_MEDIATED_INDUCTION_OF_INTERFERON_ALPHA_BETA	REACTOME_DDX58_IFIH1_MEDIATED_INDUCTION_OF_INTERFERON_ALPHA_BETA		55	0.369658	1.17745	0.200169	0.450491	1	2747	tags=35%, list=24%, signal=45%
REACTOME_PHASE_II_CONJUGATION_OF_COMPOUNDS	REACTOME_PHASE_II_CONJUGATION_OF_COMPOUNDS		54	0.369813	1.17659	0.216399	0.450873	1	1066	tags=15%, list=9%, signal=16%
REACTOME_OXIDATIVE_STRESS_INDUCED_SENESCENCE	REACTOME_OXIDATIVE_STRESS_INDUCED_SENESCENCE		71	0.349983	1.17635	0.185155	0.449906	1	1648	tags=18%, list=15%, signal=21%
REACTOME_SIGNALING_BY_FGFR1_IN_DISEASE	REACTOME_SIGNALING_BY_FGFR1_IN_DISEASE		29	0.423594	1.17613	0.242744	0.448997	1	1736	tags=21%, list=15%, signal=24%
REACTOME_MAPK_TARGETS_NUCLEAR_EVENTS_MEDIATED_BY_MAP_KINASES	REACTOME_MAPK_TARGETS_NUCLEAR_EVENTS_MEDIATED_BY_MAP_KINASES		28	0.418465	1.17472	0.245719	0.450451	1	2079	tags=29%, list=18%, signal=35%
REACTOME_GENE_SILENCING_BY_RNA	REACTOME_GENE_SILENCING_BY_RNA		75	0.348046	1.17075	0.198676	0.45756	1	4697	tags=61%, list=41%, signal=104%
REACTOME_INTERLEUKIN_7_SIGNALING	REACTOME_INTERLEUKIN_7_SIGNALING		24	0.432615	1.1692	0.257409	0.459242	1	1568	tags=29%, list=14%, signal=34%
REACTOME_GLUTATHIONE_CONJUGATION	REACTOME_GLUTATHIONE_CONJUGATION		26	0.425435	1.16773	0.254379	0.460744	1	2165	tags=31%, list=19%, signal=38%
REACTOME_CDC42_GTPASE_CYCLE	REACTOME_CDC42_GTPASE_CYCLE		132	0.319722	1.16469	0.180328	0.465715	1	2656	tags=33%, list=23%, signal=42%
REACTOME_HIV_LIFE_CYCLE	REACTOME_HIV_LIFE_CYCLE		138	0.316918	1.16412	0.181609	0.465422	1	3916	tags=41%, list=35%, signal=61%
REACTOME_RHOU_GTPASE_CYCLE	REACTOME_RHOU_GTPASE_CYCLE		31	0.410304	1.16174	0.251273	0.46899	1	2452	tags=29%, list=22%, signal=37%
REACTOME_NUCLEAR_PORE_COMPLEX_NPC_DISASSEMBLY	REACTOME_NUCLEAR_PORE_COMPLEX_NPC_DISASSEMBLY		34	0.391685	1.16133	0.23913	0.468392	1	4910	tags=79%, list=43%, signal=140%
REACTOME_DOWNSTREAM_SIGNALING_OF_ACTIVATED_FGFR2	REACTOME_DOWNSTREAM_SIGNALING_OF_ACTIVATED_FGFR2		15	0.476915	1.16129	0.272644	0.467054	1	487	tags=13%, list=4%, signal=14%
REACTOME_MTOR_SIGNALLING	REACTOME_MTOR_SIGNALLING		38	0.38802	1.1599	0.239899	0.468664	1	899	tags=18%, list=8%, signal=20%
REACTOME_FGFR1_MUTANT_RECEPTOR_ACTIVATION	REACTOME_FGFR1_MUTANT_RECEPTOR_ACTIVATION		22	0.440355	1.15805	0.270598	0.471178	1	1315	tags=18%, list=12%, signal=21%
REACTOME_ERK_MAPK_TARGETS	REACTOME_ERK_MAPK_TARGETS		21	0.439881	1.15795	0.269828	0.469931	1	2079	tags=29%, list=18%, signal=35%
REACTOME_RAC3_GTPASE_CYCLE	REACTOME_RAC3_GTPASE_CYCLE		77	0.343587	1.15389	0.220115	0.477219	1	2615	tags=25%, list=23%, signal=32%
REACTOME_OTHER_SEMAPHORIN_INTERACTIONS	REACTOME_OTHER_SEMAPHORIN_INTERACTIONS		16	0.470646	1.15139	0.28	0.481246	1	746	tags=19%, list=7%, signal=20%
REACTOME_PROGRAMMED_CELL_DEATH	REACTOME_PROGRAMMED_CELL_DEATH		175	0.302032	1.14622	0.180106	0.49088	1	2837	tags=32%, list=25%, signal=42%
REACTOME_RHO_GTPASES_ACTIVATE_CIT	REACTOME_RHO_GTPASES_ACTIVATE_CIT		16	0.464729	1.14443	0.302019	0.493297	1	1099	tags=25%, list=10%, signal=28%
REACTOME_LEISHMANIA_INFECTION	REACTOME_LEISHMANIA_INFECTION		148	0.307412	1.14348	0.209195	0.493873	1	2038	tags=26%, list=18%, signal=31%
REACTOME_ONCOGENE_INDUCED_SENESCENCE	REACTOME_ONCOGENE_INDUCED_SENESCENCE		31	0.401641	1.14194	0.266436	0.495753	1	1329	tags=19%, list=12%, signal=22%
REACTOME_BETA_CATENIN_INDEPENDENT_WNT_SIGNALING	REACTOME_BETA_CATENIN_INDEPENDENT_WNT_SIGNALING		116	0.318544	1.13943	0.207171	0.49975	1	3723	tags=53%, list=33%, signal=79%
REACTOME_RESOLUTION_OF_SISTER_CHROMATID_COHESION	REACTOME_RESOLUTION_OF_SISTER_CHROMATID_COHESION		113	0.316288	1.13736	0.21524	0.502871	1	5305	tags=70%, list=47%, signal=130%
REACTOME_O_GLYCOSYLATION_OF_TSR_DOMAIN_CONTAINING_PROTEINS	REACTOME_O_GLYCOSYLATION_OF_TSR_DOMAIN_CONTAINING_PROTEINS		15	0.463862	1.13734	0.294708	0.501452	1	1366	tags=27%, list=12%, signal=30%
REACTOME_SUMOYLATION_OF_DNA_DAMAGE_RESPONSE_AND_REPAIR_PROTEINS	REACTOME_SUMOYLATION_OF_DNA_DAMAGE_RESPONSE_AND_REPAIR_PROTEINS		73	0.33934	1.13708	0.242105	0.500526	1	3286	tags=32%, list=29%, signal=44%
REACTOME_TRANSCRIPTIONAL_REGULATION_OF_WHITE_ADIPOCYTE_DIFFERENTIATION	REACTOME_TRANSCRIPTIONAL_REGULATION_OF_WHITE_ADIPOCYTE_DIFFERENTIATION		68	0.347671	1.1369	0.252443	0.499432	1	1808	tags=29%, list=16%, signal=35%
REACTOME_SIRT1_NEGATIVELY_REGULATES_RRNA_EXPRESSION	REACTOME_SIRT1_NEGATIVELY_REGULATES_RRNA_EXPRESSION		21	0.431893	1.13611	0.287206	0.499758	1	4593	tags=67%, list=41%, signal=112%
REACTOME_INTERLEUKIN_12_FAMILY_SIGNALING	REACTOME_INTERLEUKIN_12_FAMILY_SIGNALING		46	0.364091	1.13577	0.268542	0.499076	1	3023	tags=50%, list=27%, signal=68%
REACTOME_ORC1_REMOVAL_FROM_CHROMATIN	REACTOME_ORC1_REMOVAL_FROM_CHROMATIN		65	0.347339	1.1352	0.241437	0.498961	1	3524	tags=43%, list=31%, signal=62%
REACTOME_IKK_COMPLEX_RECRUITMENT_MEDIATED_BY_RIP1	REACTOME_IKK_COMPLEX_RECRUITMENT_MEDIATED_BY_RIP1		21	0.437482	1.1329	0.299744	0.502696	1	1679	tags=29%, list=15%, signal=33%
REACTOME_NEURONAL_SYSTEM	REACTOME_NEURONAL_SYSTEM		182	0.299253	1.13255	0.201476	0.50204	1	1964	tags=25%, list=17%, signal=29%
REACTOME_APOPTOTIC_CLEAVAGE_OF_CELLULAR_PROTEINS	REACTOME_APOPTOTIC_CLEAVAGE_OF_CELLULAR_PROTEINS		30	0.400211	1.13227	0.283784	0.501205	1	1987	tags=30%, list=18%, signal=36%
REACTOME_RAC1_GTPASE_CYCLE	REACTOME_RAC1_GTPASE_CYCLE		156	0.303785	1.13227	0.219605	0.499789	1	2917	tags=32%, list=26%, signal=43%
REACTOME_BIOLOGICAL_OXIDATIONS	REACTOME_BIOLOGICAL_OXIDATIONS		104	0.322087	1.13114	0.23452	0.500796	1	1188	tags=14%, list=10%, signal=16%
REACTOME_MEIOTIC_SYNAPSIS	REACTOME_MEIOTIC_SYNAPSIS		37	0.385726	1.12973	0.272961	0.502494	1	2115	tags=19%, list=19%, signal=23%
REACTOME_COMPLEMENT_CASCADE	REACTOME_COMPLEMENT_CASCADE		22	0.424373	1.12972	0.3	0.501098	1	3169	tags=45%, list=28%, signal=63%
REACTOME_TRANSCRIPTIONAL_REGULATION_BY_E2F6	REACTOME_TRANSCRIPTIONAL_REGULATION_BY_E2F6		31	0.395181	1.12855	0.279424	0.502158	1	1648	tags=13%, list=15%, signal=15%
REACTOME_PLATELET_HOMEOSTASIS	REACTOME_PLATELET_HOMEOSTASIS		51	0.359928	1.12729	0.268479	0.503558	1	2130	tags=31%, list=19%, signal=38%
REACTOME_INTERLEUKIN_12_SIGNALING	REACTOME_INTERLEUKIN_12_SIGNALING		39	0.376455	1.12688	0.2875	0.50302	1	3023	tags=54%, list=27%, signal=73%
REACTOME_DOWNSTREAM_SIGNAL_TRANSDUCTION	REACTOME_DOWNSTREAM_SIGNAL_TRANSDUCTION		28	0.398215	1.12581	0.304423	0.503912	1	1736	tags=29%, list=15%, signal=34%
REACTOME_NUCLEAR_ENVELOPE_BREAKDOWN	REACTOME_NUCLEAR_ENVELOPE_BREAKDOWN		48	0.362972	1.12406	0.281276	0.50627	1	4910	tags=75%, list=43%, signal=132%
REACTOME_RHO_GTPASES_ACTIVATE_FORMINS	REACTOME_RHO_GTPASES_ACTIVATE_FORMINS		127	0.309476	1.12053	0.24196	0.512604	1	4200	tags=47%, list=37%, signal=74%
REACTOME_HIV_ELONGATION_ARREST_AND_RECOVERY	REACTOME_HIV_ELONGATION_ARREST_AND_RECOVERY		31	0.393136	1.12002	0.295874	0.512293	1	2509	tags=29%, list=22%, signal=37%
REACTOME_CYCLIN_D_ASSOCIATED_EVENTS_IN_G1	REACTOME_CYCLIN_D_ASSOCIATED_EVENTS_IN_G1		42	0.366215	1.11934	0.275833	0.512339	1	2906	tags=40%, list=26%, signal=54%
REACTOME_HIV_TRANSCRIPTION_ELONGATION	REACTOME_HIV_TRANSCRIPTION_ELONGATION		41	0.373172	1.11764	0.289608	0.514725	1	1604	tags=20%, list=14%, signal=23%
REACTOME_CASPASE_ACTIVATION_VIA_EXTRINSIC_APOPTOTIC_SIGNALLING_PATHWAY	REACTOME_CASPASE_ACTIVATION_VIA_EXTRINSIC_APOPTOTIC_SIGNALLING_PATHWAY		21	0.42392	1.11091	0.329614	0.528178	1	2747	tags=33%, list=24%, signal=44%
REACTOME_ESR_MEDIATED_SIGNALING	REACTOME_ESR_MEDIATED_SIGNALING		141	0.298845	1.10921	0.238059	0.530381	1	1736	tags=23%, list=15%, signal=26%
REACTOME_HEME_SIGNALING	REACTOME_HEME_SIGNALING		40	0.363878	1.10768	0.303734	0.532442	1	1	tags=3%, list=0%, signal=2%
REACTOME_SWITCHING_OF_ORIGINS_TO_A_POST_REPLICATIVE_STATE	REACTOME_SWITCHING_OF_ORIGINS_TO_A_POST_REPLICATIVE_STATE		84	0.321757	1.10286	0.279032	0.541593	1	4572	tags=55%, list=40%, signal=91%
REACTOME_FC_EPSILON_RECEPTOR_FCERI_SIGNALING	REACTOME_FC_EPSILON_RECEPTOR_FCERI_SIGNALING		121	0.307287	1.10195	0.280604	0.542151	1	3559	tags=49%, list=31%, signal=70%
REACTOME_VEGFR2_MEDIATED_VASCULAR_PERMEABILITY	REACTOME_VEGFR2_MEDIATED_VASCULAR_PERMEABILITY		24	0.40805	1.10136	0.333333	0.542032	1	3559	tags=46%, list=31%, signal=67%
REACTOME_DUAL_INCISION_IN_TC_NER	REACTOME_DUAL_INCISION_IN_TC_NER		60	0.341142	1.09633	0.311881	0.551995	1	2098	tags=18%, list=19%, signal=22%
REACTOME_INTERLEUKIN_37_SIGNALING	REACTOME_INTERLEUKIN_37_SIGNALING		17	0.437819	1.09191	0.342702	0.560554	1	2379	tags=47%, list=21%, signal=59%
REACTOME_CARDIAC_CONDUCTION	REACTOME_CARDIAC_CONDUCTION		48	0.351665	1.09159	0.331624	0.559709	1	2130	tags=29%, list=19%, signal=36%
REACTOME_CONSTITUTIVE_SIGNALING_BY_ABERRANT_PI3K_IN_CANCER	REACTOME_CONSTITUTIVE_SIGNALING_BY_ABERRANT_PI3K_IN_CANCER		41	0.364729	1.09154	0.327869	0.558318	1	660	tags=17%, list=6%, signal=18%
REACTOME_POLO_LIKE_KINASE_MEDIATED_EVENTS	REACTOME_POLO_LIKE_KINASE_MEDIATED_EVENTS		15	0.449329	1.0911	0.357664	0.557797	1	4987	tags=67%, list=44%, signal=119%
REACTOME_RESPONSE_OF_MTB_TO_PHAGOCYTOSIS	REACTOME_RESPONSE_OF_MTB_TO_PHAGOCYTOSIS		20	0.411812	1.08979	0.337003	0.55927	1	2349	tags=35%, list=21%, signal=44%
REACTOME_TICAM1_RIP1_MEDIATED_IKK_COMPLEX_RECRUITMENT	REACTOME_TICAM1_RIP1_MEDIATED_IKK_COMPLEX_RECRUITMENT		18	0.428871	1.08921	0.351724	0.559102	1	3213	tags=50%, list=28%, signal=70%
REACTOME_SIGNALING_BY_CSF3_G_CSF	REACTOME_SIGNALING_BY_CSF3_G_CSF		28	0.387398	1.08909	0.339301	0.557885	1	2947	tags=50%, list=26%, signal=67%
REACTOME_SIGNALING_BY_FGFR3	REACTOME_SIGNALING_BY_FGFR3		28	0.387672	1.08671	0.342569	0.561825	1	2379	tags=36%, list=21%, signal=45%
REACTOME_RAF_INDEPENDENT_MAPK1_3_ACTIVATION	REACTOME_RAF_INDEPENDENT_MAPK1_3_ACTIVATION		21	0.410829	1.08274	0.359897	0.569281	1	2379	tags=33%, list=21%, signal=42%
REACTOME_DEREGULATED_CDK5_TRIGGERS_MULTIPLE_NEURODEGENERATIVE_PATHWAYS_IN_ALZHEIMER_S_DISEASE_MODELS	REACTOME_DEREGULATED_CDK5_TRIGGERS_MULTIPLE_NEURODEGENERATIVE_PATHWAYS_IN_ALZHEIMER_S_DISEASE_MODELS		19	0.41738	1.08109	0.362657	0.571626	1	2244	tags=32%, list=20%, signal=39%
REACTOME_DNA_REPLICATION	REACTOME_DNA_REPLICATION		119	0.298494	1.08014	0.30746	0.572331	1	4750	tags=49%, list=42%, signal=83%
REACTOME_NEGATIVE_REGULATION_OF_MET_ACTIVITY	REACTOME_NEGATIVE_REGULATION_OF_MET_ACTIVITY		18	0.429787	1.07853	0.362931	0.574549	1	933	tags=22%, list=8%, signal=24%
REACTOME_ION_HOMEOSTASIS	REACTOME_ION_HOMEOSTASIS		27	0.381838	1.07714	0.347754	0.576177	1	2130	tags=30%, list=19%, signal=36%
REACTOME_SIGNALING_BY_ERBB4	REACTOME_SIGNALING_BY_ERBB4		37	0.365878	1.07711	0.343078	0.574728	1	569	tags=16%, list=5%, signal=17%
REACTOME_FORMATION_OF_SENESCENCE_ASSOCIATED_HETEROCHROMATIN_FOCI_SAHF	REACTOME_FORMATION_OF_SENESCENCE_ASSOCIATED_HETEROCHROMATIN_FOCI_SAHF		16	0.434502	1.07701	0.364996	0.573445	1	4404	tags=63%, list=39%, signal=102%
REACTOME_REGULATION_OF_TP53_ACTIVITY_THROUGH_PHOSPHORYLATION	REACTOME_REGULATION_OF_TP53_ACTIVITY_THROUGH_PHOSPHORYLATION		86	0.315366	1.07554	0.31129	0.575227	1	2813	tags=24%, list=25%, signal=32%
REACTOME_RHOG_GTPASE_CYCLE	REACTOME_RHOG_GTPASE_CYCLE		64	0.329027	1.07379	0.330645	0.577744	1	2917	tags=36%, list=26%, signal=48%
REACTOME_POTASSIUM_CHANNELS	REACTOME_POTASSIUM_CHANNELS		35	0.371786	1.06683	0.368771	0.591885	1	1271	tags=29%, list=11%, signal=32%
REACTOME_DEADENYLATION_DEPENDENT_MRNA_DECAY	REACTOME_DEADENYLATION_DEPENDENT_MRNA_DECAY		53	0.332966	1.06334	0.366748	0.598502	1	2841	tags=42%, list=25%, signal=55%
REACTOME_RHO_GTPASES_ACTIVATE_PAKS	REACTOME_RHO_GTPASES_ACTIVATE_PAKS		17	0.425179	1.06072	0.383218	0.603061	1	3768	tags=65%, list=33%, signal=97%
REACTOME_DEPOSITION_OF_NEW_CENPA_CONTAINING_NUCLEOSOMES_AT_THE_CENTROMERE	REACTOME_DEPOSITION_OF_NEW_CENPA_CONTAINING_NUCLEOSOMES_AT_THE_CENTROMERE		37	0.352063	1.05988	0.359551	0.603435	1	5113	tags=62%, list=45%, signal=113%
REACTOME_CLEC7A_DECTIN_1_SIGNALING	REACTOME_CLEC7A_DECTIN_1_SIGNALING		95	0.298378	1.05964	0.344909	0.602511	1	3524	tags=54%, list=31%, signal=77%
REACTOME_INOSITOL_PHOSPHATE_METABOLISM	REACTOME_INOSITOL_PHOSPHATE_METABOLISM		38	0.354167	1.05949	0.369058	0.601308	1	1124	tags=18%, list=10%, signal=20%
REACTOME_INTERLEUKIN_2_FAMILY_SIGNALING	REACTOME_INTERLEUKIN_2_FAMILY_SIGNALING		33	0.364971	1.05938	0.373504	0.599997	1	969	tags=15%, list=9%, signal=17%
REACTOME_NGF_STIMULATED_TRANSCRIPTION	REACTOME_NGF_STIMULATED_TRANSCRIPTION		30	0.377913	1.05712	0.382042	0.60371	1	1830	tags=33%, list=16%, signal=40%
REACTOME_EXTRA_NUCLEAR_ESTROGEN_SIGNALING	REACTOME_EXTRA_NUCLEAR_ESTROGEN_SIGNALING		53	0.333471	1.05563	0.366611	0.60564	1	1736	tags=28%, list=15%, signal=33%
REACTOME_REGULATION_OF_TP53_ACTIVITY	REACTOME_REGULATION_OF_TP53_ACTIVITY		145	0.284638	1.05443	0.330787	0.606892	1	3050	tags=28%, list=27%, signal=37%
REACTOME_L1CAM_INTERACTIONS	REACTOME_L1CAM_INTERACTIONS		80	0.311732	1.05361	0.36246	0.607307	1	3559	tags=43%, list=31%, signal=62%
REACTOME_CELLULAR_RESPONSE_TO_STARVATION	REACTOME_CELLULAR_RESPONSE_TO_STARVATION		124	0.291655	1.05323	0.348341	0.606681	1	1687	tags=28%, list=15%, signal=33%
REACTOME_DISEASES_OF_IMMUNE_SYSTEM	REACTOME_DISEASES_OF_IMMUNE_SYSTEM		26	0.380863	1.04607	0.396581	0.621699	1	1963	tags=31%, list=17%, signal=37%
REACTOME_METABOLISM_OF_NUCLEOTIDES	REACTOME_METABOLISM_OF_NUCLEOTIDES		80	0.309863	1.04427	0.367047	0.624288	1	1792	tags=14%, list=16%, signal=16%
REACTOME_PRE_NOTCH_PROCESSING_IN_GOLGI	REACTOME_PRE_NOTCH_PROCESSING_IN_GOLGI		16	0.41912	1.0434	0.410959	0.624702	1	2130	tags=50%, list=19%, signal=61%
REACTOME_SIGNALING_BY_EGFR	REACTOME_SIGNALING_BY_EGFR		40	0.341219	1.04025	0.393805	0.630603	1	2452	tags=33%, list=22%, signal=41%
REACTOME_APC_C_CDC20_MEDIATED_DEGRADATION_OF_CYCLIN_B	REACTOME_APC_C_CDC20_MEDIATED_DEGRADATION_OF_CYCLIN_B		21	0.395347	1.03867	0.403553	0.632708	1	1399	tags=14%, list=12%, signal=16%
REACTOME_INTEGRIN_SIGNALING	REACTOME_INTEGRIN_SIGNALING		21	0.398578	1.03764	0.417476	0.633556	1	232	tags=14%, list=2%, signal=15%
REACTOME_GAP_FILLING_DNA_REPAIR_SYNTHESIS_AND_LIGATION_IN_GG_NER	REACTOME_GAP_FILLING_DNA_REPAIR_SYNTHESIS_AND_LIGATION_IN_GG_NER		23	0.385807	1.03671	0.416316	0.634109	1	1049	tags=9%, list=9%, signal=10%
REACTOME_SIGNALING_BY_FGFR4	REACTOME_SIGNALING_BY_FGFR4		27	0.373144	1.03362	0.410653	0.63984	1	2379	tags=33%, list=21%, signal=42%
REACTOME_ACTIVATION_OF_NMDA_RECEPTORS_AND_POSTSYNAPTIC_EVENTS	REACTOME_ACTIVATION_OF_NMDA_RECEPTORS_AND_POSTSYNAPTIC_EVENTS		56	0.324497	1.03309	0.393249	0.639525	1	1964	tags=23%, list=17%, signal=28%
REACTOME_TRANSCRIPTION_OF_THE_HIV_GENOME	REACTOME_TRANSCRIPTION_OF_THE_HIV_GENOME		66	0.311849	1.02951	0.384422	0.646477	1	4067	tags=42%, list=36%, signal=66%
REACTOME_SIGNALING_BY_PDGFR_IN_DISEASE	REACTOME_SIGNALING_BY_PDGFR_IN_DISEASE		19	0.398978	1.02682	0.425477	0.651216	1	3004	tags=42%, list=27%, signal=57%
REACTOME_RHO_GTPASES_ACTIVATE_PKNS	REACTOME_RHO_GTPASES_ACTIVATE_PKNS		40	0.339936	1.02673	0.424088	0.649845	1	4369	tags=63%, list=39%, signal=101%
REACTOME_NETRIN_1_SIGNALING	REACTOME_NETRIN_1_SIGNALING		35	0.351685	1.02638	0.41955	0.649094	1	1555	tags=26%, list=14%, signal=30%
REACTOME_SIGNALING_BY_THE_B_CELL_RECEPTOR_BCR	REACTOME_SIGNALING_BY_THE_B_CELL_RECEPTOR_BCR		101	0.290767	1.02588	0.400474	0.648639	1	3321	tags=45%, list=29%, signal=62%
REACTOME_APOPTOTIC_EXECUTION_PHASE	REACTOME_APOPTOTIC_EXECUTION_PHASE		43	0.333751	1.02465	0.415842	0.650004	1	2837	tags=30%, list=25%, signal=40%
REACTOME_PROCESSING_OF_INTRONLESS_PRE_MRNAS	REACTOME_PROCESSING_OF_INTRONLESS_PRE_MRNAS		18	0.407174	1.02255	0.444053	0.653247	1	4125	tags=61%, list=36%, signal=96%
REACTOME_METABOLISM_OF_VITAMINS_AND_COFACTORS	REACTOME_METABOLISM_OF_VITAMINS_AND_COFACTORS		140	0.275758	1.02122	0.407236	0.654671	1	1202	tags=13%, list=11%, signal=14%
REACTOME_APC_CDC20_MEDIATED_DEGRADATION_OF_NEK2A	REACTOME_APC_CDC20_MEDIATED_DEGRADATION_OF_NEK2A		24	0.380694	1.02099	0.426808	0.6536	1	1747	tags=17%, list=15%, signal=20%
REACTOME_SENSORY_PERCEPTION	REACTOME_SENSORY_PERCEPTION		122	0.28255	1.01952	0.410643	0.655405	1	1871	tags=22%, list=17%, signal=26%
REACTOME_INTERFERON_GAMMA_SIGNALING	REACTOME_INTERFERON_GAMMA_SIGNALING		59	0.313775	1.01795	0.415541	0.657604	1	2906	tags=31%, list=26%, signal=41%
REACTOME_SIGNALING_BY_NTRKS	REACTOME_SIGNALING_BY_NTRKS		102	0.286623	1.01547	0.434115	0.661901	1	2447	tags=29%, list=22%, signal=37%
REACTOME_DISORDERS_OF_TRANSMEMBRANE_TRANSPORTERS	REACTOME_DISORDERS_OF_TRANSMEMBRANE_TRANSPORTERS		123	0.279496	1.01538	0.424827	0.660524	1	3524	tags=44%, list=31%, signal=63%
REACTOME_FOXO_MEDIATED_TRANSCRIPTION	REACTOME_FOXO_MEDIATED_TRANSCRIPTION		51	0.323796	1.01494	0.452579	0.65994	1	1650	tags=24%, list=15%, signal=27%
REACTOME_ADRENALINE_NORADRENALINE_INHIBITS_INSULIN_SECRETION	REACTOME_ADRENALINE_NORADRENALINE_INHIBITS_INSULIN_SECRETION		16	0.407498	1.01071	0.445815	0.66828	1	1459	tags=38%, list=13%, signal=43%
REACTOME_TRANS_GOLGI_NETWORK_VESICLE_BUDDING	REACTOME_TRANS_GOLGI_NETWORK_VESICLE_BUDDING		64	0.306611	1.00908	0.42811	0.670548	1	223	tags=6%, list=2%, signal=6%
REACTOME_CIRCADIAN_CLOCK	REACTOME_CIRCADIAN_CLOCK		63	0.306858	1.00715	0.442904	0.673359	1	1860	tags=22%, list=16%, signal=26%
REACTOME_NUCLEOTIDE_EXCISION_REPAIR	REACTOME_NUCLEOTIDE_EXCISION_REPAIR		104	0.282497	1.00589	0.455607	0.674792	1	2159	tags=18%, list=19%, signal=22%
REACTOME_PI3K_AKT_SIGNALING_IN_CANCER	REACTOME_PI3K_AKT_SIGNALING_IN_CANCER		67	0.305352	1.00454	0.430657	0.676415	1	1360	tags=18%, list=12%, signal=20%
REACTOME_COPI_DEPENDENT_GOLGI_TO_ER_RETROGRADE_TRAFFIC	REACTOME_COPI_DEPENDENT_GOLGI_TO_ER_RETROGRADE_TRAFFIC		81	0.295635	1.00276	0.438611	0.679019	1	3692	tags=37%, list=33%, signal=55%
REACTOME_PTEN_REGULATION	REACTOME_PTEN_REGULATION		129	0.273511	1.00216	0.458967	0.678921	1	3050	tags=35%, list=27%, signal=47%
REACTOME_PKMTS_METHYLATE_HISTONE_LYSINES	REACTOME_PKMTS_METHYLATE_HISTONE_LYSINES		45	0.32292	1.00159	0.45598	0.678665	1	4643	tags=60%, list=41%, signal=101%
REACTOME_SEMA4D_INDUCED_CELL_MIGRATION_AND_GROWTH_CONE_COLLAPSE	REACTOME_SEMA4D_INDUCED_CELL_MIGRATION_AND_GROWTH_CONE_COLLAPSE		16	0.408675	0.998953	0.446429	0.683454	1	1099	tags=25%, list=10%, signal=28%
REACTOME_NEGATIVE_REGULATION_OF_THE_PI3K_AKT_NETWORK	REACTOME_NEGATIVE_REGULATION_OF_THE_PI3K_AKT_NETWORK		74	0.296969	0.997704	0.450531	0.684875	1	1360	tags=20%, list=12%, signal=23%
REACTOME_O_LINKED_GLYCOSYLATION_OF_MUCINS	REACTOME_O_LINKED_GLYCOSYLATION_OF_MUCINS		29	0.351857	0.99593	0.466326	0.68744	1	1510	tags=24%, list=13%, signal=28%
REACTOME_EGR2_AND_SOX10_MEDIATED_INITIATION_OF_SCHWANN_CELL_MYELINATION	REACTOME_EGR2_AND_SOX10_MEDIATED_INITIATION_OF_SCHWANN_CELL_MYELINATION		23	0.368152	0.995826	0.453982	0.686091	1	478	tags=13%, list=4%, signal=14%
REACTOME_ANTI_INFLAMMATORY_RESPONSE_FAVOURING_LEISHMANIA_PARASITE_INFECTION	REACTOME_ANTI_INFLAMMATORY_RESPONSE_FAVOURING_LEISHMANIA_PARASITE_INFECTION		71	0.29612	0.989378	0.474068	0.700022	1	1954	tags=31%, list=17%, signal=37%
REACTOME_TRANSLESION_SYNTHESIS_BY_POLK	REACTOME_TRANSLESION_SYNTHESIS_BY_POLK		16	0.401542	0.986715	0.495128	0.704813	1	213	tags=6%, list=2%, signal=6%
REACTOME_GLUTAMATE_NEUROTRANSMITTER_RELEASE_CYCLE	REACTOME_GLUTAMATE_NEUROTRANSMITTER_RELEASE_CYCLE		16	0.397574	0.983964	0.470275	0.709443	1	1278	tags=25%, list=11%, signal=28%
REACTOME_TRANSCRIPTIONAL_REGULATION_BY_MECP2	REACTOME_TRANSCRIPTIONAL_REGULATION_BY_MECP2		39	0.325148	0.982834	0.484642	0.710667	1	1302	tags=18%, list=11%, signal=20%
REACTOME_MEIOSIS	REACTOME_MEIOSIS		61	0.302975	0.981617	0.471623	0.711858	1	1797	tags=15%, list=16%, signal=17%
REACTOME_GOLGI_TO_ER_RETROGRADE_TRANSPORT	REACTOME_GOLGI_TO_ER_RETROGRADE_TRANSPORT		111	0.275908	0.981373	0.476664	0.710829	1	3918	tags=40%, list=35%, signal=60%
REACTOME_ENDOSOMAL_SORTING_COMPLEX_REQUIRED_FOR_TRANSPORT_ESCRT	REACTOME_ENDOSOMAL_SORTING_COMPLEX_REQUIRED_FOR_TRANSPORT_ESCRT		27	0.35288	0.980486	0.496975	0.711357	1	2587	tags=26%, list=23%, signal=34%
REACTOME_NEGATIVE_REGULATION_OF_FGFR3_SIGNALING	REACTOME_NEGATIVE_REGULATION_OF_FGFR3_SIGNALING		17	0.390839	0.980089	0.488812	0.710637	1	802	tags=18%, list=7%, signal=19%
REACTOME_RNA_POLYMERASE_II_TRANSCRIBES_SNRNA_GENES	REACTOME_RNA_POLYMERASE_II_TRANSCRIBES_SNRNA_GENES		70	0.294444	0.97824	0.503692	0.713442	1	2358	tags=30%, list=21%, signal=38%
REACTOME_NEGATIVE_REGULATION_OF_FGFR4_SIGNALING	REACTOME_NEGATIVE_REGULATION_OF_FGFR4_SIGNALING		17	0.390839	0.973052	0.508385	0.724286	1	802	tags=18%, list=7%, signal=19%
REACTOME_ESTROGEN_DEPENDENT_GENE_EXPRESSION	REACTOME_ESTROGEN_DEPENDENT_GENE_EXPRESSION		89	0.281284	0.971978	0.510073	0.725168	1	2256	tags=25%, list=20%, signal=31%
REACTOME_FACTORS_INVOLVED_IN_MEGAKARYOCYTE_DEVELOPMENT_AND_PLATELET_PRODUCTION	REACTOME_FACTORS_INVOLVED_IN_MEGAKARYOCYTE_DEVELOPMENT_AND_PLATELET_PRODUCTION		108	0.273704	0.971605	0.51889	0.724397	1	1704	tags=19%, list=15%, signal=22%
REACTOME_VISUAL_PHOTOTRANSDUCTION	REACTOME_VISUAL_PHOTOTRANSDUCTION		47	0.313059	0.971369	0.497445	0.723313	1	1271	tags=19%, list=11%, signal=21%
REACTOME_DEACTIVATION_OF_THE_BETA_CATENIN_TRANSACTIVATING_COMPLEX	REACTOME_DEACTIVATION_OF_THE_BETA_CATENIN_TRANSACTIVATING_COMPLEX		30	0.340352	0.97045	0.497423	0.723852	1	1993	tags=23%, list=18%, signal=28%
REACTOME_EXTENSION_OF_TELOMERES	REACTOME_EXTENSION_OF_TELOMERES		46	0.314706	0.969581	0.495481	0.724278	1	5022	tags=46%, list=44%, signal=82%
REACTOME_NUCLEAR_SIGNALING_BY_ERBB4	REACTOME_NUCLEAR_SIGNALING_BY_ERBB4		20	0.376617	0.968655	0.509615	0.72493	1	1258	tags=20%, list=11%, signal=22%
REACTOME_ABC_TRANSPORTER_DISORDERS	REACTOME_ABC_TRANSPORTER_DISORDERS		63	0.295073	0.968359	0.495532	0.724047	1	3524	tags=46%, list=31%, signal=66%
REACTOME_NEGATIVE_REGULATION_OF_FGFR2_SIGNALING	REACTOME_NEGATIVE_REGULATION_OF_FGFR2_SIGNALING		18	0.383396	0.965765	0.493682	0.728422	1	802	tags=17%, list=7%, signal=18%
REACTOME_COPII_MEDIATED_VESICLE_TRANSPORT	REACTOME_COPII_MEDIATED_VESICLE_TRANSPORT		58	0.299394	0.964235	0.51679	0.730422	1	2294	tags=21%, list=20%, signal=26%
REACTOME_O_LINKED_GLYCOSYLATION	REACTOME_O_LINKED_GLYCOSYLATION		53	0.299276	0.963756	0.508987	0.729904	1	1510	tags=23%, list=13%, signal=26%
REACTOME_S_PHASE	REACTOME_S_PHASE		152	0.259873	0.963395	0.542259	0.729119	1	4639	tags=43%, list=41%, signal=71%
REACTOME_NEGATIVE_REGULATION_OF_FGFR1_SIGNALING	REACTOME_NEGATIVE_REGULATION_OF_FGFR1_SIGNALING		18	0.378603	0.960474	0.510906	0.734352	1	802	tags=17%, list=7%, signal=18%
REACTOME_FLT3_SIGNALING_IN_DISEASE	REACTOME_FLT3_SIGNALING_IN_DISEASE		25	0.35332	0.957804	0.525869	0.738986	1	961	tags=20%, list=8%, signal=22%
REACTOME_REGULATION_OF_TP53_EXPRESSION_AND_DEGRADATION	REACTOME_REGULATION_OF_TP53_EXPRESSION_AND_DEGRADATION		32	0.333823	0.956369	0.504348	0.740766	1	2153	tags=28%, list=19%, signal=35%
REACTOME_REGULATION_OF_LIPID_METABOLISM_BY_PPARALPHA	REACTOME_REGULATION_OF_LIPID_METABOLISM_BY_PPARALPHA		103	0.2727	0.952637	0.550861	0.747748	1	1808	tags=23%, list=16%, signal=27%
REACTOME_SIGNALING_BY_NUCLEAR_RECEPTORS	REACTOME_SIGNALING_BY_NUCLEAR_RECEPTORS		191	0.247729	0.951908	0.566308	0.747867	1	1651	tags=19%, list=15%, signal=22%
REACTOME_DNA_DAMAGE_TELOMERE_STRESS_INDUCED_SENESCENCE	REACTOME_DNA_DAMAGE_TELOMERE_STRESS_INDUCED_SENESCENCE		41	0.310346	0.951003	0.52541	0.748355	1	4763	tags=59%, list=42%, signal=101%
REACTOME_MITOTIC_PROPHASE	REACTOME_MITOTIC_PROPHASE		88	0.274869	0.95007	0.553275	0.748916	1	4836	tags=63%, list=43%, signal=108%
REACTOME_RET_SIGNALING	REACTOME_RET_SIGNALING		29	0.33463	0.946812	0.537456	0.755046	1	887	tags=17%, list=8%, signal=19%
REACTOME_GLYCOLYSIS	REACTOME_GLYCOLYSIS		63	0.289402	0.942921	0.552117	0.762362	1	3286	tags=40%, list=29%, signal=56%
REACTOME_MAP2K_AND_MAPK_ACTIVATION	REACTOME_MAP2K_AND_MAPK_ACTIVATION		32	0.328546	0.942768	0.554688	0.761028	1	1736	tags=25%, list=15%, signal=29%
REACTOME_LISTERIA_MONOCYTOGENES_ENTRY_INTO_HOST_CELLS	REACTOME_LISTERIA_MONOCYTOGENES_ENTRY_INTO_HOST_CELLS		16	0.38146	0.941552	0.529412	0.762297	1	871	tags=19%, list=8%, signal=20%
REACTOME_DAP12_INTERACTIONS	REACTOME_DAP12_INTERACTIONS		29	0.332913	0.941465	0.534824	0.760837	1	2011	tags=24%, list=18%, signal=29%
REACTOME_MITOTIC_PROMETAPHASE	REACTOME_MITOTIC_PROMETAPHASE		187	0.246953	0.939774	0.614138	0.763114	1	5084	tags=56%, list=45%, signal=99%
REACTOME_NOD1_2_SIGNALING_PATHWAY	REACTOME_NOD1_2_SIGNALING_PATHWAY		33	0.323953	0.939682	0.5466	0.761704	1	1754	tags=27%, list=15%, signal=32%
REACTOME_DEATH_RECEPTOR_SIGNALLING	REACTOME_DEATH_RECEPTOR_SIGNALLING		121	0.26072	0.936992	0.580392	0.766279	1	2882	tags=32%, list=25%, signal=43%
REACTOME_TRANSLOCATION_OF_SLC2A4_GLUT4_TO_THE_PLASMA_MEMBRANE	REACTOME_TRANSLOCATION_OF_SLC2A4_GLUT4_TO_THE_PLASMA_MEMBRANE		60	0.288699	0.936734	0.547863	0.765283	1	3259	tags=35%, list=29%, signal=49%
REACTOME_SIGNALING_BY_VEGF	REACTOME_SIGNALING_BY_VEGF		91	0.270557	0.935138	0.575586	0.76739	1	2615	tags=30%, list=23%, signal=38%
REACTOME_TNF_SIGNALING	REACTOME_TNF_SIGNALING		43	0.304927	0.934285	0.565812	0.767763	1	690	tags=14%, list=6%, signal=15%
REACTOME_REGULATION_OF_INSULIN_SECRETION	REACTOME_REGULATION_OF_INSULIN_SECRETION		47	0.303704	0.933939	0.568333	0.766927	1	1954	tags=32%, list=17%, signal=38%
REACTOME_REGULATION_OF_TP53_ACTIVITY_THROUGH_ACETYLATION	REACTOME_REGULATION_OF_TP53_ACTIVITY_THROUGH_ACETYLATION		30	0.329035	0.933716	0.55671	0.765839	1	1260	tags=17%, list=11%, signal=19%
REACTOME_RHOB_GTPASE_CYCLE	REACTOME_RHOB_GTPASE_CYCLE		65	0.283142	0.932693	0.577741	0.766644	1	2607	tags=26%, list=23%, signal=34%
REACTOME_SIGNALING_BY_BRAF_AND_RAF_FUSIONS	REACTOME_SIGNALING_BY_BRAF_AND_RAF_FUSIONS		55	0.293404	0.931864	0.571429	0.766843	1	1736	tags=22%, list=15%, signal=26%
REACTOME_FLT3_SIGNALING	REACTOME_FLT3_SIGNALING		34	0.321462	0.931045	0.582268	0.767113	1	487	tags=15%, list=4%, signal=15%
REACTOME_DISEASES_OF_MITOTIC_CELL_CYCLE	REACTOME_DISEASES_OF_MITOTIC_CELL_CYCLE		36	0.307524	0.925289	0.569038	0.778789	1	1651	tags=17%, list=15%, signal=19%
REACTOME_MHC_CLASS_II_ANTIGEN_PRESENTATION	REACTOME_MHC_CLASS_II_ANTIGEN_PRESENTATION		94	0.263864	0.922076	0.610502	0.784498	1	3089	tags=31%, list=27%, signal=42%
REACTOME_RHOH_GTPASE_CYCLE	REACTOME_RHOH_GTPASE_CYCLE		33	0.318705	0.92151	0.582993	0.784219	1	1751	tags=18%, list=15%, signal=21%
REACTOME_MTORC1_MEDIATED_SIGNALLING	REACTOME_MTORC1_MEDIATED_SIGNALLING		23	0.343301	0.920879	0.569258	0.783995	1	848	tags=17%, list=7%, signal=19%
REACTOME_ER_TO_GOLGI_ANTEROGRADE_TRANSPORT	REACTOME_ER_TO_GOLGI_ANTEROGRADE_TRANSPORT		127	0.251923	0.919103	0.635156	0.78656	1	1943	tags=17%, list=17%, signal=21%
REACTOME_RAS_PROCESSING	REACTOME_RAS_PROCESSING		20	0.353633	0.918679	0.577852	0.785919	1	2754	tags=35%, list=24%, signal=46%
REACTOME_CLATHRIN_MEDIATED_ENDOCYTOSIS	REACTOME_CLATHRIN_MEDIATED_ENDOCYTOSIS		109	0.25946	0.917187	0.643079	0.787616	1	2447	tags=28%, list=22%, signal=36%
REACTOME_G1_S_SPECIFIC_TRANSCRIPTION	REACTOME_G1_S_SPECIFIC_TRANSCRIPTION		25	0.334081	0.916476	0.60249	0.787582	1	5154	tags=48%, list=46%, signal=88%
REACTOME_RIPK1_MEDIATED_REGULATED_NECROSIS	REACTOME_RIPK1_MEDIATED_REGULATED_NECROSIS		24	0.337282	0.915564	0.580279	0.78807	1	2747	tags=38%, list=24%, signal=49%
REACTOME_METABOLISM_OF_COFACTORS	REACTOME_METABOLISM_OF_COFACTORS		15	0.376954	0.915557	0.57279	0.786463	1	551	tags=13%, list=5%, signal=14%
REACTOME_CTLA4_INHIBITORY_SIGNALING	REACTOME_CTLA4_INHIBITORY_SIGNALING		20	0.355381	0.91396	0.593615	0.788503	1	2379	tags=35%, list=21%, signal=44%
REACTOME_G_ALPHA_S_SIGNALLING_EVENTS	REACTOME_G_ALPHA_S_SIGNALLING_EVENTS		51	0.28942	0.913934	0.59834	0.78694	1	1499	tags=25%, list=13%, signal=29%
REACTOME_REGULATION_OF_TNFR1_SIGNALING	REACTOME_REGULATION_OF_TNFR1_SIGNALING		34	0.311556	0.913425	0.580591	0.786532	1	1713	tags=24%, list=15%, signal=28%
REACTOME_COPI_INDEPENDENT_GOLGI_TO_ER_RETROGRADE_TRAFFIC	REACTOME_COPI_INDEPENDENT_GOLGI_TO_ER_RETROGRADE_TRAFFIC		40	0.298163	0.911171	0.602015	0.78992	1	3065	tags=33%, list=27%, signal=44%
REACTOME_RHOA_GTPASE_CYCLE	REACTOME_RHOA_GTPASE_CYCLE		129	0.249829	0.907158	0.660756	0.79738	1	2656	tags=29%, list=23%, signal=37%
REACTOME_TP53_REGULATES_TRANSCRIPTION_OF_GENES_INVOLVED_IN_G2_CELL_CYCLE_ARREST	REACTOME_TP53_REGULATES_TRANSCRIPTION_OF_GENES_INVOLVED_IN_G2_CELL_CYCLE_ARREST		16	0.369065	0.905217	0.58927	0.800094	1	2256	tags=38%, list=20%, signal=47%
REACTOME_TRANSPORT_TO_THE_GOLGI_AND_SUBSEQUENT_MODIFICATION	REACTOME_TRANSPORT_TO_THE_GOLGI_AND_SUBSEQUENT_MODIFICATION		148	0.243786	0.902938	0.679657	0.803466	1	1980	tags=18%, list=17%, signal=22%
REACTOME_RHO_GTPASES_ACTIVATE_IQGAPS	REACTOME_RHO_GTPASES_ACTIVATE_IQGAPS		22	0.344427	0.901703	0.604491	0.804632	1	3559	tags=50%, list=31%, signal=73%
REACTOME_COOPERATION_OF_PDCL_PHLP1_AND_TRIC_CCT_IN_G_PROTEIN_BETA_FOLDING	REACTOME_COOPERATION_OF_PDCL_PHLP1_AND_TRIC_CCT_IN_G_PROTEIN_BETA_FOLDING		27	0.325909	0.900045	0.605551	0.806707	1	1517	tags=22%, list=13%, signal=26%
REACTOME_PRE_NOTCH_EXPRESSION_AND_PROCESSING	REACTOME_PRE_NOTCH_EXPRESSION_AND_PROCESSING		59	0.275446	0.899949	0.643265	0.805289	1	2130	tags=22%, list=19%, signal=27%
REACTOME_PHASE_I_FUNCTIONALIZATION_OF_COMPOUNDS	REACTOME_PHASE_I_FUNCTIONALIZATION_OF_COMPOUNDS		46	0.291822	0.899657	0.627451	0.804287	1	1188	tags=15%, list=10%, signal=17%
REACTOME_G2_M_DNA_DAMAGE_CHECKPOINT	REACTOME_G2_M_DNA_DAMAGE_CHECKPOINT		65	0.274952	0.895789	0.655546	0.811386	1	4700	tags=48%, list=42%, signal=81%
REACTOME_SYNTHESIS_OF_ACTIVE_UBIQUITIN_ROLES_OF_E1_AND_E2_ENZYMES	REACTOME_SYNTHESIS_OF_ACTIVE_UBIQUITIN_ROLES_OF_E1_AND_E2_ENZYMES		28	0.322164	0.892351	0.615578	0.817468	1	2856	tags=43%, list=25%, signal=57%
REACTOME_PROTEIN_FOLDING	REACTOME_PROTEIN_FOLDING		77	0.262406	0.892307	0.663273	0.815949	1	1788	tags=21%, list=16%, signal=25%
REACTOME_METABOLISM_OF_FOLATE_AND_PTERINES	REACTOME_METABOLISM_OF_FOLATE_AND_PTERINES		16	0.365901	0.891832	0.617444	0.815382	1	2726	tags=44%, list=24%, signal=58%
REACTOME_EGFR_DOWNREGULATION	REACTOME_EGFR_DOWNREGULATION		21	0.341668	0.89158	0.619792	0.814297	1	1236	tags=24%, list=11%, signal=27%
REACTOME_EPHRIN_SIGNALING	REACTOME_EPHRIN_SIGNALING		15	0.366009	0.889756	0.616848	0.816792	1	3559	tags=60%, list=31%, signal=87%
REACTOME_TRANSCRIPTION_OF_E2F_TARGETS_UNDER_NEGATIVE_CONTROL_BY_DREAM_COMPLEX	REACTOME_TRANSCRIPTION_OF_E2F_TARGETS_UNDER_NEGATIVE_CONTROL_BY_DREAM_COMPLEX		18	0.353903	0.886623	0.623446	0.821923	1	2141	tags=22%, list=19%, signal=27%
REACTOME_P75_NTR_RECEPTOR_MEDIATED_SIGNALLING	REACTOME_P75_NTR_RECEPTOR_MEDIATED_SIGNALLING		80	0.26126	0.884504	0.680288	0.824905	1	2955	tags=35%, list=26%, signal=47%
REACTOME_UPTAKE_AND_ACTIONS_OF_BACTERIAL_TOXINS	REACTOME_UPTAKE_AND_ACTIONS_OF_BACTERIAL_TOXINS		18	0.343587	0.882094	0.626736	0.828334	1	1724	tags=28%, list=15%, signal=33%
REACTOME_REGULATION_OF_TP53_ACTIVITY_THROUGH_METHYLATION	REACTOME_REGULATION_OF_TP53_ACTIVITY_THROUGH_METHYLATION		16	0.351496	0.88056	0.618961	0.830117	1	587	tags=13%, list=5%, signal=13%
REACTOME_CELL_CELL_JUNCTION_ORGANIZATION	REACTOME_CELL_CELL_JUNCTION_ORGANIZATION		28	0.313288	0.879779	0.646404	0.830139	1	1955	tags=36%, list=17%, signal=43%
REACTOME_PROTEIN_UBIQUITINATION	REACTOME_PROTEIN_UBIQUITINATION		63	0.268296	0.878389	0.670782	0.831537	1	2905	tags=32%, list=26%, signal=42%
REACTOME_PROCESSING_OF_DNA_DOUBLE_STRAND_BREAK_ENDS	REACTOME_PROCESSING_OF_DNA_DOUBLE_STRAND_BREAK_ENDS		64	0.266049	0.874627	0.688163	0.837915	1	4700	tags=44%, list=42%, signal=74%
REACTOME_SIGNALING_BY_MODERATE_KINASE_ACTIVITY_BRAF_MUTANTS	REACTOME_SIGNALING_BY_MODERATE_KINASE_ACTIVITY_BRAF_MUTANTS		37	0.295564	0.873904	0.677029	0.837835	1	1736	tags=22%, list=15%, signal=25%
REACTOME_DISASSEMBLY_OF_THE_DESTRUCTION_COMPLEX_AND_RECRUITMENT_OF_AXIN_TO_THE_MEMBRANE	REACTOME_DISASSEMBLY_OF_THE_DESTRUCTION_COMPLEX_AND_RECRUITMENT_OF_AXIN_TO_THE_MEMBRANE		26	0.319165	0.873521	0.64557	0.836997	1	2079	tags=27%, list=18%, signal=33%
REACTOME_SYNTHESIS_OF_IP3_AND_IP4_IN_THE_CYTOSOL	REACTOME_SYNTHESIS_OF_IP3_AND_IP4_IN_THE_CYTOSOL		20	0.332884	0.870436	0.646247	0.841962	1	3259	tags=40%, list=29%, signal=56%
REACTOME_COPI_MEDIATED_ANTEROGRADE_TRANSPORT	REACTOME_COPI_MEDIATED_ANTEROGRADE_TRANSPORT		82	0.258381	0.869168	0.700483	0.843044	1	1943	tags=20%, list=17%, signal=23%
REACTOME_REGULATION_OF_PLK1_ACTIVITY_AT_G2_M_TRANSITION	REACTOME_REGULATION_OF_PLK1_ACTIVITY_AT_G2_M_TRANSITION		82	0.253454	0.866482	0.713015	0.847138	1	3925	tags=34%, list=35%, signal=52%
REACTOME_SLC_TRANSPORTER_DISORDERS	REACTOME_SLC_TRANSPORTER_DISORDERS		60	0.267162	0.863067	0.708746	0.852744	1	3461	tags=42%, list=31%, signal=60%
REACTOME_TP53_REGULATES_TRANSCRIPTION_OF_DNA_REPAIR_GENES	REACTOME_TP53_REGULATES_TRANSCRIPTION_OF_DNA_REPAIR_GENES		58	0.26817	0.862927	0.717755	0.851417	1	2098	tags=17%, list=19%, signal=21%
REACTOME_SIGNALLING_TO_RAS	REACTOME_SIGNALLING_TO_RAS		15	0.355592	0.862922	0.651264	0.849781	1	1736	tags=33%, list=15%, signal=39%
REACTOME_ACTIVATION_OF_BAD_AND_TRANSLOCATION_TO_MITOCHONDRIA	REACTOME_ACTIVATION_OF_BAD_AND_TRANSLOCATION_TO_MITOCHONDRIA		15	0.351051	0.862042	0.651224	0.850043	1	4191	tags=60%, list=37%, signal=95%
REACTOME_RAC2_GTPASE_CYCLE	REACTOME_RAC2_GTPASE_CYCLE		77	0.254931	0.86116	0.717042	0.850319	1	2692	tags=27%, list=24%, signal=36%
REACTOME_RECOGNITION_OF_DNA_DAMAGE_BY_PCNA_CONTAINING_REPLICATION_COMPLEX	REACTOME_RECOGNITION_OF_DNA_DAMAGE_BY_PCNA_CONTAINING_REPLICATION_COMPLEX		27	0.308559	0.86091	0.663007	0.849198	1	213	tags=4%, list=2%, signal=4%
REACTOME_MICRORNA_MIRNA_BIOGENESIS	REACTOME_MICRORNA_MIRNA_BIOGENESIS		22	0.320759	0.860225	0.67284	0.84905	1	2098	tags=32%, list=19%, signal=39%
REACTOME_METALLOPROTEASE_DUBS	REACTOME_METALLOPROTEASE_DUBS		22	0.327413	0.859596	0.674359	0.84872	1	341	tags=9%, list=3%, signal=9%
REACTOME_RAF_ACTIVATION	REACTOME_RAF_ACTIVATION		33	0.29291	0.859298	0.647875	0.847719	1	4295	tags=48%, list=38%, signal=78%
REACTOME_POTENTIAL_THERAPEUTICS_FOR_SARS	REACTOME_POTENTIAL_THERAPEUTICS_FOR_SARS		65	0.262825	0.856906	0.716921	0.850964	1	3527	tags=38%, list=31%, signal=56%
REACTOME_CD28_DEPENDENT_PI3K_AKT_SIGNALING	REACTOME_CD28_DEPENDENT_PI3K_AKT_SIGNALING		22	0.32317	0.855734	0.662892	0.851706	1	1555	tags=23%, list=14%, signal=26%
REACTOME_FCGR3A_MEDIATED_IL10_SYNTHESIS	REACTOME_FCGR3A_MEDIATED_IL10_SYNTHESIS		29	0.302592	0.852903	0.692116	0.855891	1	1954	tags=34%, list=17%, signal=42%
REACTOME_MRNA_DECAY_BY_3_TO_5_EXORIBONUCLEASE	REACTOME_MRNA_DECAY_BY_3_TO_5_EXORIBONUCLEASE		15	0.350174	0.848518	0.675532	0.863046	1	2841	tags=33%, list=25%, signal=44%
REACTOME_INHIBITION_OF_THE_PROTEOLYTIC_ACTIVITY_OF_APC_C_REQUIRED_FOR_THE_ONSET_OF_ANAPHASE_BY_MITOTIC_SPINDLE_CHECKPOINT_COMPONENTS	REACTOME_INHIBITION_OF_THE_PROTEOLYTIC_ACTIVITY_OF_APC_C_REQUIRED_FOR_THE_ONSET_OF_ANAPHASE_BY_MITOTIC_SPINDLE_CHECKPOINT_COMPONENTS		20	0.32918	0.846535	0.676621	0.865398	1	2652	tags=20%, list=23%, signal=26%
REACTOME_PYRUVATE_METABOLISM	REACTOME_PYRUVATE_METABOLISM		26	0.307319	0.845388	0.690957	0.866115	1	1102	tags=15%, list=10%, signal=17%
REACTOME_TRANSLESION_SYNTHESIS_BY_POLH	REACTOME_TRANSLESION_SYNTHESIS_BY_POLH		18	0.337212	0.84337	0.668421	0.868615	1	1531	tags=11%, list=14%, signal=13%
REACTOME_SUMOYLATION_OF_DNA_METHYLATION_PROTEINS	REACTOME_SUMOYLATION_OF_DNA_METHYLATION_PROTEINS		15	0.345152	0.840435	0.675532	0.872925	1	930	tags=20%, list=8%, signal=22%
REACTOME_TRANSPORT_OF_BILE_SALTS_AND_ORGANIC_ACIDS_METAL_IONS_AND_AMINE_COMPOUNDS	REACTOME_TRANSPORT_OF_BILE_SALTS_AND_ORGANIC_ACIDS_METAL_IONS_AND_AMINE_COMPOUNDS		44	0.274529	0.838926	0.735833	0.874317	1	2208	tags=30%, list=19%, signal=37%
REACTOME_SEALING_OF_THE_NUCLEAR_ENVELOPE_NE_BY_ESCRT_III	REACTOME_SEALING_OF_THE_NUCLEAR_ENVELOPE_NE_BY_ESCRT_III		21	0.312547	0.827246	0.690712	0.89557	1	3848	tags=48%, list=34%, signal=72%
REACTOME_ADP_SIGNALLING_THROUGH_P2Y_PURINOCEPTOR_12	REACTOME_ADP_SIGNALLING_THROUGH_P2Y_PURINOCEPTOR_12		15	0.336725	0.825745	0.69224	0.896713	1	1459	tags=33%, list=13%, signal=38%
REACTOME_ACYL_CHAIN_REMODELLING_OF_PE	REACTOME_ACYL_CHAIN_REMODELLING_OF_PE		15	0.338448	0.822808	0.702509	0.900791	1	2071	tags=27%, list=18%, signal=33%
REACTOME_NRAGE_SIGNALS_DEATH_THROUGH_JNK	REACTOME_NRAGE_SIGNALS_DEATH_THROUGH_JNK		47	0.266444	0.822275	0.763158	0.900082	1	3107	tags=38%, list=27%, signal=53%
REACTOME_THROMBIN_SIGNALLING_THROUGH_PROTEINASE_ACTIVATED_RECEPTORS_PARS	REACTOME_THROMBIN_SIGNALLING_THROUGH_PROTEINASE_ACTIVATED_RECEPTORS_PARS		23	0.30568	0.820875	0.726965	0.901026	1	1271	tags=22%, list=11%, signal=24%
REACTOME_ERCC6_CSB_AND_EHMT2_G9A_POSITIVELY_REGULATE_RRNA_EXPRESSION	REACTOME_ERCC6_CSB_AND_EHMT2_G9A_POSITIVELY_REGULATE_RRNA_EXPRESSION		28	0.290747	0.820555	0.733099	0.900034	1	1260	tags=14%, list=11%, signal=16%
REACTOME_RECOGNITION_AND_ASSOCIATION_OF_DNA_GLYCOSYLASE_WITH_SITE_CONTAINING_AN_AFFECTED_PURINE	REACTOME_RECOGNITION_AND_ASSOCIATION_OF_DNA_GLYCOSYLASE_WITH_SITE_CONTAINING_AN_AFFECTED_PURINE		20	0.314273	0.820317	0.713649	0.898857	1	5019	tags=60%, list=44%, signal=108%
REACTOME_RHOJ_GTPASE_CYCLE	REACTOME_RHOJ_GTPASE_CYCLE		50	0.261375	0.818161	0.762982	0.901221	1	2607	tags=26%, list=23%, signal=34%
REACTOME_G_PROTEIN_MEDIATED_EVENTS	REACTOME_G_PROTEIN_MEDIATED_EVENTS		43	0.268494	0.81693	0.772926	0.901908	1	3345	tags=44%, list=30%, signal=62%
REACTOME_G0_AND_EARLY_G1	REACTOME_G0_AND_EARLY_G1		23	0.30465	0.815818	0.730465	0.902312	1	4762	tags=52%, list=42%, signal=90%
REACTOME_CELL_DEATH_SIGNALLING_VIA_NRAGE_NRIF_AND_NADE	REACTOME_CELL_DEATH_SIGNALLING_VIA_NRAGE_NRIF_AND_NADE		62	0.250293	0.814376	0.806846	0.903362	1	2955	tags=34%, list=26%, signal=46%
REACTOME_E3_UBIQUITIN_LIGASES_UBIQUITINATE_TARGET_PROTEINS	REACTOME_E3_UBIQUITIN_LIGASES_UBIQUITINATE_TARGET_PROTEINS		44	0.264645	0.812693	0.738702	0.904806	1	2238	tags=20%, list=20%, signal=25%
REACTOME_TRANSPORT_OF_VITAMINS_NUCLEOSIDES_AND_RELATED_MOLECULES	REACTOME_TRANSPORT_OF_VITAMINS_NUCLEOSIDES_AND_RELATED_MOLECULES		27	0.292605	0.809945	0.732297	0.908232	1	1231	tags=15%, list=11%, signal=17%
REACTOME_REGULATION_OF_RUNX1_EXPRESSION_AND_ACTIVITY	REACTOME_REGULATION_OF_RUNX1_EXPRESSION_AND_ACTIVITY		17	0.323192	0.807385	0.728799	0.91119	1	2407	tags=35%, list=21%, signal=45%
REACTOME_SUMOYLATION_OF_TRANSCRIPTION_COFACTORS	REACTOME_SUMOYLATION_OF_TRANSCRIPTION_COFACTORS		40	0.269011	0.805555	0.781942	0.912911	1	1797	tags=20%, list=16%, signal=24%
REACTOME_RHOD_GTPASE_CYCLE	REACTOME_RHOD_GTPASE_CYCLE		45	0.261945	0.804061	0.784757	0.913812	1	2917	tags=24%, list=26%, signal=33%
REACTOME_TP53_REGULATES_TRANSCRIPTION_OF_CELL_CYCLE_GENES	REACTOME_TP53_REGULATES_TRANSCRIPTION_OF_CELL_CYCLE_GENES		45	0.261893	0.803066	0.796003	0.913951	1	2368	tags=29%, list=21%, signal=36%
REACTOME_NONHOMOLOGOUS_END_JOINING_NHEJ	REACTOME_NONHOMOLOGOUS_END_JOINING_NHEJ		40	0.267384	0.802895	0.789043	0.912602	1	4786	tags=50%, list=42%, signal=86%
REACTOME_ION_TRANSPORT_BY_P_TYPE_ATPASES	REACTOME_ION_TRANSPORT_BY_P_TYPE_ATPASES		31	0.276726	0.8008	0.762938	0.914504	1	3875	tags=45%, list=34%, signal=68%
REACTOME_BASE_EXCISION_REPAIR_AP_SITE_FORMATION	REACTOME_BASE_EXCISION_REPAIR_AP_SITE_FORMATION		26	0.288416	0.79807	0.757682	0.917667	1	531	tags=8%, list=5%, signal=8%
REACTOME_GOLGI_ASSOCIATED_VESICLE_BIOGENESIS	REACTOME_GOLGI_ASSOCIATED_VESICLE_BIOGENESIS		50	0.253149	0.794981	0.794092	0.921323	1	223	tags=6%, list=2%, signal=6%
REACTOME_KINESINS	REACTOME_KINESINS		43	0.261466	0.793315	0.80608	0.922543	1	3673	tags=40%, list=32%, signal=58%
REACTOME_ASSEMBLY_AND_CELL_SURFACE_PRESENTATION_OF_NMDA_RECEPTORS	REACTOME_ASSEMBLY_AND_CELL_SURFACE_PRESENTATION_OF_NMDA_RECEPTORS		21	0.302667	0.791498	0.746371	0.923976	1	3068	tags=33%, list=27%, signal=46%
REACTOME_SARS_COV_INFECTIONS	REACTOME_SARS_COV_INFECTIONS		121	0.220346	0.789932	0.888626	0.924976	1	3446	tags=35%, list=30%, signal=49%
REACTOME_KERATAN_SULFATE_BIOSYNTHESIS	REACTOME_KERATAN_SULFATE_BIOSYNTHESIS		15	0.321751	0.788783	0.747811	0.925256	1	774	tags=20%, list=7%, signal=21%
REACTOME_BUDDING_AND_MATURATION_OF_HIV_VIRION	REACTOME_BUDDING_AND_MATURATION_OF_HIV_VIRION		23	0.295822	0.788723	0.773748	0.92371	1	1718	tags=17%, list=15%, signal=20%
REACTOME_CARBOXYTERMINAL_POST_TRANSLATIONAL_MODIFICATIONS_OF_TUBULIN	REACTOME_CARBOXYTERMINAL_POST_TRANSLATIONAL_MODIFICATIONS_OF_TUBULIN		26	0.287334	0.78781	0.760551	0.923604	1	2588	tags=31%, list=23%, signal=40%
REACTOME_MYOGENESIS	REACTOME_MYOGENESIS		20	0.300929	0.783361	0.757522	0.929363	1	1412	tags=20%, list=12%, signal=23%
REACTOME_NEUROTRANSMITTER_RECEPTORS_AND_POSTSYNAPTIC_SIGNAL_TRANSMISSION	REACTOME_NEUROTRANSMITTER_RECEPTORS_AND_POSTSYNAPTIC_SIGNAL_TRANSMISSION		104	0.219092	0.77575	0.903481	0.940044	1	1964	tags=21%, list=17%, signal=25%
REACTOME_SUMOYLATION	REACTOME_SUMOYLATION		152	0.207808	0.773899	0.943641	0.941252	1	3046	tags=27%, list=27%, signal=36%
REACTOME_ABERRANT_REGULATION_OF_MITOTIC_G1_S_TRANSITION_IN_CANCER_DUE_TO_RB1_DEFECTS	REACTOME_ABERRANT_REGULATION_OF_MITOTIC_G1_S_TRANSITION_IN_CANCER_DUE_TO_RB1_DEFECTS		16	0.312893	0.771144	0.777119	0.943875	1	2408	tags=31%, list=21%, signal=40%
REACTOME_AGGREPHAGY	REACTOME_AGGREPHAGY		29	0.271411	0.770208	0.793734	0.943599	1	1835	tags=21%, list=16%, signal=25%
REACTOME_DISEASES_OF_PROGRAMMED_CELL_DEATH	REACTOME_DISEASES_OF_PROGRAMMED_CELL_DEATH		51	0.245873	0.769619	0.838435	0.942863	1	1648	tags=14%, list=15%, signal=16%
REACTOME_INTERLEUKIN_RECEPTOR_SHC_SIGNALING	REACTOME_INTERLEUKIN_RECEPTOR_SHC_SIGNALING		20	0.297059	0.766722	0.790558	0.945643	1	309	tags=10%, list=3%, signal=10%
REACTOME_INTEGRATION_OF_ENERGY_METABOLISM	REACTOME_INTEGRATION_OF_ENERGY_METABOLISM		72	0.229381	0.765933	0.878738	0.945148	1	2316	tags=28%, list=20%, signal=35%
REACTOME_PHOSPHORYLATION_OF_THE_APC_C	REACTOME_PHOSPHORYLATION_OF_THE_APC_C		18	0.302456	0.76462	0.800913	0.945461	1	5225	tags=61%, list=46%, signal=113%
REACTOME_SIGNALING_BY_FLT3_FUSION_PROTEINS	REACTOME_SIGNALING_BY_FLT3_FUSION_PROTEINS		19	0.294097	0.762397	0.776923	0.947135	1	961	tags=16%, list=8%, signal=17%
REACTOME_OPIOID_SIGNALLING	REACTOME_OPIOID_SIGNALLING		67	0.228104	0.761445	0.883628	0.946854	1	2079	tags=25%, list=18%, signal=31%
REACTOME_RHOC_GTPASE_CYCLE	REACTOME_RHOC_GTPASE_CYCLE		70	0.229871	0.760633	0.889796	0.946419	1	2317	tags=24%, list=20%, signal=30%
REACTOME_CREB1_PHOSPHORYLATION_THROUGH_NMDA_RECEPTOR_MEDIATED_ACTIVATION_OF_RAS_SIGNALING	REACTOME_CREB1_PHOSPHORYLATION_THROUGH_NMDA_RECEPTOR_MEDIATED_ACTIVATION_OF_RAS_SIGNALING		19	0.297932	0.760512	0.781678	0.944947	1	487	tags=11%, list=4%, signal=11%
REACTOME_CONVERSION_FROM_APC_C_CDC20_TO_APC_C_CDH1_IN_LATE_ANAPHASE	REACTOME_CONVERSION_FROM_APC_C_CDC20_TO_APC_C_CDH1_IN_LATE_ANAPHASE		19	0.294131	0.759861	0.804196	0.944255	1	5225	tags=58%, list=46%, signal=107%
REACTOME_DOWNREGULATION_OF_ERBB2_SIGNALING	REACTOME_DOWNREGULATION_OF_ERBB2_SIGNALING		18	0.298231	0.75792	0.802842	0.94547	1	2311	tags=22%, list=20%, signal=28%
REACTOME_DNA_DAMAGE_RECOGNITION_IN_GG_NER	REACTOME_DNA_DAMAGE_RECOGNITION_IN_GG_NER		36	0.256224	0.753804	0.85786	0.949681	1	3947	tags=36%, list=35%, signal=55%
REACTOME_DARPP_32_EVENTS	REACTOME_DARPP_32_EVENTS		20	0.288048	0.7534	0.808362	0.948608	1	2079	tags=30%, list=18%, signal=37%
REACTOME_SIGNALING_BY_HEDGEHOG	REACTOME_SIGNALING_BY_HEDGEHOG		119	0.208174	0.753263	0.948316	0.94714	1	2795	tags=32%, list=25%, signal=42%
REACTOME_HEDGEHOG_OFF_STATE	REACTOME_HEDGEHOG_OFF_STATE		96	0.215288	0.751732	0.918983	0.947605	1	3524	tags=44%, list=31%, signal=63%
REACTOME_SIGNALING_BY_ERBB2	REACTOME_SIGNALING_BY_ERBB2		37	0.251254	0.745612	0.864796	0.954255	1	2611	tags=27%, list=23%, signal=35%
REACTOME_TRANSLESION_SYNTHESIS_BY_Y_FAMILY_DNA_POLYMERASES_BYPASSES_LESIONS_ON_DNA_TEMPLATE	REACTOME_TRANSLESION_SYNTHESIS_BY_Y_FAMILY_DNA_POLYMERASES_BYPASSES_LESIONS_ON_DNA_TEMPLATE		36	0.25788	0.744107	0.858483	0.954564	1	4507	tags=42%, list=40%, signal=69%
REACTOME_CONSTITUTIVE_SIGNALING_BY_LIGAND_RESPONSIVE_EGFR_CANCER_VARIANTS	REACTOME_CONSTITUTIVE_SIGNALING_BY_LIGAND_RESPONSIVE_EGFR_CANCER_VARIANTS		17	0.291264	0.740275	0.818502	0.957769	1	487	tags=12%, list=4%, signal=12%
REACTOME_MITOCHONDRIAL_PROTEIN_IMPORT	REACTOME_MITOCHONDRIAL_PROTEIN_IMPORT		57	0.232923	0.739963	0.889331	0.956549	1	3619	tags=39%, list=32%, signal=56%
REACTOME_GLUCOSE_METABOLISM	REACTOME_GLUCOSE_METABOLISM		78	0.218167	0.736037	0.921663	0.959959	1	3286	tags=36%, list=29%, signal=50%
REACTOME_MAP3K8_TPL2_DEPENDENT_MAPK1_3_ACTIVATION	REACTOME_MAP3K8_TPL2_DEPENDENT_MAPK1_3_ACTIVATION		15	0.297096	0.731924	0.823154	0.963506	1	526	tags=13%, list=5%, signal=14%
REACTOME_SIGNALING_BY_EGFR_IN_CANCER	REACTOME_SIGNALING_BY_EGFR_IN_CANCER		17	0.291264	0.73119	0.829991	0.962771	1	487	tags=12%, list=4%, signal=12%
REACTOME_SIGNALING_BY_CTNNB1_PHOSPHO_SITE_MUTANTS	REACTOME_SIGNALING_BY_CTNNB1_PHOSPHO_SITE_MUTANTS		15	0.300822	0.724287	0.805932	0.969375	1	2079	tags=33%, list=18%, signal=41%
REACTOME_AURKA_ACTIVATION_BY_TPX2	REACTOME_AURKA_ACTIVATION_BY_TPX2		68	0.218061	0.719519	0.935691	0.973194	1	3918	tags=32%, list=35%, signal=49%
REACTOME_FOXO_MEDIATED_TRANSCRIPTION_OF_CELL_DEATH_GENES	REACTOME_FOXO_MEDIATED_TRANSCRIPTION_OF_CELL_DEATH_GENES		15	0.29565	0.719444	0.846495	0.971636	1	2794	tags=33%, list=25%, signal=44%
REACTOME_ENERGY_DEPENDENT_REGULATION_OF_MTOR_BY_LKB1_AMPK	REACTOME_ENERGY_DEPENDENT_REGULATION_OF_MTOR_BY_LKB1_AMPK		27	0.255932	0.719388	0.871077	0.970058	1	1687	tags=19%, list=15%, signal=22%
REACTOME_MEIOTIC_RECOMBINATION	REACTOME_MEIOTIC_RECOMBINATION		35	0.245679	0.718646	0.87884	0.96926	1	4680	tags=51%, list=41%, signal=87%
REACTOME_NUCLEOTIDE_SALVAGE	REACTOME_NUCLEOTIDE_SALVAGE		19	0.278343	0.717781	0.835079	0.968594	1	3147	tags=32%, list=28%, signal=44%
REACTOME_ROLE_OF_PHOSPHOLIPIDS_IN_PHAGOCYTOSIS	REACTOME_ROLE_OF_PHOSPHOLIPIDS_IN_PHAGOCYTOSIS		20	0.27356	0.713395	0.86116	0.971881	1	1864	tags=25%, list=16%, signal=30%
REACTOME_REGULATED_NECROSIS	REACTOME_REGULATED_NECROSIS		44	0.233751	0.710376	0.897671	0.97345	1	2490	tags=27%, list=22%, signal=35%
REACTOME_INTRINSIC_PATHWAY_FOR_APOPTOSIS	REACTOME_INTRINSIC_PATHWAY_FOR_APOPTOSIS		47	0.228871	0.709814	0.913751	0.97243	1	1850	tags=19%, list=16%, signal=23%
REACTOME_TRANSLATION_OF_SARS_COV_2_STRUCTURAL_PROTEINS	REACTOME_TRANSLATION_OF_SARS_COV_2_STRUCTURAL_PROTEINS		40	0.235979	0.705046	0.916736	0.975833	1	3388	tags=35%, list=30%, signal=50%
REACTOME_RECRUITMENT_OF_NUMA_TO_MITOTIC_CENTROSOMES	REACTOME_RECRUITMENT_OF_NUMA_TO_MITOTIC_CENTROSOMES		81	0.206947	0.704721	0.952496	0.974537	1	3918	tags=31%, list=35%, signal=47%
REACTOME_SIGNALING_BY_FLT3_ITD_AND_TKD_MUTANTS	REACTOME_SIGNALING_BY_FLT3_ITD_AND_TKD_MUTANTS		15	0.292501	0.704447	0.857668	0.973204	1	1736	tags=27%, list=15%, signal=31%
REACTOME_ABERRANT_REGULATION_OF_MITOTIC_EXIT_IN_CANCER_DUE_TO_RB1_DEFECTS	REACTOME_ABERRANT_REGULATION_OF_MITOTIC_EXIT_IN_CANCER_DUE_TO_RB1_DEFECTS		19	0.275172	0.701294	0.877071	0.974723	1	1399	tags=11%, list=12%, signal=12%
REACTOME_MITOCHONDRIAL_BIOGENESIS	REACTOME_MITOCHONDRIAL_BIOGENESIS		84	0.204478	0.700926	0.961695	0.973453	1	3414	tags=30%, list=30%, signal=42%
REACTOME_TP53_REGULATES_METABOLIC_GENES	REACTOME_TP53_REGULATES_METABOLIC_GENES		83	0.206033	0.69951	0.9552	0.973155	1	3502	tags=34%, list=31%, signal=48%
REACTOME_THROMBOXANE_SIGNALLING_THROUGH_TP_RECEPTOR	REACTOME_THROMBOXANE_SIGNALLING_THROUGH_TP_RECEPTOR		15	0.290471	0.696661	0.872792	0.97425	1	351	tags=13%, list=3%, signal=14%
REACTOME_SYNTHESIS_OF_PC	REACTOME_SYNTHESIS_OF_PC		20	0.270146	0.695288	0.881341	0.973992	1	1517	tags=15%, list=13%, signal=17%
REACTOME_BETA_CATENIN_PHOSPHORYLATION_CASCADE	REACTOME_BETA_CATENIN_PHOSPHORYLATION_CASCADE		17	0.272508	0.684038	0.87543	0.982338	1	2079	tags=29%, list=18%, signal=36%
REACTOME_CRISTAE_FORMATION	REACTOME_CRISTAE_FORMATION		29	0.240442	0.680852	0.918964	0.983347	1	3717	tags=38%, list=33%, signal=56%
REACTOME_REPRODUCTION	REACTOME_REPRODUCTION		68	0.203453	0.673608	0.96	0.987597	1	1797	tags=13%, list=16%, signal=16%
REACTOME_FANCONI_ANEMIA_PATHWAY	REACTOME_FANCONI_ANEMIA_PATHWAY		36	0.228924	0.671354	0.937708	0.987746	1	499	tags=6%, list=4%, signal=6%
REACTOME_HATS_ACETYLATE_HISTONES	REACTOME_HATS_ACETYLATE_HISTONES		89	0.192942	0.66946	0.981511	0.987532	1	3815	tags=31%, list=34%, signal=47%
REACTOME_HOMOLOGY_DIRECTED_REPAIR	REACTOME_HOMOLOGY_DIRECTED_REPAIR		101	0.191194	0.667862	0.987558	0.987177	1	4700	tags=39%, list=42%, signal=65%
REACTOME_BASE_EXCISION_REPAIR	REACTOME_BASE_EXCISION_REPAIR		53	0.208885	0.662673	0.965232	0.989293	1	1415	tags=8%, list=12%, signal=9%
REACTOME_HDACS_DEACETYLATE_HISTONES	REACTOME_HDACS_DEACETYLATE_HISTONES		42	0.21562	0.662415	0.957465	0.987842	1	1641	tags=14%, list=14%, signal=17%
REACTOME_INTERCONVERSION_OF_NUCLEOTIDE_DI_AND_TRIPHOSPHATES	REACTOME_INTERCONVERSION_OF_NUCLEOTIDE_DI_AND_TRIPHOSPHATES		24	0.244234	0.66217	0.898261	0.986371	1	1742	tags=17%, list=15%, signal=20%
REACTOME_SIGNALLING_TO_ERKS	REACTOME_SIGNALLING_TO_ERKS		28	0.234672	0.658635	0.937341	0.987108	1	2351	tags=25%, list=21%, signal=31%
REACTOME_RECRUITMENT_OF_MITOTIC_CENTROSOME_PROTEINS_AND_COMPLEXES	REACTOME_RECRUITMENT_OF_MITOTIC_CENTROSOME_PROTEINS_AND_COMPLEXES		75	0.194201	0.645677	0.97915	0.993837	1	3918	tags=31%, list=35%, signal=47%
REACTOME_SARS_COV_2_INFECTION	REACTOME_SARS_COV_2_INFECTION		57	0.200354	0.645306	0.979305	0.992434	1	3388	tags=33%, list=30%, signal=47%
REACTOME_DUAL_INCISION_IN_GG_NER	REACTOME_DUAL_INCISION_IN_GG_NER		37	0.217096	0.642484	0.954545	0.99243	1	213	tags=3%, list=2%, signal=3%
REACTOME_RESOLUTION_OF_ABASIC_SITES_AP_SITES	REACTOME_RESOLUTION_OF_ABASIC_SITES_AP_SITES		36	0.216368	0.63967	0.956522	0.992546	1	1415	tags=8%, list=12%, signal=9%
REACTOME_CONSTITUTIVE_SIGNALING_BY_AKT1_E17K_IN_CANCER	REACTOME_CONSTITUTIVE_SIGNALING_BY_AKT1_E17K_IN_CANCER		25	0.230487	0.637159	0.937285	0.99239	1	2152	tags=20%, list=19%, signal=25%
REACTOME_TERMINATION_OF_TRANSLESION_DNA_SYNTHESIS	REACTOME_TERMINATION_OF_TRANSLESION_DNA_SYNTHESIS		29	0.222589	0.629617	0.953328	0.994785	1	2473	tags=14%, list=22%, signal=18%
REACTOME_MITOCHONDRIAL_TRNA_AMINOACYLATION	REACTOME_MITOCHONDRIAL_TRNA_AMINOACYLATION		20	0.241442	0.629557	0.932082	0.993212	1	2032	tags=25%, list=18%, signal=30%
REACTOME_RMTS_METHYLATE_HISTONE_ARGININES	REACTOME_RMTS_METHYLATE_HISTONE_ARGININES		38	0.210521	0.628266	0.962329	0.992242	1	3528	tags=37%, list=31%, signal=53%
REACTOME_GLOBAL_GENOME_NUCLEOTIDE_EXCISION_REPAIR_GG_NER	REACTOME_GLOBAL_GENOME_NUCLEOTIDE_EXCISION_REPAIR_GG_NER		79	0.183534	0.623009	0.994413	0.993268	1	2159	tags=13%, list=19%, signal=16%
REACTOME_SIGNALING_BY_ERYTHROPOIETIN	REACTOME_SIGNALING_BY_ERYTHROPOIETIN		24	0.230905	0.620214	0.946381	0.993016	1	3160	tags=33%, list=28%, signal=46%
REACTOME_MATURATION_OF_SARS_COV_2_SPIKE_PROTEIN	REACTOME_MATURATION_OF_SARS_COV_2_SPIKE_PROTEIN		27	0.221754	0.612067	0.958297	0.995012	1	3388	tags=37%, list=30%, signal=53%
REACTOME_INTRA_GOLGI_AND_RETROGRADE_GOLGI_TO_ER_TRAFFIC	REACTOME_INTRA_GOLGI_AND_RETROGRADE_GOLGI_TO_ER_TRAFFIC		173	0.16191	0.608683	1	0.994849	1	3081	tags=27%, list=27%, signal=36%
REACTOME_ACTIVATION_OF_BH3_ONLY_PROTEINS	REACTOME_ACTIVATION_OF_BH3_ONLY_PROTEINS		27	0.213917	0.592221	0.975945	0.999571	1	1492	tags=15%, list=13%, signal=17%
REACTOME_THE_PHOTOTRANSDUCTION_CASCADE	REACTOME_THE_PHOTOTRANSDUCTION_CASCADE		15	0.240513	0.588692	0.951839	0.999204	1	3681	tags=47%, list=33%, signal=69%
REACTOME_DNA_DOUBLE_STRAND_BREAK_RESPONSE	REACTOME_DNA_DOUBLE_STRAND_BREAK_RESPONSE		47	0.190277	0.588522	0.988515	0.997672	1	2097	tags=15%, list=19%, signal=18%
REACTOME_RESPIRATORY_ELECTRON_TRANSPORT	REACTOME_RESPIRATORY_ELECTRON_TRANSPORT		100	0.164415	0.579705	0.998417	0.99876	1	4197	tags=36%, list=37%, signal=57%
REACTOME_COMPLEX_I_BIOGENESIS	REACTOME_COMPLEX_I_BIOGENESIS		55	0.172939	0.55637	0.994304	1	1	4127	tags=36%, list=36%, signal=57%
REACTOME_SIGNALING_BY_ERBB2_IN_CANCER	REACTOME_SIGNALING_BY_ERBB2_IN_CANCER		17	0.219466	0.54764	0.967655	1	1	2869	tags=29%, list=25%, signal=39%
REACTOME_DNA_DAMAGE_BYPASS	REACTOME_DNA_DAMAGE_BYPASS		44	0.175661	0.537324	0.997519	1	1	4507	tags=34%, list=40%, signal=56%
REACTOME_CONDENSATION_OF_PROPHASE_CHROMOSOMES	REACTOME_CONDENSATION_OF_PROPHASE_CHROMOSOMES		24	0.19642	0.534872	0.98	1	1	4810	tags=54%, list=42%, signal=94%
REACTOME_ASSOCIATION_OF_TRIC_CCT_WITH_TARGET_PROTEINS_DURING_BIOSYNTHESIS	REACTOME_ASSOCIATION_OF_TRIC_CCT_WITH_TARGET_PROTEINS_DURING_BIOSYNTHESIS		35	0.177811	0.519396	0.996525	1	1	3449	tags=34%, list=30%, signal=49%
REACTOME_RESPIRATORY_ELECTRON_TRANSPORT_ATP_SYNTHESIS_BY_CHEMIOSMOTIC_COUPLING_AND_HEAT_PRODUCTION_BY_UNCOUPLING_PROTEINS	REACTOME_RESPIRATORY_ELECTRON_TRANSPORT_ATP_SYNTHESIS_BY_CHEMIOSMOTIC_COUPLING_AND_HEAT_PRODUCTION_BY_UNCOUPLING_PROTEINS		120	0.1418	0.515585	1	1	1	4127	tags=34%, list=36%, signal=53%
REACTOME_DNA_DOUBLE_STRAND_BREAK_REPAIR	REACTOME_DNA_DOUBLE_STRAND_BREAK_REPAIR		129	0.140876	0.514686	0.999216	1	1	4700	tags=38%, list=42%, signal=64%
REACTOME_DISEASES_ASSOCIATED_WITH_N_GLYCOSYLATION_OF_PROTEINS	REACTOME_DISEASES_ASSOCIATED_WITH_N_GLYCOSYLATION_OF_PROTEINS		17	0.204518	0.510071	0.986877	0.999815	1	2595	tags=24%, list=23%, signal=30%
REACTOME_NUCLEOBASE_BIOSYNTHESIS	REACTOME_NUCLEOBASE_BIOSYNTHESIS		15	0.198418	0.483051	0.983051	1	1	2240	tags=20%, list=20%, signal=25%
REACTOME_RESOLUTION_OF_D_LOOP_STRUCTURES_THROUGH_SYNTHESIS_DEPENDENT_STRAND_ANNEALING_SDSA	REACTOME_RESOLUTION_OF_D_LOOP_STRUCTURES_THROUGH_SYNTHESIS_DEPENDENT_STRAND_ANNEALING_SDSA		25	0.175849	0.482917	0.996572	0.999287	1	5351	tags=60%, list=47%, signal=113%
REACTOME_HDR_THROUGH_HOMOLOGOUS_RECOMBINATION_HRR	REACTOME_HDR_THROUGH_HOMOLOGOUS_RECOMBINATION_HRR		63	0.130655	0.428933	1	1	1	213	tags=2%, list=2%, signal=2%
REACTOME_RESOLUTION_OF_AP_SITES_VIA_THE_MULTIPLE_NUCLEOTIDE_PATCH_REPLACEMENT_PATHWAY	REACTOME_RESOLUTION_OF_AP_SITES_VIA_THE_MULTIPLE_NUCLEOTIDE_PATCH_REPLACEMENT_PATHWAY		24	0.129104	0.344868	1	0.999945	1	9865	tags=100%, list=87%, signal=774%
