# Supplementary material for: A genome-wide CRISPR screen identifies WDFY3 as a regulator of macrophage efferocytosis
Source: Nat Commun. 2022 Dec 24;13:7929. doi: 10.1038/s41467-022-35604-8 (PMC9789999; doi:10.1038/s41467-022-35604-8)
Supplement: Supplementary file 12 — Supplementary Data 9 [file 41467_2022_35604_MOESM12_ESM.xlsx]

## Sheet: S9 GSEA GOBP Up in Cre+
NAME	GS<br> follow link to MSigDB	GS DETAILS	SIZE	ES	NES	NOM p-val	FDR q-val	FWER p-val	RANK AT MAX	LEADING EDGE
GOBP_REGULATION_OF_CHEMOTAXIS	GOBP_REGULATION_OF_CHEMOTAXIS	Details ...	131	0.6348	2.3392	0	0	0	1423	tags=39%, list=13%, signal=44%
GOBP_COLLAGEN_FIBRIL_ORGANIZATION	GOBP_COLLAGEN_FIBRIL_ORGANIZATION	Details ...	34	0.7653	2.2267	0	0.0019	0.003	1817	tags=65%, list=16%, signal=77%
GOBP_ARTERY_MORPHOGENESIS	GOBP_ARTERY_MORPHOGENESIS	Details ...	37	0.7497	2.2239	0	0.0015	0.0035	831	tags=38%, list=7%, signal=41%
GOBP_CARDIAC_SEPTUM_MORPHOGENESIS	GOBP_CARDIAC_SEPTUM_MORPHOGENESIS	Details ...	34	0.7565	2.2098	0	0.0022	0.007	504	tags=38%, list=4%, signal=40%
GOBP_CARDIAC_VENTRICLE_DEVELOPMENT	GOBP_CARDIAC_VENTRICLE_DEVELOPMENT	Details ...	61	0.6698	2.1858	0	0.0024	0.0095	1766	tags=38%, list=16%, signal=44%
GOBP_POSITIVE_REGULATION_OF_EPITHELIAL_TO_MESENCHYMAL_TRANSITION	GOBP_POSITIVE_REGULATION_OF_EPITHELIAL_TO_MESENCHYMAL_TRANSITION	Details ...	36	0.7283	2.1654	0	0.0032	0.0155	1377	tags=56%, list=12%, signal=63%
GOBP_POSITIVE_REGULATION_OF_CHEMOTAXIS	GOBP_POSITIVE_REGULATION_OF_CHEMOTAXIS	Details ...	80	0.6332	2.1479	0	0.0043	0.023	1360	tags=35%, list=12%, signal=39%
GOBP_HUMORAL_IMMUNE_RESPONSE	GOBP_HUMORAL_IMMUNE_RESPONSE	Details ...	88	0.6246	2.1447	0	0.004	0.0245	1482	tags=33%, list=13%, signal=38%
GOBP_RIBOSOMAL_LARGE_SUBUNIT_BIOGENESIS	GOBP_RIBOSOMAL_LARGE_SUBUNIT_BIOGENESIS	Details ...	66	0.6531	2.1436	0	0.0036	0.0245	3284	tags=76%, list=29%, signal=106%
GOBP_NEGATIVE_REGULATION_OF_CELLULAR_RESPONSE_TO_GROWTH_FACTOR_STIMULUS	GOBP_NEGATIVE_REGULATION_OF_CELLULAR_RESPONSE_TO_GROWTH_FACTOR_STIMULUS	Details ...	57	0.6636	2.1423	0	0.0034	0.0255	1032	tags=39%, list=9%, signal=42%
GOBP_COTRANSLATIONAL_PROTEIN_TARGETING_TO_MEMBRANE	GOBP_COTRANSLATIONAL_PROTEIN_TARGETING_TO_MEMBRANE	Details ...	75	0.6454	2.1392	0	0.0034	0.0285	3086	tags=69%, list=27%, signal=95%
GOBP_ARTERY_DEVELOPMENT	GOBP_ARTERY_DEVELOPMENT	Details ...	54	0.6715	2.1347	0	0.0034	0.031	1196	tags=35%, list=11%, signal=39%
GOBP_ENDODERM_DEVELOPMENT	GOBP_ENDODERM_DEVELOPMENT	Details ...	50	0.6821	2.134	0	0.0032	0.032	1213	tags=40%, list=11%, signal=45%
GOBP_ANTIMICROBIAL_HUMORAL_RESPONSE	GOBP_ANTIMICROBIAL_HUMORAL_RESPONSE	Details ...	29	0.7607	2.126	0	0.0033	0.0355	1418	tags=38%, list=13%, signal=43%
GOBP_REGULATION_OF_EPITHELIAL_CELL_DIFFERENTIATION	GOBP_REGULATION_OF_EPITHELIAL_CELL_DIFFERENTIATION	Details ...	78	0.6204	2.1164	0	0.0038	0.044	1124	tags=33%, list=10%, signal=37%
GOBP_CARDIAC_SEPTUM_DEVELOPMENT	GOBP_CARDIAC_SEPTUM_DEVELOPMENT	Details ...	59	0.6479	2.1121	0	0.0037	0.046	504	tags=25%, list=4%, signal=26%
GOBP_DEFENSE_RESPONSE_TO_BACTERIUM	GOBP_DEFENSE_RESPONSE_TO_BACTERIUM	Details ...	98	0.5956	2.1019	0	0.0045	0.058	1069	tags=23%, list=9%, signal=26%
GOBP_NUCLEAR_TRANSCRIBED_MRNA_CATABOLIC_PROCESS_NONSENSE_MEDIATED_DECAY	GOBP_NUCLEAR_TRANSCRIBED_MRNA_CATABOLIC_PROCESS_NONSENSE_MEDIATED_DECAY	Details ...	95	0.5982	2.0796	0	0.0073	0.0965	3027	tags=66%, list=27%, signal=90%
GOBP_REGULATION_OF_CELLULAR_RESPONSE_TO_GROWTH_FACTOR_STIMULUS	GOBP_REGULATION_OF_CELLULAR_RESPONSE_TO_GROWTH_FACTOR_STIMULUS	Details ...	166	0.5516	2.0777	0	0.007	0.0985	918	tags=25%, list=8%, signal=26%
GOBP_VENTRICULAR_SEPTUM_DEVELOPMENT	GOBP_VENTRICULAR_SEPTUM_DEVELOPMENT	Details ...	38	0.6999	2.0767	0	0.0067	0.1	401	tags=26%, list=4%, signal=27%
GOBP_AORTA_MORPHOGENESIS	GOBP_AORTA_MORPHOGENESIS		19	0.7965	2.063	0	0.0079	0.122	660	tags=42%, list=6%, signal=45%
GOBP_CARDIAC_VENTRICLE_MORPHOGENESIS	GOBP_CARDIAC_VENTRICLE_MORPHOGENESIS		32	0.7149	2.0603	0	0.0078	0.127	1303	tags=38%, list=12%, signal=42%
GOBP_MONONUCLEAR_CELL_MIGRATION	GOBP_MONONUCLEAR_CELL_MIGRATION		115	0.5705	2.0512	0	0.0092	0.1535	1443	tags=36%, list=13%, signal=40%
GOBP_DEFENSE_RESPONSE_TO_GRAM_POSITIVE_BACTERIUM	GOBP_DEFENSE_RESPONSE_TO_GRAM_POSITIVE_BACTERIUM		39	0.6884	2.0504	0	0.009	0.1565	1069	tags=23%, list=9%, signal=25%
GOBP_ENDODERMAL_CELL_DIFFERENTIATION	GOBP_ENDODERMAL_CELL_DIFFERENTIATION		30	0.7268	2.048	0.0008	0.0089	0.16	1023	tags=47%, list=9%, signal=51%
GOBP_ENDODERM_FORMATION	GOBP_ENDODERM_FORMATION		36	0.6916	2.0468	0	0.0088	0.1645	1023	tags=42%, list=9%, signal=46%
GOBP_CELL_CHEMOTAXIS	GOBP_CELL_CHEMOTAXIS		172	0.5412	2.0445	0	0.0088	0.17	1443	tags=34%, list=13%, signal=39%
GOBP_HEART_VALVE_DEVELOPMENT	GOBP_HEART_VALVE_DEVELOPMENT		40	0.6735	2.0239	0.0008	0.0124	0.2425	479	tags=28%, list=4%, signal=29%
GOBP_RNA_EXPORT_FROM_NUCLEUS	GOBP_RNA_EXPORT_FROM_NUCLEUS		126	0.5571	2.0226	0	0.0123	0.247	3390	tags=58%, list=30%, signal=82%
GOBP_OSTEOBLAST_DIFFERENTIATION	GOBP_OSTEOBLAST_DIFFERENTIATION		135	0.5528	2.0196	0	0.0123	0.2535	2016	tags=40%, list=18%, signal=48%
GOBP_NEGATIVE_REGULATION_OF_VASCULATURE_DEVELOPMENT	GOBP_NEGATIVE_REGULATION_OF_VASCULATURE_DEVELOPMENT		61	0.6173	2.0166	0	0.0123	0.263	1352	tags=43%, list=12%, signal=48%
GOBP_HIPPO_SIGNALING	GOBP_HIPPO_SIGNALING		38	0.6778	2.0146	0.0008	0.0124	0.2715	1731	tags=47%, list=15%, signal=56%
GOBP_ENDOTHELIUM_DEVELOPMENT	GOBP_ENDOTHELIUM_DEVELOPMENT		82	0.5893	2.0133	0	0.0122	0.2755	1959	tags=43%, list=17%, signal=51%
GOBP_AMYLOID_FIBRIL_FORMATION	GOBP_AMYLOID_FIBRIL_FORMATION		19	0.784	2.0085	0	0.0129	0.2965	1005	tags=42%, list=9%, signal=46%
GOBP_NEGATIVE_REGULATION_OF_PEPTIDASE_ACTIVITY	GOBP_NEGATIVE_REGULATION_OF_PEPTIDASE_ACTIVITY		114	0.5597	2.0063	0	0.0129	0.3045	692	tags=22%, list=6%, signal=23%
GOBP_NEGATIVE_REGULATION_OF_FAT_CELL_DIFFERENTIATION	GOBP_NEGATIVE_REGULATION_OF_FAT_CELL_DIFFERENTIATION		33	0.6894	2.0029	0	0.0133	0.3185	1641	tags=55%, list=14%, signal=64%
GOBP_POSITIVE_REGULATION_OF_LEUKOCYTE_MIGRATION	GOBP_POSITIVE_REGULATION_OF_LEUKOCYTE_MIGRATION		81	0.5849	2.0024	0	0.013	0.3205	1277	tags=32%, list=11%, signal=36%
GOBP_ASTROCYTE_DIFFERENTIATION	GOBP_ASTROCYTE_DIFFERENTIATION		44	0.6405	2	0.0008	0.0129	0.3265	1084	tags=34%, list=10%, signal=38%
GOBP_VENTRICULAR_CARDIAC_MUSCLE_TISSUE_DEVELOPMENT	GOBP_VENTRICULAR_CARDIAC_MUSCLE_TISSUE_DEVELOPMENT		23	0.7435	1.9966	0.0008	0.0134	0.341	1303	tags=39%, list=12%, signal=44%
GOBP_REGULATION_OF_MONONUCLEAR_CELL_MIGRATION	GOBP_REGULATION_OF_MONONUCLEAR_CELL_MIGRATION		75	0.5983	1.9943	0	0.0135	0.3505	1277	tags=35%, list=11%, signal=39%
GOBP_CARDIAC_CHAMBER_MORPHOGENESIS	GOBP_CARDIAC_CHAMBER_MORPHOGENESIS		58	0.6168	1.992	0	0.0135	0.359	1906	tags=43%, list=17%, signal=52%
GOBP_FORMATION_OF_PRIMARY_GERM_LAYER	GOBP_FORMATION_OF_PRIMARY_GERM_LAYER		64	0.6033	1.9904	0	0.0133	0.3625	1023	tags=34%, list=9%, signal=38%
GOBP_POSITIVE_REGULATION_OF_NIK_NF_KAPPAB_SIGNALING	GOBP_POSITIVE_REGULATION_OF_NIK_NF_KAPPAB_SIGNALING		47	0.6417	1.9898	0.0008	0.0131	0.3645	1320	tags=28%, list=12%, signal=31%
GOBP_BIOMINERALIZATION	GOBP_BIOMINERALIZATION		89	0.5756	1.9849	0	0.0136	0.383	872	tags=28%, list=8%, signal=30%
GOBP_REGULATION_OF_CARDIAC_MUSCLE_CELL_PROLIFERATION	GOBP_REGULATION_OF_CARDIAC_MUSCLE_CELL_PROLIFERATION		20	0.7626	1.9833	0	0.0137	0.395	285	tags=30%, list=3%, signal=31%
GOBP_REGULATION_OF_LEUKOCYTE_CHEMOTAXIS	GOBP_REGULATION_OF_LEUKOCYTE_CHEMOTAXIS		72	0.5932	1.982	0	0.0136	0.402	1277	tags=35%, list=11%, signal=39%
GOBP_POSITIVE_REGULATION_OF_CELL_JUNCTION_ASSEMBLY	GOBP_POSITIVE_REGULATION_OF_CELL_JUNCTION_ASSEMBLY		44	0.6438	1.9769	0	0.0142	0.423	1653	tags=41%, list=15%, signal=48%
GOBP_POSITIVE_REGULATION_OF_FIBROBLAST_PROLIFERATION	GOBP_POSITIVE_REGULATION_OF_FIBROBLAST_PROLIFERATION		31	0.6967	1.9766	0	0.0139	0.424	1360	tags=35%, list=12%, signal=40%
GOBP_REGULATION_OF_HEART_GROWTH	GOBP_REGULATION_OF_HEART_GROWTH		37	0.6707	1.9739	0.0017	0.0141	0.4355	285	tags=24%, list=3%, signal=25%
GOBP_MESENCHYME_DEVELOPMENT	GOBP_MESENCHYME_DEVELOPMENT		162	0.5242	1.971	0	0.0143	0.4465	2272	tags=41%, list=20%, signal=50%
GOBP_POSITIVE_REGULATION_OF_SMOOTH_MUSCLE_CELL_PROLIFERATION	GOBP_POSITIVE_REGULATION_OF_SMOOTH_MUSCLE_CELL_PROLIFERATION		57	0.614	1.9685	0	0.0145	0.4575	1459	tags=33%, list=13%, signal=38%
GOBP_REGULATION_OF_LEUKOCYTE_MIGRATION	GOBP_REGULATION_OF_LEUKOCYTE_MIGRATION		129	0.5374	1.9675	0	0.0144	0.46	1277	tags=30%, list=11%, signal=34%
GOBP_ESTABLISHMENT_OF_PROTEIN_LOCALIZATION_TO_ENDOPLASMIC_RETICULUM	GOBP_ESTABLISHMENT_OF_PROTEIN_LOCALIZATION_TO_ENDOPLASMIC_RETICULUM		86	0.5605	1.9582	0	0.0163	0.507	3086	tags=59%, list=27%, signal=81%
GOBP_AORTA_DEVELOPMENT	GOBP_AORTA_DEVELOPMENT		35	0.6674	1.9539	0	0.0168	0.522	1196	tags=34%, list=11%, signal=38%
GOBP_REGULATION_OF_EPITHELIAL_TO_MESENCHYMAL_TRANSITION	GOBP_REGULATION_OF_EPITHELIAL_TO_MESENCHYMAL_TRANSITION		66	0.5953	1.9499	0	0.0173	0.5405	959	tags=35%, list=8%, signal=38%
GOBP_APOPTOTIC_PROCESS_INVOLVED_IN_DEVELOPMENT	GOBP_APOPTOTIC_PROCESS_INVOLVED_IN_DEVELOPMENT		20	0.7428	1.9484	0	0.0172	0.546	1933	tags=65%, list=17%, signal=78%
GOBP_POSITIVE_REGULATION_OF_LEUKOCYTE_CHEMOTAXIS	GOBP_POSITIVE_REGULATION_OF_LEUKOCYTE_CHEMOTAXIS		53	0.6145	1.9462	0	0.0173	0.555	1277	tags=34%, list=11%, signal=38%
GOBP_KIDNEY_EPITHELIUM_DEVELOPMENT	GOBP_KIDNEY_EPITHELIUM_DEVELOPMENT		59	0.6059	1.9462	0	0.017	0.555	1807	tags=41%, list=16%, signal=48%
GOBP_RESPONSE_TO_CHEMOKINE	GOBP_RESPONSE_TO_CHEMOKINE		45	0.6334	1.9456	0.0009	0.0169	0.5585	2197	tags=53%, list=19%, signal=66%
GOBP_NEGATIVE_REGULATION_OF_RESPONSE_TO_WOUNDING	GOBP_NEGATIVE_REGULATION_OF_RESPONSE_TO_WOUNDING		47	0.6249	1.9399	0	0.0179	0.5865	2030	tags=51%, list=18%, signal=62%
GOBP_MICROGLIAL_CELL_ACTIVATION	GOBP_MICROGLIAL_CELL_ACTIVATION		32	0.6675	1.9364	0.0017	0.0184	0.601	1069	tags=31%, list=9%, signal=34%
GOBP_REGULATION_OF_NOTCH_SIGNALING_PATHWAY	GOBP_REGULATION_OF_NOTCH_SIGNALING_PATHWAY		71	0.5824	1.9355	0	0.0183	0.606	1526	tags=37%, list=13%, signal=42%
GOBP_SMOOTH_MUSCLE_CELL_PROLIFERATION	GOBP_SMOOTH_MUSCLE_CELL_PROLIFERATION		88	0.5575	1.9347	0	0.0182	0.6105	1459	tags=30%, list=13%, signal=34%
GOBP_PLACENTA_BLOOD_VESSEL_DEVELOPMENT	GOBP_PLACENTA_BLOOD_VESSEL_DEVELOPMENT		23	0.7211	1.9343	0.0009	0.018	0.6125	1070	tags=43%, list=9%, signal=48%
GOBP_CHEMOKINE_PRODUCTION	GOBP_CHEMOKINE_PRODUCTION		58	0.5944	1.9327	0	0.0181	0.618	1014	tags=26%, list=9%, signal=28%
GOBP_NEPHRON_DEVELOPMENT	GOBP_NEPHRON_DEVELOPMENT		64	0.5912	1.9303	0	0.0184	0.6295	1824	tags=42%, list=16%, signal=50%
GOBP_MRNA_EXPORT_FROM_NUCLEUS	GOBP_MRNA_EXPORT_FROM_NUCLEUS		103	0.5469	1.9276	0	0.0186	0.6355	3286	tags=55%, list=29%, signal=77%
GOBP_T_CELL_ACTIVATION_INVOLVED_IN_IMMUNE_RESPONSE	GOBP_T_CELL_ACTIVATION_INVOLVED_IN_IMMUNE_RESPONSE		65	0.5843	1.9244	0.0008	0.019	0.649	1444	tags=37%, list=13%, signal=42%
GOBP_ENDOTHELIAL_CELL_MIGRATION	GOBP_ENDOTHELIAL_CELL_MIGRATION		152	0.5174	1.9222	0	0.0193	0.661	1360	tags=29%, list=12%, signal=32%
GOBP_REGULATION_OF_BMP_SIGNALING_PATHWAY	GOBP_REGULATION_OF_BMP_SIGNALING_PATHWAY		50	0.6125	1.9214	0.0017	0.0192	0.6645	918	tags=32%, list=8%, signal=35%
GOBP_MESENCHYMAL_CELL_DIFFERENTIATION	GOBP_MESENCHYMAL_CELL_DIFFERENTIATION		142	0.519	1.9186	0	0.0196	0.6775	2272	tags=42%, list=20%, signal=51%
GOBP_ENDOTHELIAL_CELL_PROLIFERATION	GOBP_ENDOTHELIAL_CELL_PROLIFERATION		98	0.5463	1.9167	0	0.0199	0.6875	1474	tags=29%, list=13%, signal=33%
GOBP_NEGATIVE_REGULATION_OF_PROTEOLYSIS	GOBP_NEGATIVE_REGULATION_OF_PROTEOLYSIS		183	0.5055	1.9167	0	0.0196	0.6875	1873	tags=29%, list=17%, signal=34%
GOBP_REGULATION_OF_FAT_CELL_DIFFERENTIATION	GOBP_REGULATION_OF_FAT_CELL_DIFFERENTIATION		84	0.5611	1.9163	0	0.0194	0.6895	1641	tags=38%, list=14%, signal=44%
GOBP_MUSCLE_CELL_PROLIFERATION	GOBP_MUSCLE_CELL_PROLIFERATION		115	0.5277	1.9107	0	0.0204	0.7135	784	tags=22%, list=7%, signal=23%
GOBP_NEGATIVE_REGULATION_OF_PROTEIN_MATURATION	GOBP_NEGATIVE_REGULATION_OF_PROTEIN_MATURATION		16	0.7709	1.9094	0	0.0206	0.7215	188	tags=25%, list=2%, signal=25%
GOBP_METANEPHROS_DEVELOPMENT	GOBP_METANEPHROS_DEVELOPMENT		33	0.6617	1.9085	0.0008	0.0205	0.7255	1807	tags=55%, list=16%, signal=65%
GOBP_NEGATIVE_REGULATION_OF_EPITHELIAL_CELL_APOPTOTIC_PROCESS	GOBP_NEGATIVE_REGULATION_OF_EPITHELIAL_CELL_APOPTOTIC_PROCESS		27	0.6868	1.9082	0	0.0203	0.726	1713	tags=48%, list=15%, signal=57%
GOBP_NEGATIVE_REGULATION_OF_TRANSFORMING_GROWTH_FACTOR_BETA_RECEPTOR_SIGNALING_PATHWAY	GOBP_NEGATIVE_REGULATION_OF_TRANSFORMING_GROWTH_FACTOR_BETA_RECEPTOR_SIGNALING_PATHWAY		61	0.5869	1.9065	0.0008	0.0206	0.737	872	tags=25%, list=8%, signal=26%
GOBP_POSITIVE_REGULATION_OF_HEART_GROWTH	GOBP_POSITIVE_REGULATION_OF_HEART_GROWTH		19	0.7473	1.9032	0.0026	0.0212	0.749	284	tags=32%, list=3%, signal=32%
GOBP_GLOMERULUS_DEVELOPMENT	GOBP_GLOMERULUS_DEVELOPMENT		32	0.663	1.9022	0.0026	0.0212	0.7525	1824	tags=56%, list=16%, signal=67%
GOBP_REGULATION_OF_NIK_NF_KAPPAB_SIGNALING	GOBP_REGULATION_OF_NIK_NF_KAPPAB_SIGNALING		66	0.5705	1.9014	0	0.0211	0.7545	1320	tags=27%, list=12%, signal=31%
GOBP_REGULATION_OF_ENDOTHELIAL_CELL_DIFFERENTIATION	GOBP_REGULATION_OF_ENDOTHELIAL_CELL_DIFFERENTIATION		23	0.7051	1.8945	0.0017	0.0226	0.781	1329	tags=48%, list=12%, signal=54%
GOBP_VENTRICULAR_SEPTUM_MORPHOGENESIS	GOBP_VENTRICULAR_SEPTUM_MORPHOGENESIS		20	0.7332	1.8926	0	0.0228	0.7915	377	tags=30%, list=3%, signal=31%
GOBP_CARDIAC_MUSCLE_TISSUE_MORPHOGENESIS	GOBP_CARDIAC_MUSCLE_TISSUE_MORPHOGENESIS		25	0.6803	1.8925	0.0008	0.0226	0.7915	1303	tags=40%, list=12%, signal=45%
GOBP_REGULATION_OF_BIOMINERALIZATION	GOBP_REGULATION_OF_BIOMINERALIZATION		54	0.5909	1.8875	0	0.0235	0.8085	1385	tags=35%, list=12%, signal=40%
GOBP_OUTFLOW_TRACT_MORPHOGENESIS	GOBP_OUTFLOW_TRACT_MORPHOGENESIS		31	0.661	1.8873	0.0009	0.0233	0.8095	833	tags=32%, list=7%, signal=35%
GOBP_NEGATIVE_REGULATION_OF_MUSCLE_HYPERTROPHY	GOBP_NEGATIVE_REGULATION_OF_MUSCLE_HYPERTROPHY		20	0.7286	1.8866	0	0.0232	0.8125	872	tags=40%, list=8%, signal=43%
GOBP_EPITHELIAL_TO_MESENCHYMAL_TRANSITION	GOBP_EPITHELIAL_TO_MESENCHYMAL_TRANSITION		100	0.5389	1.8863	0	0.0231	0.814	2737	tags=52%, list=24%, signal=68%
GOBP_NEUTROPHIL_CHEMOTAXIS	GOBP_NEUTROPHIL_CHEMOTAXIS		53	0.5932	1.8848	0.0008	0.0232	0.819	1443	tags=36%, list=13%, signal=41%
GOBP_POSITIVE_REGULATION_OF_ORGAN_GROWTH	GOBP_POSITIVE_REGULATION_OF_ORGAN_GROWTH		25	0.6802	1.8832	0.0044	0.0234	0.8275	284	tags=24%, list=3%, signal=25%
GOBP_NEUROINFLAMMATORY_RESPONSE	GOBP_NEUROINFLAMMATORY_RESPONSE		27	0.6681	1.8806	0	0.0237	0.8365	976	tags=30%, list=9%, signal=32%
GOBP_PLATELET_DEGRANULATION	GOBP_PLATELET_DEGRANULATION		85	0.5443	1.8782	0.0008	0.0241	0.843	438	tags=16%, list=4%, signal=17%
GOBP_REGULATION_OF_TRANSMEMBRANE_RECEPTOR_PROTEIN_SERINE_THREONINE_KINASE_SIGNALING_PATHWAY	GOBP_REGULATION_OF_TRANSMEMBRANE_RECEPTOR_PROTEIN_SERINE_THREONINE_KINASE_SIGNALING_PATHWAY		146	0.5077	1.8767	0	0.0243	0.8465	918	tags=23%, list=8%, signal=24%
GOBP_NEGATIVE_REGULATION_OF_TRANSMEMBRANE_RECEPTOR_PROTEIN_SERINE_THREONINE_KINASE_SIGNALING_PATHWAY	GOBP_NEGATIVE_REGULATION_OF_TRANSMEMBRANE_RECEPTOR_PROTEIN_SERINE_THREONINE_KINASE_SIGNALING_PATHWAY		81	0.5437	1.867	0	0.0267	0.874	872	tags=23%, list=8%, signal=25%
GOBP_ENDOTHELIAL_CELL_CHEMOTAXIS	GOBP_ENDOTHELIAL_CELL_CHEMOTAXIS		16	0.7483	1.8667	0.0037	0.0265	0.875	237	tags=31%, list=2%, signal=32%
GOBP_ERK1_AND_ERK2_CASCADE	GOBP_ERK1_AND_ERK2_CASCADE		182	0.489	1.866	0	0.0264	0.8765	1487	tags=33%, list=13%, signal=37%
GOBP_RESPONSE_TO_TRANSFORMING_GROWTH_FACTOR_BETA	GOBP_RESPONSE_TO_TRANSFORMING_GROWTH_FACTOR_BETA		167	0.4964	1.865	0	0.0265	0.881	2544	tags=38%, list=22%, signal=48%
GOBP_NEGATIVE_REGULATION_OF_EPITHELIAL_CELL_DIFFERENTIATION	GOBP_NEGATIVE_REGULATION_OF_EPITHELIAL_CELL_DIFFERENTIATION		22	0.7089	1.8643	0.0034	0.0266	0.8835	2201	tags=64%, list=19%, signal=79%
GOBP_DEFENSE_RESPONSE_TO_GRAM_NEGATIVE_BACTERIUM	GOBP_DEFENSE_RESPONSE_TO_GRAM_NEGATIVE_BACTERIUM		25	0.6872	1.8636	0.0017	0.0265	0.8845	12	tags=8%, list=0%, signal=8%
GOBP_REGULATION_OF_ENDOTHELIAL_CELL_MIGRATION	GOBP_REGULATION_OF_ENDOTHELIAL_CELL_MIGRATION		119	0.5201	1.8626	0.0008	0.0266	0.889	1360	tags=29%, list=12%, signal=32%
GOBP_NEGATIVE_REGULATION_OF_CYTOKINE_PRODUCTION_INVOLVED_IN_IMMUNE_RESPONSE	GOBP_NEGATIVE_REGULATION_OF_CYTOKINE_PRODUCTION_INVOLVED_IN_IMMUNE_RESPONSE		17	0.7391	1.8592	0.0009	0.0273	0.899	1474	tags=47%, list=13%, signal=54%
GOBP_MATURATION_OF_LSU_RRNA	GOBP_MATURATION_OF_LSU_RRNA		27	0.6664	1.8585	0.0009	0.0272	0.901	3104	tags=78%, list=27%, signal=107%
GOBP_T_CELL_DIFFERENTIATION_INVOLVED_IN_IMMUNE_RESPONSE	GOBP_T_CELL_DIFFERENTIATION_INVOLVED_IN_IMMUNE_RESPONSE		48	0.5892	1.8566	0	0.0275	0.903	1229	tags=33%, list=11%, signal=37%
GOBP_NEGATIVE_REGULATION_OF_WOUND_HEALING	GOBP_NEGATIVE_REGULATION_OF_WOUND_HEALING		37	0.6328	1.8564	0.0017	0.0273	0.9035	2030	tags=54%, list=18%, signal=66%
GOBP_CELL_MIGRATION_INVOLVED_IN_SPROUTING_ANGIOGENESIS	GOBP_CELL_MIGRATION_INVOLVED_IN_SPROUTING_ANGIOGENESIS		38	0.6233	1.8561	0.0008	0.0271	0.904	421	tags=29%, list=4%, signal=30%
GOBP_ODONTOGENESIS	GOBP_ODONTOGENESIS		55	0.581	1.8559	0	0.027	0.904	1565	tags=44%, list=14%, signal=50%
GOBP_INACTIVATION_OF_MAPK_ACTIVITY	GOBP_INACTIVATION_OF_MAPK_ACTIVITY		21	0.705	1.8547	0.0027	0.027	0.9065	2247	tags=57%, list=20%, signal=71%
GOBP_RESPONSE_TO_BMP	GOBP_RESPONSE_TO_BMP		84	0.5389	1.8524	0.0008	0.0274	0.9095	918	tags=26%, list=8%, signal=28%
GOBP_APOPTOTIC_PROCESS_INVOLVED_IN_MORPHOGENESIS	GOBP_APOPTOTIC_PROCESS_INVOLVED_IN_MORPHOGENESIS		15	0.7592	1.85	0.0019	0.0279	0.916	1933	tags=73%, list=17%, signal=88%
GOBP_MUSCLE_ORGAN_MORPHOGENESIS	GOBP_MUSCLE_ORGAN_MORPHOGENESIS		32	0.6463	1.8499	0.0017	0.0277	0.9165	1303	tags=34%, list=12%, signal=39%
GOBP_RIBOSOMAL_LARGE_SUBUNIT_ASSEMBLY	GOBP_RIBOSOMAL_LARGE_SUBUNIT_ASSEMBLY		25	0.6743	1.848	0.0044	0.028	0.9195	3284	tags=80%, list=29%, signal=112%
GOBP_CELL_DIFFERENTIATION_INVOLVED_IN_KIDNEY_DEVELOPMENT	GOBP_CELL_DIFFERENTIATION_INVOLVED_IN_KIDNEY_DEVELOPMENT		32	0.6455	1.8449	0.0017	0.0288	0.9265	1807	tags=50%, list=16%, signal=59%
GOBP_MAINTENANCE_OF_CELL_NUMBER	GOBP_MAINTENANCE_OF_CELL_NUMBER		107	0.5226	1.8447	0	0.0285	0.9265	2368	tags=46%, list=21%, signal=57%
GOBP_REGULATION_OF_EPITHELIAL_CELL_APOPTOTIC_PROCESS	GOBP_REGULATION_OF_EPITHELIAL_CELL_APOPTOTIC_PROCESS		49	0.5933	1.8412	0.0017	0.0294	0.935	1553	tags=35%, list=14%, signal=40%
GOBP_BLASTOCYST_FORMATION	GOBP_BLASTOCYST_FORMATION		28	0.6637	1.8382	0.0017	0.0299	0.937	2373	tags=61%, list=21%, signal=77%
GOBP_EPITHELIAL_CELL_APOPTOTIC_PROCESS	GOBP_EPITHELIAL_CELL_APOPTOTIC_PROCESS		65	0.5584	1.8376	0.0008	0.0299	0.9375	1136	tags=25%, list=10%, signal=27%
GOBP_NUCLEAR_TRANSCRIBED_MRNA_CATABOLIC_PROCESS	GOBP_NUCLEAR_TRANSCRIBED_MRNA_CATABOLIC_PROCESS		177	0.4836	1.8353	0	0.0304	0.942	2368	tags=44%, list=21%, signal=54%
GOBP_TRANSFORMING_GROWTH_FACTOR_BETA_RECEPTOR_SIGNALING_PATHWAY	GOBP_TRANSFORMING_GROWTH_FACTOR_BETA_RECEPTOR_SIGNALING_PATHWAY		140	0.4954	1.8353	0	0.0302	0.942	2017	tags=31%, list=18%, signal=38%
GOBP_LYMPHOCYTE_MIGRATION	GOBP_LYMPHOCYTE_MIGRATION		67	0.5616	1.8321	0.0016	0.0309	0.9465	1852	tags=36%, list=16%, signal=43%
GOBP_RIBOSOMAL_SMALL_SUBUNIT_BIOGENESIS	GOBP_RIBOSOMAL_SMALL_SUBUNIT_BIOGENESIS		68	0.557	1.8321	0.0041	0.0306	0.9465	2933	tags=54%, list=26%, signal=73%
GOBP_CELL_MATRIX_ADHESION	GOBP_CELL_MATRIX_ADHESION		148	0.4965	1.832	0	0.0304	0.9465	1538	tags=30%, list=14%, signal=34%
GOBP_KIDNEY_MORPHOGENESIS	GOBP_KIDNEY_MORPHOGENESIS		35	0.6253	1.8284	0.0026	0.0313	0.9555	1993	tags=46%, list=18%, signal=55%
GOBP_EPITHELIAL_CELL_DIFFERENTIATION_INVOLVED_IN_KIDNEY_DEVELOPMENT	GOBP_EPITHELIAL_CELL_DIFFERENTIATION_INVOLVED_IN_KIDNEY_DEVELOPMENT		26	0.6695	1.827	0.0025	0.0315	0.958	1807	tags=50%, list=16%, signal=59%
GOBP_POSITIVE_REGULATION_OF_MONONUCLEAR_CELL_MIGRATION	GOBP_POSITIVE_REGULATION_OF_MONONUCLEAR_CELL_MIGRATION		40	0.6126	1.8255	0.0008	0.0316	0.9585	1258	tags=33%, list=11%, signal=36%
GOBP_REGULATION_OF_CELL_JUNCTION_ASSEMBLY	GOBP_REGULATION_OF_CELL_JUNCTION_ASSEMBLY		116	0.5099	1.8243	0	0.0317	0.959	1995	tags=34%, list=18%, signal=41%
GOBP_MORPHOGENESIS_OF_A_BRANCHING_STRUCTURE	GOBP_MORPHOGENESIS_OF_A_BRANCHING_STRUCTURE		95	0.5237	1.8221	0	0.0322	0.9615	1993	tags=37%, list=18%, signal=44%
GOBP_NEPHRON_EPITHELIUM_DEVELOPMENT	GOBP_NEPHRON_EPITHELIUM_DEVELOPMENT		46	0.5846	1.8196	0.0051	0.0327	0.965	1807	tags=39%, list=16%, signal=46%
GOBP_REGULATION_OF_VASCULAR_ENDOTHELIAL_GROWTH_FACTOR_RECEPTOR_SIGNALING_PATHWAY	GOBP_REGULATION_OF_VASCULAR_ENDOTHELIAL_GROWTH_FACTOR_RECEPTOR_SIGNALING_PATHWAY		18	0.7142	1.8186	0.0034	0.0328	0.9655	1467	tags=44%, list=13%, signal=51%
GOBP_POSITIVE_REGULATION_OF_BMP_SIGNALING_PATHWAY	GOBP_POSITIVE_REGULATION_OF_BMP_SIGNALING_PATHWAY		20	0.6968	1.8159	0.0017	0.0334	0.968	918	tags=35%, list=8%, signal=38%
GOBP_NEGATIVE_REGULATION_OF_BMP_SIGNALING_PATHWAY	GOBP_NEGATIVE_REGULATION_OF_BMP_SIGNALING_PATHWAY		29	0.6414	1.8144	0.0042	0.0336	0.969	634	tags=34%, list=6%, signal=36%
GOBP_GRANULOCYTE_CHEMOTAXIS	GOBP_GRANULOCYTE_CHEMOTAXIS		64	0.5557	1.8126	0.0008	0.0339	0.97	1443	tags=36%, list=13%, signal=41%
GOBP_NEGATIVE_REGULATION_OF_HEMOPOIESIS	GOBP_NEGATIVE_REGULATION_OF_HEMOPOIESIS		65	0.5469	1.8125	0	0.0337	0.97	1670	tags=37%, list=15%, signal=43%
GOBP_REGULATION_OF_PROTEIN_DEACETYLATION	GOBP_REGULATION_OF_PROTEIN_DEACETYLATION		32	0.6294	1.8079	0.0043	0.0349	0.975	2201	tags=34%, list=19%, signal=43%
GOBP_REGULATION_OF_CELL_MIGRATION_INVOLVED_IN_SPROUTING_ANGIOGENESIS	GOBP_REGULATION_OF_CELL_MIGRATION_INVOLVED_IN_SPROUTING_ANGIOGENESIS		28	0.6403	1.8071	0.0017	0.035	0.975	421	tags=32%, list=4%, signal=33%
GOBP_UROGENITAL_SYSTEM_DEVELOPMENT	GOBP_UROGENITAL_SYSTEM_DEVELOPMENT		175	0.4784	1.8062	0	0.035	0.975	1850	tags=32%, list=16%, signal=38%
GOBP_MESENCHYME_MORPHOGENESIS	GOBP_MESENCHYME_MORPHOGENESIS		23	0.6694	1.8056	0.0043	0.035	0.976	1699	tags=48%, list=15%, signal=56%
GOBP_ESTABLISHMENT_OF_RNA_LOCALIZATION	GOBP_ESTABLISHMENT_OF_RNA_LOCALIZATION		174	0.4752	1.8051	0	0.0349	0.977	3286	tags=49%, list=29%, signal=69%
GOBP_NEGATIVE_REGULATION_OF_EXTRINSIC_APOPTOTIC_SIGNALING_PATHWAY	GOBP_NEGATIVE_REGULATION_OF_EXTRINSIC_APOPTOTIC_SIGNALING_PATHWAY		74	0.5402	1.8046	0.0008	0.0348	0.977	2424	tags=46%, list=21%, signal=58%
GOBP_LIVER_REGENERATION	GOBP_LIVER_REGENERATION		22	0.6817	1.8043	0.0044	0.0347	0.977	306	tags=18%, list=3%, signal=19%
GOBP_TRANSLATIONAL_INITIATION	GOBP_TRANSLATIONAL_INITIATION		152	0.4827	1.8035	0	0.0347	0.9775	3027	tags=51%, list=27%, signal=69%
GOBP_PROTEIN_PEPTIDYL_PROLYL_ISOMERIZATION	GOBP_PROTEIN_PEPTIDYL_PROLYL_ISOMERIZATION		33	0.6179	1.8015	0.0041	0.035	0.9785	2374	tags=42%, list=21%, signal=54%
GOBP_HEME_METABOLIC_PROCESS	GOBP_HEME_METABOLIC_PROCESS		30	0.6391	1.8013	0.0009	0.0348	0.9785	893	tags=17%, list=8%, signal=18%
GOBP_ATRIOVENTRICULAR_VALVE_DEVELOPMENT	GOBP_ATRIOVENTRICULAR_VALVE_DEVELOPMENT		17	0.7166	1.8008	0.0052	0.0348	0.98	401	tags=35%, list=4%, signal=37%
GOBP_RIBOSOME_ASSEMBLY	GOBP_RIBOSOME_ASSEMBLY		55	0.5687	1.8008	0.0008	0.0346	0.98	3292	tags=60%, list=29%, signal=84%
GOBP_NERVE_DEVELOPMENT	GOBP_NERVE_DEVELOPMENT		35	0.6115	1.8	0.0052	0.0346	0.98	1046	tags=37%, list=9%, signal=41%
GOBP_REGULATION_OF_HIPPO_SIGNALING	GOBP_REGULATION_OF_HIPPO_SIGNALING		15	0.7438	1.7997	0.0026	0.0345	0.9805	1155	tags=53%, list=10%, signal=59%
GOBP_VASCULOGENESIS	GOBP_VASCULOGENESIS		47	0.5824	1.7952	0.0025	0.0359	0.9845	1137	tags=28%, list=10%, signal=31%
GOBP_NEGATIVE_REGULATION_OF_REPRODUCTIVE_PROCESS	GOBP_NEGATIVE_REGULATION_OF_REPRODUCTIVE_PROCESS		24	0.663	1.7949	0.0061	0.0357	0.9845	2659	tags=54%, list=23%, signal=71%
GOBP_VIRAL_GENE_EXPRESSION	GOBP_VIRAL_GENE_EXPRESSION		161	0.4809	1.7938	0	0.0359	0.9845	3027	tags=47%, list=27%, signal=63%
GOBP_POSITIVE_REGULATION_OF_CHEMOKINE_PRODUCTION	GOBP_POSITIVE_REGULATION_OF_CHEMOKINE_PRODUCTION		39	0.6014	1.7935	0.0042	0.0358	0.9845	1014	tags=31%, list=9%, signal=34%
GOBP_NEGATIVE_REGULATION_OF_PRODUCTION_OF_MOLECULAR_MEDIATOR_OF_IMMUNE_RESPONSE	GOBP_NEGATIVE_REGULATION_OF_PRODUCTION_OF_MOLECULAR_MEDIATOR_OF_IMMUNE_RESPONSE		25	0.6587	1.7923	0.0034	0.036	0.985	1474	tags=32%, list=13%, signal=37%
GOBP_NEUTROPHIL_MIGRATION	GOBP_NEUTROPHIL_MIGRATION		64	0.5462	1.7913	0.0025	0.0362	0.9855	1463	tags=33%, list=13%, signal=37%
GOBP_BONE_MINERALIZATION	GOBP_BONE_MINERALIZATION		68	0.5451	1.7911	0.0008	0.036	0.986	872	tags=28%, list=8%, signal=30%
GOBP_ENDOTHELIAL_CELL_DEVELOPMENT	GOBP_ENDOTHELIAL_CELL_DEVELOPMENT		47	0.5777	1.7905	0.0017	0.036	0.986	1959	tags=40%, list=17%, signal=49%
GOBP_GRANULOCYTE_DIFFERENTIATION	GOBP_GRANULOCYTE_DIFFERENTIATION		24	0.6624	1.79	0.0045	0.036	0.986	1995	tags=54%, list=18%, signal=66%
GOBP_BLOOD_VESSEL_ENDOTHELIAL_CELL_MIGRATION	GOBP_BLOOD_VESSEL_ENDOTHELIAL_CELL_MIGRATION		87	0.5193	1.7886	0.0008	0.0362	0.9865	1517	tags=32%, list=13%, signal=37%
GOBP_LENS_DEVELOPMENT_IN_CAMERA_TYPE_EYE	GOBP_LENS_DEVELOPMENT_IN_CAMERA_TYPE_EYE		39	0.5913	1.7884	0.0009	0.0361	0.9865	872	tags=28%, list=8%, signal=30%
GOBP_PORPHYRIN_CONTAINING_COMPOUND_METABOLIC_PROCESS	GOBP_PORPHYRIN_CONTAINING_COMPOUND_METABOLIC_PROCESS		34	0.6114	1.7866	0.0086	0.0365	0.9875	407	tags=12%, list=4%, signal=12%
GOBP_REGULATION_OF_VASCULATURE_DEVELOPMENT	GOBP_REGULATION_OF_VASCULATURE_DEVELOPMENT		177	0.4749	1.7865	0.0015	0.0363	0.9875	1479	tags=32%, list=13%, signal=36%
GOBP_NEGATIVE_REGULATION_OF_LOCOMOTION	GOBP_NEGATIVE_REGULATION_OF_LOCOMOTION		190	0.4666	1.7836	0	0.0371	0.989	1559	tags=27%, list=14%, signal=31%
GOBP_CD4_POSITIVE_ALPHA_BETA_T_CELL_DIFFERENTIATION	GOBP_CD4_POSITIVE_ALPHA_BETA_T_CELL_DIFFERENTIATION		53	0.5628	1.7813	0.0034	0.0376	0.9915	1229	tags=32%, list=11%, signal=36%
GOBP_CARDIAC_CHAMBER_DEVELOPMENT	GOBP_CARDIAC_CHAMBER_DEVELOPMENT		85	0.5174	1.7809	0.0008	0.0376	0.992	1906	tags=33%, list=17%, signal=39%
GOBP_REGULATION_OF_CELLULAR_RESPONSE_TO_TRANSFORMING_GROWTH_FACTOR_BETA_STIMULUS	GOBP_REGULATION_OF_CELLULAR_RESPONSE_TO_TRANSFORMING_GROWTH_FACTOR_BETA_STIMULUS		91	0.5138	1.7807	0	0.0374	0.992	874	tags=22%, list=8%, signal=24%
GOBP_SPROUTING_ANGIOGENESIS	GOBP_SPROUTING_ANGIOGENESIS		78	0.5242	1.777	0.0024	0.0384	0.9925	1032	tags=27%, list=9%, signal=29%
GOBP_REGULATION_OF_MONOCYTE_CHEMOTAXIS	GOBP_REGULATION_OF_MONOCYTE_CHEMOTAXIS		19	0.6878	1.7764	0.0025	0.0384	0.9925	1258	tags=47%, list=11%, signal=53%
GOBP_SUBSTRATE_ADHESION_DEPENDENT_CELL_SPREADING	GOBP_SUBSTRATE_ADHESION_DEPENDENT_CELL_SPREADING		81	0.52	1.7733	0	0.0394	0.9925	1277	tags=26%, list=11%, signal=29%
GOBP_NOTCH_SIGNALING_PATHWAY	GOBP_NOTCH_SIGNALING_PATHWAY		119	0.4892	1.773	0	0.0393	0.9925	1358	tags=28%, list=12%, signal=31%
GOBP_REGULATION_OF_SYNAPSE_STRUCTURE_OR_ACTIVITY	GOBP_REGULATION_OF_SYNAPSE_STRUCTURE_OR_ACTIVITY		127	0.4892	1.7725	0.0008	0.0392	0.9925	2754	tags=42%, list=24%, signal=55%
GOBP_NEGATIVE_REGULATION_OF_EXTRINSIC_APOPTOTIC_SIGNALING_PATHWAY_VIA_DEATH_DOMAIN_RECEPTORS	GOBP_NEGATIVE_REGULATION_OF_EXTRINSIC_APOPTOTIC_SIGNALING_PATHWAY_VIA_DEATH_DOMAIN_RECEPTORS		29	0.6314	1.7722	0.0025	0.0391	0.9925	2424	tags=45%, list=21%, signal=57%
GOBP_REGULATION_OF_NMDA_RECEPTOR_ACTIVITY	GOBP_REGULATION_OF_NMDA_RECEPTOR_ACTIVITY		15	0.7222	1.7715	0.0027	0.0391	0.9925	929	tags=40%, list=8%, signal=44%
GOBP_MYELOID_LEUKOCYTE_MIGRATION	GOBP_MYELOID_LEUKOCYTE_MIGRATION		121	0.4938	1.7712	0	0.039	0.9925	1463	tags=34%, list=13%, signal=38%
GOBP_REGULATION_OF_CELL_SUBSTRATE_ADHESION	GOBP_REGULATION_OF_CELL_SUBSTRATE_ADHESION		144	0.4796	1.7703	0	0.0391	0.9925	1536	tags=28%, list=14%, signal=32%
GOBP_RESPIRATORY_SYSTEM_DEVELOPMENT	GOBP_RESPIRATORY_SYSTEM_DEVELOPMENT		108	0.496	1.7685	0	0.0396	0.9925	802	tags=24%, list=7%, signal=26%
GOBP_G0_TO_G1_TRANSITION	GOBP_G0_TO_G1_TRANSITION		38	0.588	1.7668	0.005	0.04	0.9925	419	tags=13%, list=4%, signal=14%
GOBP_REGULATION_OF_MYOTUBE_DIFFERENTIATION	GOBP_REGULATION_OF_MYOTUBE_DIFFERENTIATION		22	0.6632	1.7664	0.0042	0.0399	0.9925	2103	tags=45%, list=19%, signal=56%
GOBP_RRNA_CONTAINING_RIBONUCLEOPROTEIN_COMPLEX_EXPORT_FROM_NUCLEUS	GOBP_RRNA_CONTAINING_RIBONUCLEOPROTEIN_COMPLEX_EXPORT_FROM_NUCLEUS		15	0.7165	1.7653	0.0054	0.0402	0.993	2879	tags=80%, list=25%, signal=107%
GOBP_NEGATIVE_REGULATION_OF_INTERLEUKIN_1_PRODUCTION	GOBP_NEGATIVE_REGULATION_OF_INTERLEUKIN_1_PRODUCTION		19	0.6903	1.7646	0.0026	0.0402	0.993	1964	tags=58%, list=17%, signal=70%
GOBP_RESPONSE_TO_FIBROBLAST_GROWTH_FACTOR	GOBP_RESPONSE_TO_FIBROBLAST_GROWTH_FACTOR		83	0.5113	1.7644	0.0008	0.04	0.993	1510	tags=31%, list=13%, signal=36%
GOBP_MACROPHAGE_ACTIVATION	GOBP_MACROPHAGE_ACTIVATION		72	0.5338	1.7638	0.004	0.04	0.993	1418	tags=29%, list=13%, signal=33%
GOBP_REGULATION_OF_OSTEOBLAST_DIFFERENTIATION	GOBP_REGULATION_OF_OSTEOBLAST_DIFFERENTIATION		75	0.5232	1.763	0	0.0402	0.993	1699	tags=37%, list=15%, signal=44%
GOBP_RENAL_TUBULE_DEVELOPMENT	GOBP_RENAL_TUBULE_DEVELOPMENT		37	0.5948	1.7615	0.006	0.0405	0.995	1807	tags=41%, list=16%, signal=48%
GOBP_NEURON_PROJECTION_REGENERATION	GOBP_NEURON_PROJECTION_REGENERATION		36	0.5977	1.7614	0.0034	0.0403	0.995	1482	tags=36%, list=13%, signal=41%
GOBP_LEUKOCYTE_CHEMOTAXIS	GOBP_LEUKOCYTE_CHEMOTAXIS		131	0.485	1.7614	0	0.0401	0.995	1443	tags=32%, list=13%, signal=36%
GOBP_MULTI_MULTICELLULAR_ORGANISM_PROCESS	GOBP_MULTI_MULTICELLULAR_ORGANISM_PROCESS		104	0.4914	1.7587	0	0.0408	0.9955	1611	tags=30%, list=14%, signal=34%
GOBP_HEART_MORPHOGENESIS	GOBP_HEART_MORPHOGENESIS		128	0.4847	1.7574	0	0.0411	0.9955	1807	tags=31%, list=16%, signal=37%
GOBP_POSITIVE_REGULATION_OF_PRI_MIRNA_TRANSCRIPTION_BY_RNA_POLYMERASE_II	GOBP_POSITIVE_REGULATION_OF_PRI_MIRNA_TRANSCRIPTION_BY_RNA_POLYMERASE_II		31	0.6081	1.7548	0.0035	0.042	0.9965	1873	tags=55%, list=17%, signal=66%
GOBP_TRABECULA_MORPHOGENESIS	GOBP_TRABECULA_MORPHOGENESIS		25	0.6446	1.7547	0.0059	0.0418	0.9965	1471	tags=48%, list=13%, signal=55%
GOBP_MONOCYTE_CHEMOTAXIS	GOBP_MONOCYTE_CHEMOTAXIS		36	0.5994	1.7537	0.0033	0.0419	0.997	1443	tags=47%, list=13%, signal=54%
GOBP_ESTABLISHMENT_OF_ENDOTHELIAL_BARRIER	GOBP_ESTABLISHMENT_OF_ENDOTHELIAL_BARRIER		37	0.5871	1.7536	0.0041	0.0418	0.997	1959	tags=43%, list=17%, signal=52%
GOBP_RESPONSE_TO_ESTROGEN	GOBP_RESPONSE_TO_ESTROGEN		45	0.5685	1.7511	0.0042	0.0426	0.9975	1729	tags=38%, list=15%, signal=44%
GOBP_COCHLEA_DEVELOPMENT	GOBP_COCHLEA_DEVELOPMENT		18	0.6913	1.7509	0.0017	0.0424	0.9975	715	tags=28%, list=6%, signal=30%
GOBP_MRNA_TRANSPORT	GOBP_MRNA_TRANSPORT		132	0.4803	1.7508	0	0.0423	0.9975	3286	tags=50%, list=29%, signal=70%
GOBP_EPITHELIAL_TUBE_MORPHOGENESIS	GOBP_EPITHELIAL_TUBE_MORPHOGENESIS		172	0.4626	1.7464	0.0008	0.0437	0.998	1807	tags=28%, list=16%, signal=33%
GOBP_REGULATION_OF_BONE_MINERALIZATION	GOBP_REGULATION_OF_BONE_MINERALIZATION		45	0.5714	1.745	0.0034	0.044	0.998	1385	tags=36%, list=12%, signal=40%
GOBP_NEGATIVE_REGULATION_OF_CHEMOTAXIS	GOBP_NEGATIVE_REGULATION_OF_CHEMOTAXIS		35	0.5904	1.7447	0.0034	0.0439	0.998	1150	tags=37%, list=10%, signal=41%
GOBP_NEGATIVE_REGULATION_OF_OSSIFICATION	GOBP_NEGATIVE_REGULATION_OF_OSSIFICATION		21	0.6674	1.739	0.0087	0.0461	0.999	833	tags=48%, list=7%, signal=51%
GOBP_NEGATIVE_REGULATION_OF_MACROAUTOPHAGY	GOBP_NEGATIVE_REGULATION_OF_MACROAUTOPHAGY		31	0.6053	1.7384	0.0077	0.0461	0.999	1985	tags=32%, list=18%, signal=39%
GOBP_CONNECTIVE_TISSUE_DEVELOPMENT	GOBP_CONNECTIVE_TISSUE_DEVELOPMENT		133	0.4749	1.7375	0.0008	0.0463	0.999	1385	tags=29%, list=12%, signal=32%
GOBP_PRI_MIRNA_TRANSCRIPTION_BY_RNA_POLYMERASE_II	GOBP_PRI_MIRNA_TRANSCRIPTION_BY_RNA_POLYMERASE_II		38	0.5799	1.736	0.0043	0.0468	0.999	1889	tags=47%, list=17%, signal=57%
GOBP_BLOOD_VESSEL_REMODELING	GOBP_BLOOD_VESSEL_REMODELING		25	0.6302	1.7343	0.0099	0.0473	0.999	1194	tags=40%, list=11%, signal=45%
GOBP_POSITIVE_REGULATION_OF_CELL_SUBSTRATE_ADHESION	GOBP_POSITIVE_REGULATION_OF_CELL_SUBSTRATE_ADHESION		81	0.5102	1.7336	0.0016	0.0474	0.999	2461	tags=38%, list=22%, signal=49%
GOBP_REGULATION_OF_NEURAL_PRECURSOR_CELL_PROLIFERATION	GOBP_REGULATION_OF_NEURAL_PRECURSOR_CELL_PROLIFERATION		36	0.5865	1.7328	0.0034	0.0475	0.999	1807	tags=44%, list=16%, signal=53%
GOBP_ALTERNATIVE_MRNA_SPLICING_VIA_SPLICEOSOME	GOBP_ALTERNATIVE_MRNA_SPLICING_VIA_SPLICEOSOME		54	0.5463	1.7309	0.0048	0.048	0.999	2892	tags=52%, list=26%, signal=69%
GOBP_CELLULAR_RESPONSE_TO_DSRNA	GOBP_CELLULAR_RESPONSE_TO_DSRNA		20	0.6628	1.7304	0.0088	0.0479	0.999	1774	tags=40%, list=16%, signal=47%
GOBP_BRANCHING_MORPHOGENESIS_OF_AN_EPITHELIAL_TUBE	GOBP_BRANCHING_MORPHOGENESIS_OF_AN_EPITHELIAL_TUBE		71	0.5246	1.7303	0.0017	0.0478	0.999	2224	tags=39%, list=20%, signal=49%
GOBP_CHONDROCYTE_DEVELOPMENT	GOBP_CHONDROCYTE_DEVELOPMENT		20	0.6626	1.7303	0.0071	0.0475	0.999	1906	tags=50%, list=17%, signal=60%
GOBP_MATURATION_OF_SSU_RRNA	GOBP_MATURATION_OF_SSU_RRNA		48	0.5566	1.7301	0.0024	0.0474	0.999	3708	tags=67%, list=33%, signal=99%
GOBP_PROTEIN_LOCALIZATION_TO_ENDOPLASMIC_RETICULUM	GOBP_PROTEIN_LOCALIZATION_TO_ENDOPLASMIC_RETICULUM		111	0.4788	1.7288	0	0.0477	0.999	3086	tags=50%, list=27%, signal=69%
GOBP_INTRINSIC_APOPTOTIC_SIGNALING_PATHWAY_IN_RESPONSE_TO_DNA_DAMAGE	GOBP_INTRINSIC_APOPTOTIC_SIGNALING_PATHWAY_IN_RESPONSE_TO_DNA_DAMAGE		85	0.5107	1.7279	0.0016	0.048	0.999	1929	tags=31%, list=17%, signal=37%
GOBP_AMINOGLYCAN_CATABOLIC_PROCESS	GOBP_AMINOGLYCAN_CATABOLIC_PROCESS		43	0.5659	1.7272	0.0093	0.048	0.999	1547	tags=30%, list=14%, signal=35%
GOBP_ASTROCYTE_DEVELOPMENT	GOBP_ASTROCYTE_DEVELOPMENT		26	0.6265	1.727	0.0079	0.0479	0.999	1835	tags=35%, list=16%, signal=41%
GOBP_GASTRULATION	GOBP_GASTRULATION		107	0.4817	1.727	0.0008	0.0477	0.999	1023	tags=25%, list=9%, signal=27%
GOBP_CELL_FATE_COMMITMENT	GOBP_CELL_FATE_COMMITMENT		91	0.4956	1.7261	0.0032	0.0479	0.999	949	tags=24%, list=8%, signal=26%
GOBP_MACROPHAGE_DIFFERENTIATION	GOBP_MACROPHAGE_DIFFERENTIATION		33	0.5983	1.7237	0.0033	0.0487	0.9995	1941	tags=42%, list=17%, signal=51%
GOBP_NEGATIVE_REGULATION_OF_MYELOID_LEUKOCYTE_DIFFERENTIATION	GOBP_NEGATIVE_REGULATION_OF_MYELOID_LEUKOCYTE_DIFFERENTIATION		31	0.603	1.7229	0.0069	0.0489	0.9995	1670	tags=45%, list=15%, signal=53%
GOBP_RESPONSE_TO_HYDROGEN_PEROXIDE	GOBP_RESPONSE_TO_HYDROGEN_PEROXIDE		103	0.4884	1.7228	0.0008	0.0488	0.9995	1588	tags=26%, list=14%, signal=30%
GOBP_NEGATIVE_REGULATION_OF_STEM_CELL_DIFFERENTIATION	GOBP_NEGATIVE_REGULATION_OF_STEM_CELL_DIFFERENTIATION		16	0.7016	1.7216	0.0086	0.0491	0.9995	284	tags=25%, list=3%, signal=26%
GOBP_NEGATIVE_REGULATION_OF_NOTCH_SIGNALING_PATHWAY	GOBP_NEGATIVE_REGULATION_OF_NOTCH_SIGNALING_PATHWAY		25	0.6275	1.7214	0.0078	0.049	0.9995	1444	tags=44%, list=13%, signal=50%
GOBP_FOREBRAIN_GENERATION_OF_NEURONS	GOBP_FOREBRAIN_GENERATION_OF_NEURONS		22	0.6499	1.72	0.0043	0.0492	1	1436	tags=36%, list=13%, signal=42%
GOBP_MYOTUBE_DIFFERENTIATION	GOBP_MYOTUBE_DIFFERENTIATION		64	0.5201	1.7176	0.0031	0.05	1	1906	tags=38%, list=17%, signal=45%
GOBP_NEGATIVE_REGULATION_OF_MUSCLE_CELL_APOPTOTIC_PROCESS	GOBP_NEGATIVE_REGULATION_OF_MUSCLE_CELL_APOPTOTIC_PROCESS		22	0.6468	1.7165	0.0086	0.0503	1	1730	tags=36%, list=15%, signal=43%
GOBP_NEGATIVE_REGULATION_OF_SMOOTH_MUSCLE_CELL_PROLIFERATION	GOBP_NEGATIVE_REGULATION_OF_SMOOTH_MUSCLE_CELL_PROLIFERATION		30	0.6034	1.7163	0.0058	0.0502	1	386	tags=20%, list=3%, signal=21%
GOBP_REGULATION_OF_ERYTHROCYTE_DIFFERENTIATION	GOBP_REGULATION_OF_ERYTHROCYTE_DIFFERENTIATION		39	0.5701	1.7163	0.0035	0.05	1	1831	tags=36%, list=16%, signal=43%
GOBP_CALCIUM_DEPENDENT_CELL_CELL_ADHESION_VIA_PLASMA_MEMBRANE_CELL_ADHESION_MOLECULES	GOBP_CALCIUM_DEPENDENT_CELL_CELL_ADHESION_VIA_PLASMA_MEMBRANE_CELL_ADHESION_MOLECULES		15	0.7038	1.7156	0.011	0.05	1	1448	tags=40%, list=13%, signal=46%
GOBP_POSITIVE_REGULATION_OF_INFLAMMATORY_RESPONSE	GOBP_POSITIVE_REGULATION_OF_INFLAMMATORY_RESPONSE		81	0.5102	1.7148	0.0024	0.0502	1	1658	tags=33%, list=15%, signal=39%
GOBP_RESPONSE_TO_GAMMA_RADIATION	GOBP_RESPONSE_TO_GAMMA_RADIATION		50	0.5419	1.7138	0.0034	0.0504	1	1850	tags=32%, list=16%, signal=38%
GOBP_CELLULAR_RESPONSE_TO_EXOGENOUS_DSRNA	GOBP_CELLULAR_RESPONSE_TO_EXOGENOUS_DSRNA		16	0.7109	1.7138	0.0098	0.0502	1	1774	tags=44%, list=16%, signal=52%
GOBP_T_CELL_MIGRATION	GOBP_T_CELL_MIGRATION		44	0.5643	1.712	0.0084	0.0508	1	1852	tags=39%, list=16%, signal=46%
GOBP_ODONTOGENESIS_OF_DENTIN_CONTAINING_TOOTH	GOBP_ODONTOGENESIS_OF_DENTIN_CONTAINING_TOOTH		38	0.5718	1.711	0.0074	0.0511	1	1850	tags=45%, list=16%, signal=53%
GOBP_REGULATION_OF_CELL_ADHESION_MEDIATED_BY_INTEGRIN	GOBP_REGULATION_OF_CELL_ADHESION_MEDIATED_BY_INTEGRIN		30	0.6036	1.7104	0.0105	0.0511	1	1699	tags=43%, list=15%, signal=51%
GOBP_RIBONUCLEOPROTEIN_COMPLEX_SUBUNIT_ORGANIZATION	GOBP_RIBONUCLEOPROTEIN_COMPLEX_SUBUNIT_ORGANIZATION		176	0.4492	1.7098	0	0.0511	1	4120	tags=62%, list=36%, signal=96%
GOBP_PLACENTA_DEVELOPMENT	GOBP_PLACENTA_DEVELOPMENT		79	0.5075	1.7094	0.0032	0.0511	1	1389	tags=34%, list=12%, signal=39%
GOBP_POSITIVE_REGULATION_OF_OSTEOBLAST_DIFFERENTIATION	GOBP_POSITIVE_REGULATION_OF_OSTEOBLAST_DIFFERENTIATION		39	0.5757	1.7093	0.0059	0.0509	1	773	tags=31%, list=7%, signal=33%
GOBP_REACTIVE_NITROGEN_SPECIES_METABOLIC_PROCESS	GOBP_REACTIVE_NITROGEN_SPECIES_METABOLIC_PROCESS		52	0.5417	1.7092	0.0017	0.0508	1	1136	tags=38%, list=10%, signal=43%
GOBP_CARTILAGE_DEVELOPMENT	GOBP_CARTILAGE_DEVELOPMENT		94	0.4923	1.7091	0.0016	0.0506	1	1471	tags=30%, list=13%, signal=34%
GOBP_RESPONSE_TO_AXON_INJURY	GOBP_RESPONSE_TO_AXON_INJURY		50	0.552	1.7089	0.0051	0.0504	1	1550	tags=34%, list=14%, signal=39%
GOBP_EXTRINSIC_APOPTOTIC_SIGNALING_PATHWAY_VIA_DEATH_DOMAIN_RECEPTORS	GOBP_EXTRINSIC_APOPTOTIC_SIGNALING_PATHWAY_VIA_DEATH_DOMAIN_RECEPTORS		66	0.5202	1.7089	0.0016	0.0503	1	1961	tags=30%, list=17%, signal=36%
GOBP_REGULATION_OF_SMAD_PROTEIN_SIGNAL_TRANSDUCTION	GOBP_REGULATION_OF_SMAD_PROTEIN_SIGNAL_TRANSDUCTION		15	0.7021	1.7078	0.0103	0.0506	1	1041	tags=33%, list=9%, signal=37%
GOBP_NEGATIVE_REGULATION_OF_EPITHELIAL_CELL_MIGRATION	GOBP_NEGATIVE_REGULATION_OF_EPITHELIAL_CELL_MIGRATION		44	0.5597	1.7064	0.0058	0.051	1	537	tags=25%, list=5%, signal=26%
GOBP_EMBRYO_IMPLANTATION	GOBP_EMBRYO_IMPLANTATION		30	0.6015	1.7053	0.0093	0.0513	1	1559	tags=43%, list=14%, signal=50%
GOBP_NUCLEAR_EXPORT	GOBP_NUCLEAR_EXPORT		181	0.454	1.7046	0	0.0514	1	3437	tags=54%, list=30%, signal=76%
GOBP_CELLULAR_RESPONSE_TO_NUTRIENT	GOBP_CELLULAR_RESPONSE_TO_NUTRIENT		28	0.6133	1.704	0.0051	0.0515	1	180	tags=18%, list=2%, signal=18%
GOBP_POSITIVE_REGULATION_OF_BLOOD_VESSEL_ENDOTHELIAL_CELL_MIGRATION	GOBP_POSITIVE_REGULATION_OF_BLOOD_VESSEL_ENDOTHELIAL_CELL_MIGRATION		42	0.5633	1.7024	0.0042	0.0521	1	446	tags=19%, list=4%, signal=20%
GOBP_GRANULOCYTE_MIGRATION	GOBP_GRANULOCYTE_MIGRATION		77	0.5026	1.702	0.0042	0.052	1	1463	tags=34%, list=13%, signal=39%
GOBP_POSITIVE_REGULATION_OF_MACROPHAGE_ACTIVATION	GOBP_POSITIVE_REGULATION_OF_MACROPHAGE_ACTIVATION		19	0.6672	1.7006	0.012	0.0525	1	2071	tags=42%, list=18%, signal=51%
GOBP_REGULATION_OF_OSSIFICATION	GOBP_REGULATION_OF_OSSIFICATION		70	0.5102	1.7003	0.004	0.0525	1	1630	tags=39%, list=14%, signal=45%
GOBP_SMOOTH_MUSCLE_CELL_MIGRATION	GOBP_SMOOTH_MUSCLE_CELL_MIGRATION		51	0.5446	1.6999	0.0008	0.0524	1	1536	tags=35%, list=14%, signal=41%
GOBP_CELL_SUBSTRATE_JUNCTION_ORGANIZATION	GOBP_CELL_SUBSTRATE_JUNCTION_ORGANIZATION		84	0.4955	1.6998	0.0008	0.0522	1	1538	tags=26%, list=14%, signal=30%
GOBP_LABYRINTHINE_LAYER_BLOOD_VESSEL_DEVELOPMENT	GOBP_LABYRINTHINE_LAYER_BLOOD_VESSEL_DEVELOPMENT		15	0.7017	1.6994	0.0054	0.0522	1	1070	tags=47%, list=9%, signal=51%
GOBP_ANTIMICROBIAL_HUMORAL_IMMUNE_RESPONSE_MEDIATED_BY_ANTIMICROBIAL_PEPTIDE	GOBP_ANTIMICROBIAL_HUMORAL_IMMUNE_RESPONSE_MEDIATED_BY_ANTIMICROBIAL_PEPTIDE		16	0.6903	1.6971	0.014	0.053	1	1249	tags=44%, list=11%, signal=49%
GOBP_REGULATION_OF_ALTERNATIVE_MRNA_SPLICING_VIA_SPLICEOSOME	GOBP_REGULATION_OF_ALTERNATIVE_MRNA_SPLICING_VIA_SPLICEOSOME		41	0.565	1.697	0.0075	0.0529	1	2561	tags=46%, list=23%, signal=60%
GOBP_GLAND_MORPHOGENESIS	GOBP_GLAND_MORPHOGENESIS		64	0.519	1.6955	0.0033	0.0533	1	1852	tags=33%, list=16%, signal=39%
GOBP_LIPOPOLYSACCHARIDE_MEDIATED_SIGNALING_PATHWAY	GOBP_LIPOPOLYSACCHARIDE_MEDIATED_SIGNALING_PATHWAY		46	0.545	1.6949	0.0066	0.0534	1	1790	tags=39%, list=16%, signal=46%
GOBP_NEGATIVE_CHEMOTAXIS	GOBP_NEGATIVE_CHEMOTAXIS		27	0.6108	1.6944	0.0083	0.0534	1	1650	tags=44%, list=15%, signal=52%
GOBP_I_KAPPAB_PHOSPHORYLATION	GOBP_I_KAPPAB_PHOSPHORYLATION		16	0.6969	1.6931	0.009	0.0538	1	489	tags=25%, list=4%, signal=26%
GOBP_NEGATIVE_REGULATION_OF_COAGULATION	GOBP_NEGATIVE_REGULATION_OF_COAGULATION		25	0.6201	1.6903	0.0086	0.0549	1	2168	tags=56%, list=19%, signal=69%
GOBP_ENDOTHELIAL_CELL_APOPTOTIC_PROCESS	GOBP_ENDOTHELIAL_CELL_APOPTOTIC_PROCESS		31	0.591	1.6894	0.0088	0.0551	1	2015	tags=48%, list=18%, signal=59%
GOBP_POSITIVE_REGULATION_OF_NOTCH_SIGNALING_PATHWAY	GOBP_POSITIVE_REGULATION_OF_NOTCH_SIGNALING_PATHWAY		36	0.5712	1.6893	0.0033	0.0549	1	1196	tags=31%, list=11%, signal=34%
GOBP_PROTEIN_TARGETING_TO_MEMBRANE	GOBP_PROTEIN_TARGETING_TO_MEMBRANE		152	0.4532	1.6891	0	0.0548	1	2343	tags=37%, list=21%, signal=46%
GOBP_SEMI_LUNAR_VALVE_DEVELOPMENT	GOBP_SEMI_LUNAR_VALVE_DEVELOPMENT		23	0.6343	1.6881	0.0134	0.0551	1	1253	tags=35%, list=11%, signal=39%
GOBP_NEGATIVE_REGULATION_OF_CYTOKINE_PRODUCTION	GOBP_NEGATIVE_REGULATION_OF_CYTOKINE_PRODUCTION		184	0.4378	1.6877	0	0.0551	1	2047	tags=31%, list=18%, signal=37%
GOBP_REGULATION_OF_EPITHELIAL_CELL_MIGRATION	GOBP_REGULATION_OF_EPITHELIAL_CELL_MIGRATION		160	0.4484	1.6872	0	0.0551	1	1397	tags=24%, list=12%, signal=27%
GOBP_REGULATION_OF_HISTONE_DEACETYLATION	GOBP_REGULATION_OF_HISTONE_DEACETYLATION		20	0.648	1.6853	0.0088	0.0558	1	2019	tags=30%, list=18%, signal=36%
GOBP_STRIATED_MUSCLE_ADAPTATION	GOBP_STRIATED_MUSCLE_ADAPTATION		22	0.6335	1.6853	0.0154	0.0556	1	1303	tags=27%, list=12%, signal=31%
GOBP_POSITIVE_REGULATION_OF_RHO_PROTEIN_SIGNAL_TRANSDUCTION	GOBP_POSITIVE_REGULATION_OF_RHO_PROTEIN_SIGNAL_TRANSDUCTION		19	0.6585	1.6829	0.0117	0.0566	1	1217	tags=37%, list=11%, signal=41%
GOBP_AORTIC_VALVE_MORPHOGENESIS	GOBP_AORTIC_VALVE_MORPHOGENESIS		15	0.6946	1.6814	0.0143	0.0571	1	1699	tags=40%, list=15%, signal=47%
GOBP_DENDRITIC_CELL_DIFFERENTIATION	GOBP_DENDRITIC_CELL_DIFFERENTIATION		26	0.6123	1.6813	0.0125	0.0569	1	1831	tags=31%, list=16%, signal=37%
GOBP_LEUKOTRIENE_METABOLIC_PROCESS	GOBP_LEUKOTRIENE_METABOLIC_PROCESS		17	0.6736	1.681	0.0139	0.0569	1	1188	tags=47%, list=10%, signal=52%
GOBP_POSITIVE_REGULATION_OF_CELL_DIVISION	GOBP_POSITIVE_REGULATION_OF_CELL_DIVISION		46	0.5438	1.679	0.0097	0.0577	1	1388	tags=22%, list=12%, signal=25%
GOBP_LYMPHOCYTE_CHEMOTAXIS	GOBP_LYMPHOCYTE_CHEMOTAXIS		32	0.5839	1.679	0.0083	0.0575	1	1748	tags=41%, list=15%, signal=48%
GOBP_ASTROCYTE_ACTIVATION	GOBP_ASTROCYTE_ACTIVATION		16	0.6808	1.6786	0.009	0.0575	1	1069	tags=31%, list=9%, signal=34%
GOBP_REGULATION_OF_T_HELPER_CELL_DIFFERENTIATION	GOBP_REGULATION_OF_T_HELPER_CELL_DIFFERENTIATION		26	0.609	1.6773	0.0062	0.058	1	445	tags=27%, list=4%, signal=28%
GOBP_NEGATIVE_REGULATION_OF_ENDOTHELIAL_CELL_PROLIFERATION	GOBP_NEGATIVE_REGULATION_OF_ENDOTHELIAL_CELL_PROLIFERATION		24	0.612	1.6759	0.016	0.0585	1	877	tags=38%, list=8%, signal=41%
GOBP_SENSORY_SYSTEM_DEVELOPMENT	GOBP_SENSORY_SYSTEM_DEVELOPMENT		189	0.4361	1.6749	0	0.0588	1	1858	tags=30%, list=16%, signal=35%
GOBP_REGULATION_OF_CELLULAR_AMINO_ACID_METABOLIC_PROCESS	GOBP_REGULATION_OF_CELLULAR_AMINO_ACID_METABOLIC_PROCESS		53	0.5235	1.6742	0.0042	0.0589	1	3524	tags=62%, list=31%, signal=90%
GOBP_REGULATION_OF_GRANULOCYTE_CHEMOTAXIS	GOBP_REGULATION_OF_GRANULOCYTE_CHEMOTAXIS		28	0.5938	1.6738	0.0154	0.0589	1	1423	tags=39%, list=13%, signal=45%
GOBP_EMBRYONIC_PLACENTA_DEVELOPMENT	GOBP_EMBRYONIC_PLACENTA_DEVELOPMENT		51	0.5338	1.6736	0.0064	0.0588	1	1360	tags=33%, list=12%, signal=38%
GOBP_CELL_CELL_ADHESION_VIA_PLASMA_MEMBRANE_ADHESION_MOLECULES	GOBP_CELL_CELL_ADHESION_VIA_PLASMA_MEMBRANE_ADHESION_MOLECULES		116	0.4626	1.6733	0.0016	0.0587	1	1955	tags=35%, list=17%, signal=42%
GOBP_REGULATION_OF_ORGAN_GROWTH	GOBP_REGULATION_OF_ORGAN_GROWTH		53	0.5247	1.6715	0.0025	0.0595	1	285	tags=17%, list=3%, signal=17%
GOBP_NEURAL_CREST_CELL_DIFFERENTIATION	GOBP_NEURAL_CREST_CELL_DIFFERENTIATION		50	0.531	1.6701	0.0043	0.06	1	833	tags=24%, list=7%, signal=26%
GOBP_ENDOCARDIAL_CUSHION_DEVELOPMENT	GOBP_ENDOCARDIAL_CUSHION_DEVELOPMENT		20	0.6483	1.6694	0.0149	0.0602	1	1699	tags=40%, list=15%, signal=47%
GOBP_MESONEPHROS_DEVELOPMENT	GOBP_MESONEPHROS_DEVELOPMENT		36	0.5642	1.668	0.0084	0.0607	1	1993	tags=39%, list=18%, signal=47%
GOBP_EAR_DEVELOPMENT	GOBP_EAR_DEVELOPMENT		91	0.4789	1.6679	0.0048	0.0605	1	956	tags=25%, list=8%, signal=27%
GOBP_CRANIAL_NERVE_DEVELOPMENT	GOBP_CRANIAL_NERVE_DEVELOPMENT		20	0.6435	1.6651	0.015	0.0618	1	606	tags=35%, list=5%, signal=37%
GOBP_REGULATION_OF_DEVELOPMENTAL_GROWTH	GOBP_REGULATION_OF_DEVELOPMENTAL_GROWTH		183	0.4411	1.6644	0.0015	0.062	1	1482	tags=24%, list=13%, signal=27%
GOBP_REGULATION_OF_FIBROBLAST_GROWTH_FACTOR_RECEPTOR_SIGNALING_PATHWAY	GOBP_REGULATION_OF_FIBROBLAST_GROWTH_FACTOR_RECEPTOR_SIGNALING_PATHWAY		15	0.6744	1.6618	0.0171	0.0631	1	877	tags=33%, list=8%, signal=36%
GOBP_POSITIVE_REGULATION_OF_BIOMINERALIZATION	GOBP_POSITIVE_REGULATION_OF_BIOMINERALIZATION		27	0.5971	1.6618	0.012	0.0629	1	872	tags=30%, list=8%, signal=32%
GOBP_POSITIVE_REGULATION_OF_SYNAPSE_ASSEMBLY	GOBP_POSITIVE_REGULATION_OF_SYNAPSE_ASSEMBLY		21	0.6396	1.6609	0.0162	0.0632	1	2224	tags=62%, list=20%, signal=77%
GOBP_REGULATION_OF_EXTRINSIC_APOPTOTIC_SIGNALING_PATHWAY	GOBP_REGULATION_OF_EXTRINSIC_APOPTOTIC_SIGNALING_PATHWAY		112	0.4636	1.6596	0.003	0.0637	1	1713	tags=29%, list=15%, signal=33%
GOBP_NEGATIVE_REGULATION_OF_BIOMINERALIZATION	GOBP_NEGATIVE_REGULATION_OF_BIOMINERALIZATION		16	0.6706	1.6595	0.0126	0.0635	1	833	tags=31%, list=7%, signal=34%
GOBP_NEGATIVE_REGULATION_OF_BLOOD_VESSEL_ENDOTHELIAL_CELL_MIGRATION	GOBP_NEGATIVE_REGULATION_OF_BLOOD_VESSEL_ENDOTHELIAL_CELL_MIGRATION		26	0.6074	1.6593	0.0109	0.0634	1	537	tags=31%, list=5%, signal=32%
GOBP_LABYRINTHINE_LAYER_DEVELOPMENT	GOBP_LABYRINTHINE_LAYER_DEVELOPMENT		28	0.5911	1.6586	0.0086	0.0636	1	1070	tags=36%, list=9%, signal=39%
GOBP_POSITIVE_REGULATION_OF_ERK1_AND_ERK2_CASCADE	GOBP_POSITIVE_REGULATION_OF_ERK1_AND_ERK2_CASCADE		112	0.4675	1.6574	0.0008	0.0641	1	1487	tags=37%, list=13%, signal=42%
GOBP_REGULATION_OF_LYMPHOCYTE_MIGRATION	GOBP_REGULATION_OF_LYMPHOCYTE_MIGRATION		43	0.5485	1.6568	0.0115	0.0642	1	1852	tags=35%, list=16%, signal=42%
GOBP_REGULATION_OF_LEUKOCYTE_DEGRANULATION	GOBP_REGULATION_OF_LEUKOCYTE_DEGRANULATION		29	0.5863	1.6553	0.0148	0.0648	1	929	tags=24%, list=8%, signal=26%
GOBP_EXOCRINE_SYSTEM_DEVELOPMENT	GOBP_EXOCRINE_SYSTEM_DEVELOPMENT		22	0.6327	1.6552	0.0158	0.0646	1	1196	tags=36%, list=11%, signal=41%
GOBP_POSITIVE_REGULATION_OF_LYMPHOCYTE_MIGRATION	GOBP_POSITIVE_REGULATION_OF_LYMPHOCYTE_MIGRATION		25	0.614	1.6544	0.0077	0.0649	1	1748	tags=44%, list=15%, signal=52%
GOBP_CELLULAR_EXTRAVASATION	GOBP_CELLULAR_EXTRAVASATION		44	0.5448	1.6537	0.0077	0.0651	1	1258	tags=36%, list=11%, signal=41%
GOBP_REGULATION_OF_CAMP_MEDIATED_SIGNALING	GOBP_REGULATION_OF_CAMP_MEDIATED_SIGNALING		18	0.6532	1.6524	0.0123	0.0656	1	1959	tags=44%, list=17%, signal=54%
GOBP_RESPONSE_TO_HEAT	GOBP_RESPONSE_TO_HEAT		123	0.4589	1.652	0.0015	0.0656	1	3368	tags=41%, list=30%, signal=57%
GOBP_POSITIVE_REGULATION_OF_ENDOTHELIAL_CELL_MIGRATION	GOBP_POSITIVE_REGULATION_OF_ENDOTHELIAL_CELL_MIGRATION		79	0.4892	1.6518	0.0063	0.0655	1	446	tags=15%, list=4%, signal=16%
GOBP_REGULATION_OF_NEUROBLAST_PROLIFERATION	GOBP_REGULATION_OF_NEUROBLAST_PROLIFERATION		15	0.6781	1.6511	0.0136	0.0656	1	1807	tags=53%, list=16%, signal=63%
GOBP_TISSUE_REMODELING	GOBP_TISSUE_REMODELING		106	0.4683	1.6509	0.0015	0.0656	1	1474	tags=32%, list=13%, signal=37%
GOBP_EPITHELIAL_CELL_DEVELOPMENT	GOBP_EPITHELIAL_CELL_DEVELOPMENT		123	0.4597	1.6503	0.0015	0.0657	1	1961	tags=33%, list=17%, signal=40%
GOBP_TYROSINE_PHOSPHORYLATION_OF_STAT_PROTEIN	GOBP_TYROSINE_PHOSPHORYLATION_OF_STAT_PROTEIN		44	0.5414	1.6499	0.0067	0.0658	1	1930	tags=52%, list=17%, signal=63%
GOBP_LONG_CHAIN_FATTY_ACID_BIOSYNTHETIC_PROCESS	GOBP_LONG_CHAIN_FATTY_ACID_BIOSYNTHETIC_PROCESS		18	0.6528	1.6484	0.0103	0.0664	1	1546	tags=39%, list=14%, signal=45%
GOBP_HAIR_CELL_DIFFERENTIATION	GOBP_HAIR_CELL_DIFFERENTIATION		22	0.6212	1.6482	0.0079	0.0662	1	237	tags=23%, list=2%, signal=23%
GOBP_REGULATION_OF_MACROPHAGE_DIFFERENTIATION	GOBP_REGULATION_OF_MACROPHAGE_DIFFERENTIATION		15	0.6888	1.6476	0.0148	0.0663	1	1670	tags=53%, list=15%, signal=62%
GOBP_POSITIVE_REGULATION_OF_PEPTIDYL_LYSINE_ACETYLATION	GOBP_POSITIVE_REGULATION_OF_PEPTIDYL_LYSINE_ACETYLATION		26	0.5971	1.647	0.0132	0.0665	1	538	tags=19%, list=5%, signal=20%
GOBP_NEGATIVE_REGULATION_OF_CELL_SUBSTRATE_ADHESION	GOBP_NEGATIVE_REGULATION_OF_CELL_SUBSTRATE_ADHESION		42	0.5442	1.6468	0.0133	0.0663	1	237	tags=21%, list=2%, signal=22%
GOBP_CELLULAR_RESPONSE_TO_MOLECULE_OF_BACTERIAL_ORIGIN	GOBP_CELLULAR_RESPONSE_TO_MOLECULE_OF_BACTERIAL_ORIGIN		131	0.4525	1.6441	0.0008	0.0676	1	2007	tags=37%, list=18%, signal=44%
GOBP_MATURATION_OF_SSU_RRNA_FROM_TRICISTRONIC_RRNA_TRANSCRIPT_SSU_RRNA_5_8S_RRNA_LSU_RRNA	GOBP_MATURATION_OF_SSU_RRNA_FROM_TRICISTRONIC_RRNA_TRANSCRIPT_SSU_RRNA_5_8S_RRNA_LSU_RRNA		35	0.5631	1.6434	0.0163	0.0678	1	2933	tags=54%, list=26%, signal=73%
GOBP_INNER_EAR_AUDITORY_RECEPTOR_CELL_DIFFERENTIATION	GOBP_INNER_EAR_AUDITORY_RECEPTOR_CELL_DIFFERENTIATION		19	0.6334	1.6422	0.0156	0.0683	1	237	tags=26%, list=2%, signal=27%
GOBP_NEPHRON_MORPHOGENESIS	GOBP_NEPHRON_MORPHOGENESIS		27	0.5873	1.642	0.0169	0.0683	1	1993	tags=44%, list=18%, signal=54%
GOBP_MUSCLE_ADAPTATION	GOBP_MUSCLE_ADAPTATION		63	0.5064	1.641	0.0075	0.0685	1	872	tags=24%, list=8%, signal=26%
GOBP_RESPONSE_TO_NICOTINE	GOBP_RESPONSE_TO_NICOTINE		21	0.62	1.6403	0.0155	0.0687	1	1920	tags=33%, list=17%, signal=40%
GOBP_NEGATIVE_REGULATION_OF_MAP_KINASE_ACTIVITY	GOBP_NEGATIVE_REGULATION_OF_MAP_KINASE_ACTIVITY		56	0.5115	1.6401	0.0058	0.0686	1	2247	tags=36%, list=20%, signal=44%
GOBP_INTEGRIN_ACTIVATION	GOBP_INTEGRIN_ACTIVATION		19	0.641	1.6384	0.0165	0.0694	1	1258	tags=47%, list=11%, signal=53%
GOBP_TRANSFORMING_GROWTH_FACTOR_BETA_PRODUCTION	GOBP_TRANSFORMING_GROWTH_FACTOR_BETA_PRODUCTION		26	0.5939	1.6382	0.015	0.0693	1	1196	tags=31%, list=11%, signal=34%
GOBP_POSITIVE_REGULATION_OF_T_HELPER_CELL_DIFFERENTIATION	GOBP_POSITIVE_REGULATION_OF_T_HELPER_CELL_DIFFERENTIATION		15	0.671	1.6377	0.0179	0.0694	1	445	tags=33%, list=4%, signal=35%
GOBP_NEGATIVE_REGULATION_OF_INTERLEUKIN_1_BETA_PRODUCTION	GOBP_NEGATIVE_REGULATION_OF_INTERLEUKIN_1_BETA_PRODUCTION		16	0.6659	1.6355	0.0183	0.0706	1	1964	tags=56%, list=17%, signal=68%
GOBP_HEART_TRABECULA_MORPHOGENESIS	GOBP_HEART_TRABECULA_MORPHOGENESIS		18	0.6413	1.6355	0.014	0.0704	1	1471	tags=50%, list=13%, signal=57%
GOBP_NEGATIVE_REGULATION_OF_NEURON_APOPTOTIC_PROCESS	GOBP_NEGATIVE_REGULATION_OF_NEURON_APOPTOTIC_PROCESS		81	0.4845	1.6348	0.0048	0.0706	1	2097	tags=38%, list=19%, signal=47%
GOBP_NEURON_PROJECTION_ORGANIZATION	GOBP_NEURON_PROJECTION_ORGANIZATION		68	0.4892	1.6345	0.0065	0.0706	1	742	tags=18%, list=7%, signal=19%
GOBP_STRIATED_MUSCLE_CELL_PROLIFERATION	GOBP_STRIATED_MUSCLE_CELL_PROLIFERATION		35	0.5582	1.6341	0.0108	0.0706	1	285	tags=20%, list=3%, signal=20%
GOBP_NEGATIVE_REGULATION_OF_APOPTOTIC_SIGNALING_PATHWAY	GOBP_NEGATIVE_REGULATION_OF_APOPTOTIC_SIGNALING_PATHWAY		166	0.4311	1.6333	0	0.0709	1	2461	tags=34%, list=22%, signal=43%
GOBP_REGULATION_OF_EXTRINSIC_APOPTOTIC_SIGNALING_PATHWAY_VIA_DEATH_DOMAIN_RECEPTORS	GOBP_REGULATION_OF_EXTRINSIC_APOPTOTIC_SIGNALING_PATHWAY_VIA_DEATH_DOMAIN_RECEPTORS		43	0.5382	1.6322	0.0124	0.0712	1	1713	tags=28%, list=15%, signal=33%
GOBP_NEURON_PROJECTION_EXTENSION_INVOLVED_IN_NEURON_PROJECTION_GUIDANCE	GOBP_NEURON_PROJECTION_EXTENSION_INVOLVED_IN_NEURON_PROJECTION_GUIDANCE		23	0.6037	1.632	0.0155	0.0712	1	1258	tags=39%, list=11%, signal=44%
GOBP_REGULATION_OF_STEM_CELL_DIFFERENTIATION	GOBP_REGULATION_OF_STEM_CELL_DIFFERENTIATION		84	0.4769	1.6316	0.0024	0.0712	1	3524	tags=60%, list=31%, signal=86%
GOBP_NEGATIVE_REGULATION_OF_CELL_DEVELOPMENT	GOBP_NEGATIVE_REGULATION_OF_CELL_DEVELOPMENT		88	0.4752	1.6312	0.004	0.0712	1	1412	tags=30%, list=12%, signal=33%
GOBP_POSITIVE_REGULATION_OF_MAP_KINASE_ACTIVITY	GOBP_POSITIVE_REGULATION_OF_MAP_KINASE_ACTIVITY		160	0.4355	1.6307	0	0.0713	1	1754	tags=28%, list=15%, signal=33%
GOBP_POSITIVE_REGULATION_OF_MACROPHAGE_MIGRATION	GOBP_POSITIVE_REGULATION_OF_MACROPHAGE_MIGRATION		17	0.649	1.6306	0.0178	0.0712	1	1277	tags=53%, list=11%, signal=60%
GOBP_REGULATION_OF_BICELLULAR_TIGHT_JUNCTION_ASSEMBLY	GOBP_REGULATION_OF_BICELLULAR_TIGHT_JUNCTION_ASSEMBLY		17	0.6498	1.6297	0.0164	0.0714	1	1995	tags=53%, list=18%, signal=64%
GOBP_RESPONSE_TO_IRON_ION	GOBP_RESPONSE_TO_IRON_ION		18	0.643	1.6297	0.0216	0.0712	1	106	tags=11%, list=1%, signal=11%
GOBP_NEGATIVE_REGULATION_OF_ERK1_AND_ERK2_CASCADE	GOBP_NEGATIVE_REGULATION_OF_ERK1_AND_ERK2_CASCADE		47	0.53	1.6278	0.0124	0.0721	1	933	tags=26%, list=8%, signal=28%
GOBP_REGULATION_OF_TYPE_2_IMMUNE_RESPONSE	GOBP_REGULATION_OF_TYPE_2_IMMUNE_RESPONSE		19	0.6424	1.6277	0.016	0.0721	1	1474	tags=42%, list=13%, signal=48%
GOBP_POSITIVE_REGULATION_OF_VASCULAR_ASSOCIATED_SMOOTH_MUSCLE_CELL_PROLIFERATION	GOBP_POSITIVE_REGULATION_OF_VASCULAR_ASSOCIATED_SMOOTH_MUSCLE_CELL_PROLIFERATION		25	0.5931	1.6268	0.0157	0.0724	1	1873	tags=48%, list=17%, signal=57%
GOBP_REACTIVE_OXYGEN_SPECIES_BIOSYNTHETIC_PROCESS	GOBP_REACTIVE_OXYGEN_SPECIES_BIOSYNTHETIC_PROCESS		73	0.481	1.6268	0.0042	0.0722	1	1136	tags=29%, list=10%, signal=32%
GOBP_EPIDERMAL_CELL_DIFFERENTIATION	GOBP_EPIDERMAL_CELL_DIFFERENTIATION		95	0.4636	1.6265	0.004	0.0722	1	595	tags=15%, list=5%, signal=15%
GOBP_REGULATION_OF_VASCULAR_ASSOCIATED_SMOOTH_MUSCLE_CELL_PROLIFERATION	GOBP_REGULATION_OF_VASCULAR_ASSOCIATED_SMOOTH_MUSCLE_CELL_PROLIFERATION		40	0.5407	1.6263	0.0163	0.0721	1	1459	tags=33%, list=13%, signal=37%
GOBP_REGULATION_OF_LYMPHOCYTE_CHEMOTAXIS	GOBP_REGULATION_OF_LYMPHOCYTE_CHEMOTAXIS		15	0.674	1.6243	0.0153	0.0731	1	2091	tags=60%, list=18%, signal=73%
GOBP_ANGIOGENESIS_INVOLVED_IN_WOUND_HEALING	GOBP_ANGIOGENESIS_INVOLVED_IN_WOUND_HEALING		21	0.6114	1.6234	0.0171	0.0734	1	2212	tags=48%, list=20%, signal=59%
GOBP_FIBROBLAST_PROLIFERATION	GOBP_FIBROBLAST_PROLIFERATION		59	0.5034	1.6232	0.0076	0.0733	1	1553	tags=27%, list=14%, signal=31%
GOBP_ACTIVATION_OF_INNATE_IMMUNE_RESPONSE	GOBP_ACTIVATION_OF_INNATE_IMMUNE_RESPONSE		116	0.4516	1.6216	0.0008	0.0741	1	2857	tags=42%, list=25%, signal=56%
GOBP_REGULATION_OF_CD4_POSITIVE_ALPHA_BETA_T_CELL_DIFFERENTIATION	GOBP_REGULATION_OF_CD4_POSITIVE_ALPHA_BETA_T_CELL_DIFFERENTIATION		34	0.5595	1.6211	0.0178	0.0742	1	1097	tags=29%, list=10%, signal=32%
GOBP_BLASTOCYST_DEVELOPMENT	GOBP_BLASTOCYST_DEVELOPMENT		69	0.4901	1.6198	0.0075	0.0747	1	2421	tags=43%, list=21%, signal=55%
GOBP_STEM_CELL_DIFFERENTIATION	GOBP_STEM_CELL_DIFFERENTIATION		160	0.4314	1.6176	0.0007	0.0759	1	3002	tags=45%, list=27%, signal=60%
GOBP_POSITIVE_REGULATION_OF_BINDING	GOBP_POSITIVE_REGULATION_OF_BINDING		127	0.4452	1.6166	0.0008	0.0764	1	1734	tags=28%, list=15%, signal=32%
GOBP_REGULATION_OF_ANTIGEN_PROCESSING_AND_PRESENTATION	GOBP_REGULATION_OF_ANTIGEN_PROCESSING_AND_PRESENTATION		15	0.6637	1.6165	0.0166	0.0762	1	1418	tags=27%, list=13%, signal=30%
GOBP_RESPONSE_TO_PROGESTERONE	GOBP_RESPONSE_TO_PROGESTERONE		27	0.5828	1.6159	0.0161	0.0763	1	437	tags=30%, list=4%, signal=31%
GOBP_CELL_ADHESION_MEDIATED_BY_INTEGRIN	GOBP_CELL_ADHESION_MEDIATED_BY_INTEGRIN		47	0.524	1.6155	0.0124	0.0764	1	1699	tags=38%, list=15%, signal=45%
GOBP_TISSUE_HOMEOSTASIS	GOBP_TISSUE_HOMEOSTASIS		150	0.4359	1.6153	0.003	0.0764	1	1482	tags=25%, list=13%, signal=29%
GOBP_POSITIVE_REGULATION_OF_TYROSINE_PHOSPHORYLATION_OF_STAT_PROTEIN	GOBP_POSITIVE_REGULATION_OF_TYROSINE_PHOSPHORYLATION_OF_STAT_PROTEIN		31	0.5733	1.6153	0.0136	0.0762	1	1568	tags=55%, list=14%, signal=63%
GOBP_TETRAPYRROLE_METABOLIC_PROCESS	GOBP_TETRAPYRROLE_METABOLIC_PROCESS		47	0.5232	1.6152	0.0114	0.076	1	407	tags=11%, list=4%, signal=11%
GOBP_REGULATION_OF_RNA_SPLICING	GOBP_REGULATION_OF_RNA_SPLICING		115	0.4497	1.6147	0.0039	0.0761	1	3327	tags=47%, list=29%, signal=66%
GOBP_TUBE_FORMATION	GOBP_TUBE_FORMATION		82	0.4771	1.6145	0.0048	0.076	1	1196	tags=20%, list=11%, signal=22%
GOBP_REGULATION_OF_MRNA_SPLICING_VIA_SPLICEOSOME	GOBP_REGULATION_OF_MRNA_SPLICING_VIA_SPLICEOSOME		79	0.4776	1.6126	0.0108	0.077	1	3302	tags=51%, list=29%, signal=71%
GOBP_TOLL_LIKE_RECEPTOR_3_SIGNALING_PATHWAY	GOBP_TOLL_LIKE_RECEPTOR_3_SIGNALING_PATHWAY		18	0.6356	1.6126	0.0244	0.0768	1	1963	tags=44%, list=17%, signal=54%
GOBP_POSITIVE_REGULATION_OF_VASCULATURE_DEVELOPMENT	GOBP_POSITIVE_REGULATION_OF_VASCULATURE_DEVELOPMENT		99	0.4583	1.6118	0.0079	0.0771	1	2118	tags=34%, list=19%, signal=42%
GOBP_NEGATIVE_REGULATION_OF_PROTEIN_CATABOLIC_PROCESS	GOBP_NEGATIVE_REGULATION_OF_PROTEIN_CATABOLIC_PROCESS		97	0.4596	1.6111	0.004	0.0773	1	1873	tags=26%, list=17%, signal=31%
GOBP_PATHWAY_RESTRICTED_SMAD_PROTEIN_PHOSPHORYLATION	GOBP_PATHWAY_RESTRICTED_SMAD_PROTEIN_PHOSPHORYLATION		38	0.5414	1.6108	0.0119	0.0773	1	1587	tags=26%, list=14%, signal=31%
GOBP_RESPONSE_TO_ARSENIC_CONTAINING_SUBSTANCE	GOBP_RESPONSE_TO_ARSENIC_CONTAINING_SUBSTANCE		26	0.5786	1.6108	0.0194	0.0771	1	1285	tags=35%, list=11%, signal=39%
GOBP_REGULATION_OF_NITRIC_OXIDE_METABOLIC_PROCESS	GOBP_REGULATION_OF_NITRIC_OXIDE_METABOLIC_PROCESS		41	0.5301	1.6098	0.0177	0.0775	1	1136	tags=37%, list=10%, signal=41%
GOBP_CAMERA_TYPE_EYE_DEVELOPMENT	GOBP_CAMERA_TYPE_EYE_DEVELOPMENT		156	0.4333	1.6095	0	0.0775	1	1858	tags=29%, list=16%, signal=35%
GOBP_REGULATION_OF_NEUTROPHIL_CHEMOTAXIS	GOBP_REGULATION_OF_NEUTROPHIL_CHEMOTAXIS		19	0.6269	1.6087	0.0203	0.0778	1	2146	tags=47%, list=19%, signal=58%
GOBP_COLLAGEN_BIOSYNTHETIC_PROCESS	GOBP_COLLAGEN_BIOSYNTHETIC_PROCESS		30	0.5608	1.6087	0.016	0.0776	1	2015	tags=50%, list=18%, signal=61%
GOBP_NEGATIVE_REGULATION_OF_TUMOR_NECROSIS_FACTOR_SUPERFAMILY_CYTOKINE_PRODUCTION	GOBP_NEGATIVE_REGULATION_OF_TUMOR_NECROSIS_FACTOR_SUPERFAMILY_CYTOKINE_PRODUCTION		35	0.5511	1.6085	0.0179	0.0775	1	2040	tags=49%, list=18%, signal=59%
GOBP_EXTRINSIC_APOPTOTIC_SIGNALING_PATHWAY	GOBP_EXTRINSIC_APOPTOTIC_SIGNALING_PATHWAY		157	0.4288	1.608	0.0015	0.0777	1	1713	tags=25%, list=15%, signal=29%
GOBP_NIK_NF_KAPPAB_SIGNALING	GOBP_NIK_NF_KAPPAB_SIGNALING		133	0.4398	1.6079	0.0023	0.0775	1	2783	tags=38%, list=25%, signal=50%
GOBP_GLIAL_CELL_MIGRATION	GOBP_GLIAL_CELL_MIGRATION		35	0.5482	1.6076	0.0153	0.0775	1	1196	tags=34%, list=11%, signal=38%
GOBP_NEGATIVE_REGULATION_OF_NERVOUS_SYSTEM_DEVELOPMENT	GOBP_NEGATIVE_REGULATION_OF_NERVOUS_SYSTEM_DEVELOPMENT		73	0.4847	1.6075	0.0065	0.0773	1	1412	tags=30%, list=12%, signal=34%
GOBP_DOSAGE_COMPENSATION	GOBP_DOSAGE_COMPENSATION		16	0.645	1.6075	0.0274	0.0771	1	2468	tags=56%, list=22%, signal=72%
GOBP_NEGATIVE_REGULATION_OF_PROTEIN_BINDING	GOBP_NEGATIVE_REGULATION_OF_PROTEIN_BINDING		70	0.4816	1.6073	0.0083	0.077	1	2229	tags=36%, list=20%, signal=44%
GOBP_ROOF_OF_MOUTH_DEVELOPMENT	GOBP_ROOF_OF_MOUTH_DEVELOPMENT		47	0.524	1.6064	0.0099	0.0774	1	1324	tags=30%, list=12%, signal=34%
GOBP_CELLULAR_RESPONSE_TO_OXYGEN_LEVELS	GOBP_CELLULAR_RESPONSE_TO_OXYGEN_LEVELS		170	0.4256	1.605	0.0008	0.078	1	1845	tags=29%, list=16%, signal=34%
GOBP_RESPONSE_TO_TEMPERATURE_STIMULUS	GOBP_RESPONSE_TO_TEMPERATURE_STIMULUS		161	0.4311	1.6038	0.0007	0.0785	1	2302	tags=29%, list=20%, signal=36%
GOBP_CELLULAR_RESPONSE_TO_HEAT	GOBP_CELLULAR_RESPONSE_TO_HEAT		98	0.4573	1.6036	0.0046	0.0785	1	3368	tags=40%, list=30%, signal=56%
GOBP_RESPONSE_TO_REACTIVE_OXYGEN_SPECIES	GOBP_RESPONSE_TO_REACTIVE_OXYGEN_SPECIES		159	0.4288	1.6031	0.0015	0.0787	1	2438	tags=30%, list=22%, signal=38%
GOBP_REGULATION_OF_DNA_BINDING	GOBP_REGULATION_OF_DNA_BINDING		83	0.4658	1.6026	0.0048	0.0787	1	1993	tags=30%, list=18%, signal=36%
GOBP_REGULATION_OF_SYNAPSE_ASSEMBLY	GOBP_REGULATION_OF_SYNAPSE_ASSEMBLY		44	0.5277	1.6014	0.0111	0.0793	1	2224	tags=41%, list=20%, signal=51%
GOBP_MATURATION_OF_LSU_RRNA_FROM_TRICISTRONIC_RRNA_TRANSCRIPT_SSU_RRNA_5_8S_RRNA_LSU_RRNA	GOBP_MATURATION_OF_LSU_RRNA_FROM_TRICISTRONIC_RRNA_TRANSCRIPT_SSU_RRNA_5_8S_RRNA_LSU_RRNA		15	0.6669	1.6007	0.0222	0.0796	1	3104	tags=87%, list=27%, signal=119%
GOBP_REGULATION_OF_MYELOID_LEUKOCYTE_MEDIATED_IMMUNITY	GOBP_REGULATION_OF_MYELOID_LEUKOCYTE_MEDIATED_IMMUNITY		37	0.5402	1.6002	0.0207	0.0797	1	1077	tags=22%, list=10%, signal=24%
GOBP_POSITIVE_REGULATION_OF_GENE_EXPRESSION_EPIGENETIC	GOBP_POSITIVE_REGULATION_OF_GENE_EXPRESSION_EPIGENETIC		53	0.5046	1.5997	0.01	0.0799	1	2516	tags=40%, list=22%, signal=51%
GOBP_TELENCEPHALON_DEVELOPMENT	GOBP_TELENCEPHALON_DEVELOPMENT		137	0.435	1.5997	0.0023	0.0797	1	2068	tags=33%, list=18%, signal=40%
GOBP_REGULATION_OF_SUBSTRATE_ADHESION_DEPENDENT_CELL_SPREADING	GOBP_REGULATION_OF_SUBSTRATE_ADHESION_DEPENDENT_CELL_SPREADING		41	0.5364	1.5996	0.0137	0.0795	1	1277	tags=22%, list=11%, signal=25%
GOBP_TRNA_TRANSPORT	GOBP_TRNA_TRANSPORT		35	0.5468	1.5987	0.018	0.0799	1	4910	tags=86%, list=43%, signal=151%
GOBP_POSITIVE_REGULATION_OF_NF_KAPPAB_TRANSCRIPTION_FACTOR_ACTIVITY	GOBP_POSITIVE_REGULATION_OF_NF_KAPPAB_TRANSCRIPTION_FACTOR_ACTIVITY		116	0.4446	1.5983	0.0054	0.0799	1	2040	tags=27%, list=18%, signal=32%
GOBP_REGULATION_OF_ACTIVIN_RECEPTOR_SIGNALING_PATHWAY	GOBP_REGULATION_OF_ACTIVIN_RECEPTOR_SIGNALING_PATHWAY		15	0.6504	1.5969	0.0287	0.0807	1	1784	tags=40%, list=16%, signal=47%
GOBP_REGULATION_OF_MAST_CELL_ACTIVATION_INVOLVED_IN_IMMUNE_RESPONSE	GOBP_REGULATION_OF_MAST_CELL_ACTIVATION_INVOLVED_IN_IMMUNE_RESPONSE		20	0.608	1.5952	0.0274	0.0816	1	859	tags=25%, list=8%, signal=27%
GOBP_ACTIN_FILAMENT_BUNDLE_ORGANIZATION	GOBP_ACTIN_FILAMENT_BUNDLE_ORGANIZATION		121	0.4438	1.5952	0.0023	0.0814	1	1329	tags=24%, list=12%, signal=27%
GOBP_AMINOGLYCAN_BIOSYNTHETIC_PROCESS	GOBP_AMINOGLYCAN_BIOSYNTHETIC_PROCESS		81	0.471	1.5948	0.0081	0.0814	1	799	tags=22%, list=7%, signal=24%
GOBP_AMINOGLYCAN_METABOLIC_PROCESS	GOBP_AMINOGLYCAN_METABOLIC_PROCESS		112	0.4453	1.5945	0.0024	0.0814	1	879	tags=19%, list=8%, signal=20%
GOBP_NEGATIVE_REGULATION_OF_DEVELOPMENTAL_GROWTH	GOBP_NEGATIVE_REGULATION_OF_DEVELOPMENTAL_GROWTH		61	0.4911	1.5932	0.0131	0.0821	1	1397	tags=28%, list=12%, signal=32%
GOBP_POSITIVE_REGULATION_OF_ACTIN_FILAMENT_BUNDLE_ASSEMBLY	GOBP_POSITIVE_REGULATION_OF_ACTIN_FILAMENT_BUNDLE_ASSEMBLY		50	0.5074	1.5932	0.0138	0.0819	1	2737	tags=42%, list=24%, signal=55%
GOBP_NEGATIVE_REGULATION_OF_INTERLEUKIN_2_PRODUCTION	GOBP_NEGATIVE_REGULATION_OF_INTERLEUKIN_2_PRODUCTION		18	0.6199	1.5929	0.0258	0.0819	1	2040	tags=44%, list=18%, signal=54%
GOBP_SOMATIC_STEM_CELL_POPULATION_MAINTENANCE	GOBP_SOMATIC_STEM_CELL_POPULATION_MAINTENANCE		41	0.5254	1.5925	0.0195	0.082	1	1294	tags=34%, list=11%, signal=38%
GOBP_CARDIAC_EPITHELIAL_TO_MESENCHYMAL_TRANSITION	GOBP_CARDIAC_EPITHELIAL_TO_MESENCHYMAL_TRANSITION		20	0.6166	1.5905	0.0175	0.0831	1	1699	tags=45%, list=15%, signal=53%
GOBP_REGULATION_OF_LEUKOCYTE_MEDIATED_CYTOTOXICITY	GOBP_REGULATION_OF_LEUKOCYTE_MEDIATED_CYTOTOXICITY		33	0.5534	1.5897	0.0154	0.0835	1	1533	tags=33%, list=14%, signal=38%
GOBP_MYELOID_LEUKOCYTE_DIFFERENTIATION	GOBP_MYELOID_LEUKOCYTE_DIFFERENTIATION		144	0.4299	1.5893	0.0008	0.0835	1	2133	tags=35%, list=19%, signal=43%
GOBP_ACTIVATION_OF_MAPK_ACTIVITY	GOBP_ACTIVATION_OF_MAPK_ACTIVITY		106	0.4478	1.5889	0.0071	0.0836	1	1244	tags=24%, list=11%, signal=26%
GOBP_MESODERM_MORPHOGENESIS	GOBP_MESODERM_MORPHOGENESIS		31	0.5552	1.5886	0.0219	0.0836	1	1587	tags=35%, list=14%, signal=41%
GOBP_MYOBLAST_DIFFERENTIATION	GOBP_MYOBLAST_DIFFERENTIATION		47	0.5155	1.5883	0.0143	0.0836	1	1565	tags=30%, list=14%, signal=34%
GOBP_REGULATION_OF_HEMATOPOIETIC_PROGENITOR_CELL_DIFFERENTIATION	GOBP_REGULATION_OF_HEMATOPOIETIC_PROGENITOR_CELL_DIFFERENTIATION		79	0.4677	1.588	0.0071	0.0836	1	3524	tags=59%, list=31%, signal=86%
GOBP_REGULATION_OF_MYELOID_CELL_DIFFERENTIATION	GOBP_REGULATION_OF_MYELOID_CELL_DIFFERENTIATION		168	0.424	1.5872	0.0015	0.0839	1	2256	tags=32%, list=20%, signal=39%
GOBP_POSITIVE_REGULATION_OF_CELL_MIGRATION_INVOLVED_IN_SPROUTING_ANGIOGENESIS	GOBP_POSITIVE_REGULATION_OF_CELL_MIGRATION_INVOLVED_IN_SPROUTING_ANGIOGENESIS		17	0.645	1.5861	0.0326	0.0845	1	421	tags=29%, list=4%, signal=31%
GOBP_REGULATION_OF_RHO_PROTEIN_SIGNAL_TRANSDUCTION	GOBP_REGULATION_OF_RHO_PROTEIN_SIGNAL_TRANSDUCTION		62	0.4839	1.5855	0.0123	0.0847	1	1559	tags=32%, list=14%, signal=37%
GOBP_NEGATIVE_REGULATION_OF_MYELOID_CELL_DIFFERENTIATION	GOBP_NEGATIVE_REGULATION_OF_MYELOID_CELL_DIFFERENTIATION		55	0.4938	1.5848	0.0101	0.0849	1	2407	tags=40%, list=21%, signal=51%
GOBP_FAT_CELL_DIFFERENTIATION	GOBP_FAT_CELL_DIFFERENTIATION		149	0.4272	1.5848	0.0015	0.0847	1	1651	tags=33%, list=15%, signal=38%
GOBP_SENSORY_ORGAN_MORPHOGENESIS	GOBP_SENSORY_ORGAN_MORPHOGENESIS		104	0.4473	1.5842	0.0086	0.085	1	949	tags=22%, list=8%, signal=24%
GOBP_NEGATIVE_REGULATION_OF_CALCIUM_ION_TRANSPORT	GOBP_NEGATIVE_REGULATION_OF_CALCIUM_ION_TRANSPORT		28	0.5729	1.5841	0.0153	0.0848	1	2385	tags=43%, list=21%, signal=54%
GOBP_MACROPHAGE_MIGRATION	GOBP_MACROPHAGE_MIGRATION		35	0.5435	1.5832	0.0194	0.0853	1	1277	tags=37%, list=11%, signal=42%
GOBP_REGULATION_OF_ACUTE_INFLAMMATORY_RESPONSE	GOBP_REGULATION_OF_ACUTE_INFLAMMATORY_RESPONSE		25	0.5851	1.5827	0.0195	0.0854	1	564	tags=24%, list=5%, signal=25%
GOBP_POSITIVE_REGULATION_OF_SIGNALING_RECEPTOR_ACTIVITY	GOBP_POSITIVE_REGULATION_OF_SIGNALING_RECEPTOR_ACTIVITY		25	0.5808	1.5826	0.0226	0.0853	1	1213	tags=24%, list=11%, signal=27%
GOBP_EYE_MORPHOGENESIS	GOBP_EYE_MORPHOGENESIS		64	0.4789	1.582	0.0099	0.0855	1	1581	tags=28%, list=14%, signal=33%
GOBP_POSITIVE_REGULATION_OF_TRANSMEMBRANE_RECEPTOR_PROTEIN_SERINE_THREONINE_KINASE_SIGNALING_PATHWAY	GOBP_POSITIVE_REGULATION_OF_TRANSMEMBRANE_RECEPTOR_PROTEIN_SERINE_THREONINE_KINASE_SIGNALING_PATHWAY		66	0.4802	1.5817	0.0092	0.0855	1	1587	tags=27%, list=14%, signal=32%
GOBP_POSITIVE_REGULATION_OF_DEVELOPMENTAL_GROWTH	GOBP_POSITIVE_REGULATION_OF_DEVELOPMENTAL_GROWTH		94	0.4546	1.5813	0.0048	0.0855	1	1482	tags=26%, list=13%, signal=29%
GOBP_DENDRITE_DEVELOPMENT	GOBP_DENDRITE_DEVELOPMENT		168	0.4201	1.5803	0	0.0861	1	907	tags=17%, list=8%, signal=18%
GOBP_REGULATION_OF_CELL_MORPHOGENESIS_INVOLVED_IN_DIFFERENTIATION	GOBP_REGULATION_OF_CELL_MORPHOGENESIS_INVOLVED_IN_DIFFERENTIATION		69	0.473	1.5797	0.0116	0.0862	1	2617	tags=33%, list=23%, signal=43%
GOBP_NCRNA_EXPORT_FROM_NUCLEUS	GOBP_NCRNA_EXPORT_FROM_NUCLEUS		37	0.5307	1.5785	0.0161	0.0869	1	4910	tags=84%, list=43%, signal=147%
GOBP_NEURAL_CREST_CELL_MIGRATION	GOBP_NEURAL_CREST_CELL_MIGRATION		28	0.5648	1.5777	0.0206	0.0872	1	1150	tags=32%, list=10%, signal=36%
GOBP_REGULATION_OF_REACTIVE_OXYGEN_SPECIES_BIOSYNTHETIC_PROCESS	GOBP_REGULATION_OF_REACTIVE_OXYGEN_SPECIES_BIOSYNTHETIC_PROCESS		60	0.4813	1.5755	0.0142	0.0885	1	1136	tags=28%, list=10%, signal=31%
GOBP_REGULATION_OF_T_CELL_MEDIATED_IMMUNITY	GOBP_REGULATION_OF_T_CELL_MEDIATED_IMMUNITY		41	0.5223	1.575	0.0212	0.0887	1	1955	tags=27%, list=17%, signal=32%
GOBP_ACTIVIN_RECEPTOR_SIGNALING_PATHWAY	GOBP_ACTIVIN_RECEPTOR_SIGNALING_PATHWAY		24	0.5843	1.5748	0.0209	0.0887	1	2563	tags=46%, list=23%, signal=59%
GOBP_REGULATION_OF_SYNCYTIUM_FORMATION_BY_PLASMA_MEMBRANE_FUSION	GOBP_REGULATION_OF_SYNCYTIUM_FORMATION_BY_PLASMA_MEMBRANE_FUSION		18	0.6168	1.5744	0.0295	0.0887	1	1515	tags=39%, list=13%, signal=45%
GOBP_ALPHA_BETA_T_CELL_DIFFERENTIATION	GOBP_ALPHA_BETA_T_CELL_DIFFERENTIATION		69	0.4722	1.5742	0.0133	0.0886	1	1482	tags=29%, list=13%, signal=33%
GOBP_MUSCLE_CELL_APOPTOTIC_PROCESS	GOBP_MUSCLE_CELL_APOPTOTIC_PROCESS		41	0.5269	1.5733	0.0137	0.089	1	1730	tags=34%, list=15%, signal=40%
GOBP_POSTSYNAPTIC_SIGNAL_TRANSDUCTION	GOBP_POSTSYNAPTIC_SIGNAL_TRANSDUCTION		16	0.6354	1.573	0.0328	0.089	1	3157	tags=63%, list=28%, signal=87%
GOBP_NEGATIVE_REGULATION_OF_SMOOTH_MUSCLE_CELL_MIGRATION	GOBP_NEGATIVE_REGULATION_OF_SMOOTH_MUSCLE_CELL_MIGRATION		17	0.6294	1.5729	0.0305	0.0889	1	746	tags=29%, list=7%, signal=31%
GOBP_CELLULAR_RESPONSE_TO_VASCULAR_ENDOTHELIAL_GROWTH_FACTOR_STIMULUS	GOBP_CELLULAR_RESPONSE_TO_VASCULAR_ENDOTHELIAL_GROWTH_FACTOR_STIMULUS		39	0.5262	1.5726	0.0192	0.0889	1	2390	tags=49%, list=21%, signal=62%
GOBP_REGULATION_OF_LEUKOCYTE_MEDIATED_IMMUNITY	GOBP_REGULATION_OF_LEUKOCYTE_MEDIATED_IMMUNITY		128	0.434	1.5714	0.0046	0.0896	1	1533	tags=25%, list=14%, signal=29%
GOBP_POSITIVE_REGULATION_OF_STRESS_FIBER_ASSEMBLY	GOBP_POSITIVE_REGULATION_OF_STRESS_FIBER_ASSEMBLY		43	0.5155	1.5703	0.0199	0.0902	1	2474	tags=40%, list=22%, signal=50%
GOBP_REGULATION_OF_PROTEIN_LOCALIZATION_TO_SYNAPSE	GOBP_REGULATION_OF_PROTEIN_LOCALIZATION_TO_SYNAPSE		19	0.6091	1.5697	0.0309	0.0905	1	2186	tags=42%, list=19%, signal=52%
GOBP_POSITIVE_REGULATION_OF_EPITHELIAL_CELL_PROLIFERATION	GOBP_POSITIVE_REGULATION_OF_EPITHELIAL_CELL_PROLIFERATION		112	0.4385	1.5696	0.0054	0.0903	1	1873	tags=27%, list=17%, signal=32%
GOBP_REGULATION_OF_MEMBRANE_PROTEIN_ECTODOMAIN_PROTEOLYSIS	GOBP_REGULATION_OF_MEMBRANE_PROTEIN_ECTODOMAIN_PROTEOLYSIS		19	0.6134	1.5691	0.021	0.0905	1	2198	tags=42%, list=19%, signal=52%
GOBP_MUSCLE_CELL_MIGRATION	GOBP_MUSCLE_CELL_MIGRATION		59	0.4843	1.5689	0.0093	0.0904	1	1536	tags=31%, list=14%, signal=35%
GOBP_REGULATION_OF_EXTENT_OF_CELL_GROWTH	GOBP_REGULATION_OF_EXTENT_OF_CELL_GROWTH		71	0.4681	1.5683	0.0107	0.0907	1	2925	tags=45%, list=26%, signal=60%
GOBP_CYTOPLASMIC_TRANSLATION	GOBP_CYTOPLASMIC_TRANSLATION		83	0.458	1.5677	0.0057	0.0908	1	3292	tags=53%, list=29%, signal=74%
GOBP_GLIOGENESIS	GOBP_GLIOGENESIS		174	0.4128	1.5675	0.0022	0.0908	1	1213	tags=22%, list=11%, signal=25%
GOBP_NEGATIVE_REGULATION_OF_RECEPTOR_SIGNALING_PATHWAY_VIA_STAT	GOBP_NEGATIVE_REGULATION_OF_RECEPTOR_SIGNALING_PATHWAY_VIA_STAT		21	0.5946	1.5656	0.0275	0.092	1	1097	tags=38%, list=10%, signal=42%
GOBP_POSITIVE_REGULATION_OF_CD4_POSITIVE_ALPHA_BETA_T_CELL_DIFFERENTIATION	GOBP_POSITIVE_REGULATION_OF_CD4_POSITIVE_ALPHA_BETA_T_CELL_DIFFERENTIATION		19	0.6171	1.5649	0.0299	0.0923	1	445	tags=32%, list=4%, signal=33%
GOBP_NEGATIVE_REGULATION_OF_LYMPHOCYTE_DIFFERENTIATION	GOBP_NEGATIVE_REGULATION_OF_LYMPHOCYTE_DIFFERENTIATION		33	0.5426	1.5638	0.0233	0.0929	1	1592	tags=36%, list=14%, signal=42%
GOBP_POSITIVE_REGULATION_OF_ERBB_SIGNALING_PATHWAY	GOBP_POSITIVE_REGULATION_OF_ERBB_SIGNALING_PATHWAY		26	0.5586	1.5633	0.0256	0.0932	1	675	tags=15%, list=6%, signal=16%
GOBP_RESPONSE_TO_INTERLEUKIN_1	GOBP_RESPONSE_TO_INTERLEUKIN_1		145	0.4264	1.5631	0.0083	0.0931	1	2016	tags=34%, list=18%, signal=41%
GOBP_REGULATION_OF_GENE_EXPRESSION_EPIGENETIC	GOBP_REGULATION_OF_GENE_EXPRESSION_EPIGENETIC		140	0.4236	1.5614	0.0053	0.0941	1	2199	tags=29%, list=19%, signal=36%
GOBP_CHONDROCYTE_DIFFERENTIATION	GOBP_CHONDROCYTE_DIFFERENTIATION		59	0.4837	1.561	0.0124	0.0943	1	1995	tags=36%, list=18%, signal=43%
GOBP_NEGATIVE_REGULATION_OF_RECEPTOR_SIGNALING_PATHWAY_VIA_JAK_STAT	GOBP_NEGATIVE_REGULATION_OF_RECEPTOR_SIGNALING_PATHWAY_VIA_JAK_STAT		21	0.5946	1.5609	0.0243	0.0941	1	1097	tags=38%, list=10%, signal=42%
GOBP_POSITIVE_REGULATION_OF_NEURON_PROJECTION_DEVELOPMENT	GOBP_POSITIVE_REGULATION_OF_NEURON_PROJECTION_DEVELOPMENT		103	0.443	1.5609	0.0069	0.0939	1	3299	tags=48%, list=29%, signal=67%
GOBP_KERATINOCYTE_DIFFERENTIATION	GOBP_KERATINOCYTE_DIFFERENTIATION		65	0.479	1.5604	0.0145	0.094	1	2174	tags=31%, list=19%, signal=38%
GOBP_MATURATION_OF_5_8S_RRNA	GOBP_MATURATION_OF_5_8S_RRNA		35	0.5411	1.5604	0.0241	0.0939	1	3179	tags=54%, list=28%, signal=75%
GOBP_NEURON_PROJECTION_GUIDANCE	GOBP_NEURON_PROJECTION_GUIDANCE		157	0.4172	1.56	0.003	0.094	1	1650	tags=27%, list=15%, signal=31%
GOBP_CD4_POSITIVE_ALPHA_BETA_T_CELL_ACTIVATION	GOBP_CD4_POSITIVE_ALPHA_BETA_T_CELL_ACTIVATION		62	0.4812	1.5591	0.0098	0.0945	1	1229	tags=27%, list=11%, signal=31%
GOBP_MULTI_ORGANISM_LOCALIZATION	GOBP_MULTI_ORGANISM_LOCALIZATION		60	0.4844	1.5589	0.0173	0.0944	1	3286	tags=43%, list=29%, signal=61%
GOBP_REGENERATION	GOBP_REGENERATION		124	0.4294	1.5588	0.0039	0.0942	1	1516	tags=27%, list=13%, signal=31%
GOBP_POSITIVE_REGULATION_OF_NEURAL_PRECURSOR_CELL_PROLIFERATION	GOBP_POSITIVE_REGULATION_OF_NEURAL_PRECURSOR_CELL_PROLIFERATION		18	0.6182	1.5588	0.0267	0.094	1	1807	tags=50%, list=16%, signal=59%
GOBP_MORPHOGENESIS_OF_AN_EPITHELIAL_SHEET	GOBP_MORPHOGENESIS_OF_AN_EPITHELIAL_SHEET		40	0.5197	1.5587	0.0253	0.0939	1	733	tags=23%, list=6%, signal=24%
GOBP_EXTRACELLULAR_MATRIX_DISASSEMBLY	GOBP_EXTRACELLULAR_MATRIX_DISASSEMBLY		46	0.5047	1.5584	0.021	0.0939	1	2710	tags=54%, list=24%, signal=71%
GOBP_SALIVARY_GLAND_DEVELOPMENT	GOBP_SALIVARY_GLAND_DEVELOPMENT		19	0.6054	1.5579	0.033	0.0941	1	1196	tags=32%, list=11%, signal=35%
GOBP_NEGATIVE_REGULATION_OF_CELLULAR_PROTEIN_CATABOLIC_PROCESS	GOBP_NEGATIVE_REGULATION_OF_CELLULAR_PROTEIN_CATABOLIC_PROCESS		63	0.4781	1.5574	0.0157	0.0944	1	1827	tags=29%, list=16%, signal=34%
GOBP_REGULATION_OF_LIPID_KINASE_ACTIVITY	GOBP_REGULATION_OF_LIPID_KINASE_ACTIVITY		54	0.4835	1.5564	0.0159	0.0949	1	1365	tags=37%, list=12%, signal=42%
GOBP_POSITIVE_REGULATION_OF_NERVOUS_SYSTEM_DEVELOPMENT	GOBP_POSITIVE_REGULATION_OF_NERVOUS_SYSTEM_DEVELOPMENT		164	0.4126	1.5563	0.0015	0.0947	1	1906	tags=32%, list=17%, signal=38%
GOBP_ESTABLISHMENT_OR_MAINTENANCE_OF_CELL_POLARITY	GOBP_ESTABLISHMENT_OR_MAINTENANCE_OF_CELL_POLARITY		157	0.4172	1.5561	0.0015	0.0947	1	2728	tags=34%, list=24%, signal=45%
GOBP_LENS_FIBER_CELL_DIFFERENTIATION	GOBP_LENS_FIBER_CELL_DIFFERENTIATION		20	0.604	1.5558	0.0307	0.0947	1	872	tags=35%, list=8%, signal=38%
GOBP_ACTOMYOSIN_STRUCTURE_ORGANIZATION	GOBP_ACTOMYOSIN_STRUCTURE_ORGANIZATION		133	0.4242	1.5551	0.0062	0.095	1	1324	tags=23%, list=12%, signal=26%
GOBP_REGULATION_OF_PROTEIN_LOCALIZATION_TO_CELL_PERIPHERY	GOBP_REGULATION_OF_PROTEIN_LOCALIZATION_TO_CELL_PERIPHERY		94	0.4444	1.5547	0.0065	0.0951	1	788	tags=19%, list=7%, signal=20%
GOBP_POSITIVE_REGULATION_OF_ERYTHROCYTE_DIFFERENTIATION	GOBP_POSITIVE_REGULATION_OF_ERYTHROCYTE_DIFFERENTIATION		25	0.5722	1.5544	0.033	0.0951	1	1678	tags=36%, list=15%, signal=42%
GOBP_MAMMARY_GLAND_DEVELOPMENT	GOBP_MAMMARY_GLAND_DEVELOPMENT		83	0.4551	1.5541	0.0096	0.0951	1	1850	tags=27%, list=16%, signal=31%
GOBP_SKIN_DEVELOPMENT	GOBP_SKIN_DEVELOPMENT		128	0.4277	1.5539	0.0046	0.0951	1	1879	tags=28%, list=17%, signal=33%
GOBP_REGULATION_OF_PROTEIN_LOCALIZATION_TO_PLASMA_MEMBRANE	GOBP_REGULATION_OF_PROTEIN_LOCALIZATION_TO_PLASMA_MEMBRANE		77	0.4619	1.5537	0.0095	0.095	1	964	tags=21%, list=9%, signal=23%
GOBP_NEGATIVE_REGULATION_OF_LEUKOCYTE_MEDIATED_IMMUNITY	GOBP_NEGATIVE_REGULATION_OF_LEUKOCYTE_MEDIATED_IMMUNITY		26	0.5689	1.5535	0.0243	0.0949	1	1533	tags=35%, list=14%, signal=40%
GOBP_PROTEOGLYCAN_BIOSYNTHETIC_PROCESS	GOBP_PROTEOGLYCAN_BIOSYNTHETIC_PROCESS		43	0.5068	1.5531	0.0251	0.095	1	744	tags=23%, list=7%, signal=25%
GOBP_MECHANORECEPTOR_DIFFERENTIATION	GOBP_MECHANORECEPTOR_DIFFERENTIATION		29	0.5512	1.5531	0.0271	0.0948	1	606	tags=24%, list=5%, signal=25%
GOBP_POSITIVE_REGULATION_OF_IMMUNE_EFFECTOR_PROCESS	GOBP_POSITIVE_REGULATION_OF_IMMUNE_EFFECTOR_PROCESS		134	0.4254	1.5519	0.0031	0.0954	1	1170	tags=22%, list=10%, signal=24%
GOBP_POSITIVE_REGULATION_OF_MYELOID_CELL_DIFFERENTIATION	GOBP_POSITIVE_REGULATION_OF_MYELOID_CELL_DIFFERENTIATION		71	0.4633	1.5518	0.0137	0.0953	1	2256	tags=35%, list=20%, signal=44%
GOBP_LYMPHOCYTE_ACTIVATION_INVOLVED_IN_IMMUNE_RESPONSE	GOBP_LYMPHOCYTE_ACTIVATION_INVOLVED_IN_IMMUNE_RESPONSE		127	0.4274	1.5511	0.0031	0.0957	1	1444	tags=25%, list=13%, signal=29%
GOBP_INNER_EAR_MORPHOGENESIS	GOBP_INNER_EAR_MORPHOGENESIS		34	0.5292	1.5504	0.0253	0.096	1	851	tags=26%, list=8%, signal=29%
GOBP_STRESS_FIBER_ASSEMBLY	GOBP_STRESS_FIBER_ASSEMBLY		87	0.4495	1.5501	0.0126	0.096	1	1233	tags=23%, list=11%, signal=26%
GOBP_RHO_PROTEIN_SIGNAL_TRANSDUCTION	GOBP_RHO_PROTEIN_SIGNAL_TRANSDUCTION		100	0.4475	1.5494	0.0078	0.0963	1	2607	tags=43%, list=23%, signal=55%
GOBP_REGULATION_OF_NEURON_PROJECTION_REGENERATION	GOBP_REGULATION_OF_NEURON_PROJECTION_REGENERATION		22	0.5871	1.5487	0.0347	0.0967	1	1389	tags=32%, list=12%, signal=36%
GOBP_RETINA_HOMEOSTASIS	GOBP_RETINA_HOMEOSTASIS		34	0.5288	1.5471	0.0212	0.0976	1	428	tags=9%, list=4%, signal=9%
GOBP_DENDRITIC_SPINE_MORPHOGENESIS	GOBP_DENDRITIC_SPINE_MORPHOGENESIS		43	0.5059	1.547	0.017	0.0975	1	742	tags=19%, list=7%, signal=20%
GOBP_NEGATIVE_REGULATION_OF_PROTEOLYSIS_INVOLVED_IN_CELLULAR_PROTEIN_CATABOLIC_PROCESS	GOBP_NEGATIVE_REGULATION_OF_PROTEOLYSIS_INVOLVED_IN_CELLULAR_PROTEIN_CATABOLIC_PROCESS		54	0.4875	1.5462	0.0163	0.098	1	1827	tags=30%, list=16%, signal=35%
GOBP_POSITIVE_REGULATION_OF_COLLAGEN_METABOLIC_PROCESS	GOBP_POSITIVE_REGULATION_OF_COLLAGEN_METABOLIC_PROCESS		17	0.6141	1.5449	0.032	0.0987	1	2461	tags=53%, list=22%, signal=68%
GOBP_REGULATION_OF_RESPONSE_TO_WOUNDING	GOBP_REGULATION_OF_RESPONSE_TO_WOUNDING		97	0.4408	1.5443	0.0095	0.0989	1	2068	tags=43%, list=18%, signal=53%
GOBP_RESPONSE_TO_DSRNA	GOBP_RESPONSE_TO_DSRNA		35	0.5243	1.5438	0.0278	0.0991	1	1774	tags=31%, list=16%, signal=37%
GOBP_INOSITOL_PHOSPHATE_MEDIATED_SIGNALING	GOBP_INOSITOL_PHOSPHATE_MEDIATED_SIGNALING		36	0.5183	1.5425	0.027	0.0999	1	1961	tags=36%, list=17%, signal=44%
GOBP_NEGATIVE_REGULATION_OF_GROWTH	GOBP_NEGATIVE_REGULATION_OF_GROWTH		156	0.4185	1.5422	0.0053	0.1001	1	1530	tags=22%, list=14%, signal=26%
GOBP_NEGATIVE_REGULATION_OF_BINDING	GOBP_NEGATIVE_REGULATION_OF_BINDING		112	0.4285	1.5421	0.0071	0.0999	1	2229	tags=31%, list=20%, signal=39%
GOBP_PROTEIN_REFOLDING	GOBP_PROTEIN_REFOLDING		19	0.5964	1.542	0.0442	0.0997	1	2654	tags=47%, list=23%, signal=62%
GOBP_POSITIVE_REGULATION_OF_LEUKOCYTE_DEGRANULATION	GOBP_POSITIVE_REGULATION_OF_LEUKOCYTE_DEGRANULATION		15	0.6339	1.5416	0.034	0.0999	1	683	tags=27%, list=6%, signal=28%
GOBP_TRANSCRIPTION_ELONGATION_FROM_RNA_POLYMERASE_I_PROMOTER	GOBP_TRANSCRIPTION_ELONGATION_FROM_RNA_POLYMERASE_I_PROMOTER		29	0.545	1.5411	0.0311	0.1001	1	2433	tags=38%, list=21%, signal=48%
GOBP_REGULATION_OF_AMYLOID_PRECURSOR_PROTEIN_CATABOLIC_PROCESS	GOBP_REGULATION_OF_AMYLOID_PRECURSOR_PROTEIN_CATABOLIC_PROCESS		32	0.5333	1.5408	0.0298	0.1001	1	988	tags=25%, list=9%, signal=27%
GOBP_REGULATION_OF_TRANSCRIPTION_REGULATORY_REGION_DNA_BINDING	GOBP_REGULATION_OF_TRANSCRIPTION_REGULATORY_REGION_DNA_BINDING		30	0.5413	1.5408	0.0447	0.0999	1	1382	tags=30%, list=12%, signal=34%
GOBP_POSITIVE_REGULATION_OF_PROTEIN_ACETYLATION	GOBP_POSITIVE_REGULATION_OF_PROTEIN_ACETYLATION		35	0.5214	1.5407	0.0214	0.0997	1	538	tags=14%, list=5%, signal=15%
GOBP_TOLL_LIKE_RECEPTOR_4_SIGNALING_PATHWAY	GOBP_TOLL_LIKE_RECEPTOR_4_SIGNALING_PATHWAY		30	0.5355	1.5396	0.0287	0.1004	1	859	tags=23%, list=8%, signal=25%
GOBP_EPHRIN_RECEPTOR_SIGNALING_PATHWAY	GOBP_EPHRIN_RECEPTOR_SIGNALING_PATHWAY		61	0.4753	1.5395	0.0159	0.1003	1	3108	tags=51%, list=27%, signal=70%
GOBP_POSITIVE_REGULATION_OF_EPITHELIAL_CELL_DIFFERENTIATION	GOBP_POSITIVE_REGULATION_OF_EPITHELIAL_CELL_DIFFERENTIATION		22	0.5813	1.5389	0.041	0.1005	1	1023	tags=27%, list=9%, signal=30%
GOBP_ADHERENS_JUNCTION_ORGANIZATION	GOBP_ADHERENS_JUNCTION_ORGANIZATION		42	0.5065	1.5388	0.032	0.1004	1	1448	tags=31%, list=13%, signal=35%
GOBP_NEGATIVE_REGULATION_OF_ENDOTHELIAL_CELL_APOPTOTIC_PROCESS	GOBP_NEGATIVE_REGULATION_OF_ENDOTHELIAL_CELL_APOPTOTIC_PROCESS		17	0.617	1.5385	0.0289	0.1004	1	1713	tags=47%, list=15%, signal=55%
GOBP_POSITIVE_REGULATION_OF_SMOOTH_MUSCLE_CELL_MIGRATION	GOBP_POSITIVE_REGULATION_OF_SMOOTH_MUSCLE_CELL_MIGRATION		28	0.5546	1.5367	0.0332	0.1017	1	1482	tags=36%, list=13%, signal=41%
GOBP_T_CELL_MEDIATED_IMMUNITY	GOBP_T_CELL_MEDIATED_IMMUNITY		56	0.4834	1.5362	0.0149	0.1018	1	1513	tags=23%, list=13%, signal=27%
GOBP_CORTICAL_CYTOSKELETON_ORGANIZATION	GOBP_CORTICAL_CYTOSKELETON_ORGANIZATION		52	0.4829	1.5359	0.0187	0.1018	1	2719	tags=40%, list=24%, signal=53%
GOBP_REGULATION_OF_EXTRACELLULAR_MATRIX_ORGANIZATION	GOBP_REGULATION_OF_EXTRACELLULAR_MATRIX_ORGANIZATION		33	0.5305	1.5358	0.0273	0.1017	1	2015	tags=39%, list=18%, signal=48%
GOBP_NEGATIVE_REGULATION_OF_TRANSPORTER_ACTIVITY	GOBP_NEGATIVE_REGULATION_OF_TRANSPORTER_ACTIVITY		39	0.512	1.535	0.028	0.1022	1	2385	tags=44%, list=21%, signal=55%
GOBP_INNATE_IMMUNE_RESPONSE_ACTIVATING_SIGNAL_TRANSDUCTION	GOBP_INNATE_IMMUNE_RESPONSE_ACTIVATING_SIGNAL_TRANSDUCTION		90	0.445	1.5347	0.0137	0.1022	1	3529	tags=52%, list=31%, signal=75%
GOBP_DNA_TEMPLATED_TRANSCRIPTION_ELONGATION	GOBP_DNA_TEMPLATED_TRANSCRIPTION_ELONGATION		107	0.4338	1.5347	0.0062	0.102	1	2947	tags=37%, list=26%, signal=50%
GOBP_SMAD_PROTEIN_SIGNAL_TRANSDUCTION	GOBP_SMAD_PROTEIN_SIGNAL_TRANSDUCTION		40	0.5135	1.5342	0.0279	0.1022	1	1196	tags=28%, list=11%, signal=31%
GOBP_REGULATION_OF_DENDRITE_DEVELOPMENT	GOBP_REGULATION_OF_DENDRITE_DEVELOPMENT		66	0.4693	1.5341	0.0201	0.1021	1	2652	tags=39%, list=23%, signal=51%
GOBP_SKELETAL_SYSTEM_MORPHOGENESIS	GOBP_SKELETAL_SYSTEM_MORPHOGENESIS		106	0.4335	1.5331	0.0071	0.1026	1	1385	tags=25%, list=12%, signal=28%
GOBP_ENDOCARDIAL_CUSHION_MORPHOGENESIS	GOBP_ENDOCARDIAL_CUSHION_MORPHOGENESIS		17	0.6106	1.5321	0.0441	0.1032	1	1699	tags=41%, list=15%, signal=48%
GOBP_REGULATION_OF_LAMELLIPODIUM_ORGANIZATION	GOBP_REGULATION_OF_LAMELLIPODIUM_ORGANIZATION		41	0.5029	1.5313	0.0229	0.1037	1	2692	tags=41%, list=24%, signal=54%
GOBP_INFLAMMATORY_RESPONSE_TO_ANTIGENIC_STIMULUS	GOBP_INFLAMMATORY_RESPONSE_TO_ANTIGENIC_STIMULUS		30	0.5363	1.5312	0.0318	0.1036	1	1136	tags=27%, list=10%, signal=30%
GOBP_POSITIVE_REGULATION_OF_OSSIFICATION	GOBP_POSITIVE_REGULATION_OF_OSSIFICATION		28	0.5497	1.5305	0.0305	0.1039	1	1630	tags=36%, list=14%, signal=42%
GOBP_SUBSTRATE_DEPENDENT_CELL_MIGRATION	GOBP_SUBSTRATE_DEPENDENT_CELL_MIGRATION		23	0.568	1.5296	0.0396	0.1044	1	1658	tags=35%, list=15%, signal=41%
GOBP_CARDIAC_MUSCLE_CELL_PROLIFERATION	GOBP_CARDIAC_MUSCLE_CELL_PROLIFERATION		27	0.5498	1.5294	0.0382	0.1044	1	285	tags=22%, list=3%, signal=23%
GOBP_REGULATION_OF_REACTIVE_OXYGEN_SPECIES_METABOLIC_PROCESS	GOBP_REGULATION_OF_REACTIVE_OXYGEN_SPECIES_METABOLIC_PROCESS		130	0.4174	1.5282	0.0084	0.1052	1	1555	tags=28%, list=14%, signal=33%
GOBP_POSITIVE_REGULATION_OF_CD4_POSITIVE_ALPHA_BETA_T_CELL_ACTIVATION	GOBP_POSITIVE_REGULATION_OF_CD4_POSITIVE_ALPHA_BETA_T_CELL_ACTIVATION		23	0.5752	1.528	0.0311	0.1051	1	445	tags=26%, list=4%, signal=27%
GOBP_NEGATIVE_REGULATION_OF_TRANSMEMBRANE_TRANSPORT	GOBP_NEGATIVE_REGULATION_OF_TRANSMEMBRANE_TRANSPORT		66	0.467	1.5278	0.0138	0.1051	1	763	tags=20%, list=7%, signal=21%
GOBP_HISTONE_MONOUBIQUITINATION	GOBP_HISTONE_MONOUBIQUITINATION		27	0.5522	1.5269	0.0341	0.1056	1	2238	tags=41%, list=20%, signal=51%
GOBP_ENDOPLASMIC_RETICULUM_CALCIUM_ION_HOMEOSTASIS	GOBP_ENDOPLASMIC_RETICULUM_CALCIUM_ION_HOMEOSTASIS		23	0.5733	1.5265	0.0349	0.1058	1	2130	tags=30%, list=19%, signal=37%
GOBP_NAD_BIOSYNTHETIC_PROCESS	GOBP_NAD_BIOSYNTHETIC_PROCESS		19	0.5924	1.5259	0.0408	0.106	1	94	tags=11%, list=1%, signal=11%
GOBP_POSITIVE_REGULATION_OF_BONE_MINERALIZATION	GOBP_POSITIVE_REGULATION_OF_BONE_MINERALIZATION		23	0.5674	1.524	0.0384	0.1073	1	1587	tags=35%, list=14%, signal=40%
GOBP_POSITIVE_REGULATION_OF_ALPHA_BETA_T_CELL_DIFFERENTIATION	GOBP_POSITIVE_REGULATION_OF_ALPHA_BETA_T_CELL_DIFFERENTIATION		32	0.5358	1.5235	0.0307	0.1075	1	445	tags=25%, list=4%, signal=26%
GOBP_CELL_JUNCTION_DISASSEMBLY	GOBP_CELL_JUNCTION_DISASSEMBLY		17	0.6033	1.5235	0.0521	0.1074	1	1118	tags=41%, list=10%, signal=46%
GOBP_REGULATION_OF_MICROGLIAL_CELL_ACTIVATION	GOBP_REGULATION_OF_MICROGLIAL_CELL_ACTIVATION		15	0.6341	1.5232	0.0469	0.1074	1	693	tags=20%, list=6%, signal=21%
GOBP_MATURATION_OF_5_8S_RRNA_FROM_TRICISTRONIC_RRNA_TRANSCRIPT_SSU_RRNA_5_8S_RRNA_LSU_RRNA	GOBP_MATURATION_OF_5_8S_RRNA_FROM_TRICISTRONIC_RRNA_TRANSCRIPT_SSU_RRNA_5_8S_RRNA_LSU_RRNA		24	0.5562	1.5228	0.0375	0.1076	1	3972	tags=71%, list=35%, signal=109%
GOBP_NEURON_MATURATION	GOBP_NEURON_MATURATION		29	0.5437	1.5227	0.0315	0.1074	1	639	tags=21%, list=6%, signal=22%
GOBP_EPIDERMIS_DEVELOPMENT	GOBP_EPIDERMIS_DEVELOPMENT		148	0.409	1.5201	0.0039	0.1094	1	1879	tags=26%, list=17%, signal=30%
GOBP_BASEMENT_MEMBRANE_ORGANIZATION	GOBP_BASEMENT_MEMBRANE_ORGANIZATION		25	0.5499	1.5193	0.0352	0.1098	1	700	tags=24%, list=6%, signal=26%
GOBP_NEGATIVE_REGULATION_OF_CATION_TRANSMEMBRANE_TRANSPORT	GOBP_NEGATIVE_REGULATION_OF_CATION_TRANSMEMBRANE_TRANSPORT		41	0.4976	1.5193	0.0253	0.1096	1	2385	tags=39%, list=21%, signal=49%
GOBP_FOCAL_ADHESION_ASSEMBLY	GOBP_FOCAL_ADHESION_ASSEMBLY		68	0.4579	1.5192	0.0194	0.1095	1	1538	tags=25%, list=14%, signal=29%
GOBP_NEGATIVE_REGULATION_OF_NEURON_DIFFERENTIATION	GOBP_NEGATIVE_REGULATION_OF_NEURON_DIFFERENTIATION		26	0.5485	1.5189	0.0393	0.1095	1	2423	tags=46%, list=21%, signal=59%
GOBP_NEGATIVE_REGULATION_OF_UBIQUITIN_PROTEIN_TRANSFERASE_ACTIVITY	GOBP_NEGATIVE_REGULATION_OF_UBIQUITIN_PROTEIN_TRANSFERASE_ACTIVITY		15	0.6188	1.5185	0.0399	0.1096	1	2196	tags=40%, list=19%, signal=50%
GOBP_NEGATIVE_REGULATION_OF_DNA_BINDING_TRANSCRIPTION_FACTOR_ACTIVITY	GOBP_NEGATIVE_REGULATION_OF_DNA_BINDING_TRANSCRIPTION_FACTOR_ACTIVITY		117	0.422	1.5182	0.0063	0.1097	1	2047	tags=30%, list=18%, signal=36%
GOBP_POSITIVE_REGULATION_OF_CELL_CYCLE_G2_M_PHASE_TRANSITION	GOBP_POSITIVE_REGULATION_OF_CELL_CYCLE_G2_M_PHASE_TRANSITION		25	0.5546	1.5179	0.0372	0.1097	1	2141	tags=32%, list=19%, signal=39%
GOBP_REGULATION_OF_PRODUCTION_OF_MOLECULAR_MEDIATOR_OF_IMMUNE_RESPONSE	GOBP_REGULATION_OF_PRODUCTION_OF_MOLECULAR_MEDIATOR_OF_IMMUNE_RESPONSE		96	0.4361	1.5175	0.0145	0.1098	1	1474	tags=26%, list=13%, signal=30%
GOBP_REGULATION_OF_MEIOTIC_CELL_CYCLE	GOBP_REGULATION_OF_MEIOTIC_CELL_CYCLE		25	0.5536	1.5168	0.0403	0.1102	1	2652	tags=40%, list=23%, signal=52%
GOBP_REGULATION_OF_MONOCYTE_DIFFERENTIATION	GOBP_REGULATION_OF_MONOCYTE_DIFFERENTIATION		16	0.6074	1.5165	0.0443	0.1103	1	2694	tags=75%, list=24%, signal=98%
GOBP_REGULATION_OF_HUMORAL_IMMUNE_RESPONSE	GOBP_REGULATION_OF_HUMORAL_IMMUNE_RESPONSE		32	0.5275	1.5162	0.028	0.1103	1	1423	tags=25%, list=13%, signal=29%
GOBP_REGULATION_OF_CALCINEURIN_MEDIATED_SIGNALING	GOBP_REGULATION_OF_CALCINEURIN_MEDIATED_SIGNALING		23	0.5675	1.516	0.0366	0.1103	1	1547	tags=35%, list=14%, signal=40%
GOBP_DEVELOPMENTAL_GROWTH_INVOLVED_IN_MORPHOGENESIS	GOBP_DEVELOPMENTAL_GROWTH_INVOLVED_IN_MORPHOGENESIS		142	0.4116	1.5156	0.0023	0.1104	1	2758	tags=39%, list=24%, signal=51%
GOBP_EXTRACELLULAR_MATRIX_ASSEMBLY	GOBP_EXTRACELLULAR_MATRIX_ASSEMBLY		31	0.528	1.5154	0.0361	0.1104	1	2015	tags=42%, list=18%, signal=51%
GOBP_POSITIVE_REGULATION_OF_T_CELL_MIGRATION	GOBP_POSITIVE_REGULATION_OF_T_CELL_MIGRATION		20	0.5864	1.5151	0.0371	0.1104	1	1748	tags=40%, list=15%, signal=47%
GOBP_REGULATION_OF_ANIMAL_ORGAN_MORPHOGENESIS	GOBP_REGULATION_OF_ANIMAL_ORGAN_MORPHOGENESIS		107	0.4263	1.515	0.0146	0.1103	1	2816	tags=46%, list=25%, signal=60%
GOBP_REGULATION_OF_PHOSPHATIDYLINOSITOL_3_KINASE_ACTIVITY	GOBP_REGULATION_OF_PHOSPHATIDYLINOSITOL_3_KINASE_ACTIVITY		43	0.4996	1.5149	0.0208	0.1102	1	1365	tags=42%, list=12%, signal=47%
GOBP_RENAL_FILTRATION	GOBP_RENAL_FILTRATION		15	0.624	1.5135	0.0389	0.1111	1	1360	tags=40%, list=12%, signal=45%
GOBP_NEGATIVE_REGULATION_OF_MAPK_CASCADE	GOBP_NEGATIVE_REGULATION_OF_MAPK_CASCADE		121	0.4179	1.5134	0.0084	0.1111	1	958	tags=17%, list=8%, signal=19%
GOBP_SOMITOGENESIS	GOBP_SOMITOGENESIS		26	0.5537	1.5132	0.0353	0.111	1	1070	tags=31%, list=9%, signal=34%
GOBP_POSITIVE_REGULATION_OF_DENDRITIC_SPINE_DEVELOPMENT	GOBP_POSITIVE_REGULATION_OF_DENDRITIC_SPINE_DEVELOPMENT		30	0.5399	1.5121	0.0408	0.1117	1	841	tags=20%, list=7%, signal=22%
GOBP_POSITIVE_REGULATION_OF_HEMOPOIESIS	GOBP_POSITIVE_REGULATION_OF_HEMOPOIESIS		109	0.4224	1.512	0.0099	0.1116	1	2221	tags=32%, list=20%, signal=40%
GOBP_POSITIVE_REGULATION_OF_ENDOTHELIAL_CELL_PROLIFERATION	GOBP_POSITIVE_REGULATION_OF_ENDOTHELIAL_CELL_PROLIFERATION		63	0.4661	1.5112	0.0187	0.112	1	1474	tags=22%, list=13%, signal=25%
GOBP_GLIAL_CELL_DIFFERENTIATION	GOBP_GLIAL_CELL_DIFFERENTIATION		125	0.421	1.5105	0.0083	0.1124	1	1835	tags=27%, list=16%, signal=32%
GOBP_REGULATION_OF_CELLULAR_RESPONSE_TO_HEAT	GOBP_REGULATION_OF_CELLULAR_RESPONSE_TO_HEAT		73	0.4493	1.5098	0.0236	0.1129	1	3368	tags=40%, list=30%, signal=56%
GOBP_NEGATIVE_REGULATION_OF_IMMUNE_RESPONSE	GOBP_NEGATIVE_REGULATION_OF_IMMUNE_RESPONSE		91	0.4335	1.5097	0.0129	0.1127	1	2040	tags=33%, list=18%, signal=40%
GOBP_REGULATION_OF_ACTOMYOSIN_STRUCTURE_ORGANIZATION	GOBP_REGULATION_OF_ACTOMYOSIN_STRUCTURE_ORGANIZATION		76	0.4478	1.5089	0.0174	0.1132	1	1233	tags=22%, list=11%, signal=25%
GOBP_POSITIVE_REGULATION_OF_STRIATED_MUSCLE_CELL_DIFFERENTIATION	GOBP_POSITIVE_REGULATION_OF_STRIATED_MUSCLE_CELL_DIFFERENTIATION		21	0.5762	1.5085	0.0407	0.1134	1	3113	tags=57%, list=27%, signal=79%
GOBP_POSITIVE_REGULATION_OF_CELL_CELL_ADHESION	GOBP_POSITIVE_REGULATION_OF_CELL_CELL_ADHESION		174	0.3989	1.5076	0.0066	0.1139	1	1555	tags=25%, list=14%, signal=29%
GOBP_POSITIVE_REGULATION_OF_PROTEIN_LOCALIZATION_TO_NUCLEUS	GOBP_POSITIVE_REGULATION_OF_PROTEIN_LOCALIZATION_TO_NUCLEUS		72	0.4488	1.507	0.0156	0.1142	1	3502	tags=54%, list=31%, signal=78%
GOBP_ACUTE_INFLAMMATORY_RESPONSE	GOBP_ACUTE_INFLAMMATORY_RESPONSE		53	0.4714	1.5068	0.0209	0.1142	1	1658	tags=28%, list=15%, signal=33%
GOBP_LYMPHOCYTE_MEDIATED_IMMUNITY	GOBP_LYMPHOCYTE_MEDIATED_IMMUNITY		146	0.409	1.5067	0.0139	0.1141	1	1594	tags=23%, list=14%, signal=27%
GOBP_REGULATION_OF_ACTIN_FILAMENT_BUNDLE_ASSEMBLY	GOBP_REGULATION_OF_ACTIN_FILAMENT_BUNDLE_ASSEMBLY		81	0.4413	1.5067	0.0164	0.1139	1	1329	tags=23%, list=12%, signal=26%
GOBP_REGULATION_OF_NEUTROPHIL_MIGRATION	GOBP_REGULATION_OF_NEUTROPHIL_MIGRATION		25	0.5467	1.506	0.0374	0.1143	1	2146	tags=44%, list=19%, signal=54%
GOBP_REGULATION_OF_MYELOID_LEUKOCYTE_DIFFERENTIATION	GOBP_REGULATION_OF_MYELOID_LEUKOCYTE_DIFFERENTIATION		78	0.45	1.5057	0.0144	0.1143	1	2221	tags=38%, list=20%, signal=48%
GOBP_MESODERM_DEVELOPMENT	GOBP_MESODERM_DEVELOPMENT		55	0.4741	1.5052	0.0201	0.1145	1	2215	tags=33%, list=20%, signal=40%
GOBP_NEGATIVE_REGULATION_OF_PROTEIN_MODIFICATION_BY_SMALL_PROTEIN_CONJUGATION_OR_REMOVAL	GOBP_NEGATIVE_REGULATION_OF_PROTEIN_MODIFICATION_BY_SMALL_PROTEIN_CONJUGATION_OR_REMOVAL		75	0.4459	1.5043	0.0229	0.1151	1	2007	tags=33%, list=18%, signal=40%
GOBP_REGULATION_OF_MACROPHAGE_MIGRATION	GOBP_REGULATION_OF_MACROPHAGE_MIGRATION		28	0.5384	1.5041	0.0345	0.115	1	1277	tags=39%, list=11%, signal=44%
GOBP_REGULATION_OF_MORPHOGENESIS_OF_A_BRANCHING_STRUCTURE	GOBP_REGULATION_OF_MORPHOGENESIS_OF_A_BRANCHING_STRUCTURE		18	0.5881	1.5036	0.0413	0.1152	1	2114	tags=44%, list=19%, signal=55%
GOBP_REGULATION_OF_STRIATED_MUSCLE_CELL_DIFFERENTIATION	GOBP_REGULATION_OF_STRIATED_MUSCLE_CELL_DIFFERENTIATION		46	0.4873	1.5034	0.0292	0.1152	1	1107	tags=24%, list=10%, signal=26%
GOBP_MORPHOGENESIS_OF_EMBRYONIC_EPITHELIUM	GOBP_MORPHOGENESIS_OF_EMBRYONIC_EPITHELIUM		78	0.4466	1.5019	0.0203	0.1164	1	1697	tags=22%, list=15%, signal=25%
GOBP_NEURON_APOPTOTIC_PROCESS	GOBP_NEURON_APOPTOTIC_PROCESS		152	0.4046	1.5019	0.0037	0.1162	1	1889	tags=27%, list=17%, signal=32%
GOBP_POSITIVE_REGULATION_OF_PROTEIN_DEACETYLATION	GOBP_POSITIVE_REGULATION_OF_PROTEIN_DEACETYLATION		17	0.5983	1.5014	0.0489	0.1164	1	1987	tags=29%, list=18%, signal=36%
GOBP_VASCULAR_ENDOTHELIAL_GROWTH_FACTOR_PRODUCTION	GOBP_VASCULAR_ENDOTHELIAL_GROWTH_FACTOR_PRODUCTION		28	0.532	1.5008	0.0348	0.1167	1	1103	tags=36%, list=10%, signal=39%
GOBP_FIBROBLAST_MIGRATION	GOBP_FIBROBLAST_MIGRATION		40	0.4973	1.5004	0.028	0.1168	1	1487	tags=20%, list=13%, signal=23%
GOBP_LYMPH_VESSEL_DEVELOPMENT	GOBP_LYMPH_VESSEL_DEVELOPMENT		16	0.6081	1.4999	0.0464	0.1171	1	537	tags=19%, list=5%, signal=20%
GOBP_POSITIVE_REGULATION_OF_LYMPHOCYTE_DIFFERENTIATION	GOBP_POSITIVE_REGULATION_OF_LYMPHOCYTE_DIFFERENTIATION		70	0.4538	1.4997	0.0239	0.1171	1	445	tags=17%, list=4%, signal=18%
GOBP_REGULATION_OF_LYMPHOCYTE_MEDIATED_IMMUNITY	GOBP_REGULATION_OF_LYMPHOCYTE_MEDIATED_IMMUNITY		89	0.4382	1.4997	0.0137	0.1169	1	1955	tags=29%, list=17%, signal=35%
GOBP_BONE_MORPHOGENESIS	GOBP_BONE_MORPHOGENESIS		47	0.4857	1.4997	0.0239	0.1167	1	1385	tags=26%, list=12%, signal=29%
GOBP_REGULATION_OF_HEMATOPOIETIC_STEM_CELL_DIFFERENTIATION	GOBP_REGULATION_OF_HEMATOPOIETIC_STEM_CELL_DIFFERENTIATION		65	0.4546	1.4992	0.0202	0.1169	1	3524	tags=60%, list=31%, signal=87%
GOBP_REGULATION_OF_BLOOD_PRESSURE	GOBP_REGULATION_OF_BLOOD_PRESSURE		69	0.4539	1.4989	0.023	0.117	1	906	tags=23%, list=8%, signal=25%
GOBP_INTERLEUKIN_4_PRODUCTION	GOBP_INTERLEUKIN_4_PRODUCTION		18	0.5891	1.497	0.0421	0.1184	1	1318	tags=39%, list=12%, signal=44%
GOBP_NEGATIVE_REGULATION_OF_IMMUNE_EFFECTOR_PROCESS	GOBP_NEGATIVE_REGULATION_OF_IMMUNE_EFFECTOR_PROCESS		79	0.4392	1.4967	0.0198	0.1185	1	1533	tags=25%, list=14%, signal=29%
GOBP_MAMMARY_GLAND_EPITHELIAL_CELL_PROLIFERATION	GOBP_MAMMARY_GLAND_EPITHELIAL_CELL_PROLIFERATION		21	0.5682	1.4966	0.0405	0.1183	1	1850	tags=29%, list=16%, signal=34%
GOBP_NEGATIVE_REGULATION_OF_AMYLOID_PRECURSOR_PROTEIN_CATABOLIC_PROCESS	GOBP_NEGATIVE_REGULATION_OF_AMYLOID_PRECURSOR_PROTEIN_CATABOLIC_PROCESS		17	0.5984	1.4961	0.0488	0.1186	1	988	tags=24%, list=9%, signal=26%
GOBP_MESENCHYMAL_CELL_PROLIFERATION	GOBP_MESENCHYMAL_CELL_PROLIFERATION		15	0.6196	1.496	0.0582	0.1185	1	1993	tags=53%, list=18%, signal=65%
GOBP_NEURON_RECOGNITION	GOBP_NEURON_RECOGNITION		21	0.5706	1.4949	0.0588	0.1192	1	2682	tags=43%, list=24%, signal=56%
GOBP_DENDRITIC_CELL_MIGRATION	GOBP_DENDRITIC_CELL_MIGRATION		21	0.5643	1.4946	0.0498	0.1193	1	1101	tags=29%, list=10%, signal=32%
GOBP_MUSCLE_TISSUE_DEVELOPMENT	GOBP_MUSCLE_TISSUE_DEVELOPMENT		193	0.3881	1.4927	0.0057	0.1207	1	1587	tags=26%, list=14%, signal=30%
GOBP_PROTEIN_KINASE_B_SIGNALING	GOBP_PROTEIN_KINASE_B_SIGNALING		151	0.4037	1.4912	0.0047	0.1218	1	660	tags=17%, list=6%, signal=17%
GOBP_NEGATIVE_REGULATION_OF_REACTIVE_OXYGEN_SPECIES_METABOLIC_PROCESS	GOBP_NEGATIVE_REGULATION_OF_REACTIVE_OXYGEN_SPECIES_METABOLIC_PROCESS		39	0.4959	1.4911	0.0304	0.1217	1	1555	tags=36%, list=14%, signal=41%
GOBP_NEGATIVE_REGULATION_OF_LEUKOCYTE_MIGRATION	GOBP_NEGATIVE_REGULATION_OF_LEUKOCYTE_MIGRATION		27	0.5437	1.4905	0.0417	0.122	1	1423	tags=30%, list=13%, signal=34%
GOBP_NEURAL_TUBE_DEVELOPMENT	GOBP_NEURAL_TUBE_DEVELOPMENT		97	0.4241	1.49	0.0178	0.1222	1	1807	tags=23%, list=16%, signal=27%
GOBP_REGULATION_OF_CHONDROCYTE_DIFFERENTIATION	GOBP_REGULATION_OF_CHONDROCYTE_DIFFERENTIATION		23	0.5567	1.489	0.052	0.1229	1	2410	tags=43%, list=21%, signal=55%
GOBP_POSITIVE_REGULATION_OF_GROWTH	GOBP_POSITIVE_REGULATION_OF_GROWTH		151	0.3993	1.4883	0.0069	0.1234	1	1482	tags=22%, list=13%, signal=25%
GOBP_POSITIVE_REGULATION_OF_FILOPODIUM_ASSEMBLY	GOBP_POSITIVE_REGULATION_OF_FILOPODIUM_ASSEMBLY		22	0.5557	1.4868	0.0488	0.1245	1	1471	tags=27%, list=13%, signal=31%
GOBP_NEURAL_PRECURSOR_CELL_PROLIFERATION	GOBP_NEURAL_PRECURSOR_CELL_PROLIFERATION		71	0.4418	1.4858	0.0255	0.1252	1	1807	tags=31%, list=16%, signal=37%
GOBP_MUSCLE_ORGAN_DEVELOPMENT	GOBP_MUSCLE_ORGAN_DEVELOPMENT		169	0.3935	1.4851	0.0052	0.1255	1	1565	tags=25%, list=14%, signal=28%
GOBP_POSITIVE_REGULATION_OF_CALCIUM_ION_TRANSPORT	GOBP_POSITIVE_REGULATION_OF_CALCIUM_ION_TRANSPORT		61	0.4557	1.4851	0.023	0.1254	1	1360	tags=33%, list=12%, signal=37%
GOBP_CHONDROITIN_SULFATE_BIOSYNTHETIC_PROCESS	GOBP_CHONDROITIN_SULFATE_BIOSYNTHETIC_PROCESS		20	0.5703	1.4842	0.0587	0.126	1	744	tags=30%, list=7%, signal=32%
GOBP_POSITIVE_REGULATION_OF_CHROMATIN_ORGANIZATION	GOBP_POSITIVE_REGULATION_OF_CHROMATIN_ORGANIZATION		83	0.4378	1.4835	0.0235	0.1264	1	984	tags=13%, list=9%, signal=14%
GOBP_NEGATIVE_REGULATION_OF_DEFENSE_RESPONSE	GOBP_NEGATIVE_REGULATION_OF_DEFENSE_RESPONSE		125	0.4103	1.4834	0.0062	0.1262	1	2020	tags=32%, list=18%, signal=39%
GOBP_REGULATION_OF_PRODUCTION_OF_SMALL_RNA_INVOLVED_IN_GENE_SILENCING_BY_RNA	GOBP_REGULATION_OF_PRODUCTION_OF_SMALL_RNA_INVOLVED_IN_GENE_SILENCING_BY_RNA		16	0.6058	1.4815	0.0541	0.1278	1	977	tags=25%, list=9%, signal=27%
GOBP_RESPONSE_TO_MURAMYL_DIPEPTIDE	GOBP_RESPONSE_TO_MURAMYL_DIPEPTIDE		18	0.5836	1.4813	0.0557	0.1278	1	1842	tags=33%, list=16%, signal=40%
GOBP_PROTEIN_LOCALIZATION_TO_CELL_CELL_JUNCTION	GOBP_PROTEIN_LOCALIZATION_TO_CELL_CELL_JUNCTION		19	0.5822	1.4812	0.0628	0.1276	1	2837	tags=53%, list=25%, signal=70%
GOBP_REGULATION_OF_GLIAL_CELL_PROLIFERATION	GOBP_REGULATION_OF_GLIAL_CELL_PROLIFERATION		20	0.5756	1.4811	0.0572	0.1276	1	859	tags=35%, list=8%, signal=38%
GOBP_POSITIVE_REGULATION_OF_CYTOSKELETON_ORGANIZATION	GOBP_POSITIVE_REGULATION_OF_CYTOSKELETON_ORGANIZATION		158	0.3938	1.481	0.0051	0.1274	1	2737	tags=34%, list=24%, signal=44%
GOBP_REGULATION_OF_LAMELLIPODIUM_ASSEMBLY	GOBP_REGULATION_OF_LAMELLIPODIUM_ASSEMBLY		30	0.5235	1.4809	0.0519	0.1273	1	2692	tags=40%, list=24%, signal=52%
GOBP_ANAPHASE_PROMOTING_COMPLEX_DEPENDENT_CATABOLIC_PROCESS	GOBP_ANAPHASE_PROMOTING_COMPLEX_DEPENDENT_CATABOLIC_PROCESS		74	0.438	1.4802	0.0339	0.1277	1	3524	tags=49%, list=31%, signal=70%
GOBP_AMINE_BIOSYNTHETIC_PROCESS	GOBP_AMINE_BIOSYNTHETIC_PROCESS		17	0.5934	1.48	0.0598	0.1277	1	1196	tags=29%, list=11%, signal=33%
GOBP_REGULATION_OF_CELL_MATRIX_ADHESION	GOBP_REGULATION_OF_CELL_MATRIX_ADHESION		84	0.4328	1.48	0.0225	0.1275	1	2474	tags=37%, list=22%, signal=47%
GOBP_HEPATICOBILIARY_SYSTEM_DEVELOPMENT	GOBP_HEPATICOBILIARY_SYSTEM_DEVELOPMENT		99	0.425	1.4793	0.017	0.128	1	2461	tags=33%, list=22%, signal=42%
GOBP_NEGATIVE_REGULATION_OF_GTPASE_ACTIVITY	GOBP_NEGATIVE_REGULATION_OF_GTPASE_ACTIVITY		38	0.4975	1.4763	0.0377	0.1306	1	1736	tags=42%, list=15%, signal=50%
GOBP_GLIAL_CELL_PROLIFERATION	GOBP_GLIAL_CELL_PROLIFERATION		31	0.5163	1.4761	0.0387	0.1305	1	1614	tags=35%, list=14%, signal=41%
GOBP_ADAPTIVE_IMMUNE_RESPONSE_BASED_ON_SOMATIC_RECOMBINATION_OF_IMMUNE_RECEPTORS_BUILT_FROM_IMMUNOGLOBULIN_SUPERFAMILY_DOMAINS	GOBP_ADAPTIVE_IMMUNE_RESPONSE_BASED_ON_SOMATIC_RECOMBINATION_OF_IMMUNE_RECEPTORS_BUILT_FROM_IMMUNOGLOBULIN_SUPERFAMILY_DOMAINS		172	0.3904	1.4761	0.0053	0.1303	1	1736	tags=23%, list=15%, signal=27%
GOBP_CELL_KILLING	GOBP_CELL_KILLING		69	0.4417	1.4752	0.0252	0.131	1	1136	tags=20%, list=10%, signal=22%
GOBP_DENDRITIC_SPINE_DEVELOPMENT	GOBP_DENDRITIC_SPINE_DEVELOPMENT		77	0.4355	1.4751	0.0215	0.1308	1	841	tags=16%, list=7%, signal=17%
GOBP_MATERNAL_PLACENTA_DEVELOPMENT	GOBP_MATERNAL_PLACENTA_DEVELOPMENT		15	0.6031	1.4733	0.0603	0.1324	1	1389	tags=40%, list=12%, signal=46%
GOBP_MITOCHONDRIAL_TRANSLATIONAL_TERMINATION	GOBP_MITOCHONDRIAL_TRANSLATIONAL_TERMINATION		88	0.4229	1.4718	0.0135	0.1335	1	3911	tags=51%, list=35%, signal=78%
GOBP_REGULATION_OF_LIPOPOLYSACCHARIDE_MEDIATED_SIGNALING_PATHWAY	GOBP_REGULATION_OF_LIPOPOLYSACCHARIDE_MEDIATED_SIGNALING_PATHWAY		18	0.5738	1.4712	0.058	0.1339	1	1790	tags=50%, list=16%, signal=59%
GOBP_REGULATION_OF_ACTIN_CYTOSKELETON_REORGANIZATION	GOBP_REGULATION_OF_ACTIN_CYTOSKELETON_REORGANIZATION		31	0.5116	1.471	0.0423	0.1338	1	2123	tags=39%, list=19%, signal=48%
GOBP_MAMMARY_GLAND_EPITHELIUM_DEVELOPMENT	GOBP_MAMMARY_GLAND_EPITHELIUM_DEVELOPMENT		39	0.4928	1.4707	0.036	0.1339	1	1850	tags=31%, list=16%, signal=37%
GOBP_NEGATIVE_REGULATION_OF_REACTIVE_OXYGEN_SPECIES_BIOSYNTHETIC_PROCESS	GOBP_NEGATIVE_REGULATION_OF_REACTIVE_OXYGEN_SPECIES_BIOSYNTHETIC_PROCESS		19	0.5732	1.4707	0.063	0.1337	1	374	tags=26%, list=3%, signal=27%
GOBP_HISTONE_DEACETYLATION	GOBP_HISTONE_DEACETYLATION		63	0.446	1.4694	0.0273	0.1347	1	2103	tags=22%, list=19%, signal=27%
GOBP_HISTONE_DEUBIQUITINATION	GOBP_HISTONE_DEUBIQUITINATION		22	0.5537	1.4692	0.057	0.1348	1	2096	tags=32%, list=19%, signal=39%
GOBP_NEGATIVE_REGULATION_OF_CELLULAR_CATABOLIC_PROCESS	GOBP_NEGATIVE_REGULATION_OF_CELLULAR_CATABOLIC_PROCESS		195	0.3841	1.4684	0.0067	0.1352	1	2082	tags=25%, list=18%, signal=30%
GOBP_CELLULAR_RESPONSE_TO_GAMMA_RADIATION	GOBP_CELLULAR_RESPONSE_TO_GAMMA_RADIATION		26	0.5327	1.4679	0.0475	0.1355	1	961	tags=23%, list=8%, signal=25%
GOBP_RECEPTOR_SIGNALING_PATHWAY_VIA_STAT	GOBP_RECEPTOR_SIGNALING_PATHWAY_VIA_STAT		95	0.4186	1.4678	0.0198	0.1354	1	1930	tags=37%, list=17%, signal=44%
GOBP_FIBROBLAST_GROWTH_FACTOR_RECEPTOR_SIGNALING_PATHWAY	GOBP_FIBROBLAST_GROWTH_FACTOR_RECEPTOR_SIGNALING_PATHWAY		62	0.453	1.4672	0.0358	0.1357	1	2461	tags=39%, list=22%, signal=49%
GOBP_BARBED_END_ACTIN_FILAMENT_CAPPING	GOBP_BARBED_END_ACTIN_FILAMENT_CAPPING		17	0.5882	1.4672	0.0611	0.1355	1	1529	tags=29%, list=14%, signal=34%
GOBP_OOGENESIS	GOBP_OOGENESIS		41	0.4902	1.4671	0.0426	0.1354	1	2559	tags=41%, list=23%, signal=53%
GOBP_NEGATIVE_REGULATION_OF_UBIQUITIN_DEPENDENT_PROTEIN_CATABOLIC_PROCESS	GOBP_NEGATIVE_REGULATION_OF_UBIQUITIN_DEPENDENT_PROTEIN_CATABOLIC_PROCESS		41	0.4829	1.4658	0.047	0.1365	1	1827	tags=29%, list=16%, signal=35%
GOBP_STEM_CELL_PROLIFERATION	GOBP_STEM_CELL_PROLIFERATION		31	0.5166	1.4657	0.0512	0.1363	1	2781	tags=48%, list=25%, signal=64%
GOBP_POSITIVE_REGULATION_OF_CELL_MATRIX_ADHESION	GOBP_POSITIVE_REGULATION_OF_CELL_MATRIX_ADHESION		34	0.5084	1.4644	0.0524	0.1374	1	2461	tags=38%, list=22%, signal=49%
GOBP_ICOSANOID_BIOSYNTHETIC_PROCESS	GOBP_ICOSANOID_BIOSYNTHETIC_PROCESS		29	0.5204	1.4628	0.0562	0.1387	1	379	tags=24%, list=3%, signal=25%
GOBP_REGULATION_OF_STEM_CELL_POPULATION_MAINTENANCE	GOBP_REGULATION_OF_STEM_CELL_POPULATION_MAINTENANCE		21	0.5578	1.4619	0.0568	0.1394	1	3331	tags=67%, list=29%, signal=94%
GOBP_CYTOPLASMIC_SEQUESTERING_OF_PROTEIN	GOBP_CYTOPLASMIC_SEQUESTERING_OF_PROTEIN		20	0.5616	1.4618	0.0615	0.1392	1	3249	tags=55%, list=29%, signal=77%
GOBP_REGULATION_OF_PHOSPHATIDYLINOSITOL_3_KINASE_SIGNALING	GOBP_REGULATION_OF_PHOSPHATIDYLINOSITOL_3_KINASE_SIGNALING		90	0.4225	1.4616	0.0218	0.1392	1	1440	tags=27%, list=13%, signal=30%
GOBP_REGULATION_OF_REPRODUCTIVE_PROCESS	GOBP_REGULATION_OF_REPRODUCTIVE_PROCESS		71	0.4422	1.4614	0.024	0.1392	1	2659	tags=41%, list=23%, signal=53%
GOBP_NEGATIVE_REGULATION_OF_INFLAMMATORY_RESPONSE	GOBP_NEGATIVE_REGULATION_OF_INFLAMMATORY_RESPONSE		79	0.4288	1.4612	0.0249	0.1391	1	1434	tags=28%, list=13%, signal=32%
GOBP_REGULATION_OF_ANOIKIS	GOBP_REGULATION_OF_ANOIKIS		17	0.5865	1.4612	0.0621	0.1389	1	1699	tags=47%, list=15%, signal=55%
GOBP_BONE_REMODELING	GOBP_BONE_REMODELING		59	0.4554	1.461	0.0201	0.139	1	1782	tags=31%, list=16%, signal=36%
GOBP_REGULATION_OF_HISTONE_MODIFICATION	GOBP_REGULATION_OF_HISTONE_MODIFICATION		111	0.4105	1.4601	0.0165	0.1396	1	2102	tags=22%, list=19%, signal=26%
GOBP_PEPTIDYL_PROLINE_MODIFICATION	GOBP_PEPTIDYL_PROLINE_MODIFICATION		48	0.4698	1.46	0.0432	0.1395	1	2374	tags=38%, list=21%, signal=47%
GOBP_TYPE_2_IMMUNE_RESPONSE	GOBP_TYPE_2_IMMUNE_RESPONSE		24	0.5413	1.4589	0.0534	0.1404	1	1474	tags=38%, list=13%, signal=43%
GOBP_DENDRITE_MORPHOGENESIS	GOBP_DENDRITE_MORPHOGENESIS		102	0.4127	1.4589	0.0213	0.1402	1	1693	tags=25%, list=15%, signal=30%
GOBP_POSITIVE_REGULATION_OF_FOCAL_ADHESION_ASSEMBLY	GOBP_POSITIVE_REGULATION_OF_FOCAL_ADHESION_ASSEMBLY		18	0.5673	1.458	0.0608	0.1409	1	1118	tags=28%, list=10%, signal=31%
GOBP_MESONEPHRIC_TUBULE_MORPHOGENESIS	GOBP_MESONEPHRIC_TUBULE_MORPHOGENESIS		22	0.5537	1.4577	0.0547	0.1409	1	1993	tags=41%, list=18%, signal=50%
GOBP_REGULATION_OF_POSTSYNAPSE_ORGANIZATION	GOBP_REGULATION_OF_POSTSYNAPSE_ORGANIZATION		56	0.4552	1.4573	0.0385	0.1411	1	1030	tags=20%, list=9%, signal=22%
GOBP_CALCINEURIN_MEDIATED_SIGNALING	GOBP_CALCINEURIN_MEDIATED_SIGNALING		31	0.5084	1.4566	0.0525	0.1416	1	1961	tags=32%, list=17%, signal=39%
GOBP_LACTATION	GOBP_LACTATION		35	0.4975	1.4558	0.051	0.1422	1	1651	tags=29%, list=15%, signal=33%
GOBP_NEGATIVE_REGULATION_OF_LIPID_CATABOLIC_PROCESS	GOBP_NEGATIVE_REGULATION_OF_LIPID_CATABOLIC_PROCESS		16	0.5882	1.455	0.0584	0.1427	1	1438	tags=38%, list=13%, signal=43%
GOBP_ANIMAL_ORGAN_FORMATION	GOBP_ANIMAL_ORGAN_FORMATION		21	0.5502	1.4529	0.0604	0.1447	1	237	tags=19%, list=2%, signal=19%
GOBP_NEGATIVE_REGULATION_OF_CATION_CHANNEL_ACTIVITY	GOBP_NEGATIVE_REGULATION_OF_CATION_CHANNEL_ACTIVITY		20	0.5576	1.4526	0.0668	0.1448	1	525	tags=25%, list=5%, signal=26%
GOBP_NEGATIVE_REGULATION_OF_DNA_BINDING	GOBP_NEGATIVE_REGULATION_OF_DNA_BINDING		35	0.4978	1.4526	0.0407	0.1446	1	1993	tags=29%, list=18%, signal=35%
GOBP_AXON_EXTENSION	GOBP_AXON_EXTENSION		81	0.4235	1.4525	0.0333	0.1444	1	2948	tags=43%, list=26%, signal=58%
GOBP_ACTIN_CYTOSKELETON_REORGANIZATION	GOBP_ACTIN_CYTOSKELETON_REORGANIZATION		82	0.4207	1.4516	0.0281	0.1451	1	1736	tags=32%, list=15%, signal=37%
GOBP_NEGATIVE_REGULATION_OF_CELL_MATRIX_ADHESION	GOBP_NEGATIVE_REGULATION_OF_CELL_MATRIX_ADHESION		28	0.512	1.4503	0.0599	0.1463	1	178	tags=18%, list=2%, signal=18%
GOBP_RNA_5_END_PROCESSING	GOBP_RNA_5_END_PROCESSING		22	0.539	1.4482	0.0594	0.1482	1	2263	tags=45%, list=20%, signal=57%
GOBP_EMBRYONIC_ORGAN_MORPHOGENESIS	GOBP_EMBRYONIC_ORGAN_MORPHOGENESIS		124	0.3979	1.4478	0.0161	0.1483	1	1933	tags=29%, list=17%, signal=35%
GOBP_NEURON_PROJECTION_ARBORIZATION	GOBP_NEURON_PROJECTION_ARBORIZATION		16	0.5913	1.4477	0.0677	0.1483	1	151	tags=13%, list=1%, signal=13%
GOBP_CELLULAR_RESPONSE_TO_BIOTIC_STIMULUS	GOBP_CELLULAR_RESPONSE_TO_BIOTIC_STIMULUS		153	0.3861	1.4464	0.0097	0.1494	1	2007	tags=33%, list=18%, signal=39%
GOBP_RESPONSE_TO_KETONE	GOBP_RESPONSE_TO_KETONE		121	0.4013	1.4456	0.0216	0.15	1	1503	tags=26%, list=13%, signal=30%
GOBP_REGULATION_OF_COAGULATION	GOBP_REGULATION_OF_COAGULATION		41	0.4792	1.445	0.0525	0.1504	1	675	tags=24%, list=6%, signal=26%
GOBP_MEMBRANE_BIOGENESIS	GOBP_MEMBRANE_BIOGENESIS		29	0.5032	1.4444	0.0581	0.1507	1	1403	tags=38%, list=12%, signal=43%
GOBP_REGULATION_OF_MUSCLE_ORGAN_DEVELOPMENT	GOBP_REGULATION_OF_MUSCLE_ORGAN_DEVELOPMENT		18	0.5623	1.4437	0.0643	0.1513	1	2127	tags=44%, list=19%, signal=55%
GOBP_RUFFLE_ASSEMBLY	GOBP_RUFFLE_ASSEMBLY		34	0.4926	1.4427	0.05	0.1521	1	2399	tags=47%, list=21%, signal=60%
GOBP_GLUTAMATE_RECEPTOR_SIGNALING_PATHWAY	GOBP_GLUTAMATE_RECEPTOR_SIGNALING_PATHWAY		19	0.5723	1.4425	0.0618	0.1521	1	1555	tags=37%, list=14%, signal=43%
GOBP_REGULATION_OF_EPIDERMIS_DEVELOPMENT	GOBP_REGULATION_OF_EPIDERMIS_DEVELOPMENT		40	0.4775	1.4424	0.0455	0.152	1	2174	tags=33%, list=19%, signal=40%
GOBP_NEUROBLAST_PROLIFERATION	GOBP_NEUROBLAST_PROLIFERATION		29	0.5142	1.4408	0.0591	0.1534	1	1807	tags=38%, list=16%, signal=45%
GOBP_NEGATIVE_REGULATION_OF_ADAPTIVE_IMMUNE_RESPONSE	GOBP_NEGATIVE_REGULATION_OF_ADAPTIVE_IMMUNE_RESPONSE		31	0.5068	1.4403	0.0485	0.1537	1	1474	tags=26%, list=13%, signal=30%
GOBP_REGULATION_OF_LEUKOCYTE_DIFFERENTIATION	GOBP_REGULATION_OF_LEUKOCYTE_DIFFERENTIATION		187	0.3774	1.4395	0.0072	0.1544	1	1670	tags=24%, list=15%, signal=27%
GOBP_REGULATION_OF_CELLULAR_AMINE_METABOLIC_PROCESS	GOBP_REGULATION_OF_CELLULAR_AMINE_METABOLIC_PROCESS		63	0.4385	1.4391	0.0371	0.1546	1	3524	tags=56%, list=31%, signal=80%
GOBP_REGULATION_OF_VASCULAR_PERMEABILITY	GOBP_REGULATION_OF_VASCULAR_PERMEABILITY		22	0.5472	1.4379	0.0699	0.1557	1	1487	tags=36%, list=13%, signal=42%
GOBP_CARDIAC_ATRIUM_DEVELOPMENT	GOBP_CARDIAC_ATRIUM_DEVELOPMENT		18	0.5656	1.4374	0.07	0.156	1	1906	tags=44%, list=17%, signal=53%
GOBP_REGULATION_OF_MRNA_PROCESSING	GOBP_REGULATION_OF_MRNA_PROCESSING		116	0.3933	1.437	0.017	0.1562	1	3342	tags=47%, list=30%, signal=65%
GOBP_REGULATION_OF_TRANSLATIONAL_ELONGATION	GOBP_REGULATION_OF_TRANSLATIONAL_ELONGATION		17	0.5634	1.4369	0.0747	0.1561	1	2396	tags=53%, list=21%, signal=67%
GOBP_T_CELL_DIFFERENTIATION	GOBP_T_CELL_DIFFERENTIATION		165	0.3831	1.4363	0.009	0.1565	1	1513	tags=23%, list=13%, signal=26%
GOBP_RESPONSE_TO_HYPEROXIA	GOBP_RESPONSE_TO_HYPEROXIA		19	0.5644	1.436	0.0841	0.1566	1	1550	tags=37%, list=14%, signal=43%
GOBP_NEGATIVE_REGULATION_OF_SECRETION	GOBP_NEGATIVE_REGULATION_OF_SECRETION		80	0.4237	1.4359	0.0284	0.1565	1	1860	tags=31%, list=16%, signal=37%
GOBP_CELLULAR_RESPONSE_TO_KETONE	GOBP_CELLULAR_RESPONSE_TO_KETONE		65	0.4367	1.4358	0.0354	0.1564	1	1503	tags=29%, list=13%, signal=34%
GOBP_POSITIVE_REGULATION_OF_EPITHELIAL_CELL_MIGRATION	GOBP_POSITIVE_REGULATION_OF_EPITHELIAL_CELL_MIGRATION		109	0.4073	1.4352	0.0173	0.1568	1	1388	tags=20%, list=12%, signal=23%
GOBP_MACROPHAGE_CHEMOTAXIS	GOBP_MACROPHAGE_CHEMOTAXIS		24	0.5366	1.4351	0.0649	0.1566	1	1277	tags=38%, list=11%, signal=42%
GOBP_LUNG_MORPHOGENESIS	GOBP_LUNG_MORPHOGENESIS		25	0.5197	1.4351	0.0638	0.1564	1	802	tags=28%, list=7%, signal=30%
GOBP_REGULATION_OF_PEPTIDYL_THREONINE_PHOSPHORYLATION	GOBP_REGULATION_OF_PEPTIDYL_THREONINE_PHOSPHORYLATION		31	0.5019	1.4344	0.0565	0.1569	1	3497	tags=52%, list=31%, signal=74%
GOBP_REACTIVE_OXYGEN_SPECIES_METABOLIC_PROCESS	GOBP_REACTIVE_OXYGEN_SPECIES_METABOLIC_PROCESS		180	0.3793	1.4338	0.0091	0.1572	1	1555	tags=24%, list=14%, signal=27%
GOBP_POSITIVE_REGULATION_OF_REACTIVE_OXYGEN_SPECIES_METABOLIC_PROCESS	GOBP_POSITIVE_REGULATION_OF_REACTIVE_OXYGEN_SPECIES_METABOLIC_PROCESS		70	0.429	1.4336	0.0363	0.1572	1	1136	tags=26%, list=10%, signal=28%
GOBP_LEUKOCYTE_ADHESION_TO_VASCULAR_ENDOTHELIAL_CELL	GOBP_LEUKOCYTE_ADHESION_TO_VASCULAR_ENDOTHELIAL_CELL		32	0.4968	1.433	0.0561	0.1577	1	1258	tags=31%, list=11%, signal=35%
GOBP_HOMOPHILIC_CELL_ADHESION_VIA_PLASMA_MEMBRANE_ADHESION_MOLECULES	GOBP_HOMOPHILIC_CELL_ADHESION_VIA_PLASMA_MEMBRANE_ADHESION_MOLECULES		67	0.4384	1.4319	0.0335	0.1586	1	1633	tags=30%, list=14%, signal=35%
GOBP_CELLULAR_RESPONSE_TO_ARSENIC_CONTAINING_SUBSTANCE	GOBP_CELLULAR_RESPONSE_TO_ARSENIC_CONTAINING_SUBSTANCE		16	0.5836	1.4318	0.0808	0.1585	1	1244	tags=31%, list=11%, signal=35%
GOBP_REGULATION_OF_RECEPTOR_BINDING	GOBP_REGULATION_OF_RECEPTOR_BINDING		15	0.5957	1.4316	0.0733	0.1585	1	2130	tags=40%, list=19%, signal=49%
GOBP_MORPHOGENESIS_OF_A_POLARIZED_EPITHELIUM	GOBP_MORPHOGENESIS_OF_A_POLARIZED_EPITHELIUM		106	0.4028	1.4315	0.0212	0.1584	1	3593	tags=56%, list=32%, signal=81%
GOBP_REGULATION_OF_CARTILAGE_DEVELOPMENT	GOBP_REGULATION_OF_CARTILAGE_DEVELOPMENT		30	0.5013	1.4314	0.0606	0.1583	1	872	tags=23%, list=8%, signal=25%
GOBP_FILOPODIUM_ASSEMBLY	GOBP_FILOPODIUM_ASSEMBLY		48	0.4548	1.4312	0.056	0.1583	1	1529	tags=31%, list=14%, signal=36%
GOBP_SOMITE_DEVELOPMENT	GOBP_SOMITE_DEVELOPMENT		35	0.483	1.4311	0.065	0.1581	1	1070	tags=26%, list=9%, signal=28%
GOBP_RESPONSE_TO_MECHANICAL_STIMULUS	GOBP_RESPONSE_TO_MECHANICAL_STIMULUS		130	0.3944	1.431	0.0206	0.158	1	1602	tags=32%, list=14%, signal=36%
GOBP_NEGATIVE_REGULATION_OF_CELL_JUNCTION_ASSEMBLY	GOBP_NEGATIVE_REGULATION_OF_CELL_JUNCTION_ASSEMBLY		23	0.5274	1.4309	0.0618	0.1579	1	489	tags=22%, list=4%, signal=23%
GOBP_NEGATIVE_REGULATION_OF_CALCIUM_ION_TRANSMEMBRANE_TRANSPORT	GOBP_NEGATIVE_REGULATION_OF_CALCIUM_ION_TRANSMEMBRANE_TRANSPORT		20	0.5507	1.4294	0.0733	0.1592	1	2385	tags=40%, list=21%, signal=51%
GOBP_VASCULAR_ENDOTHELIAL_GROWTH_FACTOR_SIGNALING_PATHWAY	GOBP_VASCULAR_ENDOTHELIAL_GROWTH_FACTOR_SIGNALING_PATHWAY		25	0.5266	1.4293	0.0667	0.1591	1	1752	tags=36%, list=15%, signal=42%
GOBP_CORTICAL_ACTIN_CYTOSKELETON_ORGANIZATION	GOBP_CORTICAL_ACTIN_CYTOSKELETON_ORGANIZATION		34	0.4912	1.4291	0.0629	0.1591	1	2618	tags=41%, list=23%, signal=53%
GOBP_NEGATIVE_REGULATION_OF_INTERLEUKIN_6_PRODUCTION	GOBP_NEGATIVE_REGULATION_OF_INTERLEUKIN_6_PRODUCTION		29	0.5124	1.429	0.0637	0.159	1	2020	tags=34%, list=18%, signal=42%
GOBP_REGULATION_OF_MONOOXYGENASE_ACTIVITY	GOBP_REGULATION_OF_MONOOXYGENASE_ACTIVITY		36	0.482	1.4284	0.057	0.1594	1	833	tags=25%, list=7%, signal=27%
GOBP_NEGATIVE_REGULATION_OF_CELL_ADHESION	GOBP_NEGATIVE_REGULATION_OF_CELL_ADHESION		179	0.3776	1.4268	0.0146	0.161	1	1118	tags=20%, list=10%, signal=22%
GOBP_REGULATION_OF_FIBROBLAST_MIGRATION	GOBP_REGULATION_OF_FIBROBLAST_MIGRATION		32	0.4982	1.4268	0.0565	0.1608	1	1487	tags=22%, list=13%, signal=25%
GOBP_REGULATION_OF_ERBB_SIGNALING_PATHWAY	GOBP_REGULATION_OF_ERBB_SIGNALING_PATHWAY		71	0.4306	1.4267	0.0288	0.1606	1	1316	tags=20%, list=12%, signal=22%
GOBP_EPITHELIAL_TUBE_FORMATION	GOBP_EPITHELIAL_TUBE_FORMATION		73	0.426	1.4266	0.0368	0.1605	1	1697	tags=21%, list=15%, signal=24%
GOBP_REGULATION_OF_ALPHA_BETA_T_CELL_DIFFERENTIATION	GOBP_REGULATION_OF_ALPHA_BETA_T_CELL_DIFFERENTIATION		45	0.4631	1.4263	0.052	0.1606	1	445	tags=20%, list=4%, signal=21%
GOBP_NEGATIVE_REGULATION_OF_ALPHA_BETA_T_CELL_DIFFERENTIATION	GOBP_NEGATIVE_REGULATION_OF_ALPHA_BETA_T_CELL_DIFFERENTIATION		19	0.5565	1.4255	0.0703	0.1612	1	1444	tags=37%, list=13%, signal=42%
GOBP_REGULATION_OF_SPROUTING_ANGIOGENESIS	GOBP_REGULATION_OF_SPROUTING_ANGIOGENESIS		25	0.5209	1.4239	0.0593	0.1628	1	1236	tags=36%, list=11%, signal=40%
GOBP_RESPONSE_TO_INTERFERON_GAMMA	GOBP_RESPONSE_TO_INTERFERON_GAMMA		120	0.3953	1.4229	0.0202	0.1636	1	1929	tags=26%, list=17%, signal=31%
GOBP_CELLULAR_RESPONSE_TO_MECHANICAL_STIMULUS	GOBP_CELLULAR_RESPONSE_TO_MECHANICAL_STIMULUS		60	0.44	1.4227	0.0412	0.1636	1	1602	tags=32%, list=14%, signal=37%
GOBP_MONOCYTE_DIFFERENTIATION	GOBP_MONOCYTE_DIFFERENTIATION		27	0.5093	1.4221	0.0725	0.1641	1	2694	tags=63%, list=24%, signal=82%
GOBP_RESPONSE_TO_ACTIVITY	GOBP_RESPONSE_TO_ACTIVITY		40	0.4694	1.4209	0.0564	0.1651	1	2068	tags=30%, list=18%, signal=37%
GOBP_CELLULAR_RESPONSE_TO_GROWTH_HORMONE_STIMULUS	GOBP_CELLULAR_RESPONSE_TO_GROWTH_HORMONE_STIMULUS		17	0.5713	1.4208	0.0766	0.1651	1	1277	tags=35%, list=11%, signal=40%
GOBP_REGULATION_OF_MACROPHAGE_ACTIVATION	GOBP_REGULATION_OF_MACROPHAGE_ACTIVATION		41	0.4714	1.4207	0.0547	0.1649	1	977	tags=22%, list=9%, signal=24%
GOBP_ESTABLISHMENT_OF_CELL_POLARITY	GOBP_ESTABLISHMENT_OF_CELL_POLARITY		105	0.4033	1.4207	0.0213	0.1647	1	2091	tags=28%, list=18%, signal=34%
GOBP_ENDOCRINE_SYSTEM_DEVELOPMENT	GOBP_ENDOCRINE_SYSTEM_DEVELOPMENT		51	0.4545	1.4206	0.0546	0.1646	1	2461	tags=41%, list=22%, signal=52%
GOBP_POSITIVE_REGULATION_OF_CYTOSOLIC_CALCIUM_ION_CONCENTRATION_INVOLVED_IN_PHOSPHOLIPASE_C_ACTIVATING_G_PROTEIN_COUPLED_SIGNALING_PATHWAY	GOBP_POSITIVE_REGULATION_OF_CYTOSOLIC_CALCIUM_ION_CONCENTRATION_INVOLVED_IN_PHOSPHOLIPASE_C_ACTIVATING_G_PROTEIN_COUPLED_SIGNALING_PATHWAY		15	0.5887	1.4205	0.0788	0.1645	1	1217	tags=47%, list=11%, signal=52%
GOBP_CARDIAC_ATRIUM_MORPHOGENESIS	GOBP_CARDIAC_ATRIUM_MORPHOGENESIS		15	0.5919	1.4203	0.0885	0.1644	1	1906	tags=53%, list=17%, signal=64%
GOBP_CARDIAC_MUSCLE_TISSUE_DEVELOPMENT	GOBP_CARDIAC_MUSCLE_TISSUE_DEVELOPMENT		99	0.4051	1.4198	0.0256	0.1647	1	1995	tags=33%, list=18%, signal=40%
GOBP_PIGMENT_METABOLIC_PROCESS	GOBP_PIGMENT_METABOLIC_PROCESS		52	0.4456	1.4192	0.0453	0.1652	1	1482	tags=15%, list=13%, signal=18%
GOBP_RECEPTOR_MEDIATED_ENDOCYTOSIS	GOBP_RECEPTOR_MEDIATED_ENDOCYTOSIS		176	0.3715	1.4181	0.0077	0.1662	1	1784	tags=23%, list=16%, signal=27%
GOBP_T_HELPER_1_TYPE_IMMUNE_RESPONSE	GOBP_T_HELPER_1_TYPE_IMMUNE_RESPONSE		30	0.4945	1.418	0.0651	0.1661	1	1736	tags=30%, list=15%, signal=35%
GOBP_COLLAGEN_METABOLIC_PROCESS	GOBP_COLLAGEN_METABOLIC_PROCESS		66	0.4309	1.4169	0.0423	0.167	1	2015	tags=39%, list=18%, signal=48%
GOBP_PURINE_NUCLEOBASE_METABOLIC_PROCESS	GOBP_PURINE_NUCLEOBASE_METABOLIC_PROCESS		17	0.574	1.4168	0.0733	0.1669	1	5	tags=6%, list=0%, signal=6%
GOBP_NEGATIVE_REGULATION_OF_EPITHELIAL_CELL_PROLIFERATION	GOBP_NEGATIVE_REGULATION_OF_EPITHELIAL_CELL_PROLIFERATION		74	0.4227	1.4165	0.0326	0.167	1	2410	tags=36%, list=21%, signal=46%
GOBP_REGULATION_OF_T_CELL_MIGRATION	GOBP_REGULATION_OF_T_CELL_MIGRATION		30	0.4976	1.4163	0.0601	0.167	1	1748	tags=30%, list=15%, signal=35%
GOBP_REGULATION_OF_DNA_METHYLATION	GOBP_REGULATION_OF_DNA_METHYLATION		19	0.5508	1.416	0.0963	0.1671	1	2029	tags=32%, list=18%, signal=38%
GOBP_MRNA_CIS_SPLICING_VIA_SPLICEOSOME	GOBP_MRNA_CIS_SPLICING_VIA_SPLICEOSOME		18	0.5639	1.4158	0.0733	0.1671	1	1790	tags=33%, list=16%, signal=40%
GOBP_CELL_CELL_JUNCTION_ORGANIZATION	GOBP_CELL_CELL_JUNCTION_ORGANIZATION		120	0.3889	1.4136	0.0233	0.1693	1	1995	tags=32%, list=18%, signal=38%
GOBP_NEGATIVE_REGULATION_OF_MRNA_METABOLIC_PROCESS	GOBP_NEGATIVE_REGULATION_OF_MRNA_METABOLIC_PROCESS		67	0.4256	1.4135	0.0429	0.1692	1	3331	tags=40%, list=29%, signal=57%
GOBP_POSITIVE_REGULATION_OF_PHOSPHATIDYLINOSITOL_3_KINASE_SIGNALING	GOBP_POSITIVE_REGULATION_OF_PHOSPHATIDYLINOSITOL_3_KINASE_SIGNALING		60	0.438	1.4131	0.0459	0.1694	1	1555	tags=32%, list=14%, signal=37%
GOBP_PRIMARY_NEURAL_TUBE_FORMATION	GOBP_PRIMARY_NEURAL_TUBE_FORMATION		60	0.4386	1.413	0.0554	0.1693	1	1697	tags=23%, list=15%, signal=27%
GOBP_REGULATION_OF_DENDRITE_MORPHOGENESIS	GOBP_REGULATION_OF_DENDRITE_MORPHOGENESIS		47	0.4575	1.4126	0.0582	0.1695	1	2617	tags=43%, list=23%, signal=55%
GOBP_POSITIVE_REGULATION_OF_CELL_DEVELOPMENT	GOBP_POSITIVE_REGULATION_OF_CELL_DEVELOPMENT		197	0.3706	1.4125	0.0103	0.1694	1	859	tags=18%, list=8%, signal=19%
GOBP_MYOBLAST_FUSION	GOBP_MYOBLAST_FUSION		23	0.5305	1.4119	0.0794	0.1699	1	1516	tags=39%, list=13%, signal=45%
GOBP_PROTEIN_HETEROOLIGOMERIZATION	GOBP_PROTEIN_HETEROOLIGOMERIZATION		16	0.5697	1.4119	0.0838	0.1697	1	1583	tags=38%, list=14%, signal=44%
GOBP_REGULATION_OF_NATURAL_KILLER_CELL_MEDIATED_IMMUNITY	GOBP_REGULATION_OF_NATURAL_KILLER_CELL_MEDIATED_IMMUNITY		17	0.5667	1.4115	0.0885	0.1699	1	2524	tags=53%, list=22%, signal=68%
GOBP_REGULATION_OF_MYOBLAST_DIFFERENTIATION	GOBP_REGULATION_OF_MYOBLAST_DIFFERENTIATION		27	0.5094	1.4099	0.0849	0.1715	1	1565	tags=30%, list=14%, signal=34%
GOBP_INNER_EAR_RECEPTOR_CELL_STEREOCILIUM_ORGANIZATION	GOBP_INNER_EAR_RECEPTOR_CELL_STEREOCILIUM_ORGANIZATION		16	0.5655	1.4096	0.0792	0.1715	1	105	tags=13%, list=1%, signal=13%
GOBP_POSITIVE_REGULATION_OF_SMALL_GTPASE_MEDIATED_SIGNAL_TRANSDUCTION	GOBP_POSITIVE_REGULATION_OF_SMALL_GTPASE_MEDIATED_SIGNAL_TRANSDUCTION		52	0.4496	1.4083	0.0662	0.1727	1	2955	tags=48%, list=26%, signal=65%
GOBP_CALCIUM_ION_IMPORT	GOBP_CALCIUM_ION_IMPORT		41	0.4691	1.408	0.0688	0.1729	1	2146	tags=37%, list=19%, signal=45%
GOBP_REGULATION_OF_TRANSCRIPTION_BY_RNA_POLYMERASE_I	GOBP_REGULATION_OF_TRANSCRIPTION_BY_RNA_POLYMERASE_I		30	0.4901	1.4078	0.0767	0.1728	1	2744	tags=50%, list=24%, signal=66%
GOBP_NEGATIVE_REGULATION_OF_OSTEOBLAST_DIFFERENTIATION	GOBP_NEGATIVE_REGULATION_OF_OSTEOBLAST_DIFFERENTIATION		28	0.5037	1.4077	0.0765	0.1727	1	1570	tags=36%, list=14%, signal=41%
GOBP_POSITIVE_REGULATION_OF_PEPTIDYL_SERINE_PHOSPHORYLATION	GOBP_POSITIVE_REGULATION_OF_PEPTIDYL_SERINE_PHOSPHORYLATION		60	0.4321	1.4075	0.0586	0.1727	1	1612	tags=23%, list=14%, signal=27%
GOBP_REGULATION_OF_PEPTIDYL_LYSINE_ACETYLATION	GOBP_REGULATION_OF_PEPTIDYL_LYSINE_ACETYLATION		48	0.454	1.4072	0.0584	0.1728	1	538	tags=15%, list=5%, signal=15%
GOBP_NEGATIVE_REGULATION_OF_HORMONE_SECRETION	GOBP_NEGATIVE_REGULATION_OF_HORMONE_SECRETION		31	0.4891	1.4071	0.0701	0.1727	1	2954	tags=55%, list=26%, signal=74%
GOBP_PROTEOGLYCAN_METABOLIC_PROCESS	GOBP_PROTEOGLYCAN_METABOLIC_PROCESS		59	0.4412	1.4063	0.0384	0.1733	1	877	tags=22%, list=8%, signal=24%
GOBP_SPLICEOSOMAL_COMPLEX_ASSEMBLY	GOBP_SPLICEOSOMAL_COMPLEX_ASSEMBLY		53	0.4414	1.4043	0.0603	0.1754	1	4075	tags=60%, list=36%, signal=94%
GOBP_GLANDULAR_EPITHELIAL_CELL_DIFFERENTIATION	GOBP_GLANDULAR_EPITHELIAL_CELL_DIFFERENTIATION		21	0.5326	1.404	0.0883	0.1755	1	2559	tags=52%, list=23%, signal=68%
GOBP_CELL_CELL_JUNCTION_ASSEMBLY	GOBP_CELL_CELL_JUNCTION_ASSEMBLY		79	0.4141	1.4036	0.0465	0.1757	1	1704	tags=29%, list=15%, signal=34%
GOBP_BODY_FLUID_SECRETION	GOBP_BODY_FLUID_SECRETION		50	0.4525	1.4025	0.0506	0.1768	1	1748	tags=32%, list=15%, signal=38%
GOBP_MYELOID_LEUKOCYTE_CYTOKINE_PRODUCTION	GOBP_MYELOID_LEUKOCYTE_CYTOKINE_PRODUCTION		21	0.5361	1.4016	0.085	0.1777	1	379	tags=19%, list=3%, signal=20%
GOBP_POSITIVE_REGULATION_OF_VASCULAR_ENDOTHELIAL_GROWTH_FACTOR_PRODUCTION	GOBP_POSITIVE_REGULATION_OF_VASCULAR_ENDOTHELIAL_GROWTH_FACTOR_PRODUCTION		21	0.5327	1.4013	0.0741	0.1777	1	1103	tags=38%, list=10%, signal=42%
GOBP_POSITIVE_REGULATION_OF_T_CELL_MEDIATED_IMMUNITY	GOBP_POSITIVE_REGULATION_OF_T_CELL_MEDIATED_IMMUNITY		25	0.5114	1.4	0.0757	0.1791	1	1955	tags=28%, list=17%, signal=34%
GOBP_ZYMOGEN_ACTIVATION	GOBP_ZYMOGEN_ACTIVATION		34	0.4831	1.3993	0.0679	0.1796	1	1995	tags=38%, list=18%, signal=46%
GOBP_POSITIVE_REGULATION_OF_CELL_MORPHOGENESIS_INVOLVED_IN_DIFFERENTIATION	GOBP_POSITIVE_REGULATION_OF_CELL_MORPHOGENESIS_INVOLVED_IN_DIFFERENTIATION		61	0.4298	1.3983	0.0557	0.1806	1	2986	tags=36%, list=26%, signal=49%
GOBP_REGULATION_OF_DENDRITIC_SPINE_MORPHOGENESIS	GOBP_REGULATION_OF_DENDRITIC_SPINE_MORPHOGENESIS		32	0.4883	1.3981	0.0974	0.1805	1	742	tags=19%, list=7%, signal=20%
GOBP_TRANSCRIPTION_ELONGATION_FROM_RNA_POLYMERASE_II_PROMOTER	GOBP_TRANSCRIPTION_ELONGATION_FROM_RNA_POLYMERASE_II_PROMOTER		79	0.4127	1.398	0.0357	0.1804	1	2632	tags=33%, list=23%, signal=43%
GOBP_REGULATION_OF_MEIOTIC_NUCLEAR_DIVISION	GOBP_REGULATION_OF_MEIOTIC_NUCLEAR_DIVISION		15	0.5743	1.3973	0.0911	0.181	1	2652	tags=47%, list=23%, signal=61%
GOBP_REGULATION_OF_PLATELET_ACTIVATION	GOBP_REGULATION_OF_PLATELET_ACTIVATION		25	0.518	1.3964	0.0791	0.1817	1	2313	tags=48%, list=20%, signal=60%
GOBP_HISTONE_MRNA_METABOLIC_PROCESS	GOBP_HISTONE_MRNA_METABOLIC_PROCESS		22	0.5236	1.3963	0.0788	0.1816	1	2263	tags=41%, list=20%, signal=51%
GOBP_POSITIVE_REGULATION_OF_NUCLEOCYTOPLASMIC_TRANSPORT	GOBP_POSITIVE_REGULATION_OF_NUCLEOCYTOPLASMIC_TRANSPORT		54	0.4411	1.3956	0.0567	0.1822	1	3489	tags=50%, list=31%, signal=72%
GOBP_REGULATION_OF_MACROPHAGE_CHEMOTAXIS	GOBP_REGULATION_OF_MACROPHAGE_CHEMOTAXIS		19	0.5421	1.3956	0.0969	0.182	1	1277	tags=42%, list=11%, signal=47%
GOBP_NEGATIVE_REGULATION_OF_AXON_EXTENSION	GOBP_NEGATIVE_REGULATION_OF_AXON_EXTENSION		26	0.5043	1.394	0.087	0.1837	1	1150	tags=27%, list=10%, signal=30%
GOBP_OVULATION_CYCLE	GOBP_OVULATION_CYCLE		37	0.4681	1.394	0.0741	0.1834	1	1324	tags=27%, list=12%, signal=31%
GOBP_NONRIBOSOMAL_PEPTIDE_BIOSYNTHETIC_PROCESS	GOBP_NONRIBOSOMAL_PEPTIDE_BIOSYNTHETIC_PROCESS		16	0.57	1.3939	0.1078	0.1833	1	1066	tags=31%, list=9%, signal=34%
GOBP_GLIAL_CELL_DEVELOPMENT	GOBP_GLIAL_CELL_DEVELOPMENT		75	0.4164	1.3933	0.0339	0.1838	1	1069	tags=17%, list=9%, signal=19%
GOBP_TRANSCRIPTION_INITIATION_FROM_RNA_POLYMERASE_I_PROMOTER	GOBP_TRANSCRIPTION_INITIATION_FROM_RNA_POLYMERASE_I_PROMOTER		34	0.4774	1.393	0.0687	0.1839	1	2433	tags=38%, list=21%, signal=49%
GOBP_REGULATION_OF_PROTEIN_LOCALIZATION_TO_MEMBRANE	GOBP_REGULATION_OF_PROTEIN_LOCALIZATION_TO_MEMBRANE		150	0.3743	1.3928	0.0214	0.1839	1	1736	tags=23%, list=15%, signal=27%
GOBP_POSITIVE_REGULATION_OF_LEUKOCYTE_PROLIFERATION	GOBP_POSITIVE_REGULATION_OF_LEUKOCYTE_PROLIFERATION		94	0.3986	1.3927	0.0306	0.1838	1	1515	tags=29%, list=13%, signal=33%
GOBP_HUMORAL_IMMUNE_RESPONSE_MEDIATED_BY_CIRCULATING_IMMUNOGLOBULIN	GOBP_HUMORAL_IMMUNE_RESPONSE_MEDIATED_BY_CIRCULATING_IMMUNOGLOBULIN		24	0.5144	1.3923	0.0819	0.184	1	776	tags=21%, list=7%, signal=22%
GOBP_POSITIVE_REGULATION_OF_NEUROGENESIS	GOBP_POSITIVE_REGULATION_OF_NEUROGENESIS		149	0.3786	1.392	0.0284	0.1842	1	1906	tags=29%, list=17%, signal=34%
GOBP_FEMALE_GAMETE_GENERATION	GOBP_FEMALE_GAMETE_GENERATION		72	0.416	1.3914	0.0527	0.1845	1	2889	tags=42%, list=26%, signal=56%
GOBP_ANOIKIS	GOBP_ANOIKIS		26	0.498	1.3909	0.0895	0.185	1	1699	tags=35%, list=15%, signal=41%
GOBP_REGULATION_OF_DENDRITIC_SPINE_DEVELOPMENT	GOBP_REGULATION_OF_DENDRITIC_SPINE_DEVELOPMENT		44	0.4555	1.3906	0.0659	0.1851	1	841	tags=16%, list=7%, signal=17%
GOBP_SEMAPHORIN_PLEXIN_SIGNALING_PATHWAY	GOBP_SEMAPHORIN_PLEXIN_SIGNALING_PATHWAY		28	0.5	1.3892	0.0752	0.1864	1	1150	tags=29%, list=10%, signal=32%
GOBP_POSITIVE_REGULATION_OF_EXTRACELLULAR_MATRIX_ORGANIZATION	GOBP_POSITIVE_REGULATION_OF_EXTRACELLULAR_MATRIX_ORGANIZATION		18	0.543	1.3888	0.0949	0.1866	1	2015	tags=44%, list=18%, signal=54%
GOBP_REGULATION_OF_CD4_POSITIVE_ALPHA_BETA_T_CELL_ACTIVATION	GOBP_REGULATION_OF_CD4_POSITIVE_ALPHA_BETA_T_CELL_ACTIVATION		41	0.4569	1.3884	0.068	0.1868	1	445	tags=20%, list=4%, signal=20%
GOBP_ANTIGEN_PROCESSING_AND_PRESENTATION_OF_PEPTIDE_ANTIGEN_VIA_MHC_CLASS_I	GOBP_ANTIGEN_PROCESSING_AND_PRESENTATION_OF_PEPTIDE_ANTIGEN_VIA_MHC_CLASS_I		87	0.4053	1.3878	0.0363	0.1873	1	4552	tags=66%, list=40%, signal=109%
GOBP_REGULATION_OF_WOUND_HEALING	GOBP_REGULATION_OF_WOUND_HEALING		74	0.4106	1.3877	0.0507	0.1872	1	2068	tags=45%, list=18%, signal=54%
GOBP_NUCLEAR_MEMBRANE_ORGANIZATION	GOBP_NUCLEAR_MEMBRANE_ORGANIZATION		15	0.5781	1.3877	0.1083	0.187	1	1950	tags=33%, list=17%, signal=40%
GOBP_TRANSCRIPTION_BY_RNA_POLYMERASE_I	GOBP_TRANSCRIPTION_BY_RNA_POLYMERASE_I		61	0.4261	1.3873	0.0601	0.1872	1	2874	tags=44%, list=25%, signal=59%
GOBP_NEGATIVE_REGULATION_OF_CELL_GROWTH	GOBP_NEGATIVE_REGULATION_OF_CELL_GROWTH		125	0.3809	1.3856	0.0229	0.189	1	1720	tags=22%, list=15%, signal=25%
GOBP_RUFFLE_ORGANIZATION	GOBP_RUFFLE_ORGANIZATION		44	0.4595	1.3853	0.0635	0.1892	1	2399	tags=41%, list=21%, signal=52%
GOBP_REGULATION_OF_CALCIUM_ION_TRANSPORT_INTO_CYTOSOL	GOBP_REGULATION_OF_CALCIUM_ION_TRANSPORT_INTO_CYTOSOL		51	0.4413	1.3843	0.0669	0.1902	1	2119	tags=41%, list=19%, signal=50%
GOBP_REGULATION_OF_AXONOGENESIS	GOBP_REGULATION_OF_AXONOGENESIS		98	0.3958	1.3843	0.0378	0.19	1	2842	tags=41%, list=25%, signal=54%
GOBP_CARTILAGE_DEVELOPMENT_INVOLVED_IN_ENDOCHONDRAL_BONE_MORPHOGENESIS	GOBP_CARTILAGE_DEVELOPMENT_INVOLVED_IN_ENDOCHONDRAL_BONE_MORPHOGENESIS		18	0.5414	1.3842	0.0965	0.1898	1	1906	tags=33%, list=17%, signal=40%
GOBP_ETHER_METABOLIC_PROCESS	GOBP_ETHER_METABOLIC_PROCESS		22	0.5206	1.3837	0.0855	0.1902	1	2071	tags=32%, list=18%, signal=39%
GOBP_REGULATION_OF_EPIDERMAL_GROWTH_FACTOR_ACTIVATED_RECEPTOR_ACTIVITY	GOBP_REGULATION_OF_EPIDERMAL_GROWTH_FACTOR_ACTIVATED_RECEPTOR_ACTIVITY		22	0.5228	1.3827	0.1025	0.1912	1	92	tags=14%, list=1%, signal=14%
GOBP_ANTIGEN_PROCESSING_AND_PRESENTATION_OF_EXOGENOUS_PEPTIDE_ANTIGEN_VIA_MHC_CLASS_I	GOBP_ANTIGEN_PROCESSING_AND_PRESENTATION_OF_EXOGENOUS_PEPTIDE_ANTIGEN_VIA_MHC_CLASS_I		71	0.4145	1.3825	0.0543	0.1912	1	3944	tags=59%, list=35%, signal=90%
GOBP_NEGATIVE_REGULATION_OF_NEURON_DEATH	GOBP_NEGATIVE_REGULATION_OF_NEURON_DEATH		124	0.3852	1.3823	0.0294	0.1912	1	2097	tags=33%, list=19%, signal=40%
GOBP_LUNG_EPITHELIUM_DEVELOPMENT	GOBP_LUNG_EPITHELIUM_DEVELOPMENT		15	0.5733	1.3821	0.1034	0.1913	1	284	tags=20%, list=3%, signal=20%
GOBP_ESTABLISHMENT_OF_EPITHELIAL_CELL_POLARITY	GOBP_ESTABLISHMENT_OF_EPITHELIAL_CELL_POLARITY		22	0.5218	1.3818	0.0901	0.1913	1	1967	tags=32%, list=17%, signal=38%
GOBP_CYTOKINE_PRODUCTION_INVOLVED_IN_IMMUNE_RESPONSE	GOBP_CYTOKINE_PRODUCTION_INVOLVED_IN_IMMUNE_RESPONSE		61	0.4259	1.3811	0.0565	0.1919	1	1474	tags=30%, list=13%, signal=34%
GOBP_HYPEROSMOTIC_RESPONSE	GOBP_HYPEROSMOTIC_RESPONSE		18	0.5495	1.3809	0.087	0.192	1	428	tags=17%, list=4%, signal=17%
GOBP_CAMERA_TYPE_EYE_MORPHOGENESIS	GOBP_CAMERA_TYPE_EYE_MORPHOGENESIS		51	0.4411	1.3803	0.0668	0.1924	1	833	tags=18%, list=7%, signal=19%
GOBP_PURINE_CONTAINING_COMPOUND_CATABOLIC_PROCESS	GOBP_PURINE_CONTAINING_COMPOUND_CATABOLIC_PROCESS		38	0.4629	1.3794	0.0695	0.1933	1	1393	tags=26%, list=12%, signal=30%
GOBP_POSITIVE_REGULATION_OF_AXON_EXTENSION	GOBP_POSITIVE_REGULATION_OF_AXON_EXTENSION		31	0.4805	1.3794	0.0749	0.1931	1	2710	tags=42%, list=24%, signal=55%
GOBP_POSITIVE_REGULATION_OF_DNA_BINDING_TRANSCRIPTION_FACTOR_ACTIVITY	GOBP_POSITIVE_REGULATION_OF_DNA_BINDING_TRANSCRIPTION_FACTOR_ACTIVITY		183	0.3617	1.3789	0.0189	0.1935	1	2040	tags=26%, list=18%, signal=31%
GOBP_CELLULAR_SENESCENCE	GOBP_CELLULAR_SENESCENCE		54	0.4365	1.377	0.0618	0.1956	1	2687	tags=37%, list=24%, signal=48%
GOBP_REGULATION_OF_COLLAGEN_METABOLIC_PROCESS	GOBP_REGULATION_OF_COLLAGEN_METABOLIC_PROCESS		27	0.4926	1.3766	0.0924	0.1959	1	2015	tags=33%, list=18%, signal=40%
GOBP_CHONDROITIN_SULFATE_PROTEOGLYCAN_BIOSYNTHETIC_PROCESS	GOBP_CHONDROITIN_SULFATE_PROTEOGLYCAN_BIOSYNTHETIC_PROCESS		22	0.5261	1.3765	0.1072	0.1958	1	744	tags=27%, list=7%, signal=29%
GOBP_MACROMOLECULE_DEACYLATION	GOBP_MACROMOLECULE_DEACYLATION		89	0.3942	1.3764	0.0377	0.1957	1	3085	tags=33%, list=27%, signal=44%
GOBP_TYPE_I_INTERFERON_PRODUCTION	GOBP_TYPE_I_INTERFERON_PRODUCTION		114	0.3815	1.3749	0.0357	0.1974	1	3955	tags=50%, list=35%, signal=76%
GOBP_REGULATION_OF_NITRIC_OXIDE_SYNTHASE_ACTIVITY	GOBP_REGULATION_OF_NITRIC_OXIDE_SYNTHASE_ACTIVITY		33	0.479	1.3741	0.0926	0.1981	1	833	tags=24%, list=7%, signal=26%
GOBP_RRNA_TRANSCRIPTION	GOBP_RRNA_TRANSCRIPTION		33	0.484	1.3737	0.0889	0.1984	1	3133	tags=48%, list=28%, signal=67%
GOBP_NEGATIVE_REGULATION_OF_CD4_POSITIVE_ALPHA_BETA_T_CELL_DIFFERENTIATION	GOBP_NEGATIVE_REGULATION_OF_CD4_POSITIVE_ALPHA_BETA_T_CELL_DIFFERENTIATION		18	0.5388	1.3737	0.0952	0.1981	1	1444	tags=33%, list=13%, signal=38%
GOBP_POSITIVE_REGULATION_OF_LEUKOCYTE_CELL_CELL_ADHESION	GOBP_POSITIVE_REGULATION_OF_LEUKOCYTE_CELL_CELL_ADHESION		153	0.3714	1.3736	0.0207	0.198	1	1555	tags=23%, list=14%, signal=26%
GOBP_OSTEOCLAST_DIFFERENTIATION	GOBP_OSTEOCLAST_DIFFERENTIATION		65	0.4125	1.3736	0.0633	0.1978	1	1630	tags=28%, list=14%, signal=32%
GOBP_NEGATIVE_REGULATION_OF_PROTEASOMAL_PROTEIN_CATABOLIC_PROCESS	GOBP_NEGATIVE_REGULATION_OF_PROTEASOMAL_PROTEIN_CATABOLIC_PROCESS		42	0.4576	1.3734	0.069	0.1978	1	1827	tags=29%, list=16%, signal=34%
GOBP_INTERLEUKIN_1_BETA_PRODUCTION	GOBP_INTERLEUKIN_1_BETA_PRODUCTION		53	0.4359	1.3724	0.0697	0.1988	1	1107	tags=28%, list=10%, signal=31%
GOBP_REGULATION_OF_DNA_DAMAGE_RESPONSE_SIGNAL_TRANSDUCTION_BY_P53_CLASS_MEDIATOR	GOBP_REGULATION_OF_DNA_DAMAGE_RESPONSE_SIGNAL_TRANSDUCTION_BY_P53_CLASS_MEDIATOR		28	0.493	1.3711	0.0824	0.2002	1	2201	tags=36%, list=19%, signal=44%
GOBP_POSITIVE_REGULATION_OF_TRANSCRIPTION_OF_NOTCH_RECEPTOR_TARGET	GOBP_POSITIVE_REGULATION_OF_TRANSCRIPTION_OF_NOTCH_RECEPTOR_TARGET		16	0.5571	1.3684	0.1091	0.2035	1	1279	tags=25%, list=11%, signal=28%
GOBP_REGULATION_OF_LYASE_ACTIVITY	GOBP_REGULATION_OF_LYASE_ACTIVITY		19	0.5333	1.3675	0.0979	0.2045	1	3381	tags=47%, list=30%, signal=67%
GOBP_POSITIVE_REGULATION_OF_JNK_CASCADE	GOBP_POSITIVE_REGULATION_OF_JNK_CASCADE		59	0.4258	1.3672	0.0618	0.2045	1	2091	tags=29%, list=18%, signal=35%
GOBP_NEURON_PROJECTION_EXTENSION	GOBP_NEURON_PROJECTION_EXTENSION		110	0.3831	1.3671	0.0423	0.2045	1	2758	tags=39%, list=24%, signal=51%
GOBP_LUNG_ALVEOLUS_DEVELOPMENT	GOBP_LUNG_ALVEOLUS_DEVELOPMENT		22	0.5136	1.3665	0.0918	0.2049	1	488	tags=23%, list=4%, signal=24%
GOBP_INTEGRIN_MEDIATED_SIGNALING_PATHWAY	GOBP_INTEGRIN_MEDIATED_SIGNALING_PATHWAY		79	0.4014	1.3654	0.0502	0.2062	1	1412	tags=29%, list=12%, signal=33%
GOBP_SYNCYTIUM_FORMATION	GOBP_SYNCYTIUM_FORMATION		35	0.4636	1.3648	0.0799	0.2066	1	1516	tags=31%, list=13%, signal=36%
GOBP_INTERLEUKIN_1_PRODUCTION	GOBP_INTERLEUKIN_1_PRODUCTION		63	0.4196	1.3647	0.0665	0.2065	1	1107	tags=27%, list=10%, signal=30%
GOBP_NEGATIVE_REGULATION_OF_PROTEASOMAL_UBIQUITIN_DEPENDENT_PROTEIN_CATABOLIC_PROCESS	GOBP_NEGATIVE_REGULATION_OF_PROTEASOMAL_UBIQUITIN_DEPENDENT_PROTEIN_CATABOLIC_PROCESS		31	0.4795	1.3639	0.0904	0.2073	1	1827	tags=29%, list=16%, signal=35%
GOBP_CELLULAR_RESPONSE_TO_OSMOTIC_STRESS	GOBP_CELLULAR_RESPONSE_TO_OSMOTIC_STRESS		30	0.4818	1.3631	0.0882	0.2081	1	975	tags=17%, list=9%, signal=18%
GOBP_NEGATIVE_REGULATION_OF_RNA_SPLICING	GOBP_NEGATIVE_REGULATION_OF_RNA_SPLICING		22	0.514	1.3628	0.1101	0.2082	1	4157	tags=73%, list=37%, signal=115%
GOBP_SULFUR_COMPOUND_CATABOLIC_PROCESS	GOBP_SULFUR_COMPOUND_CATABOLIC_PROCESS		35	0.4682	1.3626	0.095	0.2082	1	1573	tags=34%, list=14%, signal=40%
GOBP_DNA_TEMPLATED_TRANSCRIPTION_INITIATION	GOBP_DNA_TEMPLATED_TRANSCRIPTION_INITIATION		185	0.3569	1.3626	0.0251	0.2081	1	2199	tags=29%, list=19%, signal=35%
GOBP_PLASMA_LIPOPROTEIN_PARTICLE_CLEARANCE	GOBP_PLASMA_LIPOPROTEIN_PARTICLE_CLEARANCE		34	0.4662	1.3625	0.0887	0.2079	1	376	tags=12%, list=3%, signal=12%
GOBP_CELLULAR_RESPONSE_TO_RETINOIC_ACID	GOBP_CELLULAR_RESPONSE_TO_RETINOIC_ACID		28	0.4904	1.362	0.0919	0.2083	1	859	tags=25%, list=8%, signal=27%
GOBP_LYMPHOCYTE_HOMEOSTASIS	GOBP_LYMPHOCYTE_HOMEOSTASIS		43	0.4471	1.3618	0.0788	0.2083	1	2171	tags=33%, list=19%, signal=40%
GOBP_REGULATION_OF_COMPLEMENT_ACTIVATION	GOBP_REGULATION_OF_COMPLEMENT_ACTIVATION		25	0.5007	1.361	0.1074	0.209	1	3169	tags=48%, list=28%, signal=67%
GOBP_POSITIVE_REGULATION_OF_ATP_METABOLIC_PROCESS	GOBP_POSITIVE_REGULATION_OF_ATP_METABOLIC_PROCESS		28	0.4862	1.3608	0.0921	0.2091	1	1723	tags=32%, list=15%, signal=38%
GOBP_STRIATED_MUSCLE_CELL_DIFFERENTIATION	GOBP_STRIATED_MUSCLE_CELL_DIFFERENTIATION		146	0.3642	1.3607	0.0309	0.209	1	1587	tags=27%, list=14%, signal=31%
GOBP_REGULATION_OF_RUFFLE_ASSEMBLY	GOBP_REGULATION_OF_RUFFLE_ASSEMBLY		22	0.5111	1.3606	0.1073	0.2088	1	2627	tags=55%, list=23%, signal=71%
GOBP_HOMEOSTASIS_OF_NUMBER_OF_CELLS_WITHIN_A_TISSUE	GOBP_HOMEOSTASIS_OF_NUMBER_OF_CELLS_WITHIN_A_TISSUE		19	0.5312	1.3594	0.1112	0.2101	1	2379	tags=53%, list=21%, signal=67%
GOBP_CELLULAR_RESPONSE_TO_HYDROGEN_PEROXIDE	GOBP_CELLULAR_RESPONSE_TO_HYDROGEN_PEROXIDE		67	0.4153	1.3593	0.0644	0.21	1	1873	tags=27%, list=17%, signal=32%
GOBP_RESPONSE_TO_EPIDERMAL_GROWTH_FACTOR	GOBP_RESPONSE_TO_EPIDERMAL_GROWTH_FACTOR		37	0.4607	1.3592	0.0941	0.2098	1	2424	tags=30%, list=21%, signal=38%
GOBP_ENDOCHONDRAL_BONE_MORPHOGENESIS	GOBP_ENDOCHONDRAL_BONE_MORPHOGENESIS		31	0.4752	1.3579	0.0921	0.2113	1	1385	tags=23%, list=12%, signal=26%
GOBP_INTERLEUKIN_6_PRODUCTION	GOBP_INTERLEUKIN_6_PRODUCTION		90	0.3932	1.3566	0.052	0.2127	1	1250	tags=22%, list=11%, signal=25%
GOBP_POSITIVE_REGULATION_OF_MITOTIC_CELL_CYCLE	GOBP_POSITIVE_REGULATION_OF_MITOTIC_CELL_CYCLE		89	0.3915	1.3556	0.0474	0.2138	1	2379	tags=25%, list=21%, signal=31%
GOBP_POSITIVE_REGULATION_OF_FAT_CELL_DIFFERENTIATION	GOBP_POSITIVE_REGULATION_OF_FAT_CELL_DIFFERENTIATION		41	0.4477	1.3548	0.0851	0.2146	1	1345	tags=24%, list=12%, signal=28%
GOBP_PANCREAS_DEVELOPMENT	GOBP_PANCREAS_DEVELOPMENT		30	0.4738	1.3546	0.104	0.2145	1	2435	tags=40%, list=22%, signal=51%
GOBP_REGULATION_OF_PROTEIN_MATURATION	GOBP_REGULATION_OF_PROTEIN_MATURATION		39	0.4499	1.3536	0.0846	0.2157	1	188	tags=13%, list=2%, signal=13%
GOBP_POSITIVE_REGULATION_OF_PROTEIN_LOCALIZATION_TO_CELL_PERIPHERY	GOBP_POSITIVE_REGULATION_OF_PROTEIN_LOCALIZATION_TO_CELL_PERIPHERY		49	0.4369	1.3534	0.0758	0.2157	1	690	tags=20%, list=6%, signal=22%
GOBP_REGULATION_OF_RELEASE_OF_SEQUESTERED_CALCIUM_ION_INTO_CYTOSOL	GOBP_REGULATION_OF_RELEASE_OF_SEQUESTERED_CALCIUM_ION_INTO_CYTOSOL		41	0.4474	1.3522	0.0877	0.2169	1	2119	tags=41%, list=19%, signal=51%
GOBP_N_TERMINAL_PROTEIN_AMINO_ACID_ACETYLATION	GOBP_N_TERMINAL_PROTEIN_AMINO_ACID_ACETYLATION		15	0.556	1.3518	0.1172	0.2172	1	978	tags=27%, list=9%, signal=29%
GOBP_REGULATION_OF_GLIOGENESIS	GOBP_REGULATION_OF_GLIOGENESIS		51	0.4272	1.3516	0.0866	0.2172	1	1397	tags=37%, list=12%, signal=42%
GOBP_REGULATION_OF_PROTEIN_BINDING	GOBP_REGULATION_OF_PROTEIN_BINDING		148	0.3634	1.3515	0.0303	0.2171	1	2420	tags=34%, list=21%, signal=43%
GOBP_REGULATION_OF_SYNAPTIC_TRANSMISSION_GLUTAMATERGIC	GOBP_REGULATION_OF_SYNAPTIC_TRANSMISSION_GLUTAMATERGIC		25	0.4972	1.3508	0.0989	0.2178	1	2091	tags=44%, list=18%, signal=54%
GOBP_MAINTENANCE_OF_PROTEIN_LOCATION	GOBP_MAINTENANCE_OF_PROTEIN_LOCATION		78	0.4001	1.3503	0.0608	0.2182	1	1943	tags=24%, list=17%, signal=29%
GOBP_CELL_FATE_SPECIFICATION	GOBP_CELL_FATE_SPECIFICATION		19	0.5296	1.3498	0.1144	0.2186	1	238	tags=26%, list=2%, signal=27%
GOBP_POSITIVE_REGULATION_OF_ALPHA_BETA_T_CELL_ACTIVATION	GOBP_POSITIVE_REGULATION_OF_ALPHA_BETA_T_CELL_ACTIVATION		42	0.4442	1.3497	0.0796	0.2185	1	1097	tags=24%, list=10%, signal=26%
GOBP_POSITIVE_REGULATION_OF_PROTEIN_POLYMERIZATION	GOBP_POSITIVE_REGULATION_OF_PROTEIN_POLYMERIZATION		94	0.3867	1.3496	0.0558	0.2184	1	2682	tags=35%, list=24%, signal=46%
GOBP_RESPONSE_TO_ACID_CHEMICAL	GOBP_RESPONSE_TO_ACID_CHEMICAL		85	0.394	1.3493	0.0579	0.2186	1	1637	tags=28%, list=14%, signal=33%
GOBP_PHOSPHATE_ION_TRANSPORT	GOBP_PHOSPHATE_ION_TRANSPORT		16	0.5521	1.3489	0.1201	0.2188	1	723	tags=25%, list=6%, signal=27%
GOBP_T_HELPER_17_TYPE_IMMUNE_RESPONSE	GOBP_T_HELPER_17_TYPE_IMMUNE_RESPONSE		23	0.5071	1.3481	0.1179	0.2197	1	977	tags=26%, list=9%, signal=28%
GOBP_ACUTE_PHASE_RESPONSE	GOBP_ACUTE_PHASE_RESPONSE		19	0.5235	1.3478	0.1159	0.2198	1	889	tags=32%, list=8%, signal=34%
GOBP_POSITIVE_REGULATION_OF_RESPONSE_TO_BIOTIC_STIMULUS	GOBP_POSITIVE_REGULATION_OF_RESPONSE_TO_BIOTIC_STIMULUS		184	0.3527	1.3474	0.0286	0.2201	1	1992	tags=28%, list=18%, signal=33%
GOBP_POSITIVE_REGULATION_OF_TYPE_I_INTERFERON_PRODUCTION	GOBP_POSITIVE_REGULATION_OF_TYPE_I_INTERFERON_PRODUCTION		71	0.4026	1.3464	0.0737	0.2213	1	2965	tags=35%, list=26%, signal=47%
GOBP_INTERLEUKIN_1_MEDIATED_SIGNALING_PATHWAY	GOBP_INTERLEUKIN_1_MEDIATED_SIGNALING_PATHWAY		92	0.3864	1.3457	0.0497	0.2219	1	2969	tags=46%, list=26%, signal=61%
GOBP_PRODUCTION_OF_MOLECULAR_MEDIATOR_OF_IMMUNE_RESPONSE	GOBP_PRODUCTION_OF_MOLECULAR_MEDIATOR_OF_IMMUNE_RESPONSE		129	0.3661	1.3441	0.0486	0.2238	1	1474	tags=21%, list=13%, signal=24%
GOBP_REGULATION_OF_CELL_DIVISION	GOBP_REGULATION_OF_CELL_DIVISION		107	0.3752	1.3439	0.0543	0.2238	1	1424	tags=18%, list=13%, signal=20%
GOBP_NEGATIVE_REGULATION_OF_PROTEIN_SERINE_THREONINE_KINASE_ACTIVITY	GOBP_NEGATIVE_REGULATION_OF_PROTEIN_SERINE_THREONINE_KINASE_ACTIVITY		110	0.3763	1.3423	0.0489	0.2256	1	2247	tags=29%, list=20%, signal=36%
GOBP_TRANSCRIPTION_INITIATION_FROM_RNA_POLYMERASE_II_PROMOTER	GOBP_TRANSCRIPTION_INITIATION_FROM_RNA_POLYMERASE_II_PROMOTER		143	0.3639	1.3423	0.0383	0.2254	1	2199	tags=29%, list=19%, signal=35%
GOBP_POSITIVE_REGULATION_OF_SUBSTRATE_ADHESION_DEPENDENT_CELL_SPREADING	GOBP_POSITIVE_REGULATION_OF_SUBSTRATE_ADHESION_DEPENDENT_CELL_SPREADING		33	0.4647	1.342	0.0978	0.2256	1	2986	tags=36%, list=26%, signal=49%
GOBP_NEGATIVE_REGULATION_OF_EXOCYTOSIS	GOBP_NEGATIVE_REGULATION_OF_EXOCYTOSIS		21	0.5144	1.3418	0.1143	0.2255	1	929	tags=24%, list=8%, signal=26%
GOBP_MATERNAL_PROCESS_INVOLVED_IN_FEMALE_PREGNANCY	GOBP_MATERNAL_PROCESS_INVOLVED_IN_FEMALE_PREGNANCY		30	0.4732	1.3407	0.1006	0.2267	1	2461	tags=40%, list=22%, signal=51%
GOBP_REGULATION_OF_LYMPHOCYTE_DIFFERENTIATION	GOBP_REGULATION_OF_LYMPHOCYTE_DIFFERENTIATION		115	0.3745	1.3406	0.0474	0.2266	1	1658	tags=22%, list=15%, signal=25%
GOBP_TERMINATION_OF_RNA_POLYMERASE_I_TRANSCRIPTION	GOBP_TERMINATION_OF_RNA_POLYMERASE_I_TRANSCRIPTION		31	0.4722	1.3404	0.1001	0.2266	1	2433	tags=39%, list=21%, signal=49%
GOBP_REGULATION_OF_NEURON_DIFFERENTIATION	GOBP_REGULATION_OF_NEURON_DIFFERENTIATION		89	0.3879	1.3403	0.0713	0.2266	1	2003	tags=28%, list=18%, signal=34%
GOBP_COLUMNAR_CUBOIDAL_EPITHELIAL_CELL_DEVELOPMENT	GOBP_COLUMNAR_CUBOIDAL_EPITHELIAL_CELL_DEVELOPMENT		22	0.5005	1.3403	0.1198	0.2263	1	2495	tags=50%, list=22%, signal=64%
GOBP_MALE_MEIOTIC_NUCLEAR_DIVISION	GOBP_MALE_MEIOTIC_NUCLEAR_DIVISION		28	0.4812	1.3402	0.1169	0.2261	1	577	tags=11%, list=5%, signal=11%
GOBP_OLIGODENDROCYTE_DIFFERENTIATION	GOBP_OLIGODENDROCYTE_DIFFERENTIATION		54	0.4186	1.3401	0.0772	0.2259	1	1700	tags=30%, list=15%, signal=35%
GOBP_HEMATOPOIETIC_STEM_CELL_DIFFERENTIATION	GOBP_HEMATOPOIETIC_STEM_CELL_DIFFERENTIATION		75	0.3993	1.3401	0.0718	0.2257	1	3524	tags=53%, list=31%, signal=77%
GOBP_BONE_DEVELOPMENT	GOBP_BONE_DEVELOPMENT		122	0.3711	1.34	0.0452	0.2256	1	1471	tags=25%, list=13%, signal=28%
GOBP_POSITIVE_REGULATION_OF_PROTEIN_EXPORT_FROM_NUCLEUS	GOBP_POSITIVE_REGULATION_OF_PROTEIN_EXPORT_FROM_NUCLEUS		19	0.519	1.3398	0.1237	0.2256	1	3270	tags=63%, list=29%, signal=89%
GOBP_HYALURONAN_METABOLIC_PROCESS	GOBP_HYALURONAN_METABOLIC_PROCESS		27	0.4799	1.3394	0.1081	0.2259	1	1547	tags=26%, list=14%, signal=30%
GOBP_REGULATION_OF_CYTOSOLIC_CALCIUM_ION_CONCENTRATION	GOBP_REGULATION_OF_CYTOSOLIC_CALCIUM_ION_CONCENTRATION		164	0.3565	1.3388	0.0386	0.2265	1	2119	tags=34%, list=19%, signal=41%
GOBP_ANIMAL_ORGAN_REGENERATION	GOBP_ANIMAL_ORGAN_REGENERATION		57	0.4193	1.338	0.0831	0.2274	1	1258	tags=19%, list=11%, signal=22%
GOBP_PROTEIN_COMPLEX_OLIGOMERIZATION	GOBP_PROTEIN_COMPLEX_OLIGOMERIZATION		144	0.3606	1.3378	0.0404	0.2273	1	2633	tags=30%, list=23%, signal=38%
GOBP_PALLIUM_DEVELOPMENT	GOBP_PALLIUM_DEVELOPMENT		98	0.3826	1.3372	0.0573	0.228	1	2033	tags=30%, list=18%, signal=36%
GOBP_POSITIVE_REGULATION_OF_PATHWAY_RESTRICTED_SMAD_PROTEIN_PHOSPHORYLATION	GOBP_POSITIVE_REGULATION_OF_PATHWAY_RESTRICTED_SMAD_PROTEIN_PHOSPHORYLATION		26	0.4801	1.3366	0.1223	0.2286	1	1587	tags=27%, list=14%, signal=31%
GOBP_RESPONSE_TO_NERVE_GROWTH_FACTOR	GOBP_RESPONSE_TO_NERVE_GROWTH_FACTOR		34	0.4557	1.3355	0.1038	0.2298	1	2321	tags=29%, list=20%, signal=37%
GOBP_ERYTHROCYTE_HOMEOSTASIS	GOBP_ERYTHROCYTE_HOMEOSTASIS		97	0.3808	1.3339	0.0621	0.2317	1	1941	tags=28%, list=17%, signal=33%
GOBP_CELLULAR_RESPONSE_TO_VITAMIN	GOBP_CELLULAR_RESPONSE_TO_VITAMIN		19	0.5212	1.3336	0.1291	0.2319	1	1927	tags=37%, list=17%, signal=44%
GOBP_REGULATION_OF_GENE_SILENCING_BY_RNA	GOBP_REGULATION_OF_GENE_SILENCING_BY_RNA		83	0.3945	1.3331	0.0676	0.2324	1	3338	tags=40%, list=29%, signal=56%
GOBP_REGULATION_OF_MORPHOGENESIS_OF_AN_EPITHELIUM	GOBP_REGULATION_OF_MORPHOGENESIS_OF_AN_EPITHELIUM		24	0.4911	1.3328	0.1262	0.2325	1	2741	tags=54%, list=24%, signal=71%
GOBP_PHOSPHATIDYLINOSITOL_3_KINASE_SIGNALING	GOBP_PHOSPHATIDYLINOSITOL_3_KINASE_SIGNALING		107	0.3781	1.3313	0.0658	0.2342	1	1440	tags=24%, list=13%, signal=28%
GOBP_SYNAPTIC_TRANSMISSION_GLUTAMATERGIC	GOBP_SYNAPTIC_TRANSMISSION_GLUTAMATERGIC		36	0.4525	1.3313	0.1021	0.2341	1	1582	tags=33%, list=14%, signal=39%
GOBP_REGULATION_OF_MUSCLE_HYPERTROPHY	GOBP_REGULATION_OF_MUSCLE_HYPERTROPHY		38	0.4488	1.331	0.0974	0.2341	1	872	tags=26%, list=8%, signal=28%
GOBP_MUCOPOLYSACCHARIDE_METABOLIC_PROCESS	GOBP_MUCOPOLYSACCHARIDE_METABOLIC_PROCESS		80	0.3909	1.331	0.0745	0.2339	1	1563	tags=24%, list=14%, signal=27%
GOBP_POSITIVE_REGULATION_OF_MICROTUBULE_POLYMERIZATION_OR_DEPOLYMERIZATION	GOBP_POSITIVE_REGULATION_OF_MICROTUBULE_POLYMERIZATION_OR_DEPOLYMERIZATION		25	0.4834	1.3306	0.1164	0.2342	1	211	tags=12%, list=2%, signal=12%
GOBP_COLUMNAR_CUBOIDAL_EPITHELIAL_CELL_DIFFERENTIATION	GOBP_COLUMNAR_CUBOIDAL_EPITHELIAL_CELL_DIFFERENTIATION		39	0.4475	1.3305	0.1072	0.2341	1	2559	tags=44%, list=23%, signal=56%
GOBP_ESTABLISHMENT_OF_TISSUE_POLARITY	GOBP_ESTABLISHMENT_OF_TISSUE_POLARITY		91	0.3835	1.3305	0.0616	0.2339	1	3723	tags=57%, list=33%, signal=84%
GOBP_CYTOPLASMIC_TRANSLATIONAL_INITIATION	GOBP_CYTOPLASMIC_TRANSLATIONAL_INITIATION		29	0.4734	1.33	0.1049	0.2342	1	3718	tags=55%, list=33%, signal=82%
GOBP_RESPONSE_TO_CORTICOSTEROID	GOBP_RESPONSE_TO_CORTICOSTEROID		82	0.3888	1.3299	0.0678	0.2342	1	961	tags=20%, list=8%, signal=21%
GOBP_RESPONSE_TO_ISOQUINOLINE_ALKALOID	GOBP_RESPONSE_TO_ISOQUINOLINE_ALKALOID		17	0.5305	1.3294	0.1226	0.2346	1	3480	tags=71%, list=31%, signal=102%
GOBP_HINDBRAIN_MORPHOGENESIS	GOBP_HINDBRAIN_MORPHOGENESIS		26	0.4847	1.329	0.1084	0.2348	1	764	tags=15%, list=7%, signal=16%
GOBP_POSITIVE_REGULATION_OF_MRNA_SPLICING_VIA_SPLICEOSOME	GOBP_POSITIVE_REGULATION_OF_MRNA_SPLICING_VIA_SPLICEOSOME		18	0.5237	1.3286	0.1175	0.2351	1	4028	tags=72%, list=36%, signal=112%
GOBP_REPLACEMENT_OSSIFICATION	GOBP_REPLACEMENT_OSSIFICATION		16	0.5352	1.3285	0.1273	0.235	1	851	tags=25%, list=8%, signal=27%
GOBP_OOCYTE_DIFFERENTIATION	GOBP_OOCYTE_DIFFERENTIATION		24	0.4908	1.3285	0.1286	0.2348	1	2889	tags=50%, list=26%, signal=67%
GOBP_BETA_CATENIN_TCF_COMPLEX_ASSEMBLY	GOBP_BETA_CATENIN_TCF_COMPLEX_ASSEMBLY		22	0.5063	1.3281	0.1311	0.235	1	1681	tags=27%, list=15%, signal=32%
GOBP_INOSITOL_LIPID_MEDIATED_SIGNALING	GOBP_INOSITOL_LIPID_MEDIATED_SIGNALING		133	0.3631	1.3278	0.0495	0.2352	1	1555	tags=25%, list=14%, signal=28%
GOBP_PROTEIN_LOCALIZATION_TO_CELL_JUNCTION	GOBP_PROTEIN_LOCALIZATION_TO_CELL_JUNCTION		67	0.4061	1.3277	0.0788	0.2351	1	2837	tags=40%, list=25%, signal=53%
GOBP_THYMUS_DEVELOPMENT	GOBP_THYMUS_DEVELOPMENT		30	0.4705	1.3276	0.1065	0.235	1	1513	tags=27%, list=13%, signal=31%
GOBP_POSITIVE_REGULATION_OF_PROTEOLYSIS_INVOLVED_IN_CELLULAR_PROTEIN_CATABOLIC_PROCESS	GOBP_POSITIVE_REGULATION_OF_PROTEOLYSIS_INVOLVED_IN_CELLULAR_PROTEIN_CATABOLIC_PROCESS		104	0.3725	1.3275	0.062	0.2349	1	2097	tags=27%, list=19%, signal=33%
GOBP_NEURAL_TUBE_FORMATION	GOBP_NEURAL_TUBE_FORMATION		66	0.3997	1.3267	0.0823	0.2358	1	1697	tags=21%, list=15%, signal=25%
GOBP_SECOND_MESSENGER_MEDIATED_SIGNALING	GOBP_SECOND_MESSENGER_MEDIATED_SIGNALING		160	0.3517	1.3244	0.0454	0.2385	1	2197	tags=29%, list=19%, signal=36%
GOBP_REGULATION_OF_PROTEIN_ACETYLATION	GOBP_REGULATION_OF_PROTEIN_ACETYLATION		58	0.4077	1.3243	0.0837	0.2384	1	538	tags=12%, list=5%, signal=13%
GOBP_REGULATION_OF_ACTIN_FILAMENT_BASED_MOVEMENT	GOBP_REGULATION_OF_ACTIN_FILAMENT_BASED_MOVEMENT		17	0.5308	1.3238	0.1357	0.2388	1	202	tags=18%, list=2%, signal=18%
GOBP_HOMEOSTASIS_OF_NUMBER_OF_CELLS	GOBP_HOMEOSTASIS_OF_NUMBER_OF_CELLS		186	0.3481	1.3238	0.0409	0.2386	1	2256	tags=28%, list=20%, signal=35%
GOBP_CELLULAR_RESPONSE_TO_CADMIUM_ION	GOBP_CELLULAR_RESPONSE_TO_CADMIUM_ION		22	0.497	1.3237	0.1267	0.2385	1	1	tags=5%, list=0%, signal=5%
GOBP_NEGATIVE_REGULATION_OF_OSTEOCLAST_DIFFERENTIATION	GOBP_NEGATIVE_REGULATION_OF_OSTEOCLAST_DIFFERENTIATION		16	0.541	1.3223	0.143	0.2403	1	215	tags=19%, list=2%, signal=19%
GOBP_MODULATION_OF_EXCITATORY_POSTSYNAPTIC_POTENTIAL	GOBP_MODULATION_OF_EXCITATORY_POSTSYNAPTIC_POTENTIAL		21	0.5024	1.322	0.1311	0.2404	1	2229	tags=43%, list=20%, signal=53%
GOBP_MULTICELLULAR_ORGANISM_AGING	GOBP_MULTICELLULAR_ORGANISM_AGING		22	0.4926	1.3219	0.1398	0.2403	1	222	tags=9%, list=2%, signal=9%
GOBP_AMYLOID_PRECURSOR_PROTEIN_CATABOLIC_PROCESS	GOBP_AMYLOID_PRECURSOR_PROTEIN_CATABOLIC_PROCESS		42	0.438	1.321	0.112	0.2414	1	988	tags=21%, list=9%, signal=23%
GOBP_AMINE_CATABOLIC_PROCESS	GOBP_AMINE_CATABOLIC_PROCESS		16	0.5394	1.321	0.1512	0.2411	1	108	tags=19%, list=1%, signal=19%
GOBP_CLEAVAGE_INVOLVED_IN_RRNA_PROCESSING	GOBP_CLEAVAGE_INVOLVED_IN_RRNA_PROCESSING		27	0.4701	1.3209	0.1173	0.2409	1	3936	tags=63%, list=35%, signal=96%
GOBP_REGULATION_OF_CALCIUM_MEDIATED_SIGNALING	GOBP_REGULATION_OF_CALCIUM_MEDIATED_SIGNALING		40	0.4405	1.3202	0.1071	0.2417	1	2091	tags=33%, list=18%, signal=40%
GOBP_POSITIVE_REGULATION_OF_TRANSCRIPTION_REGULATORY_REGION_DNA_BINDING	GOBP_POSITIVE_REGULATION_OF_TRANSCRIPTION_REGULATORY_REGION_DNA_BINDING		15	0.5474	1.3202	0.1306	0.2415	1	1382	tags=33%, list=12%, signal=38%
GOBP_REGULATION_OF_RECEPTOR_SIGNALING_PATHWAY_VIA_STAT	GOBP_REGULATION_OF_RECEPTOR_SIGNALING_PATHWAY_VIA_STAT		56	0.413	1.3196	0.0987	0.2421	1	1144	tags=29%, list=10%, signal=32%
GOBP_POSTSYNAPSE_ORGANIZATION	GOBP_POSTSYNAPSE_ORGANIZATION		105	0.3749	1.3194	0.0587	0.2421	1	1987	tags=25%, list=18%, signal=30%
GOBP_REGULATION_OF_GLIAL_CELL_DIFFERENTIATION	GOBP_REGULATION_OF_GLIAL_CELL_DIFFERENTIATION		38	0.4372	1.3193	0.1024	0.2418	1	1687	tags=42%, list=15%, signal=49%
GOBP_TOLL_LIKE_RECEPTOR_SIGNALING_PATHWAY	GOBP_TOLL_LIKE_RECEPTOR_SIGNALING_PATHWAY		123	0.3649	1.3193	0.0525	0.2417	1	1963	tags=27%, list=17%, signal=32%
GOBP_COMPLEMENT_ACTIVATION	GOBP_COMPLEMENT_ACTIVATION		29	0.4731	1.3192	0.1142	0.2415	1	3169	tags=45%, list=28%, signal=62%
GOBP_NEGATIVE_REGULATION_OF_ION_TRANSPORT	GOBP_NEGATIVE_REGULATION_OF_ION_TRANSPORT		176	0.3502	1.3191	0.0351	0.2414	1	2385	tags=30%, list=21%, signal=38%
GOBP_RESPIRATORY_SYSTEM_PROCESS	GOBP_RESPIRATORY_SYSTEM_PROCESS		18	0.515	1.319	0.1348	0.2412	1	1303	tags=22%, list=12%, signal=25%
GOBP_CELLULAR_OXIDANT_DETOXIFICATION	GOBP_CELLULAR_OXIDANT_DETOXIFICATION		60	0.4083	1.3187	0.094	0.2414	1	998	tags=18%, list=9%, signal=20%
GOBP_POSITIVE_REGULATION_OF_CALCIUM_ION_TRANSPORT_INTO_CYTOSOL	GOBP_POSITIVE_REGULATION_OF_CALCIUM_ION_TRANSPORT_INTO_CYTOSOL		25	0.4851	1.3182	0.1204	0.2419	1	1249	tags=32%, list=11%, signal=36%
GOBP_KILLING_OF_CELLS_OF_OTHER_ORGANISM	GOBP_KILLING_OF_CELLS_OF_OTHER_ORGANISM		16	0.5398	1.3166	0.154	0.2438	1	0	tags=6%, list=0%, signal=6%
GOBP_NEGATIVE_REGULATION_OF_PROTEIN_DEPHOSPHORYLATION	GOBP_NEGATIVE_REGULATION_OF_PROTEIN_DEPHOSPHORYLATION		41	0.4288	1.3166	0.1029	0.2437	1	2474	tags=41%, list=22%, signal=53%
GOBP_REGULATION_OF_JUN_KINASE_ACTIVITY	GOBP_REGULATION_OF_JUN_KINASE_ACTIVITY		58	0.4106	1.3156	0.0784	0.2448	1	2872	tags=38%, list=25%, signal=51%
GOBP_REGULATION_OF_CELL_SHAPE	GOBP_REGULATION_OF_CELL_SHAPE		124	0.3662	1.3156	0.0636	0.2446	1	1650	tags=29%, list=15%, signal=34%
GOBP_LAMELLIPODIUM_ORGANIZATION	GOBP_LAMELLIPODIUM_ORGANIZATION		72	0.3943	1.3149	0.0846	0.2452	1	2692	tags=39%, list=24%, signal=51%
GOBP_POSITIVE_REGULATION_OF_TRANSCRIPTION_BY_RNA_POLYMERASE_I	GOBP_POSITIVE_REGULATION_OF_TRANSCRIPTION_BY_RNA_POLYMERASE_I		21	0.4994	1.3136	0.1432	0.2469	1	2744	tags=57%, list=24%, signal=75%
GOBP_POSITIVE_REGULATION_OF_JUN_KINASE_ACTIVITY	GOBP_POSITIVE_REGULATION_OF_JUN_KINASE_ACTIVITY		49	0.4223	1.3122	0.1067	0.2487	1	2872	tags=41%, list=25%, signal=54%
GOBP_TRANSLATIONAL_TERMINATION	GOBP_TRANSLATIONAL_TERMINATION		102	0.3723	1.3121	0.0821	0.2485	1	3960	tags=50%, list=35%, signal=76%
GOBP_NEGATIVE_REGULATION_OF_VASCULAR_ASSOCIATED_SMOOTH_MUSCLE_CELL_PROLIFERATION	GOBP_NEGATIVE_REGULATION_OF_VASCULAR_ASSOCIATED_SMOOTH_MUSCLE_CELL_PROLIFERATION		16	0.5325	1.3117	0.1362	0.2488	1	279	tags=13%, list=2%, signal=13%
GOBP_TUMOR_NECROSIS_FACTOR_SUPERFAMILY_CYTOKINE_PRODUCTION	GOBP_TUMOR_NECROSIS_FACTOR_SUPERFAMILY_CYTOKINE_PRODUCTION		96	0.3744	1.3111	0.0727	0.2494	1	2040	tags=32%, list=18%, signal=39%
GOBP_GENITALIA_DEVELOPMENT	GOBP_GENITALIA_DEVELOPMENT		18	0.5177	1.311	0.1445	0.2493	1	2804	tags=44%, list=25%, signal=59%
GOBP_POSITIVE_REGULATION_OF_RELEASE_OF_SEQUESTERED_CALCIUM_ION_INTO_CYTOSOL	GOBP_POSITIVE_REGULATION_OF_RELEASE_OF_SEQUESTERED_CALCIUM_ION_INTO_CYTOSOL		20	0.5003	1.311	0.1329	0.2491	1	2484	tags=45%, list=22%, signal=58%
GOBP_NEGATIVE_REGULATION_OF_MRNA_SPLICING_VIA_SPLICEOSOME	GOBP_NEGATIVE_REGULATION_OF_MRNA_SPLICING_VIA_SPLICEOSOME		18	0.513	1.3109	0.1397	0.2489	1	4157	tags=72%, list=37%, signal=114%
GOBP_CENTRAL_NERVOUS_SYSTEM_PROJECTION_NEURON_AXONOGENESIS	GOBP_CENTRAL_NERVOUS_SYSTEM_PROJECTION_NEURON_AXONOGENESIS		20	0.5053	1.31	0.147	0.25	1	2350	tags=40%, list=21%, signal=50%
GOBP_REGULATION_OF_METAL_ION_TRANSPORT	GOBP_REGULATION_OF_METAL_ION_TRANSPORT		132	0.36	1.31	0.0593	0.2498	1	2244	tags=33%, list=20%, signal=41%
GOBP_REGULATION_OF_MRNA_CATABOLIC_PROCESS	GOBP_REGULATION_OF_MRNA_CATABOLIC_PROCESS		177	0.3474	1.309	0.0496	0.2509	1	3345	tags=41%, list=30%, signal=57%
GOBP_ACTIVATION_OF_GTPASE_ACTIVITY	GOBP_ACTIVATION_OF_GTPASE_ACTIVITY		84	0.3813	1.3088	0.0812	0.251	1	899	tags=12%, list=8%, signal=13%
GOBP_RESPONSE_TO_NUTRIENT	GOBP_RESPONSE_TO_NUTRIENT		108	0.3672	1.3083	0.0701	0.2514	1	1983	tags=26%, list=18%, signal=31%
GOBP_NEGATIVE_REGULATION_OF_LIPID_METABOLIC_PROCESS	GOBP_NEGATIVE_REGULATION_OF_LIPID_METABOLIC_PROCESS		59	0.4034	1.3081	0.1014	0.2515	1	1438	tags=25%, list=13%, signal=29%
GOBP_REGULATION_OF_GENE_SILENCING	GOBP_REGULATION_OF_GENE_SILENCING		96	0.3758	1.3077	0.0788	0.2518	1	3338	tags=38%, list=29%, signal=53%
GOBP_REGULATION_OF_DNA_TEMPLATED_TRANSCRIPTION_IN_RESPONSE_TO_STRESS	GOBP_REGULATION_OF_DNA_TEMPLATED_TRANSCRIPTION_IN_RESPONSE_TO_STRESS		100	0.3763	1.3077	0.0655	0.2516	1	3127	tags=40%, list=28%, signal=55%
GOBP_RESPONSE_TO_CADMIUM_ION	GOBP_RESPONSE_TO_CADMIUM_ION		42	0.4267	1.3072	0.0985	0.252	1	359	tags=10%, list=3%, signal=10%
GOBP_LAMELLIPODIUM_ASSEMBLY	GOBP_LAMELLIPODIUM_ASSEMBLY		56	0.4059	1.3067	0.0971	0.2524	1	1538	tags=25%, list=14%, signal=29%
GOBP_RIBOSOMAL_SMALL_SUBUNIT_ASSEMBLY	GOBP_RIBOSOMAL_SMALL_SUBUNIT_ASSEMBLY		16	0.5293	1.3058	0.1484	0.2535	1	4080	tags=75%, list=36%, signal=117%
GOBP_REGULATION_OF_MUSCLE_CELL_DIFFERENTIATION	GOBP_REGULATION_OF_MUSCLE_CELL_DIFFERENTIATION		85	0.3804	1.3058	0.078	0.2533	1	1482	tags=24%, list=13%, signal=27%
GOBP_MAINTENANCE_OF_BLOOD_BRAIN_BARRIER	GOBP_MAINTENANCE_OF_BLOOD_BRAIN_BARRIER		19	0.5089	1.3047	0.1479	0.2546	1	1704	tags=42%, list=15%, signal=49%
GOBP_AMYLOID_BETA_CLEARANCE	GOBP_AMYLOID_BETA_CLEARANCE		29	0.4668	1.3046	0.1237	0.2545	1	2172	tags=34%, list=19%, signal=43%
GOBP_NEGATIVE_REGULATION_OF_PROTEIN_LOCALIZATION_TO_CELL_PERIPHERY	GOBP_NEGATIVE_REGULATION_OF_PROTEIN_LOCALIZATION_TO_CELL_PERIPHERY		21	0.5021	1.3041	0.1417	0.2549	1	1187	tags=24%, list=10%, signal=27%
GOBP_POSITIVE_REGULATION_OF_I_KAPPAB_KINASE_NF_KAPPAB_SIGNALING	GOBP_POSITIVE_REGULATION_OF_I_KAPPAB_KINASE_NF_KAPPAB_SIGNALING		145	0.3525	1.3039	0.0602	0.2549	1	1685	tags=21%, list=15%, signal=25%
GOBP_NEGATIVE_REGULATION_OF_CELL_CYCLE_G2_M_PHASE_TRANSITION	GOBP_NEGATIVE_REGULATION_OF_CELL_CYCLE_G2_M_PHASE_TRANSITION		97	0.3749	1.3032	0.0755	0.2557	1	4228	tags=52%, list=37%, signal=82%
GOBP_NEGATIVE_REGULATION_OF_LYMPHOCYTE_MEDIATED_IMMUNITY	GOBP_NEGATIVE_REGULATION_OF_LYMPHOCYTE_MEDIATED_IMMUNITY		20	0.4996	1.3031	0.1522	0.2555	1	1533	tags=30%, list=14%, signal=35%
GOBP_NEUROMUSCULAR_JUNCTION_DEVELOPMENT	GOBP_NEUROMUSCULAR_JUNCTION_DEVELOPMENT		33	0.4508	1.303	0.1226	0.2555	1	700	tags=18%, list=6%, signal=19%
GOBP_DE_NOVO_PROTEIN_FOLDING	GOBP_DE_NOVO_PROTEIN_FOLDING		37	0.4393	1.3021	0.1136	0.2565	1	3915	tags=54%, list=35%, signal=82%
GOBP_POSITIVE_REGULATION_OF_PROTEIN_KINASE_B_SIGNALING	GOBP_POSITIVE_REGULATION_OF_PROTEIN_KINASE_B_SIGNALING		98	0.3747	1.3014	0.0748	0.2573	1	1658	tags=27%, list=15%, signal=31%
GOBP_REGULATION_OF_TRANSCRIPTION_FROM_RNA_POLYMERASE_II_PROMOTER_IN_RESPONSE_TO_HYPOXIA	GOBP_REGULATION_OF_TRANSCRIPTION_FROM_RNA_POLYMERASE_II_PROMOTER_IN_RESPONSE_TO_HYPOXIA		68	0.395	1.3013	0.1016	0.2571	1	3524	tags=53%, list=31%, signal=76%
GOBP_REGULATION_OF_TRANSCRIPTION_ELONGATION_FROM_RNA_POLYMERASE_II_PROMOTER	GOBP_REGULATION_OF_TRANSCRIPTION_ELONGATION_FROM_RNA_POLYMERASE_II_PROMOTER		28	0.462	1.3009	0.1359	0.2575	1	2844	tags=43%, list=25%, signal=57%
GOBP_BLASTOCYST_GROWTH	GOBP_BLASTOCYST_GROWTH		17	0.5226	1.2989	0.1578	0.2603	1	2087	tags=29%, list=18%, signal=36%
GOBP_T_CELL_DIFFERENTIATION_IN_THYMUS	GOBP_T_CELL_DIFFERENTIATION_IN_THYMUS		47	0.4198	1.2989	0.1197	0.26	1	1658	tags=28%, list=15%, signal=32%
GOBP_MYOTUBE_CELL_DEVELOPMENT	GOBP_MYOTUBE_CELL_DEVELOPMENT		23	0.4848	1.2987	0.1293	0.26	1	2103	tags=39%, list=19%, signal=48%
GOBP_RESPONSE_TO_FLUID_SHEAR_STRESS	GOBP_RESPONSE_TO_FLUID_SHEAR_STRESS		24	0.478	1.2984	0.1347	0.2601	1	660	tags=21%, list=6%, signal=22%
GOBP_POSITIVE_REGULATION_OF_GLYCOLYTIC_PROCESS	GOBP_POSITIVE_REGULATION_OF_GLYCOLYTIC_PROCESS		19	0.5072	1.2981	0.1574	0.2604	1	1723	tags=32%, list=15%, signal=37%
GOBP_PROTEASOMAL_UBIQUITIN_INDEPENDENT_PROTEIN_CATABOLIC_PROCESS	GOBP_PROTEASOMAL_UBIQUITIN_INDEPENDENT_PROTEIN_CATABOLIC_PROCESS		20	0.4911	1.2977	0.1464	0.2608	1	3903	tags=80%, list=34%, signal=122%
GOBP_EPIDERMAL_GROWTH_FACTOR_RECEPTOR_SIGNALING_PATHWAY	GOBP_EPIDERMAL_GROWTH_FACTOR_RECEPTOR_SIGNALING_PATHWAY		89	0.3761	1.2966	0.0772	0.2622	1	1316	tags=17%, list=12%, signal=19%
GOBP_CELLULAR_PROCESS_INVOLVED_IN_REPRODUCTION_IN_MULTICELLULAR_ORGANISM	GOBP_CELLULAR_PROCESS_INVOLVED_IN_REPRODUCTION_IN_MULTICELLULAR_ORGANISM		181	0.3406	1.2957	0.0488	0.2632	1	2113	tags=24%, list=19%, signal=29%
GOBP_REGULATION_OF_INTRINSIC_APOPTOTIC_SIGNALING_PATHWAY_IN_RESPONSE_TO_DNA_DAMAGE	GOBP_REGULATION_OF_INTRINSIC_APOPTOTIC_SIGNALING_PATHWAY_IN_RESPONSE_TO_DNA_DAMAGE		30	0.4493	1.2947	0.1389	0.2645	1	1929	tags=33%, list=17%, signal=40%
GOBP_DNA_TEMPLATED_TRANSCRIPTION_TERMINATION	GOBP_DNA_TEMPLATED_TRANSCRIPTION_TERMINATION		70	0.3882	1.2938	0.0972	0.2656	1	2433	tags=31%, list=21%, signal=40%
GOBP_REGULATION_OF_CARBOHYDRATE_CATABOLIC_PROCESS	GOBP_REGULATION_OF_CARBOHYDRATE_CATABOLIC_PROCESS		75	0.3819	1.2933	0.0947	0.266	1	3286	tags=41%, list=29%, signal=58%
GOBP_REGULATION_OF_CELL_SIZE	GOBP_REGULATION_OF_CELL_SIZE		124	0.3595	1.2923	0.0582	0.2672	1	2842	tags=33%, list=25%, signal=44%
GOBP_RESPONSE_TO_ISCHEMIA	GOBP_RESPONSE_TO_ISCHEMIA		35	0.4411	1.2922	0.1245	0.2672	1	2474	tags=40%, list=22%, signal=51%
GOBP_CELL_AGING	GOBP_CELL_AGING		83	0.3782	1.2921	0.0934	0.2671	1	2019	tags=23%, list=18%, signal=28%
GOBP_ERBB_SIGNALING_PATHWAY	GOBP_ERBB_SIGNALING_PATHWAY		102	0.3658	1.2914	0.08	0.2679	1	1316	tags=16%, list=12%, signal=18%
GOBP_RESPONSE_TO_OSMOTIC_STRESS	GOBP_RESPONSE_TO_OSMOTIC_STRESS		61	0.3994	1.2911	0.1046	0.268	1	614	tags=15%, list=5%, signal=16%
GOBP_T_CELL_CYTOKINE_PRODUCTION	GOBP_T_CELL_CYTOKINE_PRODUCTION		22	0.4867	1.2902	0.1566	0.2692	1	1933	tags=32%, list=17%, signal=38%
GOBP_NEGATIVE_REGULATION_OF_MRNA_CATABOLIC_PROCESS	GOBP_NEGATIVE_REGULATION_OF_MRNA_CATABOLIC_PROCESS		40	0.4329	1.29	0.1263	0.2692	1	3331	tags=40%, list=29%, signal=56%
GOBP_DETERMINATION_OF_ADULT_LIFESPAN	GOBP_DETERMINATION_OF_ADULT_LIFESPAN		15	0.5289	1.29	0.1632	0.269	1	103	tags=7%, list=1%, signal=7%
GOBP_LOW_DENSITY_LIPOPROTEIN_PARTICLE_CLEARANCE	GOBP_LOW_DENSITY_LIPOPROTEIN_PARTICLE_CLEARANCE		24	0.4799	1.2895	0.1536	0.2694	1	376	tags=13%, list=3%, signal=13%
GOBP_REGULATION_OF_RAS_PROTEIN_SIGNAL_TRANSDUCTION	GOBP_REGULATION_OF_RAS_PROTEIN_SIGNAL_TRANSDUCTION		148	0.3473	1.2891	0.0653	0.2697	1	1559	tags=26%, list=14%, signal=30%
GOBP_NEGATIVE_REGULATION_OF_PROTEIN_LOCALIZATION_TO_MEMBRANE	GOBP_NEGATIVE_REGULATION_OF_PROTEIN_LOCALIZATION_TO_MEMBRANE		24	0.4715	1.289	0.1436	0.2696	1	788	tags=17%, list=7%, signal=18%
GOBP_POSITIVE_REGULATION_OF_GLIOGENESIS	GOBP_POSITIVE_REGULATION_OF_GLIOGENESIS		41	0.4248	1.289	0.1186	0.2694	1	1364	tags=39%, list=12%, signal=44%
GOBP_REGULATION_OF_ATP_METABOLIC_PROCESS	GOBP_REGULATION_OF_ATP_METABOLIC_PROCESS		97	0.3671	1.2881	0.0794	0.2704	1	3289	tags=38%, list=29%, signal=53%
GOBP_POSITIVE_REGULATION_OF_TRANSCRIPTION_INITIATION_FROM_RNA_POLYMERASE_II_PROMOTER	GOBP_POSITIVE_REGULATION_OF_TRANSCRIPTION_INITIATION_FROM_RNA_POLYMERASE_II_PROMOTER		24	0.4678	1.288	0.1467	0.2703	1	4447	tags=67%, list=39%, signal=110%
GOBP_NEGATIVE_REGULATION_OF_ACTIN_FILAMENT_POLYMERIZATION	GOBP_NEGATIVE_REGULATION_OF_ACTIN_FILAMENT_POLYMERIZATION		43	0.4234	1.2879	0.121	0.2701	1	1529	tags=26%, list=14%, signal=29%
GOBP_DEVELOPMENTAL_CELL_GROWTH	GOBP_DEVELOPMENTAL_CELL_GROWTH		144	0.3472	1.2878	0.08	0.27	1	2758	tags=38%, list=24%, signal=50%
GOBP_EPIBOLY	GOBP_EPIBOLY		26	0.4669	1.287	0.1404	0.271	1	733	tags=23%, list=6%, signal=25%
GOBP_REGULATION_OF_T_CELL_DIFFERENTIATION	GOBP_REGULATION_OF_T_CELL_DIFFERENTIATION		96	0.3688	1.2867	0.0831	0.2712	1	1658	tags=23%, list=15%, signal=27%
GOBP_UBIQUITIN_DEPENDENT_PROTEIN_CATABOLIC_PROCESS_VIA_THE_MULTIVESICULAR_BODY_SORTING_PATHWAY	GOBP_UBIQUITIN_DEPENDENT_PROTEIN_CATABOLIC_PROCESS_VIA_THE_MULTIVESICULAR_BODY_SORTING_PATHWAY		21	0.4902	1.285	0.1429	0.2735	1	2007	tags=29%, list=18%, signal=35%
GOBP_NEGATIVE_REGULATION_OF_HISTONE_MODIFICATION	GOBP_NEGATIVE_REGULATION_OF_HISTONE_MODIFICATION		33	0.4429	1.2845	0.1249	0.2739	1	2781	tags=36%, list=25%, signal=48%
GOBP_POSITIVE_REGULATION_OF_ACTIN_FILAMENT_POLYMERIZATION	GOBP_POSITIVE_REGULATION_OF_ACTIN_FILAMENT_POLYMERIZATION		68	0.3819	1.2844	0.1013	0.2739	1	2627	tags=37%, list=23%, signal=48%
GOBP_REGULATION_OF_PEPTIDYL_TYROSINE_PHOSPHORYLATION	GOBP_REGULATION_OF_PEPTIDYL_TYROSINE_PHOSPHORYLATION		164	0.3416	1.2843	0.0664	0.2736	1	1587	tags=27%, list=14%, signal=31%
GOBP_EMBRYONIC_SKELETAL_SYSTEM_DEVELOPMENT	GOBP_EMBRYONIC_SKELETAL_SYSTEM_DEVELOPMENT		52	0.406	1.2838	0.1219	0.2741	1	1324	tags=25%, list=12%, signal=28%
GOBP_REGULATION_OF_MULTI_ORGANISM_PROCESS	GOBP_REGULATION_OF_MULTI_ORGANISM_PROCESS		27	0.4669	1.2838	0.1396	0.2739	1	1867	tags=44%, list=16%, signal=53%
GOBP_REGULATION_OF_TRANSCRIPTION_INITIATION_FROM_RNA_POLYMERASE_II_PROMOTER	GOBP_REGULATION_OF_TRANSCRIPTION_INITIATION_FROM_RNA_POLYMERASE_II_PROMOTER		29	0.455	1.2834	0.1486	0.2742	1	4447	tags=62%, list=39%, signal=102%
GOBP_NCRNA_TRANSCRIPTION	GOBP_NCRNA_TRANSCRIPTION		103	0.3635	1.2823	0.0805	0.2756	1	2489	tags=34%, list=22%, signal=43%
GOBP_RESPONSE_TO_VITAMIN	GOBP_RESPONSE_TO_VITAMIN		60	0.3921	1.2823	0.1202	0.2754	1	1983	tags=30%, list=18%, signal=36%
GOBP_B_CELL_MEDIATED_IMMUNITY	GOBP_B_CELL_MEDIATED_IMMUNITY		77	0.3817	1.2819	0.102	0.2758	1	1873	tags=22%, list=17%, signal=26%
GOBP_MEIOTIC_CELL_CYCLE_PROCESS	GOBP_MEIOTIC_CELL_CYCLE_PROCESS		121	0.3551	1.2808	0.0878	0.2771	1	2652	tags=22%, list=23%, signal=29%
GOBP_POSITIVE_REGULATION_OF_PLASMA_MEMBRANE_BOUNDED_CELL_PROJECTION_ASSEMBLY	GOBP_POSITIVE_REGULATION_OF_PLASMA_MEMBRANE_BOUNDED_CELL_PROJECTION_ASSEMBLY		78	0.3766	1.2804	0.1035	0.2774	1	2692	tags=38%, list=24%, signal=50%
GOBP_REGULATION_OF_MUSCLE_ADAPTATION	GOBP_REGULATION_OF_MUSCLE_ADAPTATION		52	0.4051	1.28	0.1216	0.2778	1	872	tags=21%, list=8%, signal=23%
GOBP_NEGATIVE_REGULATION_OF_PROTEIN_CONTAINING_COMPLEX_ASSEMBLY	GOBP_NEGATIVE_REGULATION_OF_PROTEIN_CONTAINING_COMPLEX_ASSEMBLY		96	0.3624	1.2787	0.0914	0.2796	1	1562	tags=20%, list=14%, signal=23%
GOBP_MAINTENANCE_OF_PROTEIN_LOCATION_IN_CELL	GOBP_MAINTENANCE_OF_PROTEIN_LOCATION_IN_CELL		53	0.4011	1.2786	0.116	0.2795	1	931	tags=17%, list=8%, signal=18%
GOBP_POSITIVE_REGULATION_OF_INTERLEUKIN_8_PRODUCTION	GOBP_POSITIVE_REGULATION_OF_INTERLEUKIN_8_PRODUCTION		39	0.4268	1.2776	0.1437	0.2807	1	949	tags=26%, list=8%, signal=28%
GOBP_HISTONE_H3_K9_MODIFICATION	GOBP_HISTONE_H3_K9_MODIFICATION		37	0.4319	1.2742	0.1325	0.2857	1	538	tags=11%, list=5%, signal=11%
GOBP_KERATINIZATION	GOBP_KERATINIZATION		17	0.511	1.274	0.1732	0.2858	1	1879	tags=35%, list=17%, signal=42%
GOBP_CAMP_MEDIATED_SIGNALING	GOBP_CAMP_MEDIATED_SIGNALING		31	0.4461	1.2739	0.141	0.2858	1	1959	tags=26%, list=17%, signal=31%
GOBP_PHOSPHOLIPASE_C_ACTIVATING_G_PROTEIN_COUPLED_RECEPTOR_SIGNALING_PATHWAY	GOBP_PHOSPHOLIPASE_C_ACTIVATING_G_PROTEIN_COUPLED_RECEPTOR_SIGNALING_PATHWAY		40	0.4221	1.2729	0.1256	0.287	1	1426	tags=45%, list=13%, signal=51%
GOBP_REGULATION_OF_LONG_TERM_SYNAPTIC_POTENTIATION	GOBP_REGULATION_OF_LONG_TERM_SYNAPTIC_POTENTIATION		22	0.4782	1.2716	0.1599	0.2889	1	964	tags=23%, list=9%, signal=25%
GOBP_NEGATIVE_REGULATION_OF_TOLL_LIKE_RECEPTOR_SIGNALING_PATHWAY	GOBP_NEGATIVE_REGULATION_OF_TOLL_LIKE_RECEPTOR_SIGNALING_PATHWAY		31	0.4439	1.2712	0.1521	0.2892	1	1790	tags=32%, list=16%, signal=38%
GOBP_REGULATION_OF_SIGNAL_TRANSDUCTION_BY_P53_CLASS_MEDIATOR	GOBP_REGULATION_OF_SIGNAL_TRANSDUCTION_BY_P53_CLASS_MEDIATOR		157	0.3374	1.2706	0.0626	0.2898	1	2909	tags=31%, list=26%, signal=41%
GOBP_REGULATION_OF_FILOPODIUM_ASSEMBLY	GOBP_REGULATION_OF_FILOPODIUM_ASSEMBLY		36	0.4284	1.2705	0.1386	0.2896	1	1529	tags=25%, list=14%, signal=29%
GOBP_PLATELET_AGGREGATION	GOBP_PLATELET_AGGREGATION		46	0.4138	1.2705	0.132	0.2895	1	2092	tags=37%, list=18%, signal=45%
GOBP_HEPARAN_SULFATE_PROTEOGLYCAN_METABOLIC_PROCESS	GOBP_HEPARAN_SULFATE_PROTEOGLYCAN_METABOLIC_PROCESS		24	0.4723	1.2704	0.1657	0.2893	1	877	tags=21%, list=8%, signal=23%
GOBP_TRNA_5_END_PROCESSING	GOBP_TRNA_5_END_PROCESSING		15	0.5254	1.2702	0.1854	0.2893	1	2263	tags=53%, list=20%, signal=67%
GOBP_NEGATIVE_REGULATION_OF_CYSTEINE_TYPE_ENDOPEPTIDASE_ACTIVITY	GOBP_NEGATIVE_REGULATION_OF_CYSTEINE_TYPE_ENDOPEPTIDASE_ACTIVITY		54	0.3991	1.27	0.1135	0.2894	1	1533	tags=22%, list=14%, signal=26%
GOBP_PROTEIN_FOLDING	GOBP_PROTEIN_FOLDING		184	0.3338	1.2698	0.061	0.2895	1	3962	tags=44%, list=35%, signal=67%
GOBP_CEREBRAL_CORTEX_DEVELOPMENT	GOBP_CEREBRAL_CORTEX_DEVELOPMENT		73	0.3758	1.2697	0.1154	0.2893	1	1961	tags=27%, list=17%, signal=33%
GOBP_POSITIVE_REGULATION_OF_TRANSCRIPTION_FROM_RNA_POLYMERASE_II_PROMOTER_IN_RESPONSE_TO_STRESS	GOBP_POSITIVE_REGULATION_OF_TRANSCRIPTION_FROM_RNA_POLYMERASE_II_PROMOTER_IN_RESPONSE_TO_STRESS		21	0.476	1.2688	0.1609	0.2904	1	833	tags=24%, list=7%, signal=26%
GOBP_NEGATIVE_REGULATION_OF_GENE_SILENCING	GOBP_NEGATIVE_REGULATION_OF_GENE_SILENCING		24	0.4646	1.2687	0.1645	0.2904	1	1665	tags=29%, list=15%, signal=34%
GOBP_REGULATION_OF_BROWN_FAT_CELL_DIFFERENTIATION	GOBP_REGULATION_OF_BROWN_FAT_CELL_DIFFERENTIATION		15	0.5245	1.2678	0.1753	0.2915	1	1397	tags=27%, list=12%, signal=30%
GOBP_REGULATION_OF_MULTICELLULAR_ORGANISM_GROWTH	GOBP_REGULATION_OF_MULTICELLULAR_ORGANISM_GROWTH		39	0.4258	1.2675	0.1542	0.2916	1	1482	tags=23%, list=13%, signal=26%
GOBP_REGULATION_OF_BONE_REMODELING	GOBP_REGULATION_OF_BONE_REMODELING		34	0.438	1.2671	0.1488	0.292	1	1713	tags=35%, list=15%, signal=41%
GOBP_POSITIVE_REGULATION_OF_CELLULAR_PROTEIN_CATABOLIC_PROCESS	GOBP_POSITIVE_REGULATION_OF_CELLULAR_PROTEIN_CATABOLIC_PROCESS		122	0.3496	1.2668	0.0823	0.2921	1	2097	tags=25%, list=19%, signal=31%
GOBP_ICOSANOID_METABOLIC_PROCESS	GOBP_ICOSANOID_METABOLIC_PROCESS		62	0.3911	1.2662	0.1266	0.2928	1	1188	tags=27%, list=10%, signal=30%
GOBP_POSITIVE_REGULATION_OF_B_CELL_PROLIFERATION	GOBP_POSITIVE_REGULATION_OF_B_CELL_PROLIFERATION		30	0.4487	1.2661	0.1574	0.2928	1	2011	tags=33%, list=18%, signal=40%
GOBP_MRNA_SPLICE_SITE_SELECTION	GOBP_MRNA_SPLICE_SITE_SELECTION		29	0.4484	1.2652	0.1539	0.2938	1	3327	tags=55%, list=29%, signal=78%
GOBP_T_CELL_SELECTION	GOBP_T_CELL_SELECTION		28	0.4539	1.2647	0.1588	0.2945	1	1482	tags=29%, list=13%, signal=33%
GOBP_CYCLIC_NUCLEOTIDE_MEDIATED_SIGNALING	GOBP_CYCLIC_NUCLEOTIDE_MEDIATED_SIGNALING		43	0.4137	1.2645	0.1502	0.2944	1	2091	tags=28%, list=18%, signal=34%
GOBP_HEART_GROWTH	GOBP_HEART_GROWTH		52	0.3993	1.2639	0.1511	0.2951	1	285	tags=17%, list=3%, signal=18%
GOBP_POSITIVE_REGULATION_OF_AXONOGENESIS	GOBP_POSITIVE_REGULATION_OF_AXONOGENESIS		57	0.3963	1.2638	0.129	0.295	1	2324	tags=32%, list=21%, signal=40%
GOBP_RESPONSE_TO_LEUKEMIA_INHIBITORY_FACTOR	GOBP_RESPONSE_TO_LEUKEMIA_INHIBITORY_FACTOR		59	0.3925	1.2633	0.1267	0.2954	1	802	tags=15%, list=7%, signal=16%
GOBP_CELLULAR_RESPONSE_TO_REACTIVE_OXYGEN_SPECIES	GOBP_CELLULAR_RESPONSE_TO_REACTIVE_OXYGEN_SPECIES		111	0.3566	1.2631	0.0817	0.2955	1	2424	tags=29%, list=21%, signal=36%
GOBP_NEGATIVE_REGULATION_OF_CELL_ACTIVATION	GOBP_NEGATIVE_REGULATION_OF_CELL_ACTIVATION		128	0.3504	1.2621	0.0784	0.2969	1	1474	tags=22%, list=13%, signal=25%
GOBP_POSITIVE_REGULATION_OF_NITRIC_OXIDE_METABOLIC_PROCESS	GOBP_POSITIVE_REGULATION_OF_NITRIC_OXIDE_METABOLIC_PROCESS		28	0.4546	1.2619	0.1661	0.2968	1	1136	tags=32%, list=10%, signal=36%
GOBP_POSITIVE_REGULATION_OF_NUCLEAR_DIVISION	GOBP_POSITIVE_REGULATION_OF_NUCLEAR_DIVISION		36	0.4223	1.2615	0.1564	0.2972	1	2065	tags=28%, list=18%, signal=34%
GOBP_POSITIVE_REGULATION_OF_REGULATED_SECRETORY_PATHWAY	GOBP_POSITIVE_REGULATION_OF_REGULATED_SECRETORY_PATHWAY		28	0.4519	1.2614	0.1515	0.2971	1	1278	tags=21%, list=11%, signal=24%
GOBP_RESPONSE_TO_ESTRADIOL	GOBP_RESPONSE_TO_ESTRADIOL		77	0.3757	1.2612	0.1196	0.2971	1	949	tags=18%, list=8%, signal=20%
GOBP_RESPONSE_TO_PROSTAGLANDIN	GOBP_RESPONSE_TO_PROSTAGLANDIN		18	0.4983	1.2604	0.1755	0.2981	1	1870	tags=44%, list=17%, signal=53%
GOBP_NEGATIVE_REGULATION_OF_ORGAN_GROWTH	GOBP_NEGATIVE_REGULATION_OF_ORGAN_GROWTH		19	0.4842	1.2596	0.1752	0.2991	1	1155	tags=21%, list=10%, signal=23%
GOBP_GENE_SILENCING	GOBP_GENE_SILENCING		183	0.3321	1.2588	0.0684	0.3001	1	2098	tags=22%, list=19%, signal=26%
GOBP_REGULATION_OF_UBIQUITIN_DEPENDENT_PROTEIN_CATABOLIC_PROCESS	GOBP_REGULATION_OF_UBIQUITIN_DEPENDENT_PROTEIN_CATABOLIC_PROCESS		135	0.3442	1.2587	0.0788	0.3	1	2097	tags=24%, list=19%, signal=30%
GOBP_REGULATION_OF_SPINDLE_ORGANIZATION	GOBP_REGULATION_OF_SPINDLE_ORGANIZATION		33	0.43	1.2573	0.1681	0.3019	1	3014	tags=39%, list=27%, signal=54%
GOBP_REGULATION_OF_MEGAKARYOCYTE_DIFFERENTIATION	GOBP_REGULATION_OF_MEGAKARYOCYTE_DIFFERENTIATION		46	0.4131	1.2569	0.1409	0.3023	1	2256	tags=26%, list=20%, signal=32%
GOBP_REGULATION_OF_CATION_TRANSMEMBRANE_TRANSPORT	GOBP_REGULATION_OF_CATION_TRANSMEMBRANE_TRANSPORT		169	0.3333	1.2566	0.0805	0.3026	1	2385	tags=33%, list=21%, signal=41%
GOBP_ESTABLISHMENT_OR_MAINTENANCE_OF_MONOPOLAR_CELL_POLARITY	GOBP_ESTABLISHMENT_OR_MAINTENANCE_OF_MONOPOLAR_CELL_POLARITY		16	0.5094	1.2564	0.1946	0.3026	1	1852	tags=38%, list=16%, signal=45%
GOBP_REGULATION_OF_ESTABLISHMENT_OR_MAINTENANCE_OF_CELL_POLARITY	GOBP_REGULATION_OF_ESTABLISHMENT_OR_MAINTENANCE_OF_CELL_POLARITY		22	0.4745	1.2563	0.1845	0.3025	1	558	tags=18%, list=5%, signal=19%
GOBP_PYRIDINE_CONTAINING_COMPOUND_METABOLIC_PROCESS	GOBP_PYRIDINE_CONTAINING_COMPOUND_METABOLIC_PROCESS		29	0.444	1.2558	0.1754	0.303	1	364	tags=10%, list=3%, signal=11%
GOBP_FAT_SOLUBLE_VITAMIN_METABOLIC_PROCESS	GOBP_FAT_SOLUBLE_VITAMIN_METABOLIC_PROCESS		18	0.4896	1.2532	0.1993	0.307	1	1983	tags=39%, list=18%, signal=47%
GOBP_DEVELOPMENTAL_MATURATION	GOBP_DEVELOPMENTAL_MATURATION		154	0.3367	1.2526	0.0947	0.3077	1	1278	tags=18%, list=11%, signal=20%
GOBP_N_TERMINAL_PROTEIN_AMINO_ACID_MODIFICATION	GOBP_N_TERMINAL_PROTEIN_AMINO_ACID_MODIFICATION		23	0.4711	1.2525	0.1813	0.3077	1	978	tags=22%, list=9%, signal=24%
GOBP_T_CELL_HOMEOSTASIS	GOBP_T_CELL_HOMEOSTASIS		25	0.4518	1.2516	0.1642	0.3089	1	2171	tags=32%, list=19%, signal=40%
GOBP_NEGATIVE_REGULATION_OF_G_PROTEIN_COUPLED_RECEPTOR_SIGNALING_PATHWAY	GOBP_NEGATIVE_REGULATION_OF_G_PROTEIN_COUPLED_RECEPTOR_SIGNALING_PATHWAY		29	0.4506	1.2501	0.1761	0.311	1	81	tags=10%, list=1%, signal=10%
GOBP_PRODUCTION_OF_MOLECULAR_MEDIATOR_INVOLVED_IN_INFLAMMATORY_RESPONSE	GOBP_PRODUCTION_OF_MOLECULAR_MEDIATOR_INVOLVED_IN_INFLAMMATORY_RESPONSE		48	0.3991	1.2498	0.1454	0.3113	1	977	tags=21%, list=9%, signal=23%
GOBP_REGULATION_OF_LEUKOCYTE_PROLIFERATION	GOBP_REGULATION_OF_LEUKOCYTE_PROLIFERATION		154	0.3336	1.2492	0.0939	0.3119	1	1515	tags=23%, list=13%, signal=26%
GOBP_CHROMATIN_SILENCING	GOBP_CHROMATIN_SILENCING		45	0.4059	1.2487	0.1596	0.3125	1	1665	tags=22%, list=15%, signal=26%
GOBP_PROTEIN_K63_LINKED_UBIQUITINATION	GOBP_PROTEIN_K63_LINKED_UBIQUITINATION		51	0.4004	1.2486	0.1433	0.3123	1	2905	tags=43%, list=26%, signal=58%
GOBP_REGULATION_OF_PROTEIN_LOCALIZATION_TO_NUCLEUS	GOBP_REGULATION_OF_PROTEIN_LOCALIZATION_TO_NUCLEUS		108	0.3513	1.2485	0.1018	0.3122	1	3502	tags=49%, list=31%, signal=70%
GOBP_PYRIDINE_CONTAINING_COMPOUND_BIOSYNTHETIC_PROCESS	GOBP_PYRIDINE_CONTAINING_COMPOUND_BIOSYNTHETIC_PROCESS		25	0.456	1.2481	0.1878	0.3125	1	94	tags=8%, list=1%, signal=8%
GOBP_POSITIVE_REGULATION_OF_LEUKOCYTE_MEDIATED_IMMUNITY	GOBP_POSITIVE_REGULATION_OF_LEUKOCYTE_MEDIATED_IMMUNITY		73	0.3738	1.2477	0.1383	0.3128	1	1513	tags=25%, list=13%, signal=28%
GOBP_REGULATION_OF_RECEPTOR_MEDIATED_ENDOCYTOSIS	GOBP_REGULATION_OF_RECEPTOR_MEDIATED_ENDOCYTOSIS		67	0.3742	1.2469	0.1246	0.3139	1	2674	tags=33%, list=24%, signal=43%
GOBP_NEGATIVE_REGULATION_OF_CALCIUM_ION_TRANSMEMBRANE_TRANSPORTER_ACTIVITY	GOBP_NEGATIVE_REGULATION_OF_CALCIUM_ION_TRANSMEMBRANE_TRANSPORTER_ACTIVITY		17	0.4962	1.2468	0.2007	0.3138	1	2385	tags=41%, list=21%, signal=52%
GOBP_HISTONE_H2A_MONOUBIQUITINATION	GOBP_HISTONE_H2A_MONOUBIQUITINATION		16	0.507	1.2468	0.1925	0.3135	1	2144	tags=38%, list=19%, signal=46%
GOBP_REGULATION_OF_DNA_TEMPLATED_TRANSCRIPTION_ELONGATION	GOBP_REGULATION_OF_DNA_TEMPLATED_TRANSCRIPTION_ELONGATION		46	0.4024	1.2462	0.1543	0.3142	1	4670	tags=61%, list=41%, signal=103%
GOBP_NEGATIVE_REGULATION_OF_PROTEIN_POLYMERIZATION	GOBP_NEGATIVE_REGULATION_OF_PROTEIN_POLYMERIZATION		55	0.3938	1.2459	0.1382	0.3144	1	1562	tags=25%, list=14%, signal=29%
GOBP_NEGATIVE_REGULATION_OF_CELLULAR_RESPONSE_TO_INSULIN_STIMULUS	GOBP_NEGATIVE_REGULATION_OF_CELLULAR_RESPONSE_TO_INSULIN_STIMULUS		29	0.4432	1.2458	0.1744	0.3143	1	1438	tags=28%, list=13%, signal=32%
GOBP_REGULATION_OF_PROTEIN_POLYMERIZATION	GOBP_REGULATION_OF_PROTEIN_POLYMERIZATION		166	0.3326	1.2454	0.0971	0.3146	1	1700	tags=22%, list=15%, signal=26%
GOBP_TRANSCRIPTION_COUPLED_NUCLEOTIDE_EXCISION_REPAIR	GOBP_TRANSCRIPTION_COUPLED_NUCLEOTIDE_EXCISION_REPAIR		68	0.3765	1.2449	0.1339	0.3151	1	2098	tags=21%, list=19%, signal=25%
GOBP_NEGATIVE_REGULATION_OF_NEURON_PROJECTION_DEVELOPMENT	GOBP_NEGATIVE_REGULATION_OF_NEURON_PROJECTION_DEVELOPMENT		86	0.3617	1.2444	0.1216	0.3156	1	1389	tags=20%, list=12%, signal=22%
GOBP_NEGATIVE_REGULATION_OF_SIGNAL_TRANSDUCTION_IN_ABSENCE_OF_LIGAND	GOBP_NEGATIVE_REGULATION_OF_SIGNAL_TRANSDUCTION_IN_ABSENCE_OF_LIGAND		22	0.465	1.2419	0.1942	0.3196	1	2010	tags=50%, list=18%, signal=61%
GOBP_CENTRAL_NERVOUS_SYSTEM_NEURON_DIFFERENTIATION	GOBP_CENTRAL_NERVOUS_SYSTEM_NEURON_DIFFERENTIATION		90	0.3592	1.2419	0.1199	0.3194	1	2350	tags=31%, list=21%, signal=39%
GOBP_NEGATIVE_REGULATION_OF_SUPRAMOLECULAR_FIBER_ORGANIZATION	GOBP_NEGATIVE_REGULATION_OF_SUPRAMOLECULAR_FIBER_ORGANIZATION		116	0.3452	1.2414	0.1094	0.3199	1	1562	tags=20%, list=14%, signal=23%
GOBP_CENTRAL_NERVOUS_SYSTEM_NEURON_AXONOGENESIS	GOBP_CENTRAL_NERVOUS_SYSTEM_NEURON_AXONOGENESIS		26	0.4531	1.2399	0.1881	0.3221	1	2607	tags=42%, list=23%, signal=55%
GOBP_POSITIVE_REGULATION_OF_RNA_SPLICING	GOBP_POSITIVE_REGULATION_OF_RNA_SPLICING		30	0.4402	1.2389	0.1855	0.3236	1	4028	tags=60%, list=36%, signal=93%
GOBP_POSITIVE_T_CELL_SELECTION	GOBP_POSITIVE_T_CELL_SELECTION		20	0.4739	1.2386	0.1976	0.3239	1	2269	tags=45%, list=20%, signal=56%
GOBP_SEGMENTATION	GOBP_SEGMENTATION		40	0.4149	1.2367	0.1698	0.3267	1	1070	tags=25%, list=9%, signal=28%
GOBP_FACE_DEVELOPMENT	GOBP_FACE_DEVELOPMENT		29	0.4454	1.2366	0.1901	0.3266	1	1639	tags=31%, list=14%, signal=36%
GOBP_NEGATIVE_REGULATION_OF_CALCIUM_MEDIATED_SIGNALING	GOBP_NEGATIVE_REGULATION_OF_CALCIUM_MEDIATED_SIGNALING		15	0.5107	1.2364	0.2109	0.3267	1	1961	tags=47%, list=17%, signal=56%
GOBP_POSITIVE_REGULATION_OF_AMYLOID_PRECURSOR_PROTEIN_CATABOLIC_PROCESS	GOBP_POSITIVE_REGULATION_OF_AMYLOID_PRECURSOR_PROTEIN_CATABOLIC_PROCESS		15	0.5075	1.2346	0.2052	0.3296	1	859	tags=27%, list=8%, signal=29%
GOBP_REGULATION_OF_MAST_CELL_ACTIVATION	GOBP_REGULATION_OF_MAST_CELL_ACTIVATION		27	0.4393	1.2341	0.1827	0.33	1	859	tags=19%, list=8%, signal=20%
GOBP_POSITIVE_REGULATION_OF_NUCLEOTIDE_METABOLIC_PROCESS	GOBP_POSITIVE_REGULATION_OF_NUCLEOTIDE_METABOLIC_PROCESS		27	0.448	1.2335	0.186	0.3308	1	1723	tags=26%, list=15%, signal=31%
GOBP_POSITIVE_REGULATION_OF_CELL_GROWTH	GOBP_POSITIVE_REGULATION_OF_CELL_GROWTH		110	0.346	1.2333	0.118	0.3308	1	2756	tags=34%, list=24%, signal=44%
GOBP_PEPTIDYL_THREONINE_DEPHOSPHORYLATION	GOBP_PEPTIDYL_THREONINE_DEPHOSPHORYLATION		21	0.4679	1.2325	0.1879	0.3318	1	2247	tags=33%, list=20%, signal=42%
GOBP_REGULATION_OF_ADAPTIVE_IMMUNE_RESPONSE	GOBP_REGULATION_OF_ADAPTIVE_IMMUNE_RESPONSE		115	0.3451	1.2309	0.1126	0.3344	1	2071	tags=28%, list=18%, signal=34%
GOBP_VASCULAR_ENDOTHELIAL_GROWTH_FACTOR_RECEPTOR_SIGNALING_PATHWAY	GOBP_VASCULAR_ENDOTHELIAL_GROWTH_FACTOR_RECEPTOR_SIGNALING_PATHWAY		69	0.3714	1.2301	0.1616	0.3356	1	2524	tags=35%, list=22%, signal=44%
GOBP_PROTEIN_KINASE_A_SIGNALING	GOBP_PROTEIN_KINASE_A_SIGNALING		20	0.4719	1.2298	0.2075	0.3357	1	2618	tags=40%, list=23%, signal=52%
GOBP_INOSITOL_PHOSPHATE_METABOLIC_PROCESS	GOBP_INOSITOL_PHOSPHATE_METABOLIC_PROCESS		53	0.3891	1.2296	0.1568	0.3357	1	1124	tags=19%, list=10%, signal=21%
GOBP_EMBRYONIC_HEART_TUBE_MORPHOGENESIS	GOBP_EMBRYONIC_HEART_TUBE_MORPHOGENESIS		35	0.414	1.2296	0.1834	0.3355	1	1807	tags=31%, list=16%, signal=37%
GOBP_LEUKOCYTE_MEDIATED_CYTOTOXICITY	GOBP_LEUKOCYTE_MEDIATED_CYTOTOXICITY		51	0.3923	1.2295	0.1629	0.3353	1	1533	tags=25%, list=14%, signal=29%
GOBP_NEGATIVE_REGULATION_OF_CELL_PROJECTION_ORGANIZATION	GOBP_NEGATIVE_REGULATION_OF_CELL_PROJECTION_ORGANIZATION		120	0.3395	1.2291	0.1137	0.3357	1	2896	tags=38%, list=26%, signal=51%
GOBP_JNK_CASCADE	GOBP_JNK_CASCADE		135	0.3341	1.2286	0.1098	0.3362	1	2091	tags=25%, list=18%, signal=31%
GOBP_PROSTATE_GLAND_DEVELOPMENT	GOBP_PROSTATE_GLAND_DEVELOPMENT		19	0.4828	1.2283	0.2049	0.3365	1	877	tags=21%, list=8%, signal=23%
GOBP_NUCLEOBASE_METABOLIC_PROCESS	GOBP_NUCLEOBASE_METABOLIC_PROCESS		28	0.4422	1.2281	0.187	0.3365	1	5	tags=4%, list=0%, signal=4%
GOBP_T_CELL_RECEPTOR_SIGNALING_PATHWAY	GOBP_T_CELL_RECEPTOR_SIGNALING_PATHWAY		142	0.3302	1.2276	0.0985	0.3372	1	3551	tags=47%, list=31%, signal=68%
GOBP_POSITIVE_REGULATION_OF_INTRACELLULAR_TRANSPORT	GOBP_POSITIVE_REGULATION_OF_INTRACELLULAR_TRANSPORT		186	0.3223	1.2263	0.0895	0.339	1	2926	tags=33%, list=26%, signal=44%
GOBP_CELLULAR_RESPONSE_TO_CAMP	GOBP_CELLULAR_RESPONSE_TO_CAMP		34	0.4163	1.226	0.1982	0.3393	1	1864	tags=24%, list=16%, signal=28%
GOBP_POSITIVE_REGULATION_OF_PROTEIN_LOCALIZATION_TO_MEMBRANE	GOBP_POSITIVE_REGULATION_OF_PROTEIN_LOCALIZATION_TO_MEMBRANE		99	0.3459	1.2259	0.1267	0.3392	1	2086	tags=29%, list=18%, signal=36%
GOBP_REGULATION_OF_B_CELL_PROLIFERATION	GOBP_REGULATION_OF_B_CELL_PROLIFERATION		47	0.3935	1.2255	0.1636	0.3395	1	2011	tags=30%, list=18%, signal=36%
GOBP_POSITIVE_REGULATION_OF_NEURON_DEATH	GOBP_POSITIVE_REGULATION_OF_NEURON_DEATH		67	0.3732	1.2253	0.1537	0.3396	1	1961	tags=28%, list=17%, signal=34%
GOBP_NEGATIVE_REGULATION_OF_CYTOSKELETON_ORGANIZATION	GOBP_NEGATIVE_REGULATION_OF_CYTOSKELETON_ORGANIZATION		117	0.3381	1.2249	0.1219	0.3399	1	1562	tags=19%, list=14%, signal=22%
GOBP_PLATELET_DERIVED_GROWTH_FACTOR_RECEPTOR_SIGNALING_PATHWAY	GOBP_PLATELET_DERIVED_GROWTH_FACTOR_RECEPTOR_SIGNALING_PATHWAY		46	0.3995	1.2249	0.1613	0.3396	1	1360	tags=24%, list=12%, signal=27%
GOBP_REGULATION_OF_PROTEIN_DEPHOSPHORYLATION	GOBP_REGULATION_OF_PROTEIN_DEPHOSPHORYLATION		100	0.3511	1.2239	0.1371	0.341	1	2753	tags=35%, list=24%, signal=46%
GOBP_REGULATION_OF_NUCLEOCYTOPLASMIC_TRANSPORT	GOBP_REGULATION_OF_NUCLEOCYTOPLASMIC_TRANSPORT		88	0.3576	1.223	0.1448	0.3423	1	3489	tags=48%, list=31%, signal=68%
GOBP_MAMMARY_GLAND_MORPHOGENESIS	GOBP_MAMMARY_GLAND_MORPHOGENESIS		23	0.4569	1.2218	0.2069	0.344	1	2461	tags=35%, list=22%, signal=44%
GOBP_LEUKOCYTE_PROLIFERATION	GOBP_LEUKOCYTE_PROLIFERATION		193	0.3186	1.2205	0.1052	0.3461	1	1555	tags=22%, list=14%, signal=25%
GOBP_POSITIVE_REGULATION_OF_CELL_CYCLE_PHASE_TRANSITION	GOBP_POSITIVE_REGULATION_OF_CELL_CYCLE_PHASE_TRANSITION		79	0.362	1.2203	0.1494	0.346	1	2298	tags=25%, list=20%, signal=32%
GOBP_ANTERIOR_POSTERIOR_PATTERN_SPECIFICATION	GOBP_ANTERIOR_POSTERIOR_PATTERN_SPECIFICATION		81	0.3579	1.2203	0.1356	0.3457	1	2127	tags=28%, list=19%, signal=35%
GOBP_REGULATION_OF_MUSCLE_SYSTEM_PROCESS	GOBP_REGULATION_OF_MUSCLE_SYSTEM_PROCESS		117	0.3382	1.2202	0.1222	0.3456	1	1303	tags=21%, list=12%, signal=23%
GOBP_POSITIVE_REGULATION_OF_PROTEIN_BINDING	GOBP_POSITIVE_REGULATION_OF_PROTEIN_BINDING		64	0.3723	1.2185	0.1619	0.3483	1	1734	tags=27%, list=15%, signal=31%
GOBP_RESPONSE_TO_INCREASED_OXYGEN_LEVELS	GOBP_RESPONSE_TO_INCREASED_OXYGEN_LEVELS		26	0.4462	1.2184	0.2082	0.3482	1	1550	tags=31%, list=14%, signal=36%
GOBP_REGULATION_OF_CHROMATIN_ORGANIZATION	GOBP_REGULATION_OF_CHROMATIN_ORGANIZATION		147	0.3278	1.2182	0.129	0.3482	1	2606	tags=24%, list=23%, signal=31%
GOBP_REGULATION_OF_CELL_CYCLE_G2_M_PHASE_TRANSITION	GOBP_REGULATION_OF_CELL_CYCLE_G2_M_PHASE_TRANSITION		195	0.3178	1.218	0.0898	0.3481	1	4716	tags=52%, list=42%, signal=87%
GOBP_PSEUDOURIDINE_SYNTHESIS	GOBP_PSEUDOURIDINE_SYNTHESIS		17	0.4771	1.2176	0.2225	0.3487	1	3468	tags=47%, list=31%, signal=68%
GOBP_SYNAPSE_ASSEMBLY	GOBP_SYNAPSE_ASSEMBLY		77	0.3592	1.2171	0.1506	0.3492	1	2224	tags=34%, list=20%, signal=42%
GOBP_NUCLEAR_TRANSCRIBED_MRNA_CATABOLIC_PROCESS_EXONUCLEOLYTIC	GOBP_NUCLEAR_TRANSCRIBED_MRNA_CATABOLIC_PROCESS_EXONUCLEOLYTIC		34	0.4196	1.2167	0.1924	0.3496	1	2841	tags=41%, list=25%, signal=55%
GOBP_MEMBRANE_INVAGINATION	GOBP_MEMBRANE_INVAGINATION		56	0.3791	1.2161	0.164	0.3504	1	827	tags=18%, list=7%, signal=19%
GOBP_RETINA_DEVELOPMENT_IN_CAMERA_TYPE_EYE	GOBP_RETINA_DEVELOPMENT_IN_CAMERA_TYPE_EYE		74	0.3591	1.2161	0.1472	0.35	1	1858	tags=27%, list=16%, signal=32%
GOBP_NEGATIVE_REGULATION_OF_MRNA_PROCESSING	GOBP_NEGATIVE_REGULATION_OF_MRNA_PROCESSING		27	0.4458	1.2156	0.2002	0.3506	1	4157	tags=56%, list=37%, signal=88%
GOBP_POSITIVE_REGULATION_OF_INTRACELLULAR_PROTEIN_TRANSPORT	GOBP_POSITIVE_REGULATION_OF_INTRACELLULAR_PROTEIN_TRANSPORT		154	0.325	1.2155	0.108	0.3504	1	2031	tags=24%, list=18%, signal=29%
GOBP_STRESS_GRANULE_ASSEMBLY	GOBP_STRESS_GRANULE_ASSEMBLY		20	0.4688	1.2152	0.2114	0.3507	1	4123	tags=70%, list=36%, signal=110%
GOBP_PEPTIDYL_TYROSINE_DEPHOSPHORYLATION	GOBP_PEPTIDYL_TYROSINE_DEPHOSPHORYLATION		78	0.3607	1.2148	0.1399	0.351	1	2379	tags=28%, list=21%, signal=35%
GOBP_NEGATIVE_REGULATION_OF_STRIATED_MUSCLE_CELL_DIFFERENTIATION	GOBP_NEGATIVE_REGULATION_OF_STRIATED_MUSCLE_CELL_DIFFERENTIATION		19	0.4762	1.2144	0.2106	0.3514	1	257	tags=16%, list=2%, signal=16%
GOBP_ANTIGEN_PROCESSING_AND_PRESENTATION_OF_PEPTIDE_ANTIGEN	GOBP_ANTIGEN_PROCESSING_AND_PRESENTATION_OF_PEPTIDE_ANTIGEN		161	0.324	1.2135	0.1067	0.3528	1	3127	tags=35%, list=28%, signal=47%
GOBP_POSITIVE_REGULATION_OF_DNA_BINDING	GOBP_POSITIVE_REGULATION_OF_DNA_BINDING		38	0.4056	1.2134	0.1858	0.3527	1	1588	tags=26%, list=14%, signal=31%
GOBP_CELLULAR_RESPONSE_TO_AMYLOID_BETA	GOBP_CELLULAR_RESPONSE_TO_AMYLOID_BETA		30	0.4295	1.2133	0.2067	0.3525	1	380	tags=17%, list=3%, signal=17%
GOBP_NEGATIVE_REGULATION_OF_DEFENSE_RESPONSE_TO_VIRUS	GOBP_NEGATIVE_REGULATION_OF_DEFENSE_RESPONSE_TO_VIRUS		18	0.4732	1.213	0.217	0.3527	1	3594	tags=56%, list=32%, signal=81%
GOBP_POSITIVE_REGULATION_OF_POSTTRANSCRIPTIONAL_GENE_SILENCING	GOBP_POSITIVE_REGULATION_OF_POSTTRANSCRIPTIONAL_GENE_SILENCING		24	0.4452	1.2127	0.1983	0.3529	1	1047	tags=17%, list=9%, signal=18%
GOBP_POSITIVE_REGULATION_OF_REACTIVE_OXYGEN_SPECIES_BIOSYNTHETIC_PROCESS	GOBP_POSITIVE_REGULATION_OF_REACTIVE_OXYGEN_SPECIES_BIOSYNTHETIC_PROCESS		36	0.4149	1.2123	0.1891	0.3533	1	1136	tags=25%, list=10%, signal=28%
GOBP_POSITIVE_REGULATION_OF_INTERLEUKIN_6_PRODUCTION	GOBP_POSITIVE_REGULATION_OF_INTERLEUKIN_6_PRODUCTION		56	0.3773	1.2117	0.176	0.3542	1	949	tags=20%, list=8%, signal=21%
GOBP_CARBOHYDRATE_DERIVATIVE_CATABOLIC_PROCESS	GOBP_CARBOHYDRATE_DERIVATIVE_CATABOLIC_PROCESS		133	0.3339	1.2116	0.1315	0.3539	1	1393	tags=17%, list=12%, signal=19%
GOBP_MOLTING_CYCLE	GOBP_MOLTING_CYCLE		50	0.3804	1.211	0.1787	0.3548	1	2530	tags=38%, list=22%, signal=49%
GOBP_REGIONALIZATION	GOBP_REGIONALIZATION		135	0.3289	1.2098	0.138	0.3566	1	1587	tags=21%, list=14%, signal=25%
GOBP_MAINTENANCE_OF_LOCATION_IN_CELL	GOBP_MAINTENANCE_OF_LOCATION_IN_CELL		141	0.3274	1.2098	0.1325	0.3563	1	2119	tags=27%, list=19%, signal=33%
GOBP_POSITIVE_REGULATION_OF_PROTEIN_CATABOLIC_PROCESS	GOBP_POSITIVE_REGULATION_OF_PROTEIN_CATABOLIC_PROCESS		179	0.3197	1.2093	0.1012	0.357	1	2097	tags=23%, list=19%, signal=28%
GOBP_POSITIVE_REGULATION_OF_LAMELLIPODIUM_ASSEMBLY	GOBP_POSITIVE_REGULATION_OF_LAMELLIPODIUM_ASSEMBLY		21	0.4651	1.2092	0.2092	0.3568	1	4453	tags=71%, list=39%, signal=117%
GOBP_MEIOTIC_CELL_CYCLE	GOBP_MEIOTIC_CELL_CYCLE		160	0.321	1.2086	0.1138	0.3575	1	2652	tags=21%, list=23%, signal=27%
GOBP_ANDROGEN_RECEPTOR_SIGNALING_PATHWAY	GOBP_ANDROGEN_RECEPTOR_SIGNALING_PATHWAY		30	0.425	1.2086	0.2055	0.3573	1	2758	tags=30%, list=24%, signal=40%
GOBP_REGULATION_OF_KERATINOCYTE_PROLIFERATION	GOBP_REGULATION_OF_KERATINOCYTE_PROLIFERATION		17	0.4863	1.2086	0.2278	0.357	1	2694	tags=41%, list=24%, signal=54%
GOBP_ALCOHOL_CATABOLIC_PROCESS	GOBP_ALCOHOL_CATABOLIC_PROCESS		33	0.4151	1.2085	0.2031	0.3568	1	1123	tags=21%, list=10%, signal=23%
GOBP_POSITIVE_REGULATION_OF_LIPID_KINASE_ACTIVITY	GOBP_POSITIVE_REGULATION_OF_LIPID_KINASE_ACTIVITY		26	0.4465	1.2069	0.2191	0.3593	1	2091	tags=54%, list=18%, signal=66%
GOBP_CELLULAR_RESPONSE_TO_ACID_CHEMICAL	GOBP_CELLULAR_RESPONSE_TO_ACID_CHEMICAL		55	0.3771	1.2062	0.1713	0.3603	1	1637	tags=27%, list=14%, signal=32%
GOBP_NEGATIVE_REGULATION_OF_AUTOPHAGY	GOBP_NEGATIVE_REGULATION_OF_AUTOPHAGY		66	0.3664	1.2061	0.1603	0.3602	1	1985	tags=26%, list=18%, signal=31%
GOBP_CYCLIC_NUCLEOTIDE_METABOLIC_PROCESS	GOBP_CYCLIC_NUCLEOTIDE_METABOLIC_PROCESS		18	0.4701	1.2046	0.231	0.3626	1	790	tags=17%, list=7%, signal=18%
GOBP_MRNA_3_END_PROCESSING	GOBP_MRNA_3_END_PROCESSING		93	0.3468	1.2044	0.1618	0.3627	1	3390	tags=44%, list=30%, signal=62%
GOBP_PLATELET_ACTIVATION	GOBP_PLATELET_ACTIVATION		112	0.3379	1.204	0.1403	0.363	1	2092	tags=33%, list=18%, signal=40%
GOBP_REGULATION_OF_HOMOTYPIC_CELL_CELL_ADHESION	GOBP_REGULATION_OF_HOMOTYPIC_CELL_CELL_ADHESION		18	0.4737	1.2035	0.233	0.3636	1	859	tags=28%, list=8%, signal=30%
GOBP_CHONDROITIN_SULFATE_PROTEOGLYCAN_METABOLIC_PROCESS	GOBP_CHONDROITIN_SULFATE_PROTEOGLYCAN_METABOLIC_PROCESS		31	0.4248	1.2029	0.2147	0.3645	1	1696	tags=29%, list=15%, signal=34%
GOBP_REGULATION_OF_RESPONSE_TO_CYTOKINE_STIMULUS	GOBP_REGULATION_OF_RESPONSE_TO_CYTOKINE_STIMULUS		141	0.3257	1.2028	0.1189	0.3643	1	2443	tags=30%, list=22%, signal=38%
GOBP_RNA_PHOSPHODIESTER_BOND_HYDROLYSIS	GOBP_RNA_PHOSPHODIESTER_BOND_HYDROLYSIS		132	0.3298	1.2022	0.1331	0.365	1	2633	tags=32%, list=23%, signal=41%
GOBP_MITOCHONDRIAL_CALCIUM_ION_HOMEOSTASIS	GOBP_MITOCHONDRIAL_CALCIUM_ION_HOMEOSTASIS		23	0.4479	1.2022	0.225	0.3647	1	3876	tags=52%, list=34%, signal=79%
GOBP_REGULATION_OF_PHOSPHOPROTEIN_PHOSPHATASE_ACTIVITY	GOBP_REGULATION_OF_PHOSPHOPROTEIN_PHOSPHATASE_ACTIVITY		81	0.3538	1.2022	0.1634	0.3644	1	2753	tags=38%, list=24%, signal=50%
GOBP_POSITIVE_REGULATION_OF_MYELOID_LEUKOCYTE_DIFFERENTIATION	GOBP_POSITIVE_REGULATION_OF_MYELOID_LEUKOCYTE_DIFFERENTIATION		39	0.401	1.201	0.1966	0.3662	1	2221	tags=36%, list=20%, signal=45%
GOBP_GLUTAMINE_FAMILY_AMINO_ACID_CATABOLIC_PROCESS	GOBP_GLUTAMINE_FAMILY_AMINO_ACID_CATABOLIC_PROCESS		15	0.4956	1.2007	0.2454	0.3665	1	192	tags=13%, list=2%, signal=14%
GOBP_NUCLEOSIDE_PHOSPHATE_CATABOLIC_PROCESS	GOBP_NUCLEOSIDE_PHOSPHATE_CATABOLIC_PROCESS		61	0.3674	1.2	0.1827	0.3675	1	1393	tags=16%, list=12%, signal=19%
GOBP_RESPONSE_TO_TESTOSTERONE	GOBP_RESPONSE_TO_TESTOSTERONE		27	0.4332	1.1999	0.2267	0.3673	1	2474	tags=33%, list=22%, signal=43%
GOBP_ADENYLATE_CYCLASE_MODULATING_G_PROTEIN_COUPLED_RECEPTOR_SIGNALING_PATHWAY	GOBP_ADENYLATE_CYCLASE_MODULATING_G_PROTEIN_COUPLED_RECEPTOR_SIGNALING_PATHWAY		86	0.3507	1.1993	0.1642	0.3681	1	1837	tags=36%, list=16%, signal=43%
GOBP_EAR_MORPHOGENESIS	GOBP_EAR_MORPHOGENESIS		43	0.3979	1.1991	0.2002	0.3682	1	851	tags=21%, list=8%, signal=23%
GOBP_REGULATION_OF_PROTEASOMAL_PROTEIN_CATABOLIC_PROCESS	GOBP_REGULATION_OF_PROTEASOMAL_PROTEIN_CATABOLIC_PROCESS		156	0.319	1.1986	0.1327	0.3688	1	2097	tags=22%, list=19%, signal=27%
GOBP_PROTEIN_ACYLATION	GOBP_PROTEIN_ACYLATION		197	0.3144	1.198	0.1215	0.3696	1	2285	tags=20%, list=20%, signal=25%
GOBP_SPLICEOSOMAL_SNRNP_ASSEMBLY	GOBP_SPLICEOSOMAL_SNRNP_ASSEMBLY		35	0.4106	1.1973	0.2141	0.3705	1	4203	tags=54%, list=37%, signal=86%
GOBP_POSITIVE_REGULATION_OF_B_CELL_ACTIVATION	GOBP_POSITIVE_REGULATION_OF_B_CELL_ACTIVATION		63	0.3683	1.1973	0.1844	0.3702	1	2011	tags=27%, list=18%, signal=33%
GOBP_NEGATIVE_REGULATION_OF_RESPONSE_TO_BIOTIC_STIMULUS	GOBP_NEGATIVE_REGULATION_OF_RESPONSE_TO_BIOTIC_STIMULUS		63	0.3671	1.1971	0.1849	0.3701	1	2400	tags=38%, list=21%, signal=48%
GOBP_DEFINITIVE_HEMOPOIESIS	GOBP_DEFINITIVE_HEMOPOIESIS		15	0.4887	1.197	0.2458	0.37	1	3112	tags=40%, list=27%, signal=55%
GOBP_REGULATION_OF_MEMBRANE_DEPOLARIZATION	GOBP_REGULATION_OF_MEMBRANE_DEPOLARIZATION		22	0.4471	1.1966	0.2188	0.3704	1	1482	tags=27%, list=13%, signal=31%
GOBP_CELLULAR_RESPONSE_TO_TOXIC_SUBSTANCE	GOBP_CELLULAR_RESPONSE_TO_TOXIC_SUBSTANCE		75	0.3573	1.1963	0.1742	0.3707	1	998	tags=17%, list=9%, signal=19%
GOBP_PROSTANOID_BIOSYNTHETIC_PROCESS	GOBP_PROSTANOID_BIOSYNTHETIC_PROCESS		19	0.4669	1.1959	0.2411	0.3712	1	379	tags=21%, list=3%, signal=22%
GOBP_3_UTR_MEDIATED_MRNA_STABILIZATION	GOBP_3_UTR_MEDIATED_MRNA_STABILIZATION		15	0.4917	1.1955	0.2426	0.3716	1	3331	tags=53%, list=29%, signal=75%
GOBP_POSITIVE_REGULATION_OF_DNA_REPLICATION	GOBP_POSITIVE_REGULATION_OF_DNA_REPLICATION		30	0.417	1.1952	0.213	0.3718	1	4750	tags=67%, list=42%, signal=115%
GOBP_RESPONSE_TO_ORGANOPHOSPHORUS	GOBP_RESPONSE_TO_ORGANOPHOSPHORUS		80	0.3476	1.195	0.1664	0.3719	1	1172	tags=15%, list=10%, signal=17%
GOBP_NUCLEUS_ORGANIZATION	GOBP_NUCLEUS_ORGANIZATION		101	0.3382	1.1945	0.1649	0.3724	1	3345	tags=36%, list=30%, signal=50%
GOBP_HYALURONAN_CATABOLIC_PROCESS	GOBP_HYALURONAN_CATABOLIC_PROCESS		15	0.495	1.1935	0.2638	0.374	1	1929	tags=33%, list=17%, signal=40%
GOBP_ACTIVATION_OF_JUN_KINASE_ACTIVITY	GOBP_ACTIVATION_OF_JUN_KINASE_ACTIVITY		29	0.4207	1.1935	0.2267	0.3737	1	4042	tags=59%, list=36%, signal=91%
GOBP_VIRION_ASSEMBLY	GOBP_VIRION_ASSEMBLY		35	0.4073	1.1916	0.2086	0.3767	1	1120	tags=17%, list=10%, signal=19%
GOBP_POSITIVE_REGULATION_OF_DNA_TEMPLATED_TRANSCRIPTION_ELONGATION	GOBP_POSITIVE_REGULATION_OF_DNA_TEMPLATED_TRANSCRIPTION_ELONGATION		24	0.4434	1.1912	0.2303	0.3772	1	2632	tags=38%, list=23%, signal=49%
GOBP_POSITIVE_REGULATION_OF_PRODUCTION_OF_MOLECULAR_MEDIATOR_OF_IMMUNE_RESPONSE	GOBP_POSITIVE_REGULATION_OF_PRODUCTION_OF_MOLECULAR_MEDIATOR_OF_IMMUNE_RESPONSE		61	0.3694	1.1909	0.1783	0.3773	1	1381	tags=26%, list=12%, signal=30%
GOBP_RESPONSE_TO_INTERLEUKIN_6	GOBP_RESPONSE_TO_INTERLEUKIN_6		28	0.427	1.1908	0.2238	0.3773	1	1136	tags=25%, list=10%, signal=28%
GOBP_POSITIVE_REGULATION_OF_MACROAUTOPHAGY	GOBP_POSITIVE_REGULATION_OF_MACROAUTOPHAGY		54	0.3734	1.1906	0.2067	0.3773	1	1827	tags=26%, list=16%, signal=31%
GOBP_REGULATION_OF_NECROTIC_CELL_DEATH	GOBP_REGULATION_OF_NECROTIC_CELL_DEATH		26	0.4335	1.1906	0.2323	0.3771	1	3394	tags=54%, list=30%, signal=77%
GOBP_TUMOR_NECROSIS_FACTOR_MEDIATED_SIGNALING_PATHWAY	GOBP_TUMOR_NECROSIS_FACTOR_MEDIATED_SIGNALING_PATHWAY		131	0.3281	1.1902	0.1552	0.3775	1	2783	tags=37%, list=25%, signal=48%
GOBP_RESPIRATORY_GASEOUS_EXCHANGE_BY_RESPIRATORY_SYSTEM	GOBP_RESPIRATORY_GASEOUS_EXCHANGE_BY_RESPIRATORY_SYSTEM		37	0.3974	1.1899	0.2109	0.3777	1	488	tags=11%, list=4%, signal=11%
GOBP_CORNIFICATION	GOBP_CORNIFICATION		15	0.489	1.1897	0.2359	0.3777	1	1879	tags=33%, list=17%, signal=40%
GOBP_REGULATION_OF_POLYSACCHARIDE_BIOSYNTHETIC_PROCESS	GOBP_REGULATION_OF_POLYSACCHARIDE_BIOSYNTHETIC_PROCESS		29	0.43	1.1892	0.2241	0.3784	1	1360	tags=21%, list=12%, signal=23%
GOBP_BODY_MORPHOGENESIS	GOBP_BODY_MORPHOGENESIS		30	0.413	1.188	0.2136	0.3803	1	708	tags=23%, list=6%, signal=25%
GOBP_ANTIGEN_PROCESSING_AND_PRESENTATION	GOBP_ANTIGEN_PROCESSING_AND_PRESENTATION		188	0.3098	1.1876	0.1175	0.3807	1	3022	tags=32%, list=27%, signal=44%
GOBP_PEPTIDYL_LYSINE_ACETYLATION	GOBP_PEPTIDYL_LYSINE_ACETYLATION		141	0.3192	1.1871	0.1379	0.3812	1	1438	tags=13%, list=13%, signal=15%
GOBP_NEGATIVE_REGULATION_OF_ANION_TRANSMEMBRANE_TRANSPORT	GOBP_NEGATIVE_REGULATION_OF_ANION_TRANSMEMBRANE_TRANSPORT		25	0.4295	1.1868	0.232	0.3815	1	489	tags=16%, list=4%, signal=17%
GOBP_DENDRITIC_CELL_CHEMOTAXIS	GOBP_DENDRITIC_CELL_CHEMOTAXIS		16	0.4801	1.1867	0.2455	0.3814	1	2068	tags=38%, list=18%, signal=46%
GOBP_PROTEIN_ACETYLATION	GOBP_PROTEIN_ACETYLATION		164	0.3143	1.1867	0.134	0.3811	1	2239	tags=20%, list=20%, signal=24%
GOBP_HEAD_MORPHOGENESIS	GOBP_HEAD_MORPHOGENESIS		19	0.463	1.1861	0.2406	0.3818	1	1639	tags=37%, list=14%, signal=43%
GOBP_REGULATION_OF_SODIUM_ION_TRANSMEMBRANE_TRANSPORT	GOBP_REGULATION_OF_SODIUM_ION_TRANSMEMBRANE_TRANSPORT		32	0.4111	1.1859	0.2259	0.3819	1	2380	tags=41%, list=21%, signal=51%
GOBP_DIENCEPHALON_DEVELOPMENT	GOBP_DIENCEPHALON_DEVELOPMENT		26	0.433	1.1854	0.2422	0.3825	1	2461	tags=42%, list=22%, signal=54%
GOBP_NUCLEOLAR_LARGE_RRNA_TRANSCRIPTION_BY_RNA_POLYMERASE_I	GOBP_NUCLEOLAR_LARGE_RRNA_TRANSCRIPTION_BY_RNA_POLYMERASE_I		17	0.4753	1.1853	0.2531	0.3824	1	2744	tags=41%, list=24%, signal=54%
GOBP_POSITIVE_REGULATION_OF_GLIAL_CELL_DIFFERENTIATION	GOBP_POSITIVE_REGULATION_OF_GLIAL_CELL_DIFFERENTIATION		30	0.4223	1.1848	0.2287	0.3829	1	1213	tags=37%, list=11%, signal=41%
GOBP_INTRINSIC_APOPTOTIC_SIGNALING_PATHWAY_IN_RESPONSE_TO_DNA_DAMAGE_BY_P53_CLASS_MEDIATOR	GOBP_INTRINSIC_APOPTOTIC_SIGNALING_PATHWAY_IN_RESPONSE_TO_DNA_DAMAGE_BY_P53_CLASS_MEDIATOR		39	0.397	1.1846	0.223	0.383	1	1553	tags=28%, list=14%, signal=33%
GOBP_POSITIVE_REGULATION_OF_EXTRINSIC_APOPTOTIC_SIGNALING_PATHWAY	GOBP_POSITIVE_REGULATION_OF_EXTRINSIC_APOPTOTIC_SIGNALING_PATHWAY		37	0.4045	1.1845	0.2264	0.3828	1	1412	tags=24%, list=12%, signal=28%
GOBP_ACTIN_POLYMERIZATION_OR_DEPOLYMERIZATION	GOBP_ACTIN_POLYMERIZATION_OR_DEPOLYMERIZATION		157	0.316	1.184	0.1416	0.3834	1	2627	tags=32%, list=23%, signal=42%
GOBP_REGULATION_OF_ACTIN_FILAMENT_LENGTH	GOBP_REGULATION_OF_ACTIN_FILAMENT_LENGTH		134	0.3249	1.1837	0.1642	0.3837	1	2627	tags=34%, list=23%, signal=43%
GOBP_POSITIVE_REGULATION_OF_PEPTIDYL_THREONINE_PHOSPHORYLATION	GOBP_POSITIVE_REGULATION_OF_PEPTIDYL_THREONINE_PHOSPHORYLATION		18	0.4658	1.1836	0.2504	0.3835	1	3440	tags=44%, list=30%, signal=64%
GOBP_MYELOID_CELL_HOMEOSTASIS	GOBP_MYELOID_CELL_HOMEOSTASIS		115	0.33	1.1833	0.1624	0.3837	1	1941	tags=25%, list=17%, signal=30%
GOBP_SPLEEN_DEVELOPMENT	GOBP_SPLEEN_DEVELOPMENT		23	0.4404	1.183	0.2361	0.384	1	435	tags=17%, list=4%, signal=18%
GOBP_CELLULAR_RESPONSE_TO_GLUCOSE_STARVATION	GOBP_CELLULAR_RESPONSE_TO_GLUCOSE_STARVATION		40	0.3919	1.183	0.2083	0.3838	1	1789	tags=35%, list=16%, signal=41%
GOBP_MATURE_B_CELL_DIFFERENTIATION_INVOLVED_IN_IMMUNE_RESPONSE	GOBP_MATURE_B_CELL_DIFFERENTIATION_INVOLVED_IN_IMMUNE_RESPONSE		18	0.4705	1.1829	0.2567	0.3836	1	3160	tags=61%, list=28%, signal=85%
GOBP_TEMPERATURE_HOMEOSTASIS	GOBP_TEMPERATURE_HOMEOSTASIS		116	0.3276	1.1823	0.1535	0.3843	1	1373	tags=24%, list=12%, signal=27%
GOBP_TRNA_METABOLIC_PROCESS	GOBP_TRNA_METABOLIC_PROCESS		167	0.3149	1.1817	0.1512	0.3852	1	2868	tags=34%, list=25%, signal=45%
GOBP_NEGATIVE_REGULATION_OF_RNA_CATABOLIC_PROCESS	GOBP_NEGATIVE_REGULATION_OF_RNA_CATABOLIC_PROCESS		50	0.3744	1.1811	0.209	0.3859	1	3466	tags=40%, list=31%, signal=57%
GOBP_REGULATION_OF_VIRAL_TRANSCRIPTION	GOBP_REGULATION_OF_VIRAL_TRANSCRIPTION		37	0.396	1.1811	0.2287	0.3857	1	2844	tags=35%, list=25%, signal=47%
GOBP_REGULATION_OF_PEPTIDYL_SERINE_PHOSPHORYLATION	GOBP_REGULATION_OF_PEPTIDYL_SERINE_PHOSPHORYLATION		90	0.3431	1.1806	0.1856	0.3863	1	1612	tags=21%, list=14%, signal=24%
GOBP_INTERLEUKIN_17_PRODUCTION	GOBP_INTERLEUKIN_17_PRODUCTION		20	0.4488	1.1805	0.2553	0.3862	1	1318	tags=20%, list=12%, signal=23%
GOBP_REGULATION_OF_PLASMA_LIPOPROTEIN_PARTICLE_LEVELS	GOBP_REGULATION_OF_PLASMA_LIPOPROTEIN_PARTICLE_LEVELS		54	0.373	1.1801	0.2176	0.3865	1	376	tags=9%, list=3%, signal=10%
GOBP_NON_CANONICAL_WNT_SIGNALING_PATHWAY	GOBP_NON_CANONICAL_WNT_SIGNALING_PATHWAY		114	0.3292	1.1796	0.1731	0.387	1	3723	tags=53%, list=33%, signal=78%
GOBP_NEGATIVE_REGULATION_OF_COLD_INDUCED_THERMOGENESIS	GOBP_NEGATIVE_REGULATION_OF_COLD_INDUCED_THERMOGENESIS		35	0.3995	1.1788	0.2214	0.3883	1	2435	tags=37%, list=22%, signal=47%
GOBP_ALPHA_BETA_T_CELL_ACTIVATION	GOBP_ALPHA_BETA_T_CELL_ACTIVATION		94	0.3397	1.1788	0.1763	0.3881	1	1229	tags=20%, list=11%, signal=22%
GOBP_NEGATIVE_REGULATION_OF_MONONUCLEAR_CELL_MIGRATION	GOBP_NEGATIVE_REGULATION_OF_MONONUCLEAR_CELL_MIGRATION		15	0.4901	1.1775	0.2509	0.3901	1	1124	tags=27%, list=10%, signal=30%
GOBP_POLY_A_PLUS_MRNA_EXPORT_FROM_NUCLEUS	GOBP_POLY_A_PLUS_MRNA_EXPORT_FROM_NUCLEUS		15	0.4781	1.1763	0.264	0.392	1	3608	tags=53%, list=32%, signal=78%
GOBP_POSITIVE_REGULATION_OF_PROTEIN_CONTAINING_COMPLEX_ASSEMBLY	GOBP_POSITIVE_REGULATION_OF_PROTEIN_CONTAINING_COMPLEX_ASSEMBLY		190	0.3059	1.1759	0.1486	0.3923	1	2091	tags=23%, list=18%, signal=27%
GOBP_NEGATIVE_REGULATION_OF_B_CELL_ACTIVATION	GOBP_NEGATIVE_REGULATION_OF_B_CELL_ACTIVATION		26	0.4243	1.1756	0.2492	0.3925	1	1873	tags=31%, list=17%, signal=37%
GOBP_REGULATION_OF_CYCLASE_ACTIVITY	GOBP_REGULATION_OF_CYCLASE_ACTIVITY		18	0.4628	1.1755	0.2485	0.3925	1	1459	tags=28%, list=13%, signal=32%
GOBP_LONG_TERM_SYNAPTIC_POTENTIATION	GOBP_LONG_TERM_SYNAPTIC_POTENTIATION		39	0.3922	1.1751	0.2373	0.393	1	1141	tags=21%, list=10%, signal=23%
GOBP_HEPARAN_SULFATE_PROTEOGLYCAN_BIOSYNTHETIC_PROCESS	GOBP_HEPARAN_SULFATE_PROTEOGLYCAN_BIOSYNTHETIC_PROCESS		19	0.461	1.175	0.2576	0.3929	1	496	tags=16%, list=4%, signal=16%
GOBP_CELLULAR_RESPONSE_TO_DEXAMETHASONE_STIMULUS	GOBP_CELLULAR_RESPONSE_TO_DEXAMETHASONE_STIMULUS		20	0.455	1.1749	0.2531	0.3927	1	1474	tags=25%, list=13%, signal=29%
GOBP_PROTEIN_DNA_COMPLEX_DISASSEMBLY	GOBP_PROTEIN_DNA_COMPLEX_DISASSEMBLY		15	0.4847	1.1743	0.2642	0.3934	1	1766	tags=33%, list=16%, signal=39%
GOBP_REGULATION_OF_GENERATION_OF_PRECURSOR_METABOLITES_AND_ENERGY	GOBP_REGULATION_OF_GENERATION_OF_PRECURSOR_METABOLITES_AND_ENERGY		129	0.326	1.1729	0.1647	0.3957	1	3393	tags=36%, list=30%, signal=51%
GOBP_NEGATIVE_REGULATION_OF_HISTONE_METHYLATION	GOBP_NEGATIVE_REGULATION_OF_HISTONE_METHYLATION		17	0.4734	1.1725	0.2627	0.3961	1	2781	tags=35%, list=25%, signal=47%
GOBP_ADENYLATE_CYCLASE_ACTIVATING_G_PROTEIN_COUPLED_RECEPTOR_SIGNALING_PATHWAY	GOBP_ADENYLATE_CYCLASE_ACTIVATING_G_PROTEIN_COUPLED_RECEPTOR_SIGNALING_PATHWAY		56	0.3648	1.1724	0.2221	0.396	1	2229	tags=45%, list=20%, signal=55%
GOBP_POSITIVE_REGULATION_OF_VIRAL_TRANSCRIPTION	GOBP_POSITIVE_REGULATION_OF_VIRAL_TRANSCRIPTION		25	0.4279	1.1724	0.2387	0.3957	1	1294	tags=24%, list=11%, signal=27%
GOBP_RESPONSE_TO_ALCOHOL	GOBP_RESPONSE_TO_ALCOHOL		142	0.317	1.1719	0.1699	0.3963	1	2137	tags=28%, list=19%, signal=34%
GOBP_MITOCHONDRIAL_TRANSLATION	GOBP_MITOCHONDRIAL_TRANSLATION		130	0.3215	1.1712	0.1742	0.3974	1	3999	tags=50%, list=35%, signal=76%
GOBP_REGULATION_OF_LEUKOCYTE_ADHESION_TO_VASCULAR_ENDOTHELIAL_CELL	GOBP_REGULATION_OF_LEUKOCYTE_ADHESION_TO_VASCULAR_ENDOTHELIAL_CELL		20	0.4523	1.1709	0.2675	0.3976	1	1258	tags=35%, list=11%, signal=39%
GOBP_REGULATION_OF_EXTRINSIC_APOPTOTIC_SIGNALING_PATHWAY_IN_ABSENCE_OF_LIGAND	GOBP_REGULATION_OF_EXTRINSIC_APOPTOTIC_SIGNALING_PATHWAY_IN_ABSENCE_OF_LIGAND		29	0.4167	1.1706	0.2566	0.3979	1	1699	tags=41%, list=15%, signal=49%
GOBP_VASCULAR_ENDOTHELIAL_CELL_PROLIFERATION	GOBP_VASCULAR_ENDOTHELIAL_CELL_PROLIFERATION		16	0.4816	1.1705	0.2655	0.3977	1	831	tags=19%, list=7%, signal=20%
GOBP_NEGATIVE_REGULATION_OF_NF_KAPPAB_TRANSCRIPTION_FACTOR_ACTIVITY	GOBP_NEGATIVE_REGULATION_OF_NF_KAPPAB_TRANSCRIPTION_FACTOR_ACTIVITY		64	0.3593	1.1703	0.2034	0.3976	1	2140	tags=33%, list=19%, signal=40%
GOBP_SKELETAL_MUSCLE_ORGAN_DEVELOPMENT	GOBP_SKELETAL_MUSCLE_ORGAN_DEVELOPMENT		84	0.3403	1.1699	0.1863	0.3981	1	1553	tags=24%, list=14%, signal=27%
GOBP_RESPONSE_TO_CAMP	GOBP_RESPONSE_TO_CAMP		60	0.3581	1.1698	0.2049	0.398	1	1137	tags=15%, list=10%, signal=17%
GOBP_REGULATION_OF_NEURON_MIGRATION	GOBP_REGULATION_OF_NEURON_MIGRATION		24	0.4378	1.1695	0.2592	0.3981	1	2737	tags=33%, list=24%, signal=44%
GOBP_CARBOHYDRATE_TRANSMEMBRANE_TRANSPORT	GOBP_CARBOHYDRATE_TRANSMEMBRANE_TRANSPORT		71	0.3514	1.1694	0.2	0.3981	1	1479	tags=20%, list=13%, signal=23%
GOBP_POSITIVE_REGULATION_OF_WNT_SIGNALING_PATHWAY	GOBP_POSITIVE_REGULATION_OF_WNT_SIGNALING_PATHWAY		134	0.3212	1.1694	0.1778	0.3979	1	2295	tags=31%, list=20%, signal=38%
GOBP_HISTONE_UBIQUITINATION	GOBP_HISTONE_UBIQUITINATION		44	0.3844	1.1694	0.2308	0.3975	1	2238	tags=27%, list=20%, signal=34%
GOBP_PLASMA_MEMBRANE_TUBULATION	GOBP_PLASMA_MEMBRANE_TUBULATION		16	0.4773	1.1693	0.2799	0.3974	1	3178	tags=56%, list=28%, signal=78%
GOBP_REGULATION_OF_MICROTUBULE_DEPOLYMERIZATION	GOBP_REGULATION_OF_MICROTUBULE_DEPOLYMERIZATION		23	0.4399	1.1689	0.2576	0.3977	1	174	tags=9%, list=2%, signal=9%
GOBP_REGULATION_OF_POSTSYNAPTIC_MEMBRANE_NEUROTRANSMITTER_RECEPTOR_LEVELS	GOBP_REGULATION_OF_POSTSYNAPTIC_MEMBRANE_NEUROTRANSMITTER_RECEPTOR_LEVELS		35	0.3999	1.1685	0.2376	0.3983	1	2546	tags=40%, list=22%, signal=51%
GOBP_NEGATIVE_REGULATION_OF_POSTTRANSCRIPTIONAL_GENE_SILENCING	GOBP_NEGATIVE_REGULATION_OF_POSTTRANSCRIPTIONAL_GENE_SILENCING		15	0.4817	1.1683	0.266	0.3983	1	977	tags=27%, list=9%, signal=29%
GOBP_VESICLE_CARGO_LOADING	GOBP_VESICLE_CARGO_LOADING		20	0.45	1.168	0.2446	0.3985	1	1070	tags=15%, list=9%, signal=17%
GOBP_INTERLEUKIN_12_PRODUCTION	GOBP_INTERLEUKIN_12_PRODUCTION		39	0.3839	1.1668	0.2252	0.4005	1	1170	tags=26%, list=10%, signal=28%
GOBP_REGULATION_OF_HORMONE_METABOLIC_PROCESS	GOBP_REGULATION_OF_HORMONE_METABOLIC_PROCESS		17	0.4635	1.1665	0.2826	0.4007	1	906	tags=29%, list=8%, signal=32%
GOBP_MUSCLE_FIBER_DEVELOPMENT	GOBP_MUSCLE_FIBER_DEVELOPMENT		31	0.4058	1.1646	0.2496	0.404	1	2103	tags=32%, list=19%, signal=40%
GOBP_CELL_DEATH_IN_RESPONSE_TO_HYDROGEN_PEROXIDE	GOBP_CELL_DEATH_IN_RESPONSE_TO_HYDROGEN_PEROXIDE		21	0.4436	1.1645	0.2683	0.4038	1	2715	tags=33%, list=24%, signal=44%
GOBP_CARDIOCYTE_DIFFERENTIATION	GOBP_CARDIOCYTE_DIFFERENTIATION		70	0.3501	1.1641	0.2215	0.4043	1	1587	tags=29%, list=14%, signal=33%
GOBP_RNA_3_END_PROCESSING	GOBP_RNA_3_END_PROCESSING		132	0.3144	1.1633	0.1795	0.4055	1	3272	tags=42%, list=29%, signal=58%
GOBP_T_CELL_MEDIATED_CYTOTOXICITY	GOBP_T_CELL_MEDIATED_CYTOTOXICITY		20	0.4489	1.1629	0.2634	0.406	1	1087	tags=20%, list=10%, signal=22%
GOBP_RESPONSE_TO_RETINOIC_ACID	GOBP_RESPONSE_TO_RETINOIC_ACID		51	0.3713	1.1627	0.225	0.406	1	859	tags=20%, list=8%, signal=21%
GOBP_POSITIVE_REGULATION_OF_CANONICAL_WNT_SIGNALING_PATHWAY	GOBP_POSITIVE_REGULATION_OF_CANONICAL_WNT_SIGNALING_PATHWAY		112	0.3283	1.1622	0.1983	0.4066	1	2783	tags=37%, list=25%, signal=48%
GOBP_PEPTIDYL_CYSTEINE_MODIFICATION	GOBP_PEPTIDYL_CYSTEINE_MODIFICATION		36	0.3924	1.1617	0.25	0.4072	1	964	tags=19%, list=9%, signal=21%
GOBP_ENDOCRINE_PANCREAS_DEVELOPMENT	GOBP_ENDOCRINE_PANCREAS_DEVELOPMENT		20	0.4431	1.1611	0.2751	0.408	1	2435	tags=40%, list=22%, signal=51%
GOBP_ACTIVATION_OF_PHOSPHOLIPASE_C_ACTIVITY	GOBP_ACTIVATION_OF_PHOSPHOLIPASE_C_ACTIVITY		20	0.4496	1.1606	0.2785	0.4086	1	1345	tags=50%, list=12%, signal=57%
GOBP_MEMBRANE_PROTEIN_ECTODOMAIN_PROTEOLYSIS	GOBP_MEMBRANE_PROTEIN_ECTODOMAIN_PROTEOLYSIS		33	0.3974	1.1599	0.2494	0.4096	1	2198	tags=33%, list=19%, signal=41%
GOBP_TRANSCRIPTION_PREINITIATION_COMPLEX_ASSEMBLY	GOBP_TRANSCRIPTION_PREINITIATION_COMPLEX_ASSEMBLY		31	0.4049	1.1596	0.2612	0.4099	1	3815	tags=52%, list=34%, signal=78%
GOBP_REGULATION_OF_GLUCAN_BIOSYNTHETIC_PROCESS	GOBP_REGULATION_OF_GLUCAN_BIOSYNTHETIC_PROCESS		22	0.434	1.1587	0.2612	0.4113	1	955	tags=18%, list=8%, signal=20%
GOBP_AMYLOID_BETA_METABOLIC_PROCESS	GOBP_AMYLOID_BETA_METABOLIC_PROCESS		40	0.3852	1.1587	0.2381	0.4111	1	988	tags=18%, list=9%, signal=19%
GOBP_NEGATIVE_REGULATION_OF_INNATE_IMMUNE_RESPONSE	GOBP_NEGATIVE_REGULATION_OF_INNATE_IMMUNE_RESPONSE		43	0.3764	1.1584	0.2399	0.4113	1	2543	tags=47%, list=22%, signal=60%
GOBP_CELL_COMMUNICATION_INVOLVED_IN_CARDIAC_CONDUCTION	GOBP_CELL_COMMUNICATION_INVOLVED_IN_CARDIAC_CONDUCTION		20	0.4423	1.1581	0.2812	0.4115	1	3259	tags=50%, list=29%, signal=70%
GOBP_GLYCEROL_ETHER_METABOLIC_PROCESS	GOBP_GLYCEROL_ETHER_METABOLIC_PROCESS		20	0.4479	1.1578	0.2842	0.4117	1	2071	tags=30%, list=18%, signal=37%
GOBP_REGULATION_OF_JNK_CASCADE	GOBP_REGULATION_OF_JNK_CASCADE		89	0.3367	1.1578	0.2083	0.4114	1	1963	tags=25%, list=17%, signal=30%
GOBP_MUSCLE_HYPERTROPHY	GOBP_MUSCLE_HYPERTROPHY		50	0.3726	1.1577	0.2319	0.4112	1	872	tags=20%, list=8%, signal=22%
GOBP_GERM_CELL_DEVELOPMENT	GOBP_GERM_CELL_DEVELOPMENT		126	0.3199	1.1576	0.1847	0.4112	1	2113	tags=23%, list=19%, signal=28%
GOBP_MITOCHONDRIAL_RNA_PROCESSING	GOBP_MITOCHONDRIAL_RNA_PROCESSING		16	0.4639	1.1566	0.2959	0.4127	1	2843	tags=63%, list=25%, signal=83%
GOBP_POSITIVE_REGULATION_OF_LIPASE_ACTIVITY	GOBP_POSITIVE_REGULATION_OF_LIPASE_ACTIVITY		42	0.3781	1.1558	0.2479	0.4138	1	1345	tags=33%, list=12%, signal=38%
GOBP_NEGATIVE_REGULATION_OF_ORGANELLE_ASSEMBLY	GOBP_NEGATIVE_REGULATION_OF_ORGANELLE_ASSEMBLY		35	0.3975	1.1553	0.2521	0.4146	1	3125	tags=40%, list=28%, signal=55%
GOBP_EMBRYONIC_CRANIAL_SKELETON_MORPHOGENESIS	GOBP_EMBRYONIC_CRANIAL_SKELETON_MORPHOGENESIS		24	0.4309	1.1552	0.2691	0.4144	1	872	tags=25%, list=8%, signal=27%
GOBP_BONE_RESORPTION	GOBP_BONE_RESORPTION		46	0.3721	1.1541	0.2416	0.4162	1	2692	tags=41%, list=24%, signal=54%
GOBP_REGULATION_OF_PROTEIN_DEPOLYMERIZATION	GOBP_REGULATION_OF_PROTEIN_DEPOLYMERIZATION		58	0.3617	1.154	0.2263	0.416	1	1228	tags=16%, list=11%, signal=17%
GOBP_TRNA_MODIFICATION	GOBP_TRNA_MODIFICATION		83	0.3366	1.154	0.222	0.4157	1	2655	tags=33%, list=23%, signal=42%
GOBP_AMINO_ACID_IMPORT	GOBP_AMINO_ACID_IMPORT		31	0.4001	1.1538	0.2568	0.4158	1	1924	tags=32%, list=17%, signal=39%
GOBP_MITOCHONDRIAL_GENE_EXPRESSION	GOBP_MITOCHONDRIAL_GENE_EXPRESSION		159	0.3071	1.1534	0.182	0.4162	1	3999	tags=50%, list=35%, signal=76%
GOBP_EMBRYONIC_HEART_TUBE_DEVELOPMENT	GOBP_EMBRYONIC_HEART_TUBE_DEVELOPMENT		38	0.3859	1.1527	0.2563	0.4172	1	1807	tags=29%, list=16%, signal=34%
GOBP_POSITIVE_REGULATION_OF_PEPTIDYL_TYROSINE_PHOSPHORYLATION	GOBP_POSITIVE_REGULATION_OF_PEPTIDYL_TYROSINE_PHOSPHORYLATION		111	0.3231	1.1523	0.2046	0.4176	1	1587	tags=29%, list=14%, signal=33%
GOBP_NEGATIVE_REGULATION_OF_CHROMATIN_ORGANIZATION	GOBP_NEGATIVE_REGULATION_OF_CHROMATIN_ORGANIZATION		46	0.3739	1.1522	0.2268	0.4174	1	2781	tags=35%, list=25%, signal=46%
GOBP_REGULATION_OF_PROTEASOMAL_UBIQUITIN_DEPENDENT_PROTEIN_CATABOLIC_PROCESS	GOBP_REGULATION_OF_PROTEASOMAL_UBIQUITIN_DEPENDENT_PROTEIN_CATABOLIC_PROCESS		113	0.3239	1.1522	0.2011	0.4172	1	1419	tags=17%, list=13%, signal=19%
GOBP_TELOMERASE_RNA_LOCALIZATION	GOBP_TELOMERASE_RNA_LOCALIZATION		18	0.449	1.1518	0.2751	0.4176	1	4283	tags=78%, list=38%, signal=125%
GOBP_NEGATIVE_REGULATION_OF_PEPTIDYL_TYROSINE_PHOSPHORYLATION	GOBP_NEGATIVE_REGULATION_OF_PEPTIDYL_TYROSINE_PHOSPHORYLATION		44	0.3699	1.1511	0.2519	0.4187	1	1885	tags=30%, list=17%, signal=35%
GOBP_NEGATIVE_REGULATION_OF_INTRINSIC_APOPTOTIC_SIGNALING_PATHWAY_IN_RESPONSE_TO_DNA_DAMAGE	GOBP_NEGATIVE_REGULATION_OF_INTRINSIC_APOPTOTIC_SIGNALING_PATHWAY_IN_RESPONSE_TO_DNA_DAMAGE		24	0.4234	1.1506	0.2714	0.4192	1	1929	tags=33%, list=17%, signal=40%
GOBP_REGULATION_OF_POLYSACCHARIDE_METABOLIC_PROCESS	GOBP_REGULATION_OF_POLYSACCHARIDE_METABOLIC_PROCESS		33	0.4005	1.1504	0.2449	0.4193	1	1360	tags=18%, list=12%, signal=21%
GOBP_TRNA_PROCESSING	GOBP_TRNA_PROCESSING		122	0.3173	1.1495	0.218	0.4206	1	2843	tags=34%, list=25%, signal=44%
GOBP_HOMOTYPIC_CELL_CELL_ADHESION	GOBP_HOMOTYPIC_CELL_CELL_ADHESION		56	0.3563	1.1495	0.2312	0.4204	1	2092	tags=34%, list=18%, signal=41%
GOBP_REGULATION_OF_NUCLEOBASE_CONTAINING_COMPOUND_TRANSPORT	GOBP_REGULATION_OF_NUCLEOBASE_CONTAINING_COMPOUND_TRANSPORT		15	0.4687	1.1492	0.2941	0.4206	1	3630	tags=47%, list=32%, signal=69%
GOBP_POSITIVE_REGULATION_OF_APOPTOTIC_SIGNALING_PATHWAY	GOBP_POSITIVE_REGULATION_OF_APOPTOTIC_SIGNALING_PATHWAY		94	0.3271	1.1489	0.213	0.4208	1	1889	tags=23%, list=17%, signal=28%
GOBP_INTERFERON_BETA_PRODUCTION	GOBP_INTERFERON_BETA_PRODUCTION		45	0.3736	1.1487	0.2407	0.4209	1	4009	tags=51%, list=35%, signal=79%
GOBP_CELLULAR_RESPONSE_TO_IONIZING_RADIATION	GOBP_CELLULAR_RESPONSE_TO_IONIZING_RADIATION		57	0.3582	1.1479	0.2327	0.4221	1	1099	tags=14%, list=10%, signal=15%
GOBP_SEQUESTERING_OF_CALCIUM_ION	GOBP_SEQUESTERING_OF_CALCIUM_ION		73	0.3431	1.1478	0.2202	0.422	1	2197	tags=34%, list=19%, signal=42%
GOBP_ENTRY_INTO_HOST	GOBP_ENTRY_INTO_HOST		108	0.3222	1.1472	0.2169	0.4227	1	1451	tags=19%, list=13%, signal=22%
GOBP_AMINO_ACID_TRANSMEMBRANE_TRANSPORT	GOBP_AMINO_ACID_TRANSMEMBRANE_TRANSPORT		58	0.3585	1.147	0.2364	0.423	1	1593	tags=24%, list=14%, signal=28%
GOBP_REGULATION_OF_CAMP_DEPENDENT_PROTEIN_KINASE_ACTIVITY	GOBP_REGULATION_OF_CAMP_DEPENDENT_PROTEIN_KINASE_ACTIVITY		17	0.4623	1.1468	0.2846	0.4229	1	2229	tags=53%, list=20%, signal=66%
GOBP_CRANIAL_SKELETAL_SYSTEM_DEVELOPMENT	GOBP_CRANIAL_SKELETAL_SYSTEM_DEVELOPMENT		35	0.3903	1.1465	0.2707	0.4232	1	2127	tags=31%, list=19%, signal=39%
GOBP_MAST_CELL_ACTIVATION_INVOLVED_IN_IMMUNE_RESPONSE	GOBP_MAST_CELL_ACTIVATION_INVOLVED_IN_IMMUNE_RESPONSE		30	0.404	1.1465	0.2672	0.423	1	859	tags=17%, list=8%, signal=18%
GOBP_REGULATION_OF_SIGNALING_RECEPTOR_ACTIVITY	GOBP_REGULATION_OF_SIGNALING_RECEPTOR_ACTIVITY		87	0.3312	1.1463	0.2173	0.4229	1	929	tags=17%, list=8%, signal=19%
GOBP_REGULATION_OF_OSTEOCLAST_DIFFERENTIATION	GOBP_REGULATION_OF_OSTEOCLAST_DIFFERENTIATION		39	0.3849	1.1459	0.27	0.4233	1	2221	tags=36%, list=20%, signal=45%
GOBP_NEGATIVE_REGULATION_OF_CELLULAR_AMIDE_METABOLIC_PROCESS	GOBP_NEGATIVE_REGULATION_OF_CELLULAR_AMIDE_METABOLIC_PROCESS		132	0.3143	1.1449	0.1977	0.4251	1	2727	tags=32%, list=24%, signal=41%
GOBP_NEGATIVE_REGULATION_OF_CELL_CELL_ADHESION	GOBP_NEGATIVE_REGULATION_OF_CELL_CELL_ADHESION		112	0.3189	1.1445	0.225	0.4255	1	1277	tags=21%, list=11%, signal=23%
GOBP_REGULATION_OF_HEART_RATE_BY_CARDIAC_CONDUCTION	GOBP_REGULATION_OF_HEART_RATE_BY_CARDIAC_CONDUCTION		15	0.4688	1.1444	0.2959	0.4254	1	592	tags=20%, list=5%, signal=21%
GOBP_REGULATION_OF_PHOSPHOLIPASE_ACTIVITY	GOBP_REGULATION_OF_PHOSPHOLIPASE_ACTIVITY		44	0.3679	1.1438	0.2578	0.4261	1	1345	tags=32%, list=12%, signal=36%
GOBP_REGULATION_OF_PROTEIN_LOCALIZATION_TO_CELL_SURFACE	GOBP_REGULATION_OF_PROTEIN_LOCALIZATION_TO_CELL_SURFACE		30	0.4036	1.1436	0.2506	0.4263	1	733	tags=13%, list=6%, signal=14%
GOBP_MYELOID_DENDRITIC_CELL_ACTIVATION	GOBP_MYELOID_DENDRITIC_CELL_ACTIVATION		20	0.4429	1.1433	0.2794	0.4265	1	1873	tags=35%, list=17%, signal=42%
GOBP_SKIN_EPIDERMIS_DEVELOPMENT	GOBP_SKIN_EPIDERMIS_DEVELOPMENT		42	0.3784	1.1433	0.2568	0.4262	1	2082	tags=33%, list=18%, signal=41%
GOBP_CYTOSOLIC_CALCIUM_ION_TRANSPORT	GOBP_CYTOSOLIC_CALCIUM_ION_TRANSPORT		104	0.3228	1.1433	0.2231	0.4259	1	2244	tags=36%, list=20%, signal=44%
GOBP_PROTEIN_LOCALIZATION_TO_ENDOSOME	GOBP_PROTEIN_LOCALIZATION_TO_ENDOSOME		23	0.4274	1.1431	0.2955	0.4258	1	2754	tags=39%, list=24%, signal=52%
GOBP_POSITIVE_REGULATION_OF_EPITHELIAL_CELL_APOPTOTIC_PROCESS	GOBP_POSITIVE_REGULATION_OF_EPITHELIAL_CELL_APOPTOTIC_PROCESS		19	0.4402	1.1426	0.2969	0.4265	1	1107	tags=21%, list=10%, signal=23%
GOBP_SIGNAL_TRANSDUCTION_IN_ABSENCE_OF_LIGAND	GOBP_SIGNAL_TRANSDUCTION_IN_ABSENCE_OF_LIGAND		47	0.3694	1.1424	0.2412	0.4265	1	2010	tags=38%, list=18%, signal=46%
GOBP_INNER_EAR_RECEPTOR_CELL_DEVELOPMENT	GOBP_INNER_EAR_RECEPTOR_CELL_DEVELOPMENT		21	0.4381	1.1424	0.2858	0.4263	1	606	tags=14%, list=5%, signal=15%
GOBP_INTERLEUKIN_8_PRODUCTION	GOBP_INTERLEUKIN_8_PRODUCTION		56	0.3591	1.142	0.2461	0.4267	1	949	tags=21%, list=8%, signal=23%
GOBP_POSITIVE_REGULATION_OF_DENDRITE_MORPHOGENESIS	GOBP_POSITIVE_REGULATION_OF_DENDRITE_MORPHOGENESIS		27	0.4115	1.1412	0.279	0.4279	1	2882	tags=37%, list=25%, signal=50%
GOBP_REGULATION_OF_OXIDOREDUCTASE_ACTIVITY	GOBP_REGULATION_OF_OXIDOREDUCTASE_ACTIVITY		63	0.3457	1.1408	0.2332	0.4284	1	889	tags=17%, list=8%, signal=19%
GOBP_INTERFERON_GAMMA_PRODUCTION	GOBP_INTERFERON_GAMMA_PRODUCTION		62	0.3483	1.1406	0.2313	0.4285	1	2040	tags=37%, list=18%, signal=45%
GOBP_STRIATED_MUSCLE_CELL_APOPTOTIC_PROCESS	GOBP_STRIATED_MUSCLE_CELL_APOPTOTIC_PROCESS		21	0.4358	1.1402	0.3063	0.429	1	1730	tags=38%, list=15%, signal=45%
GOBP_MULTI_ORGANISM_CELLULAR_PROCESS	GOBP_MULTI_ORGANISM_CELLULAR_PROCESS		15	0.4714	1.14	0.2995	0.4291	1	2068	tags=33%, list=18%, signal=41%
GOBP_DIGESTIVE_SYSTEM_DEVELOPMENT	GOBP_DIGESTIVE_SYSTEM_DEVELOPMENT		59	0.3498	1.1394	0.2443	0.4299	1	1983	tags=32%, list=18%, signal=39%
GOBP_CHAPERONE_MEDIATED_PROTEIN_FOLDING	GOBP_CHAPERONE_MEDIATED_PROTEIN_FOLDING		52	0.3589	1.1391	0.2358	0.43	1	3915	tags=50%, list=35%, signal=76%
GOBP_LEUKOCYTE_HOMEOSTASIS	GOBP_LEUKOCYTE_HOMEOSTASIS		58	0.3555	1.1388	0.2394	0.4303	1	2171	tags=29%, list=19%, signal=36%
GOBP_NUCLEUS_LOCALIZATION	GOBP_NUCLEUS_LOCALIZATION		21	0.4284	1.1386	0.2916	0.4304	1	2211	tags=24%, list=20%, signal=30%
GOBP_CELLULAR_RESPONSE_TO_ALCOHOL	GOBP_CELLULAR_RESPONSE_TO_ALCOHOL		62	0.3463	1.1382	0.2482	0.4309	1	1870	tags=31%, list=17%, signal=37%
GOBP_HISTONE_H2A_UBIQUITINATION	GOBP_HISTONE_H2A_UBIQUITINATION		25	0.4111	1.1379	0.2987	0.4311	1	1611	tags=24%, list=14%, signal=28%
GOBP_NEGATIVE_REGULATION_OF_EPITHELIAL_TO_MESENCHYMAL_TRANSITION	GOBP_NEGATIVE_REGULATION_OF_EPITHELIAL_TO_MESENCHYMAL_TRANSITION		24	0.4249	1.137	0.285	0.4325	1	2697	tags=50%, list=24%, signal=65%
GOBP_REGULATION_OF_OLIGODENDROCYTE_DIFFERENTIATION	GOBP_REGULATION_OF_OLIGODENDROCYTE_DIFFERENTIATION		21	0.4334	1.1368	0.2864	0.4327	1	1687	tags=48%, list=15%, signal=56%
GOBP_POSITIVE_REGULATION_OF_MUSCLE_CELL_DIFFERENTIATION	GOBP_POSITIVE_REGULATION_OF_MUSCLE_CELL_DIFFERENTIATION		44	0.3705	1.1363	0.2628	0.4333	1	1906	tags=32%, list=17%, signal=38%
GOBP_ATTACHMENT_OF_SPINDLE_MICROTUBULES_TO_KINETOCHORE	GOBP_ATTACHMENT_OF_SPINDLE_MICROTUBULES_TO_KINETOCHORE		33	0.391	1.1361	0.2718	0.4333	1	4622	tags=70%, list=41%, signal=117%
GOBP_CELLULAR_RESPONSE_TO_INTERFERON_BETA	GOBP_CELLULAR_RESPONSE_TO_INTERFERON_BETA		18	0.4474	1.1359	0.2971	0.4333	1	2856	tags=61%, list=25%, signal=82%
GOBP_REGULATION_OF_PHOSPHOLIPASE_C_ACTIVITY	GOBP_REGULATION_OF_PHOSPHOLIPASE_C_ACTIVITY		32	0.3945	1.1358	0.2832	0.4332	1	1345	tags=41%, list=12%, signal=46%
GOBP_REGULATION_OF_PROTEIN_TYROSINE_KINASE_ACTIVITY	GOBP_REGULATION_OF_PROTEIN_TYROSINE_KINASE_ACTIVITY		66	0.3461	1.1357	0.2355	0.4331	1	1014	tags=20%, list=9%, signal=22%
GOBP_HETEROPHILIC_CELL_CELL_ADHESION_VIA_PLASMA_MEMBRANE_CELL_ADHESION_MOLECULES	GOBP_HETEROPHILIC_CELL_CELL_ADHESION_VIA_PLASMA_MEMBRANE_CELL_ADHESION_MOLECULES		21	0.4313	1.1355	0.308	0.4331	1	1955	tags=43%, list=17%, signal=52%
GOBP_MULTICELLULAR_ORGANISMAL_RESPONSE_TO_STRESS	GOBP_MULTICELLULAR_ORGANISMAL_RESPONSE_TO_STRESS		27	0.4053	1.1327	0.2784	0.4384	1	1614	tags=30%, list=14%, signal=34%
GOBP_PEPTIDYL_L_CYSTEINE_S_PALMITOYLATION	GOBP_PEPTIDYL_L_CYSTEINE_S_PALMITOYLATION		19	0.4389	1.1324	0.3044	0.4387	1	964	tags=21%, list=9%, signal=23%
GOBP_CELLULAR_RESPONSE_TO_EXTRACELLULAR_STIMULUS	GOBP_CELLULAR_RESPONSE_TO_EXTRACELLULAR_STIMULUS		169	0.2994	1.1318	0.2071	0.4396	1	1789	tags=21%, list=16%, signal=25%
GOBP_REGULATION_OF_T_HELPER_1_TYPE_IMMUNE_RESPONSE	GOBP_REGULATION_OF_T_HELPER_1_TYPE_IMMUNE_RESPONSE		19	0.4393	1.13	0.3151	0.4429	1	1418	tags=26%, list=13%, signal=30%
GOBP_PROTEIN_LOCALIZATION_TO_SYNAPSE	GOBP_PROTEIN_LOCALIZATION_TO_SYNAPSE		42	0.371	1.1299	0.2785	0.4426	1	2217	tags=31%, list=20%, signal=38%
GOBP_REGULATION_OF_CELL_PROJECTION_ASSEMBLY	GOBP_REGULATION_OF_CELL_PROJECTION_ASSEMBLY		141	0.3097	1.1293	0.2144	0.4435	1	1176	tags=15%, list=10%, signal=16%
GOBP_T_CELL_LINEAGE_COMMITMENT	GOBP_T_CELL_LINEAGE_COMMITMENT		16	0.4529	1.1289	0.3095	0.4441	1	1482	tags=25%, list=13%, signal=29%
GOBP_REGULATION_OF_CALCIUM_ION_IMPORT	GOBP_REGULATION_OF_CALCIUM_ION_IMPORT		17	0.4493	1.1287	0.3132	0.4441	1	2040	tags=41%, list=18%, signal=50%
GOBP_ANATOMICAL_STRUCTURE_MATURATION	GOBP_ANATOMICAL_STRUCTURE_MATURATION		118	0.3171	1.1281	0.2328	0.4449	1	1215	tags=17%, list=11%, signal=19%
GOBP_NEGATIVE_REGULATION_OF_OXIDATIVE_STRESS_INDUCED_CELL_DEATH	GOBP_NEGATIVE_REGULATION_OF_OXIDATIVE_STRESS_INDUCED_CELL_DEATH		33	0.386	1.1279	0.2801	0.445	1	1873	tags=30%, list=17%, signal=36%
GOBP_ESTABLISHMENT_OR_MAINTENANCE_OF_BIPOLAR_CELL_POLARITY	GOBP_ESTABLISHMENT_OR_MAINTENANCE_OF_BIPOLAR_CELL_POLARITY		27	0.4019	1.1277	0.2934	0.445	1	3244	tags=44%, list=29%, signal=62%
GOBP_METAPHASE_ANAPHASE_TRANSITION_OF_CELL_CYCLE	GOBP_METAPHASE_ANAPHASE_TRANSITION_OF_CELL_CYCLE		59	0.3482	1.1277	0.2522	0.4447	1	4680	tags=46%, list=41%, signal=78%
GOBP_NUCLEOSIDE_CATABOLIC_PROCESS	GOBP_NUCLEOSIDE_CATABOLIC_PROCESS		19	0.4442	1.1276	0.3034	0.4446	1	381	tags=16%, list=3%, signal=16%
GOBP_ENDOCRINE_PROCESS	GOBP_ENDOCRINE_PROCESS		25	0.4169	1.1269	0.3088	0.4456	1	2544	tags=36%, list=22%, signal=46%
GOBP_MOVEMENT_IN_HOST_ENVIRONMENT	GOBP_MOVEMENT_IN_HOST_ENVIRONMENT		127	0.3115	1.1261	0.2407	0.4469	1	1451	tags=17%, list=13%, signal=20%
GOBP_AXIS_SPECIFICATION	GOBP_AXIS_SPECIFICATION		37	0.3785	1.1258	0.2911	0.4472	1	2127	tags=38%, list=19%, signal=46%
GOBP_CELL_JUNCTION_MAINTENANCE	GOBP_CELL_JUNCTION_MAINTENANCE		20	0.4359	1.1256	0.3148	0.4472	1	1967	tags=50%, list=17%, signal=60%
GOBP_EMBRYONIC_SKELETAL_SYSTEM_MORPHOGENESIS	GOBP_EMBRYONIC_SKELETAL_SYSTEM_MORPHOGENESIS		39	0.3756	1.1251	0.2706	0.4478	1	1324	tags=26%, list=12%, signal=29%
GOBP_PEPTIDYL_THREONINE_MODIFICATION	GOBP_PEPTIDYL_THREONINE_MODIFICATION		97	0.3221	1.1245	0.2458	0.4486	1	1961	tags=21%, list=17%, signal=25%
GOBP_REGULATION_OF_POTASSIUM_ION_TRANSPORT	GOBP_REGULATION_OF_POTASSIUM_ION_TRANSPORT		42	0.3727	1.1234	0.282	0.4505	1	2737	tags=43%, list=24%, signal=56%
GOBP_RNA_PHOSPHODIESTER_BOND_HYDROLYSIS_ENDONUCLEOLYTIC	GOBP_RNA_PHOSPHODIESTER_BOND_HYDROLYSIS_ENDONUCLEOLYTIC		69	0.3376	1.1221	0.2696	0.4527	1	1735	tags=22%, list=15%, signal=26%
GOBP_POSITIVE_REGULATION_OF_PROTEIN_IMPORT	GOBP_POSITIVE_REGULATION_OF_PROTEIN_IMPORT		34	0.3806	1.1221	0.2727	0.4525	1	3489	tags=44%, list=31%, signal=64%
GOBP_HISTONE_H3_ACETYLATION	GOBP_HISTONE_H3_ACETYLATION		57	0.3477	1.1212	0.2758	0.4539	1	928	tags=11%, list=8%, signal=11%
GOBP_NEGATIVE_REGULATION_OF_I_KAPPAB_KINASE_NF_KAPPAB_SIGNALING	GOBP_NEGATIVE_REGULATION_OF_I_KAPPAB_KINASE_NF_KAPPAB_SIGNALING		35	0.3809	1.1208	0.2854	0.4543	1	2020	tags=29%, list=18%, signal=35%
GOBP_REGULATION_OF_CELLULAR_RESPONSE_TO_INSULIN_STIMULUS	GOBP_REGULATION_OF_CELLULAR_RESPONSE_TO_INSULIN_STIMULUS		49	0.3593	1.1204	0.2742	0.4547	1	2399	tags=37%, list=21%, signal=46%
GOBP_POSITIVE_REGULATION_OF_LIPID_METABOLIC_PROCESS	GOBP_POSITIVE_REGULATION_OF_LIPID_METABOLIC_PROCESS		97	0.3178	1.1199	0.2452	0.4555	1	1438	tags=26%, list=13%, signal=29%
GOBP_REGULATION_OF_CELL_KILLING	GOBP_REGULATION_OF_CELL_KILLING		44	0.3624	1.1193	0.2829	0.4562	1	1572	tags=30%, list=14%, signal=34%
GOBP_INTESTINAL_ABSORPTION	GOBP_INTESTINAL_ABSORPTION		17	0.4482	1.118	0.3115	0.4585	1	667	tags=24%, list=6%, signal=25%
GOBP_VESICLE_TARGETING_TO_FROM_OR_WITHIN_GOLGI	GOBP_VESICLE_TARGETING_TO_FROM_OR_WITHIN_GOLGI		63	0.342	1.1175	0.271	0.4592	1	4514	tags=51%, list=40%, signal=84%
GOBP_OSTEOBLAST_PROLIFERATION	GOBP_OSTEOBLAST_PROLIFERATION		17	0.4384	1.1167	0.3167	0.4604	1	872	tags=24%, list=8%, signal=25%
GOBP_NEGATIVE_REGULATION_OF_MUSCLE_CELL_DIFFERENTIATION	GOBP_NEGATIVE_REGULATION_OF_MUSCLE_CELL_DIFFERENTIATION		32	0.3864	1.1158	0.2982	0.4619	1	626	tags=13%, list=6%, signal=13%
GOBP_POSITIVE_REGULATION_OF_INTERFERON_GAMMA_PRODUCTION	GOBP_POSITIVE_REGULATION_OF_INTERFERON_GAMMA_PRODUCTION		39	0.3704	1.1154	0.2814	0.4623	1	1959	tags=41%, list=17%, signal=49%
GOBP_TRANSLATIONAL_ELONGATION	GOBP_TRANSLATIONAL_ELONGATION		128	0.3066	1.115	0.246	0.4629	1	3960	tags=50%, list=35%, signal=76%
GOBP_INOSITOL_PHOSPHATE_CATABOLIC_PROCESS	GOBP_INOSITOL_PHOSPHATE_CATABOLIC_PROCESS		17	0.4493	1.1147	0.303	0.4631	1	1123	tags=29%, list=10%, signal=33%
GOBP_REGULATION_OF_TOLL_LIKE_RECEPTOR_4_SIGNALING_PATHWAY	GOBP_REGULATION_OF_TOLL_LIKE_RECEPTOR_4_SIGNALING_PATHWAY		16	0.4481	1.1145	0.3134	0.4631	1	2565	tags=44%, list=23%, signal=56%
GOBP_RESPONSE_TO_ELECTRICAL_STIMULUS	GOBP_RESPONSE_TO_ELECTRICAL_STIMULUS		22	0.4135	1.1138	0.314	0.4643	1	2925	tags=50%, list=26%, signal=67%
GOBP_DNA_BIOSYNTHETIC_PROCESS	GOBP_DNA_BIOSYNTHETIC_PROCESS		161	0.296	1.1138	0.2325	0.464	1	3466	tags=34%, list=31%, signal=49%
GOBP_HINDBRAIN_DEVELOPMENT	GOBP_HINDBRAIN_DEVELOPMENT		81	0.3272	1.1136	0.2709	0.464	1	2035	tags=22%, list=18%, signal=27%
GOBP_POSITIVE_REGULATION_OF_MONOOXYGENASE_ACTIVITY	GOBP_POSITIVE_REGULATION_OF_MONOOXYGENASE_ACTIVITY		19	0.435	1.1134	0.3316	0.4641	1	833	tags=26%, list=7%, signal=28%
GOBP_NEGATIVE_REGULATION_OF_AXONOGENESIS	GOBP_NEGATIVE_REGULATION_OF_AXONOGENESIS		39	0.3664	1.1123	0.2938	0.4659	1	1389	tags=23%, list=12%, signal=26%
GOBP_POSITIVE_REGULATION_OF_STRESS_ACTIVATED_PROTEIN_KINASE_SIGNALING_CASCADE	GOBP_POSITIVE_REGULATION_OF_STRESS_ACTIVATED_PROTEIN_KINASE_SIGNALING_CASCADE		82	0.3261	1.1109	0.2629	0.4683	1	1320	tags=22%, list=12%, signal=25%
GOBP_POSITIVE_REGULATION_OF_PATTERN_RECOGNITION_RECEPTOR_SIGNALING_PATHWAY	GOBP_POSITIVE_REGULATION_OF_PATTERN_RECOGNITION_RECEPTOR_SIGNALING_PATHWAY		33	0.3875	1.1107	0.3209	0.4685	1	2565	tags=39%, list=23%, signal=51%
GOBP_ORGAN_GROWTH	GOBP_ORGAN_GROWTH		93	0.3182	1.1106	0.2625	0.4684	1	1215	tags=19%, list=11%, signal=22%
GOBP_CELL_CYCLE_ARREST	GOBP_CELL_CYCLE_ARREST		188	0.2902	1.108	0.235	0.4732	1	1930	tags=21%, list=17%, signal=25%
GOBP_RNA_CAPPING	GOBP_RNA_CAPPING		33	0.3894	1.1078	0.3111	0.4734	1	2098	tags=24%, list=19%, signal=30%
GOBP_NEGATIVE_REGULATION_OF_RESPONSE_TO_CYTOKINE_STIMULUS	GOBP_NEGATIVE_REGULATION_OF_RESPONSE_TO_CYTOKINE_STIMULUS		48	0.3554	1.1075	0.2756	0.4736	1	2543	tags=38%, list=22%, signal=48%
GOBP_RECEPTOR_LOCALIZATION_TO_SYNAPSE	GOBP_RECEPTOR_LOCALIZATION_TO_SYNAPSE		29	0.3989	1.1071	0.3156	0.474	1	2217	tags=31%, list=20%, signal=38%
GOBP_RESPONSE_TO_CATECHOLAMINE	GOBP_RESPONSE_TO_CATECHOLAMINE		52	0.347	1.1069	0.3058	0.4742	1	1370	tags=21%, list=12%, signal=24%
GOBP_ADENYLATE_CYCLASE_INHIBITING_G_PROTEIN_COUPLED_RECEPTOR_SIGNALING_PATHWAY	GOBP_ADENYLATE_CYCLASE_INHIBITING_G_PROTEIN_COUPLED_RECEPTOR_SIGNALING_PATHWAY		30	0.3902	1.1066	0.3041	0.4745	1	1655	tags=37%, list=15%, signal=43%
GOBP_PROTEIN_LOCALIZATION_TO_CHROMOSOME_CENTROMERIC_REGION	GOBP_PROTEIN_LOCALIZATION_TO_CHROMOSOME_CENTROMERIC_REGION		24	0.4073	1.1059	0.3345	0.4755	1	4516	tags=71%, list=40%, signal=118%
GOBP_POSITIVE_REGULATION_OF_TRANSCRIPTION_FROM_RNA_POLYMERASE_II_PROMOTER_INVOLVED_IN_CELLULAR_RESPONSE_TO_CHEMICAL_STIMULUS	GOBP_POSITIVE_REGULATION_OF_TRANSCRIPTION_FROM_RNA_POLYMERASE_II_PROMOTER_INVOLVED_IN_CELLULAR_RESPONSE_TO_CHEMICAL_STIMULUS		18	0.4341	1.1058	0.3292	0.4754	1	833	tags=22%, list=7%, signal=24%
GOBP_RESPONSE_TO_DEXAMETHASONE	GOBP_RESPONSE_TO_DEXAMETHASONE		23	0.4124	1.1044	0.3274	0.478	1	1474	tags=22%, list=13%, signal=25%
GOBP_INTRACELLULAR_STEROID_HORMONE_RECEPTOR_SIGNALING_PATHWAY	GOBP_INTRACELLULAR_STEROID_HORMONE_RECEPTOR_SIGNALING_PATHWAY		85	0.318	1.104	0.2684	0.4783	1	3561	tags=42%, list=31%, signal=61%
GOBP_REGULATION_OF_GLYCOGEN_METABOLIC_PROCESS	GOBP_REGULATION_OF_GLYCOGEN_METABOLIC_PROCESS		26	0.4001	1.1033	0.3158	0.4796	1	955	tags=15%, list=8%, signal=17%
GOBP_REGULATION_OF_TOLL_LIKE_RECEPTOR_SIGNALING_PATHWAY	GOBP_REGULATION_OF_TOLL_LIKE_RECEPTOR_SIGNALING_PATHWAY		59	0.3482	1.1032	0.2972	0.4794	1	1963	tags=29%, list=17%, signal=35%
GOBP_SNRNA_PROCESSING	GOBP_SNRNA_PROCESSING		23	0.411	1.103	0.3248	0.4793	1	2344	tags=30%, list=21%, signal=38%
GOBP_PROTEIN_MONOUBIQUITINATION	GOBP_PROTEIN_MONOUBIQUITINATION		64	0.3349	1.1022	0.2981	0.4806	1	2238	tags=27%, list=20%, signal=33%
GOBP_MISMATCH_REPAIR	GOBP_MISMATCH_REPAIR		29	0.3961	1.1019	0.3247	0.4809	1	612	tags=10%, list=5%, signal=11%
GOBP_KERATINOCYTE_PROLIFERATION	GOBP_KERATINOCYTE_PROLIFERATION		19	0.4259	1.1013	0.33	0.4818	1	2694	tags=37%, list=24%, signal=48%
GOBP_REGULATION_OF_CELLULAR_EXTRAVASATION	GOBP_REGULATION_OF_CELLULAR_EXTRAVASATION		19	0.434	1.1012	0.3339	0.4817	1	1658	tags=47%, list=15%, signal=55%
GOBP_NEGATIVE_REGULATION_OF_PROTEIN_TYROSINE_KINASE_ACTIVITY	GOBP_NEGATIVE_REGULATION_OF_PROTEIN_TYROSINE_KINASE_ACTIVITY		26	0.4033	1.101	0.319	0.4816	1	933	tags=19%, list=8%, signal=21%
GOBP_PROSTANOID_METABOLIC_PROCESS	GOBP_PROSTANOID_METABOLIC_PROCESS		31	0.3833	1.1001	0.3072	0.4831	1	784	tags=19%, list=7%, signal=21%
GOBP_RESPONSE_TO_INTERLEUKIN_12	GOBP_RESPONSE_TO_INTERLEUKIN_12		42	0.3631	1.0997	0.302	0.4837	1	3023	tags=52%, list=27%, signal=71%
GOBP_PEPTIDE_CATABOLIC_PROCESS	GOBP_PEPTIDE_CATABOLIC_PROCESS		15	0.4517	1.0994	0.3307	0.484	1	1066	tags=27%, list=9%, signal=29%
GOBP_GLUTAMINE_FAMILY_AMINO_ACID_METABOLIC_PROCESS	GOBP_GLUTAMINE_FAMILY_AMINO_ACID_METABOLIC_PROCESS		44	0.3619	1.0993	0.3058	0.4838	1	2847	tags=32%, list=25%, signal=42%
GOBP_PATTERN_RECOGNITION_RECEPTOR_SIGNALING_PATHWAY	GOBP_PATTERN_RECOGNITION_RECEPTOR_SIGNALING_PATHWAY		164	0.293	1.099	0.2632	0.484	1	2020	tags=25%, list=18%, signal=30%
GOBP_NEGATIVE_REGULATION_OF_CD4_POSITIVE_ALPHA_BETA_T_CELL_ACTIVATION	GOBP_NEGATIVE_REGULATION_OF_CD4_POSITIVE_ALPHA_BETA_T_CELL_ACTIVATION		21	0.4185	1.099	0.3371	0.4838	1	343	tags=19%, list=3%, signal=20%
GOBP_AUTONOMIC_NERVOUS_SYSTEM_DEVELOPMENT	GOBP_AUTONOMIC_NERVOUS_SYSTEM_DEVELOPMENT		17	0.4393	1.0983	0.3411	0.4849	1	786	tags=18%, list=7%, signal=19%
GOBP_NEGATIVE_REGULATION_OF_WNT_SIGNALING_PATHWAY	GOBP_NEGATIVE_REGULATION_OF_WNT_SIGNALING_PATHWAY		144	0.2956	1.0978	0.2729	0.4854	1	2783	tags=37%, list=25%, signal=48%
GOBP_ATTACHMENT_OF_MITOTIC_SPINDLE_MICROTUBULES_TO_KINETOCHORE	GOBP_ATTACHMENT_OF_MITOTIC_SPINDLE_MICROTUBULES_TO_KINETOCHORE		15	0.4485	1.0976	0.3419	0.4857	1	4516	tags=73%, list=40%, signal=122%
GOBP_MITOCHONDRIAL_GENOME_MAINTENANCE	GOBP_MITOCHONDRIAL_GENOME_MAINTENANCE		19	0.4259	1.097	0.3457	0.4864	1	1677	tags=21%, list=15%, signal=25%
GOBP_WATER_HOMEOSTASIS	GOBP_WATER_HOMEOSTASIS		38	0.3649	1.097	0.316	0.486	1	2406	tags=39%, list=21%, signal=50%
GOBP_PROTEIN_HOMOOLIGOMERIZATION	GOBP_PROTEIN_HOMOOLIGOMERIZATION		107	0.3075	1.0968	0.2775	0.4862	1	2633	tags=27%, list=23%, signal=35%
GOBP_RAC_PROTEIN_SIGNAL_TRANSDUCTION	GOBP_RAC_PROTEIN_SIGNAL_TRANSDUCTION		33	0.3833	1.096	0.3311	0.4875	1	3883	tags=61%, list=34%, signal=92%
GOBP_POSITIVE_REGULATION_OF_CYTOKINE_PRODUCTION_INVOLVED_IN_IMMUNE_RESPONSE	GOBP_POSITIVE_REGULATION_OF_CYTOKINE_PRODUCTION_INVOLVED_IN_IMMUNE_RESPONSE		32	0.3765	1.0956	0.3139	0.4878	1	1318	tags=28%, list=12%, signal=32%
GOBP_REGULATION_OF_PEPTIDE_HORMONE_SECRETION	GOBP_REGULATION_OF_PEPTIDE_HORMONE_SECRETION		106	0.3067	1.0955	0.2798	0.4878	1	3039	tags=37%, list=27%, signal=50%
GOBP_NEGATIVE_REGULATION_OF_GENE_EXPRESSION_EPIGENETIC	GOBP_NEGATIVE_REGULATION_OF_GENE_EXPRESSION_EPIGENETIC		67	0.3294	1.0948	0.3011	0.4889	1	2040	tags=22%, list=18%, signal=27%
GOBP_PHOTOPERIODISM	GOBP_PHOTOPERIODISM		25	0.3994	1.0944	0.339	0.4894	1	880	tags=20%, list=8%, signal=22%
GOBP_EXIT_FROM_MITOSIS	GOBP_EXIT_FROM_MITOSIS		24	0.4029	1.094	0.3365	0.4899	1	2381	tags=29%, list=21%, signal=37%
GOBP_POSITIVE_REGULATION_OF_IMMUNOGLOBULIN_PRODUCTION	GOBP_POSITIVE_REGULATION_OF_IMMUNOGLOBULIN_PRODUCTION		29	0.3841	1.0936	0.3333	0.4904	1	1873	tags=31%, list=17%, signal=37%
GOBP_RNA_DECAPPING	GOBP_RNA_DECAPPING		15	0.4491	1.0934	0.3588	0.4904	1	2299	tags=40%, list=20%, signal=50%
GOBP_GLUCOSE_IMPORT	GOBP_GLUCOSE_IMPORT		47	0.3529	1.0934	0.3091	0.4901	1	1479	tags=21%, list=13%, signal=24%
GOBP_HORMONE_TRANSPORT	GOBP_HORMONE_TRANSPORT		157	0.2942	1.093	0.2621	0.4905	1	1883	tags=22%, list=17%, signal=26%
GOBP_MYD88_INDEPENDENT_TOLL_LIKE_RECEPTOR_SIGNALING_PATHWAY	GOBP_MYD88_INDEPENDENT_TOLL_LIKE_RECEPTOR_SIGNALING_PATHWAY		32	0.3774	1.0928	0.3333	0.4907	1	1936	tags=28%, list=17%, signal=34%
GOBP_POSITIVE_REGULATION_OF_UBIQUITIN_DEPENDENT_PROTEIN_CATABOLIC_PROCESS	GOBP_POSITIVE_REGULATION_OF_UBIQUITIN_DEPENDENT_PROTEIN_CATABOLIC_PROCESS		86	0.3192	1.0925	0.2992	0.4909	1	2097	tags=24%, list=19%, signal=30%
GOBP_PROTEIN_STABILIZATION	GOBP_PROTEIN_STABILIZATION		153	0.2922	1.0921	0.2677	0.4914	1	1807	tags=20%, list=16%, signal=23%
GOBP_ALPHA_AMINO_ACID_BIOSYNTHETIC_PROCESS	GOBP_ALPHA_AMINO_ACID_BIOSYNTHETIC_PROCESS		46	0.354	1.0916	0.315	0.492	1	3519	tags=43%, list=31%, signal=63%
GOBP_REGULATION_OF_LONG_TERM_NEURONAL_SYNAPTIC_PLASTICITY	GOBP_REGULATION_OF_LONG_TERM_NEURONAL_SYNAPTIC_PLASTICITY		16	0.4467	1.0906	0.3644	0.4938	1	487	tags=25%, list=4%, signal=26%
GOBP_REGULATION_OF_NUCLEAR_DIVISION	GOBP_REGULATION_OF_NUCLEAR_DIVISION		99	0.3081	1.0903	0.2961	0.4941	1	4289	tags=44%, list=38%, signal=71%
GOBP_GLUCOSE_6_PHOSPHATE_METABOLIC_PROCESS	GOBP_GLUCOSE_6_PHOSPHATE_METABOLIC_PROCESS		20	0.4181	1.0902	0.3457	0.4939	1	1479	tags=25%, list=13%, signal=29%
GOBP_B_CELL_HOMEOSTASIS	GOBP_B_CELL_HOMEOSTASIS		24	0.4007	1.09	0.3377	0.4939	1	1850	tags=29%, list=16%, signal=35%
GOBP_REGULATION_OF_PEPTIDE_SECRETION	GOBP_REGULATION_OF_PEPTIDE_SECRETION		173	0.2882	1.0896	0.2618	0.4946	1	2146	tags=24%, list=19%, signal=29%
GOBP_ENDONUCLEOLYTIC_CLEAVAGE_INVOLVED_IN_RRNA_PROCESSING	GOBP_ENDONUCLEOLYTIC_CLEAVAGE_INVOLVED_IN_RRNA_PROCESSING		15	0.4496	1.0893	0.354	0.4948	1	3936	tags=73%, list=35%, signal=112%
GOBP_NEGATIVE_REGULATION_OF_LYMPHOCYTE_ACTIVATION	GOBP_NEGATIVE_REGULATION_OF_LYMPHOCYTE_ACTIVATION		97	0.3144	1.0886	0.2967	0.4958	1	1227	tags=20%, list=11%, signal=22%
GOBP_COGNITION	GOBP_COGNITION		138	0.296	1.0873	0.2935	0.4983	1	1141	tags=17%, list=10%, signal=18%
GOBP_CARDIAC_CONDUCTION	GOBP_CARDIAC_CONDUCTION		55	0.3401	1.0865	0.3279	0.4995	1	592	tags=15%, list=5%, signal=15%
GOBP_SNRNA_TRANSCRIPTION	GOBP_SNRNA_TRANSCRIPTION		70	0.3291	1.0865	0.3088	0.4992	1	2358	tags=31%, list=21%, signal=39%
GOBP_NEGATIVE_REGULATION_OF_LIPID_BIOSYNTHETIC_PROCESS	GOBP_NEGATIVE_REGULATION_OF_LIPID_BIOSYNTHETIC_PROCESS		32	0.3783	1.086	0.3426	0.4999	1	1699	tags=28%, list=15%, signal=33%
GOBP_POSITIVE_REGULATION_OF_T_CELL_PROLIFERATION	GOBP_POSITIVE_REGULATION_OF_T_CELL_PROLIFERATION		59	0.3398	1.0859	0.3111	0.4997	1	1475	tags=22%, list=13%, signal=25%
GOBP_NEGATIVE_REGULATION_OF_FIBROBLAST_PROLIFERATION	GOBP_NEGATIVE_REGULATION_OF_FIBROBLAST_PROLIFERATION		26	0.3971	1.0854	0.3492	0.5005	1	2917	tags=46%, list=26%, signal=62%
GOBP_CEREBELLAR_CORTEX_MORPHOGENESIS	GOBP_CEREBELLAR_CORTEX_MORPHOGENESIS		19	0.4268	1.0846	0.3398	0.5019	1	1807	tags=26%, list=16%, signal=31%
GOBP_REGULATION_OF_RESPONSE_TO_DNA_DAMAGE_STIMULUS	GOBP_REGULATION_OF_RESPONSE_TO_DNA_DAMAGE_STIMULUS		190	0.2827	1.084	0.2761	0.5027	1	1957	tags=17%, list=17%, signal=20%
GOBP_RESPONSE_TO_AMYLOID_BETA	GOBP_RESPONSE_TO_AMYLOID_BETA		35	0.3702	1.0834	0.3498	0.5035	1	1136	tags=23%, list=10%, signal=25%
GOBP_REGULATION_OF_CHROMATIN_BINDING	GOBP_REGULATION_OF_CHROMATIN_BINDING		19	0.4238	1.0825	0.3563	0.505	1	3543	tags=42%, list=31%, signal=61%
GOBP_PURINE_NUCLEOSIDE_BIOSYNTHETIC_PROCESS	GOBP_PURINE_NUCLEOSIDE_BIOSYNTHETIC_PROCESS		17	0.4343	1.0819	0.3659	0.506	1	34	tags=6%, list=0%, signal=6%
GOBP_POSITIVE_REGULATION_OF_LAMELLIPODIUM_ORGANIZATION	GOBP_POSITIVE_REGULATION_OF_LAMELLIPODIUM_ORGANIZATION		28	0.3874	1.0816	0.3422	0.5062	1	3559	tags=50%, list=31%, signal=73%
GOBP_REGULATION_OF_DNA_TEMPLATED_TRANSCRIPTION_INITIATION	GOBP_REGULATION_OF_DNA_TEMPLATED_TRANSCRIPTION_INITIATION		34	0.3696	1.0816	0.3435	0.5059	1	4447	tags=56%, list=39%, signal=92%
GOBP_MAMMARY_GLAND_DUCT_MORPHOGENESIS	GOBP_MAMMARY_GLAND_DUCT_MORPHOGENESIS		17	0.4314	1.0814	0.359	0.506	1	4	tags=6%, list=0%, signal=6%
GOBP_POSITIVE_REGULATION_OF_CELL_SUBSTRATE_JUNCTION_ORGANIZATION	GOBP_POSITIVE_REGULATION_OF_CELL_SUBSTRATE_JUNCTION_ORGANIZATION		22	0.3989	1.081	0.3652	0.5065	1	1118	tags=23%, list=10%, signal=25%
GOBP_MEIOSIS_I_CELL_CYCLE_PROCESS	GOBP_MEIOSIS_I_CELL_CYCLE_PROCESS		82	0.3174	1.0809	0.317	0.5062	1	2306	tags=16%, list=20%, signal=20%
GOBP_REGULATION_OF_PROTEIN_CONTAINING_COMPLEX_DISASSEMBLY	GOBP_REGULATION_OF_PROTEIN_CONTAINING_COMPLEX_DISASSEMBLY		91	0.3095	1.0808	0.3077	0.5061	1	1550	tags=16%, list=14%, signal=19%
GOBP_APICAL_JUNCTION_ASSEMBLY	GOBP_APICAL_JUNCTION_ASSEMBLY		46	0.3511	1.0807	0.3353	0.506	1	1995	tags=28%, list=18%, signal=34%
GOBP_TRNA_WOBBLE_BASE_MODIFICATION	GOBP_TRNA_WOBBLE_BASE_MODIFICATION		18	0.4212	1.0804	0.3643	0.5062	1	1043	tags=22%, list=9%, signal=24%
GOBP_MITOCHONDRION_LOCALIZATION	GOBP_MITOCHONDRION_LOCALIZATION		35	0.3701	1.0798	0.3397	0.5072	1	3806	tags=37%, list=34%, signal=56%
GOBP_POSITIVE_REGULATION_OF_INTERLEUKIN_1_PRODUCTION	GOBP_POSITIVE_REGULATION_OF_INTERLEUKIN_1_PRODUCTION		35	0.3715	1.0796	0.3333	0.5072	1	986	tags=26%, list=9%, signal=28%
GOBP_REGULATION_OF_LIPASE_ACTIVITY	GOBP_REGULATION_OF_LIPASE_ACTIVITY		57	0.3367	1.0783	0.3309	0.5095	1	1345	tags=26%, list=12%, signal=30%
GOBP_RETINA_VASCULATURE_DEVELOPMENT_IN_CAMERA_TYPE_EYE	GOBP_RETINA_VASCULATURE_DEVELOPMENT_IN_CAMERA_TYPE_EYE		15	0.4425	1.0767	0.38	0.5125	1	1324	tags=33%, list=12%, signal=38%
GOBP_REGULATION_OF_NUCLEOTIDE_METABOLIC_PROCESS	GOBP_REGULATION_OF_NUCLEOTIDE_METABOLIC_PROCESS		90	0.3095	1.0767	0.3131	0.5122	1	3289	tags=36%, list=29%, signal=50%
GOBP_REGULATION_OF_DEPHOSPHORYLATION	GOBP_REGULATION_OF_DEPHOSPHORYLATION		150	0.2893	1.0762	0.3079	0.513	1	2753	tags=33%, list=24%, signal=43%
GOBP_REGULATION_OF_TRANSLATIONAL_FIDELITY	GOBP_REGULATION_OF_TRANSLATIONAL_FIDELITY		16	0.4375	1.0761	0.3751	0.5128	1	1973	tags=31%, list=17%, signal=38%
GOBP_REGULATION_OF_GLUCOSE_TRANSMEMBRANE_TRANSPORT	GOBP_REGULATION_OF_GLUCOSE_TRANSMEMBRANE_TRANSPORT		51	0.3419	1.0759	0.3374	0.5127	1	1479	tags=22%, list=13%, signal=25%
GOBP_NEGATIVE_REGULATION_OF_INTRACELLULAR_STEROID_HORMONE_RECEPTOR_SIGNALING_PATHWAY	GOBP_NEGATIVE_REGULATION_OF_INTRACELLULAR_STEROID_HORMONE_RECEPTOR_SIGNALING_PATHWAY		25	0.3943	1.0757	0.3453	0.5128	1	2542	tags=36%, list=22%, signal=46%
GOBP_POSITIVE_REGULATION_OF_TUMOR_NECROSIS_FACTOR_SUPERFAMILY_CYTOKINE_PRODUCTION	GOBP_POSITIVE_REGULATION_OF_TUMOR_NECROSIS_FACTOR_SUPERFAMILY_CYTOKINE_PRODUCTION		56	0.3347	1.0756	0.3317	0.5127	1	969	tags=18%, list=9%, signal=19%
GOBP_POSITIVE_REGULATION_OF_ADAPTIVE_IMMUNE_RESPONSE	GOBP_POSITIVE_REGULATION_OF_ADAPTIVE_IMMUNE_RESPONSE		66	0.3259	1.0755	0.3158	0.5125	1	2071	tags=27%, list=18%, signal=33%
GOBP_RESPONSE_TO_TOXIC_SUBSTANCE	GOBP_RESPONSE_TO_TOXIC_SUBSTANCE		143	0.2934	1.0746	0.3071	0.5141	1	1614	tags=23%, list=14%, signal=27%
GOBP_MODIFIED_AMINO_ACID_TRANSPORT	GOBP_MODIFIED_AMINO_ACID_TRANSPORT		21	0.4181	1.0742	0.3814	0.5146	1	2213	tags=33%, list=20%, signal=41%
GOBP_NEGATIVE_REGULATION_OF_PROTEIN_CONTAINING_COMPLEX_DISASSEMBLY	GOBP_NEGATIVE_REGULATION_OF_PROTEIN_CONTAINING_COMPLEX_DISASSEMBLY		59	0.3308	1.0742	0.3274	0.5143	1	1228	tags=15%, list=11%, signal=17%
GOBP_ANTIGEN_RECEPTOR_MEDIATED_SIGNALING_PATHWAY	GOBP_ANTIGEN_RECEPTOR_MEDIATED_SIGNALING_PATHWAY		176	0.2837	1.073	0.3176	0.5164	1	2905	tags=36%, list=26%, signal=47%
GOBP_ACTIVATED_T_CELL_PROLIFERATION	GOBP_ACTIVATED_T_CELL_PROLIFERATION		25	0.3972	1.0719	0.3573	0.5183	1	342	tags=16%, list=3%, signal=16%
GOBP_REGULATION_OF_EMBRYONIC_DEVELOPMENT	GOBP_REGULATION_OF_EMBRYONIC_DEVELOPMENT		39	0.359	1.0719	0.3577	0.518	1	2530	tags=44%, list=22%, signal=56%
GOBP_POSITIVE_REGULATION_OF_CARBOHYDRATE_METABOLIC_PROCESS	GOBP_POSITIVE_REGULATION_OF_CARBOHYDRATE_METABOLIC_PROCESS		54	0.3375	1.0718	0.3407	0.5179	1	1723	tags=24%, list=15%, signal=28%
GOBP_NEGATIVE_REGULATION_OF_DEPHOSPHORYLATION	GOBP_NEGATIVE_REGULATION_OF_DEPHOSPHORYLATION		73	0.3203	1.0715	0.3447	0.5181	1	2735	tags=38%, list=24%, signal=50%
GOBP_PROTEIN_LOCALIZATION_TO_MICROTUBULE	GOBP_PROTEIN_LOCALIZATION_TO_MICROTUBULE		16	0.4356	1.0714	0.3785	0.5178	1	2754	tags=31%, list=24%, signal=41%
GOBP_HIPPOCAMPUS_DEVELOPMENT	GOBP_HIPPOCAMPUS_DEVELOPMENT		43	0.3499	1.0714	0.3572	0.5175	1	2682	tags=40%, list=24%, signal=52%
GOBP_NEURON_MIGRATION	GOBP_NEURON_MIGRATION		82	0.3145	1.0714	0.3218	0.5173	1	2925	tags=37%, list=26%, signal=49%
GOBP_CELLULAR_RESPONSE_TO_RADIATION	GOBP_CELLULAR_RESPONSE_TO_RADIATION		133	0.2926	1.0713	0.3054	0.5171	1	2400	tags=23%, list=21%, signal=28%
GOBP_REGULATION_OF_INSULIN_RECEPTOR_SIGNALING_PATHWAY	GOBP_REGULATION_OF_INSULIN_RECEPTOR_SIGNALING_PATHWAY		52	0.3393	1.071	0.33	0.5174	1	1853	tags=27%, list=16%, signal=32%
GOBP_REGULATION_OF_CATION_CHANNEL_ACTIVITY	GOBP_REGULATION_OF_CATION_CHANNEL_ACTIVITY		81	0.3138	1.0706	0.3269	0.5179	1	687	tags=15%, list=6%, signal=16%
GOBP_POSITIVE_REGULATION_OF_PROTEASOMAL_UBIQUITIN_DEPENDENT_PROTEIN_CATABOLIC_PROCESS	GOBP_POSITIVE_REGULATION_OF_PROTEASOMAL_UBIQUITIN_DEPENDENT_PROTEIN_CATABOLIC_PROCESS		75	0.3203	1.0704	0.3358	0.518	1	1419	tags=17%, list=13%, signal=20%
GOBP_NUCLEOSOME_ORGANIZATION	GOBP_NUCLEOSOME_ORGANIZATION		107	0.3025	1.0702	0.3245	0.518	1	4404	tags=49%, list=39%, signal=79%
GOBP_INSULIN_LIKE_GROWTH_FACTOR_RECEPTOR_SIGNALING_PATHWAY	GOBP_INSULIN_LIKE_GROWTH_FACTOR_RECEPTOR_SIGNALING_PATHWAY		19	0.419	1.0702	0.3768	0.5177	1	1133	tags=26%, list=10%, signal=29%
GOBP_RESPONSE_TO_GROWTH_HORMONE	GOBP_RESPONSE_TO_GROWTH_HORMONE		26	0.386	1.0688	0.3609	0.5201	1	1277	tags=23%, list=11%, signal=26%
GOBP_IMPORT_INTO_NUCLEUS	GOBP_IMPORT_INTO_NUCLEUS		126	0.2928	1.0688	0.3126	0.5198	1	3492	tags=41%, list=31%, signal=59%
GOBP_G_PROTEIN_COUPLED_RECEPTOR_SIGNALING_PATHWAY_COUPLED_TO_CYCLIC_NUCLEOTIDE_SECOND_MESSENGER	GOBP_G_PROTEIN_COUPLED_RECEPTOR_SIGNALING_PATHWAY_COUPLED_TO_CYCLIC_NUCLEOTIDE_SECOND_MESSENGER		17	0.421	1.0683	0.3773	0.5205	1	128	tags=18%, list=1%, signal=18%
GOBP_PLATELET_MORPHOGENESIS	GOBP_PLATELET_MORPHOGENESIS		16	0.4366	1.0679	0.3988	0.521	1	3084	tags=44%, list=27%, signal=60%
GOBP_L_AMINO_ACID_TRANSPORT	GOBP_L_AMINO_ACID_TRANSPORT		41	0.354	1.0671	0.3696	0.5224	1	2623	tags=39%, list=23%, signal=51%
GOBP_POSITIVE_REGULATION_OF_MITOTIC_NUCLEAR_DIVISION	GOBP_POSITIVE_REGULATION_OF_MITOTIC_NUCLEAR_DIVISION		30	0.3735	1.0663	0.3702	0.5236	1	2065	tags=27%, list=18%, signal=33%
GOBP_STRIATED_MUSCLE_CELL_DEVELOPMENT	GOBP_STRIATED_MUSCLE_CELL_DEVELOPMENT		54	0.3346	1.066	0.3554	0.524	1	2103	tags=31%, list=19%, signal=38%
GOBP_APOPTOTIC_CELL_CLEARANCE	GOBP_APOPTOTIC_CELL_CLEARANCE		40	0.3525	1.0657	0.3469	0.5242	1	607	tags=18%, list=5%, signal=18%
GOBP_MULTICELLULAR_ORGANISMAL_SIGNALING	GOBP_MULTICELLULAR_ORGANISMAL_SIGNALING		70	0.32	1.0655	0.3414	0.5243	1	592	tags=13%, list=5%, signal=13%
GOBP_MEMORY	GOBP_MEMORY		49	0.3424	1.0654	0.339	0.5241	1	1471	tags=18%, list=13%, signal=21%
GOBP_LIMBIC_SYSTEM_DEVELOPMENT	GOBP_LIMBIC_SYSTEM_DEVELOPMENT		52	0.3402	1.0652	0.3576	0.5241	1	2682	tags=40%, list=24%, signal=53%
GOBP_REGULATION_OF_SYNAPTIC_PLASTICITY	GOBP_REGULATION_OF_SYNAPTIC_PLASTICITY		95	0.305	1.0642	0.346	0.5259	1	1278	tags=20%, list=11%, signal=22%
GOBP_REGULATION_OF_MICROTUBULE_POLYMERIZATION	GOBP_REGULATION_OF_MICROTUBULE_POLYMERIZATION		40	0.3552	1.0639	0.3664	0.5263	1	690	tags=13%, list=6%, signal=13%
GOBP_RESPONSE_TO_COPPER_ION	GOBP_RESPONSE_TO_COPPER_ION		21	0.4053	1.0638	0.3928	0.5261	1	1608	tags=29%, list=14%, signal=33%
GOBP_POSITIVE_CHEMOTAXIS	GOBP_POSITIVE_CHEMOTAXIS		33	0.37	1.0636	0.3737	0.5261	1	1360	tags=30%, list=12%, signal=34%
GOBP_CHROMATIN_REMODELING	GOBP_CHROMATIN_REMODELING		155	0.287	1.0635	0.3165	0.5261	1	2297	tags=20%, list=20%, signal=25%
GOBP_MODULATION_BY_HOST_OF_VIRAL_GENOME_REPLICATION	GOBP_MODULATION_BY_HOST_OF_VIRAL_GENOME_REPLICATION		15	0.4336	1.0632	0.3857	0.5262	1	977	tags=20%, list=9%, signal=22%
GOBP_RESPONSE_TO_IONIZING_RADIATION	GOBP_RESPONSE_TO_IONIZING_RADIATION		130	0.2883	1.0623	0.3296	0.5277	1	2032	tags=22%, list=18%, signal=26%
GOBP_CHAPERONE_COFACTOR_DEPENDENT_PROTEIN_REFOLDING	GOBP_CHAPERONE_COFACTOR_DEPENDENT_PROTEIN_REFOLDING		28	0.3805	1.0621	0.3787	0.5279	1	3915	tags=50%, list=35%, signal=76%
GOBP_OVARIAN_FOLLICLE_DEVELOPMENT	GOBP_OVARIAN_FOLLICLE_DEVELOPMENT		35	0.3615	1.0616	0.3632	0.5286	1	1482	tags=26%, list=13%, signal=29%
GOBP_CELLULAR_PROTEIN_COMPLEX_DISASSEMBLY	GOBP_CELLULAR_PROTEIN_COMPLEX_DISASSEMBLY		185	0.2799	1.061	0.322	0.5295	1	3911	tags=43%, list=35%, signal=65%
GOBP_PRESYNAPSE_ORGANIZATION	GOBP_PRESYNAPSE_ORGANIZATION		22	0.3966	1.0605	0.3694	0.5302	1	2186	tags=41%, list=19%, signal=51%
GOBP_HEMATOPOIETIC_PROGENITOR_CELL_DIFFERENTIATION	GOBP_HEMATOPOIETIC_PROGENITOR_CELL_DIFFERENTIATION		136	0.2878	1.0603	0.3183	0.5303	1	3524	tags=45%, list=31%, signal=64%
GOBP_TELENCEPHALON_GLIAL_CELL_MIGRATION	GOBP_TELENCEPHALON_GLIAL_CELL_MIGRATION		15	0.4377	1.0594	0.3912	0.5318	1	1172	tags=20%, list=10%, signal=22%
GOBP_CALCIUM_ION_TRANSMEMBRANE_TRANSPORT	GOBP_CALCIUM_ION_TRANSMEMBRANE_TRANSPORT		169	0.2818	1.0591	0.3176	0.5319	1	2244	tags=27%, list=20%, signal=33%
GOBP_REGULATION_OF_RESPONSE_TO_REACTIVE_OXYGEN_SPECIES	GOBP_REGULATION_OF_RESPONSE_TO_REACTIVE_OXYGEN_SPECIES		24	0.3901	1.0589	0.384	0.5321	1	790	tags=17%, list=7%, signal=18%
GOBP_NEGATIVE_REGULATION_OF_PEPTIDE_HORMONE_SECRETION	GOBP_NEGATIVE_REGULATION_OF_PEPTIDE_HORMONE_SECRETION		22	0.4056	1.0588	0.3912	0.5319	1	2954	tags=55%, list=26%, signal=74%
GOBP_POSITIVE_REGULATION_OF_MULTICELLULAR_ORGANISM_GROWTH	GOBP_POSITIVE_REGULATION_OF_MULTICELLULAR_ORGANISM_GROWTH		15	0.4346	1.0576	0.3991	0.534	1	2221	tags=47%, list=20%, signal=58%
GOBP_POSITIVE_REGULATION_OF_PEPTIDASE_ACTIVITY	GOBP_POSITIVE_REGULATION_OF_PEPTIDASE_ACTIVITY		139	0.2854	1.0569	0.3386	0.5353	1	989	tags=15%, list=9%, signal=16%
GOBP_CERAMIDE_BIOSYNTHETIC_PROCESS	GOBP_CERAMIDE_BIOSYNTHETIC_PROCESS		48	0.3389	1.0567	0.3692	0.5353	1	2241	tags=33%, list=20%, signal=41%
GOBP_REGULATION_OF_CELL_SUBSTRATE_JUNCTION_ORGANIZATION	GOBP_REGULATION_OF_CELL_SUBSTRATE_JUNCTION_ORGANIZATION		55	0.3295	1.0566	0.3665	0.5351	1	1277	tags=18%, list=11%, signal=20%
GOBP_TISSUE_REGENERATION	GOBP_TISSUE_REGENERATION		39	0.3565	1.0561	0.3828	0.5358	1	1516	tags=33%, list=13%, signal=38%
GOBP_POSITIVE_REGULATION_OF_PHAGOCYTOSIS	GOBP_POSITIVE_REGULATION_OF_PHAGOCYTOSIS		50	0.3393	1.0559	0.3769	0.536	1	489	tags=16%, list=4%, signal=17%
GOBP_REGULATION_OF_MICROTUBULE_POLYMERIZATION_OR_DEPOLYMERIZATION	GOBP_REGULATION_OF_MICROTUBULE_POLYMERIZATION_OR_DEPOLYMERIZATION		63	0.3219	1.0558	0.3651	0.5357	1	690	tags=10%, list=6%, signal=10%
GOBP_REGULATION_OF_UBIQUITIN_PROTEIN_TRANSFERASE_ACTIVITY	GOBP_REGULATION_OF_UBIQUITIN_PROTEIN_TRANSFERASE_ACTIVITY		47	0.3414	1.0558	0.355	0.5355	1	1732	tags=23%, list=15%, signal=28%
GOBP_3_UTR_MEDIATED_MRNA_DESTABILIZATION	GOBP_3_UTR_MEDIATED_MRNA_DESTABILIZATION		15	0.4311	1.0557	0.405	0.5353	1	977	tags=20%, list=9%, signal=22%
GOBP_ESTABLISHMENT_OF_PROTEIN_LOCALIZATION_TO_TELOMERE	GOBP_ESTABLISHMENT_OF_PROTEIN_LOCALIZATION_TO_TELOMERE		16	0.4325	1.0554	0.3874	0.5355	1	4763	tags=69%, list=42%, signal=118%
GOBP_CALCIUM_ION_TRANSPORT_INTO_CYTOSOL	GOBP_CALCIUM_ION_TRANSPORT_INTO_CYTOSOL		84	0.31	1.0542	0.3574	0.5377	1	2197	tags=37%, list=19%, signal=45%
GOBP_RESPONSE_TO_CARBOHYDRATE	GOBP_RESPONSE_TO_CARBOHYDRATE		140	0.2853	1.0539	0.3407	0.538	1	1591	tags=18%, list=14%, signal=21%
GOBP_NEGATIVE_REGULATION_OF_LEUKOCYTE_CELL_CELL_ADHESION	GOBP_NEGATIVE_REGULATION_OF_LEUKOCYTE_CELL_CELL_ADHESION		79	0.3106	1.053	0.3391	0.5395	1	1592	tags=24%, list=14%, signal=28%
GOBP_RESPONSE_TO_TYPE_I_INTERFERON	GOBP_RESPONSE_TO_TYPE_I_INTERFERON		68	0.3183	1.0528	0.3625	0.5395	1	3929	tags=51%, list=35%, signal=78%
GOBP_B_CELL_PROLIFERATION	GOBP_B_CELL_PROLIFERATION		55	0.3284	1.0525	0.3678	0.5398	1	2011	tags=27%, list=18%, signal=33%
GOBP_RIBONUCLEOTIDE_CATABOLIC_PROCESS	GOBP_RIBONUCLEOTIDE_CATABOLIC_PROCESS		27	0.3741	1.0515	0.3721	0.5416	1	1393	tags=26%, list=12%, signal=29%
GOBP_AMINE_METABOLIC_PROCESS	GOBP_AMINE_METABOLIC_PROCESS		105	0.2963	1.0515	0.3544	0.5413	1	2783	tags=34%, list=25%, signal=45%
GOBP_CHROMOSOME_CONDENSATION	GOBP_CHROMOSOME_CONDENSATION		31	0.3615	1.0511	0.3744	0.5417	1	5078	tags=65%, list=45%, signal=117%
GOBP_DNA_DEMETHYLATION	GOBP_DNA_DEMETHYLATION		16	0.4298	1.0507	0.3906	0.5422	1	3101	tags=56%, list=27%, signal=77%
GOBP_KINETOCHORE_ORGANIZATION	GOBP_KINETOCHORE_ORGANIZATION		21	0.4015	1.0507	0.3921	0.5418	1	4583	tags=67%, list=40%, signal=112%
GOBP_DIACYLGLYCEROL_METABOLIC_PROCESS	GOBP_DIACYLGLYCEROL_METABOLIC_PROCESS		18	0.4106	1.0506	0.3898	0.5418	1	1034	tags=28%, list=9%, signal=31%
GOBP_TERMINATION_OF_RNA_POLYMERASE_II_TRANSCRIPTION	GOBP_TERMINATION_OF_RNA_POLYMERASE_II_TRANSCRIPTION		32	0.3647	1.0503	0.3755	0.542	1	4125	tags=56%, list=36%, signal=88%
GOBP_REGULATION_OF_KERATINOCYTE_DIFFERENTIATION	GOBP_REGULATION_OF_KERATINOCYTE_DIFFERENTIATION		23	0.3915	1.05	0.3914	0.5423	1	2694	tags=35%, list=24%, signal=46%
GOBP_NEGATIVE_REGULATION_OF_CANONICAL_WNT_SIGNALING_PATHWAY	GOBP_NEGATIVE_REGULATION_OF_CANONICAL_WNT_SIGNALING_PATHWAY		122	0.2891	1.049	0.348	0.544	1	2783	tags=37%, list=25%, signal=48%
GOBP_REGULATION_OF_CALCIUM_ION_TRANSMEMBRANE_TRANSPORT	GOBP_REGULATION_OF_CALCIUM_ION_TRANSMEMBRANE_TRANSPORT		81	0.3068	1.0486	0.3653	0.5445	1	2244	tags=30%, list=20%, signal=37%
GOBP_MICROTUBULE_POLYMERIZATION	GOBP_MICROTUBULE_POLYMERIZATION		64	0.3186	1.0485	0.373	0.5442	1	1836	tags=17%, list=16%, signal=20%
GOBP_MUSCLE_CONTRACTION	GOBP_MUSCLE_CONTRACTION		158	0.2786	1.0476	0.347	0.546	1	1345	tags=19%, list=12%, signal=21%
GOBP_REGULATION_OF_CELL_CYCLE_ARREST	GOBP_REGULATION_OF_CELL_CYCLE_ARREST		86	0.3023	1.0473	0.3541	0.5462	1	2065	tags=22%, list=18%, signal=27%
GOBP_INOSITOL_PHOSPHATE_BIOSYNTHETIC_PROCESS	GOBP_INOSITOL_PHOSPHATE_BIOSYNTHETIC_PROCESS		18	0.4117	1.0462	0.4071	0.5482	1	154	tags=11%, list=1%, signal=11%
GOBP_POSITIVE_REGULATION_OF_COAGULATION	GOBP_POSITIVE_REGULATION_OF_COAGULATION		16	0.431	1.0457	0.4048	0.5489	1	459	tags=19%, list=4%, signal=20%
GOBP_MITOCHONDRIAL_DEPOLARIZATION	GOBP_MITOCHONDRIAL_DEPOLARIZATION		16	0.4242	1.0454	0.3969	0.5491	1	1482	tags=31%, list=13%, signal=36%
GOBP_T_CELL_PROLIFERATION	GOBP_T_CELL_PROLIFERATION		129	0.2865	1.0452	0.3495	0.5494	1	1555	tags=19%, list=14%, signal=21%
GOBP_RNA_MODIFICATION	GOBP_RNA_MODIFICATION		145	0.2821	1.0443	0.3703	0.5508	1	2655	tags=29%, list=23%, signal=37%
GOBP_CENTRAL_NERVOUS_SYSTEM_NEURON_DEVELOPMENT	GOBP_CENTRAL_NERVOUS_SYSTEM_NEURON_DEVELOPMENT		50	0.3377	1.0441	0.3927	0.551	1	2925	tags=42%, list=26%, signal=56%
GOBP_INTRINSIC_APOPTOTIC_SIGNALING_PATHWAY_IN_RESPONSE_TO_ENDOPLASMIC_RETICULUM_STRESS	GOBP_INTRINSIC_APOPTOTIC_SIGNALING_PATHWAY_IN_RESPONSE_TO_ENDOPLASMIC_RETICULUM_STRESS		49	0.3346	1.0436	0.3764	0.5517	1	2747	tags=35%, list=24%, signal=46%
GOBP_CLATHRIN_DEPENDENT_ENDOCYTOSIS	GOBP_CLATHRIN_DEPENDENT_ENDOCYTOSIS		40	0.3481	1.0435	0.401	0.5514	1	1401	tags=18%, list=12%, signal=20%
GOBP_LIPID_EXPORT_FROM_CELL	GOBP_LIPID_EXPORT_FROM_CELL		36	0.3534	1.0424	0.4048	0.5534	1	2544	tags=33%, list=22%, signal=43%
GOBP_IRON_ION_HOMEOSTASIS	GOBP_IRON_ION_HOMEOSTASIS		62	0.3198	1.0423	0.374	0.5532	1	1561	tags=19%, list=14%, signal=22%
GOBP_AMINO_ACID_ACTIVATION	GOBP_AMINO_ACID_ACTIVATION		46	0.3405	1.042	0.397	0.5536	1	2868	tags=39%, list=25%, signal=52%
GOBP_RESPONSE_TO_VITAMIN_D	GOBP_RESPONSE_TO_VITAMIN_D		18	0.4136	1.0417	0.4293	0.5539	1	1764	tags=33%, list=16%, signal=39%
GOBP_PATTERN_SPECIFICATION_PROCESS	GOBP_PATTERN_SPECIFICATION_PROCESS		189	0.275	1.0415	0.3582	0.5538	1	1070	tags=14%, list=9%, signal=16%
GOBP_RESPONSE_TO_ETHANOL	GOBP_RESPONSE_TO_ETHANOL		73	0.3085	1.0406	0.3786	0.5554	1	1920	tags=26%, list=17%, signal=31%
GOBP_NEGATIVE_REGULATION_OF_ACTIN_FILAMENT_DEPOLYMERIZATION	GOBP_NEGATIVE_REGULATION_OF_ACTIN_FILAMENT_DEPOLYMERIZATION		30	0.3676	1.0401	0.4014	0.5562	1	1034	tags=17%, list=9%, signal=18%
GOBP_DNA_METHYLATION	GOBP_DNA_METHYLATION		49	0.3323	1.0398	0.381	0.5565	1	1325	tags=16%, list=12%, signal=18%
GOBP_REGULATION_OF_NEUROTRANSMITTER_RECEPTOR_ACTIVITY	GOBP_REGULATION_OF_NEUROTRANSMITTER_RECEPTOR_ACTIVITY		32	0.361	1.0395	0.398	0.5567	1	2229	tags=44%, list=20%, signal=54%
GOBP_HETEROTYPIC_CELL_CELL_ADHESION	GOBP_HETEROTYPIC_CELL_CELL_ADHESION		31	0.3675	1.0391	0.419	0.5571	1	856	tags=26%, list=8%, signal=28%
GOBP_INTRINSIC_APOPTOTIC_SIGNALING_PATHWAY_BY_P53_CLASS_MEDIATOR	GOBP_INTRINSIC_APOPTOTIC_SIGNALING_PATHWAY_BY_P53_CLASS_MEDIATOR		62	0.3197	1.0389	0.3971	0.5571	1	1553	tags=24%, list=14%, signal=28%
GOBP_POSITIVE_REGULATION_OF_CELL_KILLING	GOBP_POSITIVE_REGULATION_OF_CELL_KILLING		28	0.3753	1.0382	0.404	0.5583	1	383	tags=18%, list=3%, signal=18%
GOBP_MITOCHONDRIAL_CALCIUM_ION_TRANSMEMBRANE_TRANSPORT	GOBP_MITOCHONDRIAL_CALCIUM_ION_TRANSMEMBRANE_TRANSPORT		23	0.3856	1.0381	0.4029	0.5583	1	3538	tags=48%, list=31%, signal=69%
GOBP_INTERLEUKIN_7_MEDIATED_SIGNALING_PATHWAY	GOBP_INTERLEUKIN_7_MEDIATED_SIGNALING_PATHWAY		20	0.4019	1.0375	0.4115	0.559	1	1568	tags=30%, list=14%, signal=35%
GOBP_REGULATION_OF_PHOSPHATASE_ACTIVITY	GOBP_REGULATION_OF_PHOSPHATASE_ACTIVITY		122	0.289	1.0372	0.404	0.5595	1	2753	tags=35%, list=24%, signal=46%
GOBP_MEMBRANE_RAFT_ORGANIZATION	GOBP_MEMBRANE_RAFT_ORGANIZATION		19	0.4052	1.0368	0.4282	0.5599	1	1403	tags=26%, list=12%, signal=30%
GOBP_GLYCOSYL_COMPOUND_CATABOLIC_PROCESS	GOBP_GLYCOSYL_COMPOUND_CATABOLIC_PROCESS		27	0.3691	1.036	0.4014	0.5612	1	381	tags=11%, list=3%, signal=11%
GOBP_CELLULAR_RESPONSE_TO_INORGANIC_SUBSTANCE	GOBP_CELLULAR_RESPONSE_TO_INORGANIC_SUBSTANCE		126	0.2831	1.0357	0.3858	0.5614	1	1244	tags=12%, list=11%, signal=13%
GOBP_NUCLEAR_ENVELOPE_ORGANIZATION	GOBP_NUCLEAR_ENVELOPE_ORGANIZATION		46	0.336	1.035	0.3953	0.5627	1	3345	tags=35%, list=30%, signal=49%
GOBP_SKELETAL_MUSCLE_CELL_DIFFERENTIATION	GOBP_SKELETAL_MUSCLE_CELL_DIFFERENTIATION		34	0.3551	1.0349	0.4088	0.5625	1	591	tags=15%, list=5%, signal=15%
GOBP_AMYLOID_PRECURSOR_PROTEIN_METABOLIC_PROCESS	GOBP_AMYLOID_PRECURSOR_PROTEIN_METABOLIC_PROCESS		54	0.3291	1.0346	0.3995	0.5628	1	988	tags=17%, list=9%, signal=18%
GOBP_CELLULAR_COMPONENT_MAINTENANCE	GOBP_CELLULAR_COMPONENT_MAINTENANCE		43	0.3403	1.0345	0.4005	0.5626	1	1967	tags=33%, list=17%, signal=39%
GOBP_CALCIUM_MEDIATED_SIGNALING	GOBP_CALCIUM_MEDIATED_SIGNALING		110	0.2919	1.0344	0.3947	0.5625	1	2197	tags=27%, list=19%, signal=34%
GOBP_SNRNA_METABOLIC_PROCESS	GOBP_SNRNA_METABOLIC_PROCESS		34	0.352	1.0343	0.4067	0.5624	1	2844	tags=32%, list=25%, signal=43%
GOBP_CELLULAR_RESPONSE_TO_STEROID_HORMONE_STIMULUS	GOBP_CELLULAR_RESPONSE_TO_STEROID_HORMONE_STIMULUS		135	0.2831	1.0342	0.3861	0.5621	1	2906	tags=30%, list=26%, signal=39%
GOBP_RESPONSE_TO_ZINC_ION	GOBP_RESPONSE_TO_ZINC_ION		27	0.3715	1.0339	0.41	0.5624	1	1920	tags=30%, list=17%, signal=36%
GOBP_NECROPTOTIC_PROCESS	GOBP_NECROPTOTIC_PROCESS		32	0.3603	1.0338	0.401	0.5622	1	2490	tags=31%, list=22%, signal=40%
GOBP_SPERMATID_DIFFERENTIATION	GOBP_SPERMATID_DIFFERENTIATION		75	0.3091	1.0334	0.3958	0.5629	1	894	tags=11%, list=8%, signal=12%
GOBP_ORGANIC_ACID_TRANSMEMBRANE_TRANSPORT	GOBP_ORGANIC_ACID_TRANSMEMBRANE_TRANSPORT		103	0.2897	1.0332	0.4	0.563	1	1593	tags=20%, list=14%, signal=24%
GOBP_NEGATIVE_REGULATION_OF_RESPONSE_TO_DNA_DAMAGE_STIMULUS	GOBP_NEGATIVE_REGULATION_OF_RESPONSE_TO_DNA_DAMAGE_STIMULUS		71	0.306	1.0326	0.3803	0.5638	1	1929	tags=20%, list=17%, signal=24%
GOBP_BIOLOGICAL_PROCESS_INVOLVED_IN_INTERACTION_WITH_HOST	GOBP_BIOLOGICAL_PROCESS_INVOLVED_IN_INTERACTION_WITH_HOST		164	0.2748	1.0319	0.3947	0.5649	1	1572	tags=18%, list=14%, signal=20%
GOBP_REGULATION_OF_MICROTUBULE_CYTOSKELETON_ORGANIZATION	GOBP_REGULATION_OF_MICROTUBULE_CYTOSKELETON_ORGANIZATION		111	0.2889	1.0307	0.387	0.5671	1	2477	tags=23%, list=22%, signal=30%
GOBP_CELL_MATURATION	GOBP_CELL_MATURATION		86	0.3005	1.0305	0.4003	0.5672	1	961	tags=14%, list=8%, signal=15%
GOBP_NEGATIVE_REGULATION_OF_PROTEIN_ACETYLATION	GOBP_NEGATIVE_REGULATION_OF_PROTEIN_ACETYLATION		15	0.4206	1.0304	0.4365	0.5671	1	3392	tags=53%, list=30%, signal=76%
GOBP_CELLULAR_TRANSITION_METAL_ION_HOMEOSTASIS	GOBP_CELLULAR_TRANSITION_METAL_ION_HOMEOSTASIS		78	0.3058	1.0301	0.3974	0.5673	1	1628	tags=17%, list=14%, signal=19%
GOBP_MATURE_B_CELL_DIFFERENTIATION	GOBP_MATURE_B_CELL_DIFFERENTIATION		22	0.3857	1.0299	0.4111	0.5674	1	3160	tags=55%, list=28%, signal=76%
GOBP_MICROTUBULE_POLYMERIZATION_OR_DEPOLYMERIZATION	GOBP_MICROTUBULE_POLYMERIZATION_OR_DEPOLYMERIZATION		92	0.2977	1.0291	0.3946	0.5688	1	690	tags=9%, list=6%, signal=9%
GOBP_DIGESTION	GOBP_DIGESTION		40	0.3437	1.0288	0.4064	0.5691	1	2195	tags=33%, list=19%, signal=40%
GOBP_MEMBRANE_DEPOLARIZATION	GOBP_MEMBRANE_DEPOLARIZATION		42	0.3391	1.0285	0.406	0.5693	1	592	tags=17%, list=5%, signal=18%
GOBP_IMMUNOGLOBULIN_PRODUCTION	GOBP_IMMUNOGLOBULIN_PRODUCTION		75	0.304	1.0283	0.4013	0.5693	1	1873	tags=20%, list=17%, signal=24%
GOBP_POSITIVE_REGULATION_OF_DNA_TEMPLATED_TRANSCRIPTION_INITIATION	GOBP_POSITIVE_REGULATION_OF_DNA_TEMPLATED_TRANSCRIPTION_INITIATION		29	0.3674	1.0282	0.4128	0.5692	1	4447	tags=59%, list=39%, signal=96%
GOBP_MUSCLE_CELL_DEVELOPMENT	GOBP_MUSCLE_CELL_DEVELOPMENT		92	0.2955	1.0271	0.4083	0.5712	1	2130	tags=29%, list=19%, signal=36%
GOBP_VIRAL_BUDDING	GOBP_VIRAL_BUDDING		22	0.3888	1.0271	0.4099	0.5708	1	1718	tags=23%, list=15%, signal=27%
GOBP_REGULATION_OF_PROTEIN_EXPORT_FROM_NUCLEUS	GOBP_REGULATION_OF_PROTEIN_EXPORT_FROM_NUCLEUS		29	0.362	1.0268	0.4244	0.571	1	3381	tags=55%, list=30%, signal=78%
GOBP_CARBOHYDRATE_TRANSPORT	GOBP_CARBOHYDRATE_TRANSPORT		92	0.2962	1.0262	0.4024	0.5721	1	1479	tags=17%, list=13%, signal=20%
GOBP_RNA_PHOSPHODIESTER_BOND_HYDROLYSIS_EXONUCLEOLYTIC	GOBP_RNA_PHOSPHODIESTER_BOND_HYDROLYSIS_EXONUCLEOLYTIC		40	0.3438	1.0259	0.4144	0.5724	1	2633	tags=40%, list=23%, signal=52%
GOBP_RESPONSE_TO_CALCIUM_ION	GOBP_RESPONSE_TO_CALCIUM_ION		79	0.3014	1.0241	0.4086	0.5759	1	778	tags=13%, list=7%, signal=13%
GOBP_POSITIVE_REGULATION_OF_CELLULAR_AMIDE_METABOLIC_PROCESS	GOBP_POSITIVE_REGULATION_OF_CELLULAR_AMIDE_METABOLIC_PROCESS		132	0.2814	1.0237	0.4037	0.5763	1	957	tags=13%, list=8%, signal=14%
GOBP_NUCLEOTIDE_EXCISION_REPAIR_DNA_GAP_FILLING	GOBP_NUCLEOTIDE_EXCISION_REPAIR_DNA_GAP_FILLING		21	0.3885	1.0233	0.4395	0.5768	1	1049	tags=10%, list=9%, signal=10%
GOBP_NEURON_CELLULAR_HOMEOSTASIS	GOBP_NEURON_CELLULAR_HOMEOSTASIS		19	0.3986	1.0233	0.432	0.5765	1	203	tags=16%, list=2%, signal=16%
GOBP_INTERFERON_GAMMA_MEDIATED_SIGNALING_PATHWAY	GOBP_INTERFERON_GAMMA_MEDIATED_SIGNALING_PATHWAY		61	0.3166	1.0229	0.4233	0.5768	1	1929	tags=23%, list=17%, signal=28%
GOBP_POLYOL_CATABOLIC_PROCESS	GOBP_POLYOL_CATABOLIC_PROCESS		23	0.3821	1.0218	0.4237	0.5788	1	1674	tags=26%, list=15%, signal=31%
GOBP_REGULATION_OF_ALPHA_BETA_T_CELL_ACTIVATION	GOBP_REGULATION_OF_ALPHA_BETA_T_CELL_ACTIVATION		64	0.3138	1.0218	0.4231	0.5786	1	445	tags=14%, list=4%, signal=15%
GOBP_NEGATIVE_REGULATION_OF_CELL_SUBSTRATE_JUNCTION_ORGANIZATION	GOBP_NEGATIVE_REGULATION_OF_CELL_SUBSTRATE_JUNCTION_ORGANIZATION		16	0.414	1.0212	0.448	0.5794	1	178	tags=13%, list=2%, signal=13%
GOBP_REGULATION_OF_TRANSPORTER_ACTIVITY	GOBP_REGULATION_OF_TRANSPORTER_ACTIVITY		139	0.2744	1.0212	0.4093	0.5791	1	2385	tags=30%, list=21%, signal=38%
GOBP_REGULATION_OF_OXIDATIVE_PHOSPHORYLATION	GOBP_REGULATION_OF_OXIDATIVE_PHOSPHORYLATION		20	0.3893	1.0203	0.4449	0.5806	1	2267	tags=25%, list=20%, signal=31%
GOBP_POSITIVE_REGULATION_OF_OXIDOREDUCTASE_ACTIVITY	GOBP_POSITIVE_REGULATION_OF_OXIDOREDUCTASE_ACTIVITY		34	0.3511	1.0203	0.4283	0.5803	1	833	tags=18%, list=7%, signal=19%
GOBP_KINETOCHORE_ASSEMBLY	GOBP_KINETOCHORE_ASSEMBLY		16	0.4153	1.0203	0.434	0.58	1	4190	tags=63%, list=37%, signal=99%
GOBP_DNA_METHYLATION_OR_DEMETHYLATION	GOBP_DNA_METHYLATION_OR_DEMETHYLATION		62	0.3136	1.02	0.4202	0.5801	1	2029	tags=23%, list=18%, signal=27%
GOBP_CEREBRAL_CORTEX_CELL_MIGRATION	GOBP_CEREBRAL_CORTEX_CELL_MIGRATION		25	0.3753	1.0182	0.4323	0.5837	1	1172	tags=20%, list=10%, signal=22%
GOBP_CELLULAR_PROTEIN_CONTAINING_COMPLEX_LOCALIZATION	GOBP_CELLULAR_PROTEIN_CONTAINING_COMPLEX_LOCALIZATION		21	0.3867	1.0174	0.4338	0.585	1	896	tags=19%, list=8%, signal=21%
GOBP_POSITIVE_REGULATION_OF_RESPONSE_TO_CYTOKINE_STIMULUS	GOBP_POSITIVE_REGULATION_OF_RESPONSE_TO_CYTOKINE_STIMULUS		46	0.3305	1.0163	0.4352	0.587	1	2764	tags=30%, list=24%, signal=40%
GOBP_OVULATION_CYCLE_PROCESS	GOBP_OVULATION_CYCLE_PROCESS		27	0.3696	1.016	0.444	0.5871	1	1324	tags=26%, list=12%, signal=29%
GOBP_REGULATION_OF_B_CELL_ACTIVATION	GOBP_REGULATION_OF_B_CELL_ACTIVATION		95	0.2925	1.0157	0.4164	0.5874	1	2011	tags=24%, list=18%, signal=29%
GOBP_CHROMATIN_ORGANIZATION_INVOLVED_IN_REGULATION_OF_TRANSCRIPTION	GOBP_CHROMATIN_ORGANIZATION_INVOLVED_IN_REGULATION_OF_TRANSCRIPTION		91	0.2955	1.0149	0.4273	0.589	1	1673	tags=20%, list=15%, signal=23%
GOBP_CELLULAR_CARBOHYDRATE_BIOSYNTHETIC_PROCESS	GOBP_CELLULAR_CARBOHYDRATE_BIOSYNTHETIC_PROCESS		59	0.3126	1.0148	0.4264	0.5887	1	1111	tags=15%, list=10%, signal=17%
GOBP_PROTEIN_DNA_COMPLEX_SUBUNIT_ORGANIZATION	GOBP_PROTEIN_DNA_COMPLEX_SUBUNIT_ORGANIZATION		193	0.264	1.0144	0.4185	0.5891	1	4205	tags=39%, list=37%, signal=62%
GOBP_POSITIVE_REGULATION_OF_ESTABLISHMENT_OF_PROTEIN_LOCALIZATION_TO_MITOCHONDRION	GOBP_POSITIVE_REGULATION_OF_ESTABLISHMENT_OF_PROTEIN_LOCALIZATION_TO_MITOCHONDRION		53	0.3207	1.0141	0.4236	0.5893	1	2244	tags=26%, list=20%, signal=33%
GOBP_POSITIVE_REGULATION_OF_CATION_TRANSMEMBRANE_TRANSPORT	GOBP_POSITIVE_REGULATION_OF_CATION_TRANSMEMBRANE_TRANSPORT		66	0.3091	1.0134	0.4379	0.5905	1	1249	tags=20%, list=11%, signal=22%
GOBP_MATING	GOBP_MATING		18	0.3954	1.0131	0.4219	0.5908	1	188	tags=11%, list=2%, signal=11%
GOBP_SPINDLE_LOCALIZATION	GOBP_SPINDLE_LOCALIZATION		42	0.3366	1.013	0.4314	0.5907	1	3125	tags=36%, list=28%, signal=49%
GOBP_C4_DICARBOXYLATE_TRANSPORT	GOBP_C4_DICARBOXYLATE_TRANSPORT		21	0.3853	1.0127	0.4432	0.5911	1	1247	tags=24%, list=11%, signal=27%
GOBP_REGULATION_OF_TISSUE_REMODELING	GOBP_REGULATION_OF_TISSUE_REMODELING		47	0.3279	1.0118	0.4269	0.5926	1	2030	tags=34%, list=18%, signal=41%
GOBP_POLYSACCHARIDE_BIOSYNTHETIC_PROCESS	GOBP_POLYSACCHARIDE_BIOSYNTHETIC_PROCESS		57	0.3152	1.0109	0.4285	0.5941	1	955	tags=14%, list=8%, signal=15%
GOBP_BRANCHING_INVOLVED_IN_BLOOD_VESSEL_MORPHOGENESIS	GOBP_BRANCHING_INVOLVED_IN_BLOOD_VESSEL_MORPHOGENESIS		17	0.4095	1.0106	0.4582	0.5944	1	3026	tags=47%, list=27%, signal=64%
GOBP_REGULATION_OF_DNA_BIOSYNTHETIC_PROCESS	GOBP_REGULATION_OF_DNA_BIOSYNTHETIC_PROCESS		88	0.2934	1.0097	0.4241	0.5959	1	3466	tags=40%, list=31%, signal=57%
GOBP_REGULATION_OF_BIOLOGICAL_PROCESS_INVOLVED_IN_SYMBIOTIC_INTERACTION	GOBP_REGULATION_OF_BIOLOGICAL_PROCESS_INVOLVED_IN_SYMBIOTIC_INTERACTION		140	0.2751	1.0096	0.4266	0.5958	1	3157	tags=36%, list=28%, signal=50%
GOBP_NEGATIVE_REGULATION_OF_RECEPTOR_MEDIATED_ENDOCYTOSIS	GOBP_NEGATIVE_REGULATION_OF_RECEPTOR_MEDIATED_ENDOCYTOSIS		21	0.3842	1.0088	0.4489	0.5971	1	3068	tags=38%, list=27%, signal=52%
GOBP_REGULATION_OF_PROGRAMMED_NECROTIC_CELL_DEATH	GOBP_REGULATION_OF_PROGRAMMED_NECROTIC_CELL_DEATH		19	0.3934	1.0088	0.4545	0.5967	1	3394	tags=53%, list=30%, signal=75%
GOBP_PROTEIN_LIPID_COMPLEX_ASSEMBLY	GOBP_PROTEIN_LIPID_COMPLEX_ASSEMBLY		23	0.3774	1.0081	0.4367	0.5979	1	2198	tags=30%, list=19%, signal=38%
GOBP_ESTABLISHMENT_OF_PROTEIN_LOCALIZATION_TO_CHROMOSOME	GOBP_ESTABLISHMENT_OF_PROTEIN_LOCALIZATION_TO_CHROMOSOME		25	0.3723	1.0075	0.4473	0.5989	1	4763	tags=60%, list=42%, signal=103%
GOBP_DIGESTIVE_SYSTEM_PROCESS	GOBP_DIGESTIVE_SYSTEM_PROCESS		37	0.3413	1.0073	0.4354	0.5988	1	2195	tags=32%, list=19%, signal=40%
GOBP_LEARNING	GOBP_LEARNING		66	0.3045	1.0064	0.4374	0.6005	1	836	tags=15%, list=7%, signal=16%
GOBP_NUCLEOBASE_CONTAINING_SMALL_MOLECULE_CATABOLIC_PROCESS	GOBP_NUCLEOBASE_CONTAINING_SMALL_MOLECULE_CATABOLIC_PROCESS		32	0.3497	1.0055	0.4544	0.6019	1	381	tags=9%, list=3%, signal=10%
GOBP_RESPONSE_TO_PURINE_CONTAINING_COMPOUND	GOBP_RESPONSE_TO_PURINE_CONTAINING_COMPOUND		90	0.2916	1.0055	0.4449	0.6017	1	1723	tags=19%, list=15%, signal=22%
GOBP_REGULATION_OF_OXIDATIVE_STRESS_INDUCED_CELL_DEATH	GOBP_REGULATION_OF_OXIDATIVE_STRESS_INDUCED_CELL_DEATH		48	0.3221	1.0052	0.4302	0.6019	1	1878	tags=25%, list=17%, signal=30%
GOBP_POSITIVE_REGULATION_OF_SMALL_MOLECULE_METABOLIC_PROCESS	GOBP_POSITIVE_REGULATION_OF_SMALL_MOLECULE_METABOLIC_PROCESS		86	0.2915	1.0051	0.4299	0.6018	1	1723	tags=21%, list=15%, signal=24%
GOBP_PROTEIN_MATURATION	GOBP_PROTEIN_MATURATION		188	0.2619	1.0047	0.4394	0.6022	1	1781	tags=18%, list=16%, signal=21%
GOBP_TOLL_LIKE_RECEPTOR_2_SIGNALING_PATHWAY	GOBP_TOLL_LIKE_RECEPTOR_2_SIGNALING_PATHWAY		16	0.4025	1.0045	0.4594	0.6024	1	1963	tags=31%, list=17%, signal=38%
GOBP_POSITIVE_REGULATION_OF_PEPTIDE_SECRETION	GOBP_POSITIVE_REGULATION_OF_PEPTIDE_SECRETION		83	0.2916	1.0044	0.4355	0.6021	1	2710	tags=31%, list=24%, signal=41%
GOBP_TRANSITION_METAL_ION_HOMEOSTASIS	GOBP_TRANSITION_METAL_ION_HOMEOSTASIS		95	0.2859	1.0043	0.449	0.602	1	1628	tags=18%, list=14%, signal=21%
GOBP_IRE1_MEDIATED_UNFOLDED_PROTEIN_RESPONSE	GOBP_IRE1_MEDIATED_UNFOLDED_PROTEIN_RESPONSE		62	0.3062	1.0042	0.4393	0.602	1	2384	tags=29%, list=21%, signal=37%
GOBP_STEROID_HORMONE_MEDIATED_SIGNALING_PATHWAY	GOBP_STEROID_HORMONE_MEDIATED_SIGNALING_PATHWAY		95	0.2883	1.0036	0.4457	0.6029	1	2093	tags=22%, list=18%, signal=27%
GOBP_POSITIVE_REGULATION_OF_EPIDERMIS_DEVELOPMENT	GOBP_POSITIVE_REGULATION_OF_EPIDERMIS_DEVELOPMENT		18	0.3987	1.0022	0.4514	0.6054	1	1879	tags=33%, list=17%, signal=40%
GOBP_MITOTIC_SISTER_CHROMATID_SEGREGATION	GOBP_MITOTIC_SISTER_CHROMATID_SEGREGATION		149	0.2708	1.0019	0.4487	0.6057	1	4595	tags=46%, list=41%, signal=77%
GOBP_PURINE_NUCLEOSIDE_METABOLIC_PROCESS	GOBP_PURINE_NUCLEOSIDE_METABOLIC_PROCESS		51	0.3175	1.0018	0.4369	0.6055	1	381	tags=8%, list=3%, signal=8%
GOBP_POSITIVE_REGULATION_OF_EXOCYTOSIS	GOBP_POSITIVE_REGULATION_OF_EXOCYTOSIS		50	0.3157	1.0008	0.4445	0.6073	1	1483	tags=16%, list=13%, signal=18%
GOBP_RESPONSE_TO_PROSTAGLANDIN_E	GOBP_RESPONSE_TO_PROSTAGLANDIN_E		16	0.4078	1.0008	0.4606	0.6069	1	1870	tags=44%, list=17%, signal=52%
GOBP_MITOTIC_METAPHASE_PLATE_CONGRESSION	GOBP_MITOTIC_METAPHASE_PLATE_CONGRESSION		47	0.3201	1	0.4545	0.6082	1	3673	tags=45%, list=32%, signal=66%
GOBP_MULTICELLULAR_ORGANISM_GROWTH	GOBP_MULTICELLULAR_ORGANISM_GROWTH		95	0.2881	0.9999	0.4571	0.6083	1	1133	tags=13%, list=10%, signal=14%
GOBP_MEGAKARYOCYTE_DIFFERENTIATION	GOBP_MEGAKARYOCYTE_DIFFERENTIATION		60	0.3072	0.9997	0.4587	0.6083	1	2019	tags=23%, list=18%, signal=28%
GOBP_NEGATIVE_REGULATION_OF_CELL_CYCLE_ARREST	GOBP_NEGATIVE_REGULATION_OF_CELL_CYCLE_ARREST		16	0.4019	0.9996	0.4608	0.6081	1	1651	tags=19%, list=15%, signal=22%
GOBP_REGULATION_OF_SPINDLE_ASSEMBLY	GOBP_REGULATION_OF_SPINDLE_ASSEMBLY		22	0.3817	0.9987	0.4582	0.6097	1	2812	tags=32%, list=25%, signal=42%
GOBP_ANTIGEN_PROCESSING_AND_PRESENTATION_OF_PEPTIDE_OR_POLYSACCHARIDE_ANTIGEN_VIA_MHC_CLASS_II	GOBP_ANTIGEN_PROCESSING_AND_PRESENTATION_OF_PEPTIDE_OR_POLYSACCHARIDE_ANTIGEN_VIA_MHC_CLASS_II		83	0.2951	0.9983	0.4569	0.6102	1	1170	tags=12%, list=10%, signal=13%
GOBP_NEGATIVE_REGULATION_OF_RESPONSE_TO_OXIDATIVE_STRESS	GOBP_NEGATIVE_REGULATION_OF_RESPONSE_TO_OXIDATIVE_STRESS		17	0.3984	0.997	0.4658	0.6126	1	1873	tags=35%, list=17%, signal=42%
GOBP_CELLULAR_MODIFIED_AMINO_ACID_BIOSYNTHETIC_PROCESS	GOBP_CELLULAR_MODIFIED_AMINO_ACID_BIOSYNTHETIC_PROCESS		36	0.3384	0.9967	0.4719	0.613	1	1139	tags=22%, list=10%, signal=25%
GOBP_ARACHIDONIC_ACID_METABOLIC_PROCESS	GOBP_ARACHIDONIC_ACID_METABOLIC_PROCESS		27	0.3588	0.9962	0.4709	0.6137	1	1429	tags=30%, list=13%, signal=34%
GOBP_PROTEIN_LOCALIZATION_TO_POSTSYNAPSE	GOBP_PROTEIN_LOCALIZATION_TO_POSTSYNAPSE		25	0.3673	0.9956	0.4746	0.6145	1	2217	tags=36%, list=20%, signal=45%
GOBP_NADP_METABOLIC_PROCESS	GOBP_NADP_METABOLIC_PROCESS		31	0.3453	0.9955	0.4682	0.6144	1	2137	tags=23%, list=19%, signal=28%
GOBP_GLUCAN_BIOSYNTHETIC_PROCESS	GOBP_GLUCAN_BIOSYNTHETIC_PROCESS		35	0.3399	0.9953	0.4744	0.6144	1	955	tags=14%, list=8%, signal=16%
GOBP_REGULATION_OF_GLUCOSE_IMPORT	GOBP_REGULATION_OF_GLUCOSE_IMPORT		39	0.3342	0.995	0.4832	0.6148	1	489	tags=13%, list=4%, signal=13%
GOBP_REGULATION_OF_STRESS_ACTIVATED_PROTEIN_KINASE_SIGNALING_CASCADE	GOBP_REGULATION_OF_STRESS_ACTIVATED_PROTEIN_KINASE_SIGNALING_CASCADE		130	0.2725	0.9948	0.4636	0.6149	1	1397	tags=18%, list=12%, signal=21%
GOBP_REGULATION_OF_HORMONE_SECRETION	GOBP_REGULATION_OF_HORMONE_SECRETION		126	0.2741	0.9942	0.4805	0.6159	1	3039	tags=36%, list=27%, signal=48%
GOBP_POSITIVE_REGULATION_OF_PROTEIN_TARGETING_TO_MEMBRANE	GOBP_POSITIVE_REGULATION_OF_PROTEIN_TARGETING_TO_MEMBRANE		24	0.3716	0.9938	0.4746	0.6164	1	1736	tags=33%, list=15%, signal=39%
GOBP_NEGATIVE_REGULATION_OF_TYPE_I_INTERFERON_PRODUCTION	GOBP_NEGATIVE_REGULATION_OF_TYPE_I_INTERFERON_PRODUCTION		38	0.33	0.9931	0.4595	0.6175	1	2047	tags=29%, list=18%, signal=35%
GOBP_POSITIVE_REGULATION_OF_ENDOCYTOSIS	GOBP_POSITIVE_REGULATION_OF_ENDOCYTOSIS		69	0.2987	0.9925	0.4609	0.6183	1	2710	tags=26%, list=24%, signal=34%
GOBP_PEPTIDYL_ASPARAGINE_MODIFICATION	GOBP_PEPTIDYL_ASPARAGINE_MODIFICATION		29	0.3535	0.992	0.4914	0.6192	1	2822	tags=31%, list=25%, signal=41%
GOBP_DNA_DAMAGE_RESPONSE_SIGNAL_TRANSDUCTION_BY_P53_CLASS_MEDIATOR	GOBP_DNA_DAMAGE_RESPONSE_SIGNAL_TRANSDUCTION_BY_P53_CLASS_MEDIATOR		94	0.2846	0.9911	0.4625	0.6208	1	2368	tags=28%, list=21%, signal=35%
GOBP_POSITIVE_REGULATION_OF_INTERFERON_BETA_PRODUCTION	GOBP_POSITIVE_REGULATION_OF_INTERFERON_BETA_PRODUCTION		29	0.349	0.9908	0.4751	0.6209	1	4009	tags=45%, list=35%, signal=69%
GOBP_NEGATIVE_REGULATION_OF_B_CELL_PROLIFERATION	GOBP_NEGATIVE_REGULATION_OF_B_CELL_PROLIFERATION		15	0.4023	0.9907	0.4812	0.6209	1	986	tags=20%, list=9%, signal=22%
GOBP_REGULATION_OF_RESPONSE_TO_OXIDATIVE_STRESS	GOBP_REGULATION_OF_RESPONSE_TO_OXIDATIVE_STRESS		65	0.3001	0.9903	0.4749	0.6213	1	1878	tags=25%, list=17%, signal=29%
GOBP_MODULATION_BY_SYMBIONT_OF_ENTRY_INTO_HOST	GOBP_MODULATION_BY_SYMBIONT_OF_ENTRY_INTO_HOST		27	0.3586	0.9902	0.4754	0.6213	1	2997	tags=48%, list=26%, signal=65%
GOBP_NUCLEOBASE_CONTAINING_SMALL_MOLECULE_BIOSYNTHETIC_PROCESS	GOBP_NUCLEOBASE_CONTAINING_SMALL_MOLECULE_BIOSYNTHETIC_PROCESS		86	0.2881	0.9899	0.4605	0.6216	1	1393	tags=12%, list=12%, signal=13%
GOBP_REGULATION_OF_CELL_AGING	GOBP_REGULATION_OF_CELL_AGING		39	0.332	0.9897	0.461	0.6217	1	2687	tags=31%, list=24%, signal=40%
GOBP_RRNA_CATABOLIC_PROCESS	GOBP_RRNA_CATABOLIC_PROCESS		16	0.4067	0.9893	0.4774	0.6222	1	2756	tags=38%, list=24%, signal=49%
GOBP_NAD_METABOLIC_PROCESS	GOBP_NAD_METABOLIC_PROCESS		42	0.3234	0.9885	0.4748	0.6233	1	2162	tags=29%, list=19%, signal=35%
GOBP_NEGATIVE_REGULATION_OF_PEPTIDE_SECRETION	GOBP_NEGATIVE_REGULATION_OF_PEPTIDE_SECRETION		42	0.3256	0.988	0.4639	0.624	1	1483	tags=24%, list=13%, signal=27%
GOBP_REGULATION_OF_IMMUNOGLOBULIN_PRODUCTION	GOBP_REGULATION_OF_IMMUNOGLOBULIN_PRODUCTION		47	0.3201	0.9877	0.4739	0.6243	1	1873	tags=26%, list=17%, signal=30%
GOBP_CELLULAR_DEFENSE_RESPONSE	GOBP_CELLULAR_DEFENSE_RESPONSE		27	0.3521	0.9875	0.4772	0.6243	1	2390	tags=30%, list=21%, signal=37%
GOBP_CEREBRAL_CORTEX_RADIALLY_ORIENTED_CELL_MIGRATION	GOBP_CEREBRAL_CORTEX_RADIALLY_ORIENTED_CELL_MIGRATION		19	0.3821	0.9875	0.4794	0.624	1	1172	tags=21%, list=10%, signal=23%
GOBP_CARDIAC_MUSCLE_CELL_ACTION_POTENTIAL_INVOLVED_IN_CONTRACTION	GOBP_CARDIAC_MUSCLE_CELL_ACTION_POTENTIAL_INVOLVED_IN_CONTRACTION		21	0.3767	0.9869	0.4559	0.6249	1	592	tags=14%, list=5%, signal=15%
GOBP_L_ALPHA_AMINO_ACID_TRANSMEMBRANE_TRANSPORT	GOBP_L_ALPHA_AMINO_ACID_TRANSMEMBRANE_TRANSPORT		39	0.3278	0.9858	0.4846	0.627	1	2623	tags=38%, list=23%, signal=50%
GOBP_CELLULAR_IRON_ION_HOMEOSTASIS	GOBP_CELLULAR_IRON_ION_HOMEOSTASIS		50	0.3133	0.9857	0.4768	0.6268	1	1561	tags=16%, list=14%, signal=18%
GOBP_REGULATION_OF_TRANSLATION_NCRNA_MEDIATED	GOBP_REGULATION_OF_TRANSLATION_NCRNA_MEDIATED		15	0.4058	0.9853	0.4918	0.6274	1	2727	tags=53%, list=24%, signal=70%
GOBP_REGULATION_OF_CARDIAC_CONDUCTION	GOBP_REGULATION_OF_CARDIAC_CONDUCTION		25	0.3603	0.9834	0.4719	0.6311	1	2130	tags=28%, list=19%, signal=34%
GOBP_POSITIVE_REGULATION_OF_SECRETION	GOBP_POSITIVE_REGULATION_OF_SECRETION		162	0.2619	0.9829	0.4958	0.6319	1	2381	tags=25%, list=21%, signal=32%
GOBP_REGULATION_OF_SODIUM_ION_TRANSPORT	GOBP_REGULATION_OF_SODIUM_ION_TRANSPORT		49	0.3139	0.9828	0.4929	0.6315	1	2380	tags=35%, list=21%, signal=44%
GOBP_PROTEIN_IMPORT_INTO_MITOCHONDRIAL_MATRIX	GOBP_PROTEIN_IMPORT_INTO_MITOCHONDRIAL_MATRIX		18	0.3856	0.9803	0.5	0.6366	1	3209	tags=50%, list=28%, signal=70%
GOBP_REGULATION_OF_PROTEIN_TARGETING_TO_MEMBRANE	GOBP_REGULATION_OF_PROTEIN_TARGETING_TO_MEMBRANE		28	0.3507	0.9801	0.4731	0.6367	1	1736	tags=29%, list=15%, signal=34%
GOBP_REGULATION_OF_SODIUM_ION_TRANSMEMBRANE_TRANSPORTER_ACTIVITY	GOBP_REGULATION_OF_SODIUM_ION_TRANSMEMBRANE_TRANSPORTER_ACTIVITY		26	0.3525	0.9796	0.4821	0.6374	1	2630	tags=46%, list=23%, signal=60%
GOBP_REGULATION_OF_FATTY_ACID_BIOSYNTHETIC_PROCESS	GOBP_REGULATION_OF_FATTY_ACID_BIOSYNTHETIC_PROCESS		33	0.3398	0.9785	0.4745	0.6395	1	379	tags=12%, list=3%, signal=13%
GOBP_GLUTAMATE_METABOLIC_PROCESS	GOBP_GLUTAMATE_METABOLIC_PROCESS		17	0.3913	0.978	0.4938	0.6401	1	3591	tags=53%, list=32%, signal=77%
GOBP_RESPONSE_TO_MONOSACCHARIDE	GOBP_RESPONSE_TO_MONOSACCHARIDE		123	0.2679	0.9769	0.4877	0.6422	1	1824	tags=17%, list=16%, signal=20%
GOBP_POTASSIUM_ION_TRANSPORT	GOBP_POTASSIUM_ION_TRANSPORT		92	0.2826	0.9767	0.5004	0.6421	1	2091	tags=28%, list=18%, signal=34%
GOBP_NEGATIVE_REGULATION_OF_PROTEIN_KINASE_B_SIGNALING	GOBP_NEGATIVE_REGULATION_OF_PROTEIN_KINASE_B_SIGNALING		36	0.3332	0.9764	0.4757	0.6425	1	1255	tags=14%, list=11%, signal=16%
GOBP_REGULATION_OF_LIPID_CATABOLIC_PROCESS	GOBP_REGULATION_OF_LIPID_CATABOLIC_PROCESS		37	0.327	0.975	0.4902	0.6452	1	1438	tags=19%, list=13%, signal=22%
GOBP_POSITIVE_REGULATION_OF_PROTEIN_TARGETING_TO_MITOCHONDRION	GOBP_POSITIVE_REGULATION_OF_PROTEIN_TARGETING_TO_MITOCHONDRION		30	0.3391	0.9748	0.4879	0.6452	1	2031	tags=27%, list=18%, signal=32%
GOBP_CYTOPLASMIC_MICROTUBULE_ORGANIZATION	GOBP_CYTOPLASMIC_MICROTUBULE_ORGANIZATION		53	0.3053	0.9745	0.4959	0.6454	1	2349	tags=23%, list=21%, signal=28%
GOBP_AMINO_ACID_TRANSPORT	GOBP_AMINO_ACID_TRANSPORT		89	0.2802	0.9736	0.5028	0.6471	1	1593	tags=21%, list=14%, signal=25%
GOBP_POSITIVE_REGULATION_OF_NITRIC_OXIDE_SYNTHASE_ACTIVITY	GOBP_POSITIVE_REGULATION_OF_NITRIC_OXIDE_SYNTHASE_ACTIVITY		16	0.3977	0.9724	0.4917	0.6493	1	833	tags=25%, list=7%, signal=27%
GOBP_POSTSYNAPTIC_MEMBRANE_ORGANIZATION	GOBP_POSTSYNAPTIC_MEMBRANE_ORGANIZATION		22	0.3623	0.9723	0.488	0.6492	1	2217	tags=32%, list=20%, signal=39%
GOBP_POSITIVE_REGULATION_OF_SIGNAL_TRANSDUCTION_BY_P53_CLASS_MEDIATOR	GOBP_POSITIVE_REGULATION_OF_SIGNAL_TRANSDUCTION_BY_P53_CLASS_MEDIATOR		17	0.3894	0.9717	0.5044	0.65	1	2201	tags=29%, list=19%, signal=36%
GOBP_CARDIAC_CELL_DEVELOPMENT	GOBP_CARDIAC_CELL_DEVELOPMENT		41	0.3205	0.9714	0.5009	0.6504	1	1906	tags=32%, list=17%, signal=38%
GOBP_MITOCHONDRIAL_RNA_METABOLIC_PROCESS	GOBP_MITOCHONDRIAL_RNA_METABOLIC_PROCESS		44	0.3171	0.9707	0.5058	0.6514	1	2868	tags=41%, list=25%, signal=55%
GOBP_HISTONE_METHYLATION	GOBP_HISTONE_METHYLATION		109	0.2736	0.9701	0.5019	0.6525	1	2909	tags=27%, list=26%, signal=35%
GOBP_RESPONSE_TO_TOPOLOGICALLY_INCORRECT_PROTEIN	GOBP_RESPONSE_TO_TOPOLOGICALLY_INCORRECT_PROTEIN		176	0.2567	0.9699	0.5499	0.6525	1	2061	tags=20%, list=18%, signal=25%
GOBP_FEMALE_SEX_DIFFERENTIATION	GOBP_FEMALE_SEX_DIFFERENTIATION		67	0.2966	0.9692	0.5067	0.6536	1	1553	tags=21%, list=14%, signal=24%
GOBP_MODULATION_BY_HOST_OF_VIRAL_PROCESS	GOBP_MODULATION_BY_HOST_OF_VIRAL_PROCESS		23	0.3616	0.969	0.5	0.6535	1	1014	tags=22%, list=9%, signal=24%
GOBP_PYRUVATE_METABOLIC_PROCESS	GOBP_PYRUVATE_METABOLIC_PROCESS		118	0.2689	0.9673	0.5225	0.6568	1	2162	tags=22%, list=19%, signal=27%
GOBP_REGULATION_OF_MEMBRANE_PERMEABILITY	GOBP_REGULATION_OF_MEMBRANE_PERMEABILITY		66	0.2994	0.9666	0.5062	0.6579	1	2267	tags=26%, list=20%, signal=32%
GOBP_POSITIVE_REGULATION_OF_CYCLIN_DEPENDENT_PROTEIN_KINASE_ACTIVITY	GOBP_POSITIVE_REGULATION_OF_CYCLIN_DEPENDENT_PROTEIN_KINASE_ACTIVITY		27	0.3458	0.9664	0.5039	0.6579	1	3526	tags=37%, list=31%, signal=54%
GOBP_POSITIVE_REGULATION_OF_RECEPTOR_MEDIATED_ENDOCYTOSIS	GOBP_POSITIVE_REGULATION_OF_RECEPTOR_MEDIATED_ENDOCYTOSIS		32	0.3348	0.9662	0.503	0.658	1	2674	tags=31%, list=24%, signal=41%
GOBP_REGULATION_OF_PROTEIN_IMPORT	GOBP_REGULATION_OF_PROTEIN_IMPORT		48	0.3091	0.9658	0.5036	0.6586	1	3489	tags=44%, list=31%, signal=63%
GOBP_MRNA_CLEAVAGE	GOBP_MRNA_CLEAVAGE		20	0.3698	0.9643	0.5111	0.6614	1	1173	tags=20%, list=10%, signal=22%
GOBP_SENSORY_PERCEPTION_OF_MECHANICAL_STIMULUS	GOBP_SENSORY_PERCEPTION_OF_MECHANICAL_STIMULUS		82	0.2838	0.9639	0.5309	0.6618	1	1794	tags=27%, list=16%, signal=32%
GOBP_CARDIAC_MUSCLE_CELL_DIFFERENTIATION	GOBP_CARDIAC_MUSCLE_CELL_DIFFERENTIATION		54	0.3027	0.9626	0.5107	0.6643	1	1906	tags=31%, list=17%, signal=38%
GOBP_NEGATIVE_REGULATION_OF_SIGNAL_TRANSDUCTION_BY_P53_CLASS_MEDIATOR	GOBP_NEGATIVE_REGULATION_OF_SIGNAL_TRANSDUCTION_BY_P53_CLASS_MEDIATOR		25	0.3531	0.9624	0.503	0.6645	1	1929	tags=36%, list=17%, signal=43%
GOBP_PHOSPHATIDYLINOSITOL_METABOLIC_PROCESS	GOBP_PHOSPHATIDYLINOSITOL_METABOLIC_PROCESS		153	0.2573	0.9611	0.5498	0.6668	1	1365	tags=15%, list=12%, signal=17%
GOBP_LEUKOCYTE_TETHERING_OR_ROLLING	GOBP_LEUKOCYTE_TETHERING_OR_ROLLING		19	0.3689	0.9609	0.5096	0.667	1	1258	tags=26%, list=11%, signal=30%
GOBP_REGULATION_OF_STEM_CELL_PROLIFERATION	GOBP_REGULATION_OF_STEM_CELL_PROLIFERATION		20	0.3649	0.9596	0.516	0.6694	1	2781	tags=40%, list=25%, signal=53%
GOBP_FOLIC_ACID_CONTAINING_COMPOUND_METABOLIC_PROCESS	GOBP_FOLIC_ACID_CONTAINING_COMPOUND_METABOLIC_PROCESS		23	0.3535	0.9591	0.5248	0.67	1	2213	tags=30%, list=20%, signal=38%
GOBP_POSITIVE_REGULATION_OF_CATION_CHANNEL_ACTIVITY	GOBP_POSITIVE_REGULATION_OF_CATION_CHANNEL_ACTIVITY		36	0.3295	0.9589	0.5116	0.6701	1	929	tags=17%, list=8%, signal=18%
GOBP_PROTEIN_LOCALIZATION_TO_MITOCHONDRION	GOBP_PROTEIN_LOCALIZATION_TO_MITOCHONDRION		131	0.2642	0.9579	0.5607	0.6718	1	3259	tags=35%, list=29%, signal=49%
GOBP_ACTIVATION_OF_PROTEIN_KINASE_B_ACTIVITY	GOBP_ACTIVATION_OF_PROTEIN_KINASE_B_ACTIVITY		22	0.3612	0.9579	0.5149	0.6715	1	1588	tags=18%, list=14%, signal=21%
GOBP_ENDOCRINE_HORMONE_SECRETION	GOBP_ENDOCRINE_HORMONE_SECRETION		18	0.3811	0.9579	0.5244	0.6711	1	2544	tags=33%, list=22%, signal=43%
GOBP_REGULATION_OF_ANION_TRANSMEMBRANE_TRANSPORT	GOBP_REGULATION_OF_ANION_TRANSMEMBRANE_TRANSPORT		74	0.2837	0.9576	0.531	0.6713	1	813	tags=14%, list=7%, signal=14%
GOBP_POSITIVE_REGULATION_OF_CALCIUM_ION_TRANSMEMBRANE_TRANSPORT	GOBP_POSITIVE_REGULATION_OF_CALCIUM_ION_TRANSMEMBRANE_TRANSPORT		38	0.3225	0.957	0.5249	0.6724	1	1249	tags=21%, list=11%, signal=24%
GOBP_SENSORY_PERCEPTION_OF_LIGHT_STIMULUS	GOBP_SENSORY_PERCEPTION_OF_LIGHT_STIMULUS		80	0.2837	0.9568	0.533	0.6723	1	1198	tags=19%, list=11%, signal=21%
GOBP_NUCLEOTIDE_EXCISION_REPAIR_DNA_DAMAGE_RECOGNITION	GOBP_NUCLEOTIDE_EXCISION_REPAIR_DNA_DAMAGE_RECOGNITION		21	0.3638	0.9567	0.5096	0.6721	1	1218	tags=14%, list=11%, signal=16%
GOBP_PROTEIN_INSERTION_INTO_MEMBRANE	GOBP_PROTEIN_INSERTION_INTO_MEMBRANE		65	0.2912	0.9555	0.5264	0.6745	1	3318	tags=40%, list=29%, signal=56%
GOBP_PROTEIN_LOCALIZATION_TO_KINETOCHORE	GOBP_PROTEIN_LOCALIZATION_TO_KINETOCHORE		18	0.374	0.955	0.5069	0.6751	1	4516	tags=72%, list=40%, signal=120%
GOBP_PHOSPHORYLATED_CARBOHYDRATE_DEPHOSPHORYLATION	GOBP_PHOSPHORYLATED_CARBOHYDRATE_DEPHOSPHORYLATION		16	0.3872	0.9549	0.5154	0.6749	1	1123	tags=25%, list=10%, signal=28%
GOBP_NUCLEOSOME_ASSEMBLY	GOBP_NUCLEOSOME_ASSEMBLY		77	0.2818	0.9549	0.5479	0.6746	1	4650	tags=52%, list=41%, signal=88%
GOBP_B_CELL_ACTIVATION	GOBP_B_CELL_ACTIVATION		182	0.2483	0.9548	0.5561	0.6744	1	2103	tags=23%, list=19%, signal=28%
GOBP_REGULATION_OF_MITOCHONDRION_ORGANIZATION	GOBP_REGULATION_OF_MITOCHONDRION_ORGANIZATION		129	0.2602	0.9545	0.5583	0.6747	1	2267	tags=23%, list=20%, signal=29%
GOBP_ACTIN_MEDIATED_CELL_CONTRACTION	GOBP_ACTIN_MEDIATED_CELL_CONTRACTION		48	0.3055	0.9542	0.5292	0.675	1	2130	tags=25%, list=19%, signal=31%
GOBP_PROTEIN_DEPOLYMERIZATION	GOBP_PROTEIN_DEPOLYMERIZATION		79	0.2809	0.9538	0.547	0.6755	1	1228	tags=13%, list=11%, signal=14%
GOBP_REGULATION_OF_CELLULAR_RESPIRATION	GOBP_REGULATION_OF_CELLULAR_RESPIRATION		16	0.3884	0.9527	0.533	0.6774	1	2633	tags=38%, list=23%, signal=49%
GOBP_REGULATION_OF_CALCIUM_ION_DEPENDENT_EXOCYTOSIS	GOBP_REGULATION_OF_CALCIUM_ION_DEPENDENT_EXOCYTOSIS		20	0.3671	0.9525	0.5359	0.6775	1	2892	tags=55%, list=26%, signal=74%
GOBP_REGULATION_OF_POSTSYNAPTIC_MEMBRANE_POTENTIAL	GOBP_REGULATION_OF_POSTSYNAPTIC_MEMBRANE_POTENTIAL		45	0.3076	0.9516	0.5463	0.6791	1	2229	tags=27%, list=20%, signal=33%
GOBP_CILIUM_OR_FLAGELLUM_DEPENDENT_CELL_MOTILITY	GOBP_CILIUM_OR_FLAGELLUM_DEPENDENT_CELL_MOTILITY		48	0.3048	0.9501	0.5261	0.6818	1	235	tags=6%, list=2%, signal=6%
GOBP_REGULATION_OF_MITOCHONDRIAL_FISSION	GOBP_REGULATION_OF_MITOCHONDRIAL_FISSION		24	0.3454	0.9499	0.5169	0.6819	1	1550	tags=25%, list=14%, signal=29%
GOBP_HISTONE_EXCHANGE	GOBP_HISTONE_EXCHANGE		39	0.3178	0.9493	0.5466	0.6827	1	5319	tags=64%, list=47%, signal=120%
GOBP_RIBONUCLEOSIDE_MONOPHOSPHATE_METABOLIC_PROCESS	GOBP_RIBONUCLEOSIDE_MONOPHOSPHATE_METABOLIC_PROCESS		47	0.3093	0.9489	0.526	0.6833	1	3147	tags=30%, list=28%, signal=41%
GOBP_POSITIVE_REGULATION_OF_CHROMOSOME_ORGANIZATION	GOBP_POSITIVE_REGULATION_OF_CHROMOSOME_ORGANIZATION		141	0.2576	0.9483	0.5691	0.6842	1	1023	tags=9%, list=9%, signal=9%
GOBP_MICROTUBULE_DEPOLYMERIZATION	GOBP_MICROTUBULE_DEPOLYMERIZATION		33	0.3267	0.9482	0.5457	0.6841	1	174	tags=6%, list=2%, signal=6%
GOBP_CENTROMERE_COMPLEX_ASSEMBLY	GOBP_CENTROMERE_COMPLEX_ASSEMBLY		40	0.3149	0.9473	0.5307	0.6857	1	4872	tags=55%, list=43%, signal=96%
GOBP_REGULATION_OF_CELLULAR_KETONE_METABOLIC_PROCESS	GOBP_REGULATION_OF_CELLULAR_KETONE_METABOLIC_PROCESS		132	0.2586	0.9472	0.5844	0.6854	1	1845	tags=21%, list=16%, signal=25%
GOBP_PROTEIN_LOCALIZATION_TO_CELL_SURFACE	GOBP_PROTEIN_LOCALIZATION_TO_CELL_SURFACE		50	0.3025	0.9467	0.5392	0.6862	1	1141	tags=16%, list=10%, signal=18%
GOBP_DNA_MODIFICATION	GOBP_DNA_MODIFICATION		81	0.2756	0.9465	0.5698	0.6861	1	1381	tags=15%, list=12%, signal=17%
GOBP_SPERM_MOTILITY	GOBP_SPERM_MOTILITY		37	0.3216	0.9462	0.5413	0.6864	1	54	tags=5%, list=0%, signal=5%
GOBP_ACTIN_FILAMENT_DEPOLYMERIZATION	GOBP_ACTIN_FILAMENT_DEPOLYMERIZATION		40	0.3169	0.9455	0.5405	0.6877	1	1100	tags=18%, list=10%, signal=19%
GOBP_FATTY_ACID_DERIVATIVE_BIOSYNTHETIC_PROCESS	GOBP_FATTY_ACID_DERIVATIVE_BIOSYNTHETIC_PROCESS		38	0.3201	0.944	0.5584	0.6905	1	1493	tags=18%, list=13%, signal=21%
GOBP_NEGATIVE_REGULATION_OF_NUCLEAR_DIVISION	GOBP_NEGATIVE_REGULATION_OF_NUCLEAR_DIVISION		46	0.3079	0.9438	0.5669	0.6904	1	4680	tags=41%, list=41%, signal=70%
GOBP_CARBOXYLIC_ACID_TRANSPORT	GOBP_CARBOXYLIC_ACID_TRANSPORT		146	0.2535	0.9438	0.5853	0.6902	1	1649	tags=21%, list=15%, signal=24%
GOBP_POSITIVE_REGULATION_OF_GLYCOPROTEIN_METABOLIC_PROCESS	GOBP_POSITIVE_REGULATION_OF_GLYCOPROTEIN_METABOLIC_PROCESS		17	0.3822	0.9434	0.557	0.6906	1	1547	tags=29%, list=14%, signal=34%
GOBP_LIPID_IMPORT_INTO_CELL	GOBP_LIPID_IMPORT_INTO_CELL		26	0.3382	0.9427	0.5308	0.6917	1	1247	tags=19%, list=11%, signal=22%
GOBP_MYD88_DEPENDENT_TOLL_LIKE_RECEPTOR_SIGNALING_PATHWAY	GOBP_MYD88_DEPENDENT_TOLL_LIKE_RECEPTOR_SIGNALING_PATHWAY		31	0.3314	0.9422	0.5423	0.6925	1	1963	tags=29%, list=17%, signal=35%
GOBP_CHROMATIN_REMODELING_AT_CENTROMERE	GOBP_CHROMATIN_REMODELING_AT_CENTROMERE		31	0.331	0.9418	0.5422	0.6928	1	5319	tags=65%, list=47%, signal=121%
GOBP_REGULATION_OF_RESPONSE_TO_INTERFERON_GAMMA	GOBP_REGULATION_OF_RESPONSE_TO_INTERFERON_GAMMA		21	0.36	0.9418	0.5384	0.6925	1	1474	tags=24%, list=13%, signal=27%
GOBP_PLASMA_MEMBRANE_ORGANIZATION	GOBP_PLASMA_MEMBRANE_ORGANIZATION		78	0.2766	0.9417	0.5521	0.6921	1	2459	tags=31%, list=22%, signal=39%
GOBP_POSITIVE_REGULATION_OF_NEURON_DIFFERENTIATION	GOBP_POSITIVE_REGULATION_OF_NEURON_DIFFERENTIATION		43	0.3066	0.9411	0.5586	0.6931	1	538	tags=14%, list=5%, signal=15%
GOBP_DNA_PACKAGING	GOBP_DNA_PACKAGING		150	0.2541	0.941	0.5773	0.693	1	3233	tags=29%, list=29%, signal=41%
GOBP_REGULATION_OF_ORGANIC_ACID_TRANSPORT	GOBP_REGULATION_OF_ORGANIC_ACID_TRANSPORT		31	0.3259	0.9407	0.541	0.6932	1	1474	tags=19%, list=13%, signal=22%
GOBP_MEMBRANE_PROTEIN_PROTEOLYSIS	GOBP_MEMBRANE_PROTEIN_PROTEOLYSIS		48	0.3036	0.9405	0.5503	0.6934	1	2835	tags=35%, list=25%, signal=47%
GOBP_METAL_ION_EXPORT	GOBP_METAL_ION_EXPORT		21	0.3592	0.9403	0.5425	0.6933	1	1418	tags=14%, list=13%, signal=16%
GOBP_INTERLEUKIN_2_PRODUCTION	GOBP_INTERLEUKIN_2_PRODUCTION		47	0.3041	0.94	0.5377	0.6936	1	1189	tags=23%, list=10%, signal=26%
GOBP_POSITIVE_REGULATION_OF_AUTOPHAGY	GOBP_POSITIVE_REGULATION_OF_AUTOPHAGY		104	0.2662	0.94	0.571	0.6933	1	1679	tags=18%, list=15%, signal=21%
GOBP_POSITIVE_REGULATION_OF_LEUKOCYTE_ADHESION_TO_VASCULAR_ENDOTHELIAL_CELL	GOBP_POSITIVE_REGULATION_OF_LEUKOCYTE_ADHESION_TO_VASCULAR_ENDOTHELIAL_CELL		17	0.3764	0.9397	0.5323	0.6934	1	1170	tags=29%, list=10%, signal=33%
GOBP_ANIMAL_ORGAN_MATURATION	GOBP_ANIMAL_ORGAN_MATURATION		15	0.3878	0.9394	0.5443	0.6937	1	236	tags=13%, list=2%, signal=14%
GOBP_PHOSPHATIDYLINOSITOL_DEPHOSPHORYLATION	GOBP_PHOSPHATIDYLINOSITOL_DEPHOSPHORYLATION		25	0.3493	0.9383	0.5542	0.6958	1	1123	tags=20%, list=10%, signal=22%
GOBP_REGULATION_OF_FATTY_ACID_TRANSPORT	GOBP_REGULATION_OF_FATTY_ACID_TRANSPORT		26	0.34	0.9377	0.5465	0.6966	1	1421	tags=19%, list=13%, signal=22%
GOBP_PROTEIN_INSERTION_INTO_ER_MEMBRANE	GOBP_PROTEIN_INSERTION_INTO_ER_MEMBRANE		17	0.3774	0.9375	0.5457	0.6966	1	2994	tags=41%, list=26%, signal=56%
GOBP_ESTABLISHMENT_OF_MITOCHONDRION_LOCALIZATION	GOBP_ESTABLISHMENT_OF_MITOCHONDRION_LOCALIZATION		19	0.3688	0.9371	0.5475	0.6971	1	3806	tags=42%, list=34%, signal=63%
GOBP_CELL_CYCLE_DNA_REPLICATION	GOBP_CELL_CYCLE_DNA_REPLICATION		59	0.2905	0.9367	0.5745	0.6977	1	4750	tags=39%, list=42%, signal=67%
GOBP_NUCLEAR_TRANSCRIBED_MRNA_CATABOLIC_PROCESS_DEADENYLATION_DEPENDENT_DECAY	GOBP_NUCLEAR_TRANSCRIBED_MRNA_CATABOLIC_PROCESS_DEADENYLATION_DEPENDENT_DECAY		70	0.2825	0.9364	0.5738	0.6977	1	2841	tags=34%, list=25%, signal=45%
GOBP_POSTSYNAPTIC_SPECIALIZATION_ORGANIZATION	GOBP_POSTSYNAPTIC_SPECIALIZATION_ORGANIZATION		17	0.3737	0.9361	0.5373	0.6981	1	1967	tags=41%, list=17%, signal=50%
GOBP_FOREBRAIN_CELL_MIGRATION	GOBP_FOREBRAIN_CELL_MIGRATION		33	0.3245	0.936	0.5524	0.6979	1	1471	tags=21%, list=13%, signal=24%
GOBP_NEGATIVE_REGULATION_OF_ATP_METABOLIC_PROCESS	GOBP_NEGATIVE_REGULATION_OF_ATP_METABOLIC_PROCESS		19	0.3615	0.936	0.5275	0.6975	1	3128	tags=42%, list=28%, signal=58%
GOBP_REGULATION_OF_B_CELL_DIFFERENTIATION	GOBP_REGULATION_OF_B_CELL_DIFFERENTIATION		20	0.3594	0.936	0.5318	0.6972	1	1873	tags=25%, list=17%, signal=30%
GOBP_APPENDAGE_DEVELOPMENT	GOBP_APPENDAGE_DEVELOPMENT		85	0.2713	0.9352	0.5694	0.6985	1	1213	tags=18%, list=11%, signal=20%
GOBP_DNA_SYNTHESIS_INVOLVED_IN_DNA_REPAIR	GOBP_DNA_SYNTHESIS_INVOLVED_IN_DNA_REPAIR		48	0.3029	0.935	0.5773	0.6984	1	2873	tags=23%, list=25%, signal=31%
GOBP_NEGATIVE_REGULATION_OF_ERBB_SIGNALING_PATHWAY	GOBP_NEGATIVE_REGULATION_OF_ERBB_SIGNALING_PATHWAY		42	0.3115	0.9343	0.568	0.6995	1	1316	tags=19%, list=12%, signal=21%
GOBP_CALCIUM_ION_REGULATED_EXOCYTOSIS	GOBP_CALCIUM_ION_REGULATED_EXOCYTOSIS		30	0.3329	0.934	0.5505	0.6997	1	2417	tags=40%, list=21%, signal=51%
GOBP_PURINE_NUCLEOSIDE_MONOPHOSPHATE_METABOLIC_PROCESS	GOBP_PURINE_NUCLEOSIDE_MONOPHOSPHATE_METABOLIC_PROCESS		38	0.3128	0.9336	0.5834	0.7004	1	3147	tags=32%, list=28%, signal=44%
GOBP_CELL_DEATH_IN_RESPONSE_TO_OXIDATIVE_STRESS	GOBP_CELL_DEATH_IN_RESPONSE_TO_OXIDATIVE_STRESS		66	0.2851	0.9334	0.5802	0.7003	1	1878	tags=21%, list=17%, signal=25%
GOBP_NEGATIVE_REGULATION_OF_TRANSLATIONAL_INITIATION	GOBP_NEGATIVE_REGULATION_OF_TRANSLATIONAL_INITIATION		17	0.3723	0.932	0.5564	0.703	1	723	tags=18%, list=6%, signal=19%
GOBP_REGULATION_OF_TRANSCRIPTION_INVOLVED_IN_G1_S_TRANSITION_OF_MITOTIC_CELL_CYCLE	GOBP_REGULATION_OF_TRANSCRIPTION_INVOLVED_IN_G1_S_TRANSITION_OF_MITOTIC_CELL_CYCLE		30	0.328	0.9317	0.5631	0.7032	1	1685	tags=17%, list=15%, signal=20%
GOBP_VESICLE_DOCKING_INVOLVED_IN_EXOCYTOSIS	GOBP_VESICLE_DOCKING_INVOLVED_IN_EXOCYTOSIS		36	0.3198	0.9302	0.5596	0.706	1	1751	tags=22%, list=15%, signal=26%
GOBP_MICROTUBULE_ORGANIZING_CENTER_LOCALIZATION	GOBP_MICROTUBULE_ORGANIZING_CENTER_LOCALIZATION		29	0.3295	0.9297	0.5528	0.7066	1	2728	tags=38%, list=24%, signal=50%
GOBP_REGULATION_OF_PROTEIN_TARGETING	GOBP_REGULATION_OF_PROTEIN_TARGETING		70	0.2761	0.9296	0.5867	0.7065	1	2031	tags=24%, list=18%, signal=29%
GOBP_REGULATION_OF_ENDOCYTOSIS	GOBP_REGULATION_OF_ENDOCYTOSIS		141	0.2491	0.9291	0.6262	0.7071	1	1522	tags=15%, list=13%, signal=17%
GOBP_REGULATION_OF_GLYCOPROTEIN_METABOLIC_PROCESS	GOBP_REGULATION_OF_GLYCOPROTEIN_METABOLIC_PROCESS		32	0.3198	0.9264	0.5591	0.7124	1	1547	tags=22%, list=14%, signal=25%
GOBP_PEPTIDYL_SERINE_DEPHOSPHORYLATION	GOBP_PEPTIDYL_SERINE_DEPHOSPHORYLATION		16	0.3783	0.9253	0.5689	0.7146	1	2438	tags=44%, list=22%, signal=56%
GOBP_RIBONUCLEOSIDE_METABOLIC_PROCESS	GOBP_RIBONUCLEOSIDE_METABOLIC_PROCESS		52	0.2923	0.9242	0.5783	0.7164	1	381	tags=8%, list=3%, signal=8%
GOBP_PROTEIN_K11_LINKED_UBIQUITINATION	GOBP_PROTEIN_K11_LINKED_UBIQUITINATION		27	0.3283	0.9242	0.5613	0.7161	1	1861	tags=26%, list=16%, signal=31%
GOBP_ERROR_PRONE_TRANSLESION_SYNTHESIS	GOBP_ERROR_PRONE_TRANSLESION_SYNTHESIS		20	0.3582	0.9241	0.5651	0.7159	1	213	tags=5%, list=2%, signal=5%
GOBP_REGULATION_OF_INTRINSIC_APOPTOTIC_SIGNALING_PATHWAY	GOBP_REGULATION_OF_INTRINSIC_APOPTOTIC_SIGNALING_PATHWAY		126	0.2551	0.9223	0.6328	0.7194	1	1965	tags=22%, list=17%, signal=27%
GOBP_RESPONSE_TO_UV	GOBP_RESPONSE_TO_UV		119	0.2573	0.9223	0.6196	0.719	1	3517	tags=32%, list=31%, signal=46%
GOBP_ENDOCYTIC_RECYCLING	GOBP_ENDOCYTIC_RECYCLING		44	0.301	0.9219	0.5944	0.7195	1	2309	tags=27%, list=20%, signal=34%
GOBP_FIBROBLAST_APOPTOTIC_PROCESS	GOBP_FIBROBLAST_APOPTOTIC_PROCESS		16	0.3722	0.9218	0.5617	0.7193	1	1194	tags=19%, list=11%, signal=21%
GOBP_REGULATION_OF_B_CELL_APOPTOTIC_PROCESS	GOBP_REGULATION_OF_B_CELL_APOPTOTIC_PROCESS		16	0.3717	0.9218	0.5561	0.7189	1	2590	tags=44%, list=23%, signal=57%
GOBP_NUCLEOTIDE_PHOSPHORYLATION	GOBP_NUCLEOTIDE_PHOSPHORYLATION		104	0.2622	0.9215	0.6248	0.719	1	3286	tags=36%, list=29%, signal=50%
GOBP_RETROGRADE_AXONAL_TRANSPORT	GOBP_RETROGRADE_AXONAL_TRANSPORT		15	0.3777	0.921	0.5766	0.7197	1	2899	tags=40%, list=26%, signal=54%
GOBP_PYRIMIDINE_NUCLEOSIDE_METABOLIC_PROCESS	GOBP_PYRIMIDINE_NUCLEOSIDE_METABOLIC_PROCESS		21	0.3479	0.9205	0.5804	0.7205	1	34	tags=5%, list=0%, signal=5%
GOBP_SISTER_CHROMATID_SEGREGATION	GOBP_SISTER_CHROMATID_SEGREGATION		172	0.2438	0.9204	0.6434	0.7201	1	4595	tags=46%, list=41%, signal=76%
GOBP_ENDOPLASMIC_RETICULUM_UNFOLDED_PROTEIN_RESPONSE	GOBP_ENDOPLASMIC_RETICULUM_UNFOLDED_PROTEIN_RESPONSE		114	0.2571	0.9204	0.6185	0.7199	1	2835	tags=30%, list=25%, signal=39%
GOBP_DNA_DEALKYLATION	GOBP_DNA_DEALKYLATION		22	0.3467	0.9203	0.5623	0.7197	1	3101	tags=41%, list=27%, signal=56%
GOBP_POSITIVE_REGULATION_OF_MITOCHONDRIAL_OUTER_MEMBRANE_PERMEABILIZATION_INVOLVED_IN_APOPTOTIC_SIGNALING_PATHWAY	GOBP_POSITIVE_REGULATION_OF_MITOCHONDRIAL_OUTER_MEMBRANE_PERMEABILIZATION_INVOLVED_IN_APOPTOTIC_SIGNALING_PATHWAY		31	0.3174	0.9199	0.5747	0.72	1	2244	tags=29%, list=20%, signal=36%
GOBP_SODIUM_ION_TRANSPORT	GOBP_SODIUM_ION_TRANSPORT		106	0.2582	0.9196	0.6278	0.7204	1	880	tags=14%, list=8%, signal=15%
GOBP_PROGRAMMED_NECROTIC_CELL_DEATH	GOBP_PROGRAMMED_NECROTIC_CELL_DEATH		39	0.3048	0.918	0.597	0.7233	1	3403	tags=44%, list=30%, signal=62%
GOBP_CELLULAR_RESPONSE_TO_LIGHT_STIMULUS	GOBP_CELLULAR_RESPONSE_TO_LIGHT_STIMULUS		85	0.267	0.917	0.6099	0.7252	1	3719	tags=39%, list=33%, signal=57%
GOBP_CIRCADIAN_REGULATION_OF_GENE_EXPRESSION	GOBP_CIRCADIAN_REGULATION_OF_GENE_EXPRESSION		53	0.2902	0.9166	0.5967	0.7256	1	3021	tags=38%, list=27%, signal=51%
GOBP_POSITIVE_REGULATION_OF_CELLULAR_RESPONSE_TO_TRANSFORMING_GROWTH_FACTOR_BETA_STIMULUS	GOBP_POSITIVE_REGULATION_OF_CELLULAR_RESPONSE_TO_TRANSFORMING_GROWTH_FACTOR_BETA_STIMULUS		22	0.3443	0.9165	0.575	0.7252	1	681	tags=14%, list=6%, signal=14%
GOBP_INTERLEUKIN_6_MEDIATED_SIGNALING_PATHWAY	GOBP_INTERLEUKIN_6_MEDIATED_SIGNALING_PATHWAY		19	0.3589	0.9163	0.5856	0.7254	1	949	tags=21%, list=8%, signal=23%
GOBP_DNA_LIGATION	GOBP_DNA_LIGATION		15	0.3771	0.9161	0.5837	0.7254	1	5244	tags=60%, list=46%, signal=112%
GOBP_METENCEPHALON_DEVELOPMENT	GOBP_METENCEPHALON_DEVELOPMENT		63	0.2814	0.9157	0.5965	0.7258	1	239	tags=6%, list=2%, signal=6%
GOBP_DNA_REPLICATION_INDEPENDENT_NUCLEOSOME_ORGANIZATION	GOBP_DNA_REPLICATION_INDEPENDENT_NUCLEOSOME_ORGANIZATION		38	0.306	0.9153	0.5877	0.7262	1	5319	tags=66%, list=47%, signal=124%
GOBP_SODIUM_ION_TRANSMEMBRANE_TRANSPORT	GOBP_SODIUM_ION_TRANSMEMBRANE_TRANSPORT		70	0.276	0.9152	0.6235	0.7261	1	2380	tags=30%, list=21%, signal=38%
GOBP_TETRAPYRROLE_BIOSYNTHETIC_PROCESS	GOBP_TETRAPYRROLE_BIOSYNTHETIC_PROCESS		26	0.3332	0.9144	0.5671	0.7273	1	1466	tags=15%, list=13%, signal=18%
GOBP_DICARBOXYLIC_ACID_TRANSPORT	GOBP_DICARBOXYLIC_ACID_TRANSPORT		55	0.29	0.9141	0.5918	0.7277	1	1278	tags=18%, list=11%, signal=20%
GOBP_ERROR_FREE_TRANSLESION_SYNTHESIS	GOBP_ERROR_FREE_TRANSLESION_SYNTHESIS		21	0.3444	0.9134	0.5824	0.7286	1	2641	tags=19%, list=23%, signal=25%
GOBP_COLLAGEN_CATABOLIC_PROCESS	GOBP_COLLAGEN_CATABOLIC_PROCESS		28	0.3226	0.9134	0.5867	0.7284	1	1724	tags=29%, list=15%, signal=34%
GOBP_P_BODY_ASSEMBLY	GOBP_P_BODY_ASSEMBLY		19	0.3596	0.9129	0.5711	0.729	1	3126	tags=53%, list=28%, signal=73%
GOBP_HISTONE_H3_DEACETYLATION	GOBP_HISTONE_H3_DEACETYLATION		18	0.3592	0.9129	0.5729	0.7286	1	2103	tags=28%, list=19%, signal=34%
GOBP_PROTEIN_AUTOPHOSPHORYLATION	GOBP_PROTEIN_AUTOPHOSPHORYLATION		176	0.2397	0.9124	0.6607	0.7292	1	1760	tags=20%, list=16%, signal=23%
GOBP_REGULATION_OF_MITOTIC_SPINDLE_ASSEMBLY	GOBP_REGULATION_OF_MITOTIC_SPINDLE_ASSEMBLY		16	0.3757	0.9123	0.5853	0.7291	1	2812	tags=31%, list=25%, signal=42%
GOBP_POSITIVE_REGULATION_OF_INTRINSIC_APOPTOTIC_SIGNALING_PATHWAY	GOBP_POSITIVE_REGULATION_OF_INTRINSIC_APOPTOTIC_SIGNALING_PATHWAY		47	0.2963	0.9112	0.5976	0.731	1	1878	tags=26%, list=17%, signal=30%
GOBP_POSITIVE_REGULATION_OF_VIRAL_LIFE_CYCLE	GOBP_POSITIVE_REGULATION_OF_VIRAL_LIFE_CYCLE		24	0.3385	0.9102	0.5959	0.7326	1	2381	tags=25%, list=21%, signal=32%
GOBP_CELL_RECOGNITION	GOBP_CELL_RECOGNITION		71	0.2744	0.9096	0.6158	0.7335	1	536	tags=10%, list=5%, signal=10%
GOBP_RESPONSE_TO_INTERLEUKIN_4	GOBP_RESPONSE_TO_INTERLEUKIN_4		26	0.33	0.9095	0.5997	0.7332	1	2209	tags=27%, list=20%, signal=33%
GOBP_RRNA_MODIFICATION	GOBP_RRNA_MODIFICATION		33	0.3179	0.9092	0.5952	0.7335	1	2751	tags=39%, list=24%, signal=52%
GOBP_B_CELL_DIFFERENTIATION	GOBP_B_CELL_DIFFERENTIATION		88	0.2626	0.9088	0.625	0.7339	1	2103	tags=27%, list=19%, signal=33%
GOBP_MONOCARBOXYLIC_ACID_TRANSPORT	GOBP_MONOCARBOXYLIC_ACID_TRANSPORT		91	0.2617	0.9086	0.6382	0.7341	1	1649	tags=22%, list=15%, signal=26%
GOBP_CELLULAR_RESPONSE_TO_CORTICOSTEROID_STIMULUS	GOBP_CELLULAR_RESPONSE_TO_CORTICOSTEROID_STIMULUS		35	0.3081	0.9085	0.6031	0.7338	1	1474	tags=17%, list=13%, signal=20%
GOBP_SPINAL_CORD_DEVELOPMENT	GOBP_SPINAL_CORD_DEVELOPMENT		43	0.2975	0.9084	0.6054	0.7336	1	1807	tags=19%, list=16%, signal=22%
GOBP_CHROMOSOME_LOCALIZATION	GOBP_CHROMOSOME_LOCALIZATION		69	0.2731	0.9078	0.628	0.7346	1	4205	tags=49%, list=37%, signal=78%
GOBP_DNA_REPLICATION_CHECKPOINT	GOBP_DNA_REPLICATION_CHECKPOINT		15	0.3776	0.9065	0.5751	0.7369	1	5250	tags=73%, list=46%, signal=137%
GOBP_REGULATION_OF_MITOTIC_NUCLEAR_DIVISION	GOBP_REGULATION_OF_MITOTIC_NUCLEAR_DIVISION		87	0.2628	0.9058	0.6364	0.738	1	4595	tags=48%, list=41%, signal=81%
GOBP_DNA_STRAND_ELONGATION_INVOLVED_IN_DNA_REPLICATION	GOBP_DNA_STRAND_ELONGATION_INVOLVED_IN_DNA_REPLICATION		18	0.3617	0.9055	0.5968	0.7382	1	5765	tags=56%, list=51%, signal=113%
GOBP_SECRETORY_GRANULE_ORGANIZATION	GOBP_SECRETORY_GRANULE_ORGANIZATION		23	0.3402	0.9049	0.5991	0.739	1	459	tags=13%, list=4%, signal=14%
GOBP_POSITIVE_REGULATION_OF_B_CELL_MEDIATED_IMMUNITY	GOBP_POSITIVE_REGULATION_OF_B_CELL_MEDIATED_IMMUNITY		27	0.3279	0.9047	0.6073	0.7391	1	1714	tags=26%, list=15%, signal=30%
GOBP_POSITIVE_REGULATION_OF_GLUCOSE_IMPORT	GOBP_POSITIVE_REGULATION_OF_GLUCOSE_IMPORT		25	0.3289	0.9044	0.5954	0.7394	1	350	tags=12%, list=3%, signal=12%
GOBP_POSTREPLICATION_REPAIR	GOBP_POSTREPLICATION_REPAIR		49	0.2912	0.903	0.6156	0.7419	1	4240	tags=41%, list=37%, signal=65%
GOBP_CEREBELLAR_CORTEX_DEVELOPMENT	GOBP_CEREBELLAR_CORTEX_DEVELOPMENT		26	0.3224	0.9026	0.5876	0.7421	1	2379	tags=27%, list=21%, signal=34%
GOBP_POLYSACCHARIDE_METABOLIC_PROCESS	GOBP_POLYSACCHARIDE_METABOLIC_PROCESS		78	0.267	0.9015	0.6574	0.7441	1	955	tags=13%, list=8%, signal=14%
GOBP_MAINTENANCE_OF_PROTEIN_LOCALIZATION_IN_ORGANELLE	GOBP_MAINTENANCE_OF_PROTEIN_LOCALIZATION_IN_ORGANELLE		38	0.304	0.9008	0.6079	0.7453	1	1943	tags=24%, list=17%, signal=28%
GOBP_PEPTIDE_HORMONE_SECRETION	GOBP_PEPTIDE_HORMONE_SECRETION		128	0.2488	0.9002	0.6651	0.7461	1	3039	tags=31%, list=27%, signal=42%
GOBP_PYRIMIDINE_CONTAINING_COMPOUND_CATABOLIC_PROCESS	GOBP_PYRIMIDINE_CONTAINING_COMPOUND_CATABOLIC_PROCESS		24	0.3401	0.8999	0.6049	0.7463	1	292	tags=8%, list=3%, signal=9%
GOBP_POSITIVE_REGULATION_OF_DNA_METABOLIC_PROCESS	GOBP_POSITIVE_REGULATION_OF_DNA_METABOLIC_PROCESS		162	0.241	0.8995	0.6654	0.7466	1	2097	tags=18%, list=19%, signal=22%
GOBP_BIOLOGICAL_PROCESS_INVOLVED_IN_INTERACTION_WITH_SYMBIONT	GOBP_BIOLOGICAL_PROCESS_INVOLVED_IN_INTERACTION_WITH_SYMBIONT		55	0.2841	0.899	0.6406	0.7474	1	1474	tags=16%, list=13%, signal=19%
GOBP_POSITIVE_REGULATION_OF_TRANSMEMBRANE_TRANSPORT	GOBP_POSITIVE_REGULATION_OF_TRANSMEMBRANE_TRANSPORT		112	0.2498	0.8986	0.6686	0.7477	1	929	tags=13%, list=8%, signal=14%
GOBP_NECROTIC_CELL_DEATH	GOBP_NECROTIC_CELL_DEATH		47	0.2912	0.8983	0.6164	0.7481	1	2490	tags=30%, list=22%, signal=38%
GOBP_REGULATION_OF_AUTOPHAGY_OF_MITOCHONDRION	GOBP_REGULATION_OF_AUTOPHAGY_OF_MITOCHONDRION		30	0.3199	0.8983	0.6159	0.7477	1	1550	tags=23%, list=14%, signal=27%
GOBP_POSITIVE_REGULATION_OF_NEURON_APOPTOTIC_PROCESS	GOBP_POSITIVE_REGULATION_OF_NEURON_APOPTOTIC_PROCESS		40	0.2935	0.8967	0.6308	0.7506	1	1850	tags=25%, list=16%, signal=30%
GOBP_DEFENSE_RESPONSE_TO_VIRUS	GOBP_DEFENSE_RESPONSE_TO_VIRUS		175	0.2368	0.8966	0.707	0.7504	1	3168	tags=35%, list=28%, signal=48%
GOBP_POLYOL_METABOLIC_PROCESS	GOBP_POLYOL_METABOLIC_PROCESS		93	0.2587	0.8966	0.6622	0.7501	1	1124	tags=13%, list=10%, signal=14%
GOBP_VASCULAR_ASSOCIATED_SMOOTH_MUSCLE_CELL_DIFFERENTIATION	GOBP_VASCULAR_ASSOCIATED_SMOOTH_MUSCLE_CELL_DIFFERENTIATION		18	0.3486	0.8963	0.6021	0.7502	1	1471	tags=28%, list=13%, signal=32%
GOBP_OLIGODENDROCYTE_DEVELOPMENT	GOBP_OLIGODENDROCYTE_DEVELOPMENT		28	0.319	0.8962	0.6184	0.75	1	859	tags=14%, list=8%, signal=15%
GOBP_NEGATIVE_REGULATION_OF_VIRAL_PROCESS	GOBP_NEGATIVE_REGULATION_OF_VIRAL_PROCESS		59	0.2791	0.8951	0.6358	0.7521	1	3101	tags=37%, list=27%, signal=51%
GOBP_SULFUR_COMPOUND_BIOSYNTHETIC_PROCESS	GOBP_SULFUR_COMPOUND_BIOSYNTHETIC_PROCESS		144	0.2404	0.8941	0.7094	0.7538	1	1573	tags=15%, list=14%, signal=18%
GOBP_RESPONSE_TO_INTERLEUKIN_7	GOBP_RESPONSE_TO_INTERLEUKIN_7		30	0.3173	0.8939	0.6248	0.7537	1	1568	tags=20%, list=14%, signal=23%
GOBP_POSITIVE_REGULATION_OF_TRANSLATION	GOBP_POSITIVE_REGULATION_OF_TRANSLATION		109	0.2517	0.8937	0.6879	0.7537	1	3331	tags=37%, list=29%, signal=51%
GOBP_POSITIVE_REGULATION_OF_GLUCOSE_TRANSMEMBRANE_TRANSPORT	GOBP_POSITIVE_REGULATION_OF_GLUCOSE_TRANSMEMBRANE_TRANSPORT		29	0.3154	0.8929	0.6073	0.755	1	690	tags=14%, list=6%, signal=15%
GOBP_RNA_POLYADENYLATION	GOBP_RNA_POLYADENYLATION		42	0.2922	0.8928	0.6341	0.7547	1	1183	tags=14%, list=10%, signal=16%
GOBP_REGULATION_OF_CELL_CYCLE_G1_S_PHASE_TRANSITION	GOBP_REGULATION_OF_CELL_CYCLE_G1_S_PHASE_TRANSITION		139	0.2408	0.8923	0.708	0.7553	1	2407	tags=24%, list=21%, signal=31%
GOBP_NEUTRAL_AMINO_ACID_TRANSPORT	GOBP_NEUTRAL_AMINO_ACID_TRANSPORT		25	0.3272	0.8913	0.6125	0.757	1	1593	tags=24%, list=14%, signal=28%
GOBP_PURINERGIC_NUCLEOTIDE_RECEPTOR_SIGNALING_PATHWAY	GOBP_PURINERGIC_NUCLEOTIDE_RECEPTOR_SIGNALING_PATHWAY		16	0.3603	0.8894	0.6261	0.7605	1	1459	tags=31%, list=13%, signal=36%
GOBP_NEGATIVE_REGULATION_OF_CELLULAR_PROTEIN_LOCALIZATION	GOBP_NEGATIVE_REGULATION_OF_CELLULAR_PROTEIN_LOCALIZATION		93	0.258	0.8888	0.6839	0.7613	1	2061	tags=20%, list=18%, signal=25%
GOBP_CHEMICAL_SYNAPTIC_TRANSMISSION_POSTSYNAPTIC	GOBP_CHEMICAL_SYNAPTIC_TRANSMISSION_POSTSYNAPTIC		42	0.2966	0.8885	0.6451	0.7615	1	2229	tags=26%, list=20%, signal=32%
GOBP_NEUROMUSCULAR_PROCESS_CONTROLLING_BALANCE	GOBP_NEUROMUSCULAR_PROCESS_CONTROLLING_BALANCE		20	0.3439	0.8882	0.6163	0.7619	1	19	tags=5%, list=0%, signal=5%
GOBP_NEGATIVE_REGULATION_OF_NIK_NF_KAPPAB_SIGNALING	GOBP_NEGATIVE_REGULATION_OF_NIK_NF_KAPPAB_SIGNALING		16	0.3587	0.8856	0.6144	0.767	1	3422	tags=56%, list=30%, signal=80%
GOBP_NEGATIVE_REGULATION_OF_ACTIN_FILAMENT_BUNDLE_ASSEMBLY	GOBP_NEGATIVE_REGULATION_OF_ACTIN_FILAMENT_BUNDLE_ASSEMBLY		24	0.3275	0.8853	0.6282	0.7671	1	1215	tags=17%, list=11%, signal=19%
GOBP_REGULATION_OF_CARBOHYDRATE_METABOLIC_PROCESS	GOBP_REGULATION_OF_CARBOHYDRATE_METABOLIC_PROCESS		161	0.2369	0.8852	0.7278	0.767	1	2001	tags=20%, list=18%, signal=24%
GOBP_REGULATION_OF_POTASSIUM_ION_TRANSMEMBRANE_TRANSPORTER_ACTIVITY	GOBP_REGULATION_OF_POTASSIUM_ION_TRANSMEMBRANE_TRANSPORTER_ACTIVITY		27	0.3196	0.8838	0.625	0.7694	1	2484	tags=30%, list=22%, signal=38%
GOBP_LAMELLIPODIUM_MORPHOGENESIS	GOBP_LAMELLIPODIUM_MORPHOGENESIS		15	0.3606	0.8829	0.6158	0.7709	1	2452	tags=33%, list=22%, signal=42%
GOBP_O_GLYCAN_PROCESSING	GOBP_O_GLYCAN_PROCESSING		29	0.3135	0.8827	0.6413	0.7709	1	1510	tags=21%, list=13%, signal=24%
GOBP_POSITIVE_REGULATION_OF_VIRAL_PROCESS	GOBP_POSITIVE_REGULATION_OF_VIRAL_PROCESS		75	0.2589	0.8809	0.6675	0.7742	1	2381	tags=23%, list=21%, signal=29%
GOBP_ATP_DEPENDENT_CHROMATIN_REMODELING	GOBP_ATP_DEPENDENT_CHROMATIN_REMODELING		65	0.2689	0.8801	0.6723	0.7753	1	5113	tags=55%, list=45%, signal=100%
GOBP_POSITIVE_REGULATION_OF_OSTEOCLAST_DIFFERENTIATION	GOBP_POSITIVE_REGULATION_OF_OSTEOCLAST_DIFFERENTIATION		17	0.3528	0.8798	0.6349	0.7756	1	2221	tags=41%, list=20%, signal=51%
GOBP_FC_EPSILON_RECEPTOR_SIGNALING_PATHWAY	GOBP_FC_EPSILON_RECEPTOR_SIGNALING_PATHWAY		102	0.2469	0.8798	0.7124	0.7752	1	3559	tags=44%, list=31%, signal=64%
GOBP_CARBOHYDRATE_HOMEOSTASIS	GOBP_CARBOHYDRATE_HOMEOSTASIS		138	0.2383	0.8793	0.7274	0.7759	1	1479	tags=15%, list=13%, signal=17%
GOBP_PROTEIN_TARGETING_TO_MITOCHONDRION	GOBP_PROTEIN_TARGETING_TO_MITOCHONDRION		91	0.2525	0.8785	0.6972	0.7772	1	3213	tags=34%, list=28%, signal=47%
GOBP_CELLULAR_RESPONSE_TO_TOPOLOGICALLY_INCORRECT_PROTEIN	GOBP_CELLULAR_RESPONSE_TO_TOPOLOGICALLY_INCORRECT_PROTEIN		149	0.2366	0.8785	0.7312	0.7767	1	2438	tags=23%, list=22%, signal=30%
GOBP_EXOCYTIC_PROCESS	GOBP_EXOCYTIC_PROCESS		58	0.2712	0.8778	0.6818	0.7777	1	1751	tags=19%, list=15%, signal=22%
GOBP_PROTEIN_LOCALIZATION_TO_CYTOSKELETON	GOBP_PROTEIN_LOCALIZATION_TO_CYTOSKELETON		55	0.275	0.8777	0.6642	0.7775	1	2981	tags=31%, list=26%, signal=42%
GOBP_INSULIN_SECRETION	GOBP_INSULIN_SECRETION		113	0.2426	0.8763	0.7285	0.7798	1	3039	tags=34%, list=27%, signal=46%
GOBP_VASCULAR_ASSOCIATED_SMOOTH_MUSCLE_CONTRACTION	GOBP_VASCULAR_ASSOCIATED_SMOOTH_MUSCLE_CONTRACTION		15	0.3593	0.8742	0.6351	0.7839	1	1345	tags=20%, list=12%, signal=23%
GOBP_PHOSPHATIDYLCHOLINE_ACYL_CHAIN_REMODELING	GOBP_PHOSPHATIDYLCHOLINE_ACYL_CHAIN_REMODELING		20	0.3368	0.8741	0.6329	0.7835	1	2071	tags=30%, list=18%, signal=37%
GOBP_PEPTIDYL_ARGININE_MODIFICATION	GOBP_PEPTIDYL_ARGININE_MODIFICATION		18	0.343	0.873	0.6416	0.7854	1	3381	tags=44%, list=30%, signal=63%
GOBP_RECEPTOR_INTERNALIZATION	GOBP_RECEPTOR_INTERNALIZATION		65	0.2657	0.8728	0.6792	0.7854	1	3160	tags=35%, list=28%, signal=49%
GOBP_POSITIVE_REGULATION_OF_CELL_CYCLE_G1_S_PHASE_TRANSITION	GOBP_POSITIVE_REGULATION_OF_CELL_CYCLE_G1_S_PHASE_TRANSITION		37	0.2948	0.8724	0.6672	0.7859	1	2298	tags=30%, list=20%, signal=37%
GOBP_REGULATION_OF_ANDROGEN_RECEPTOR_SIGNALING_PATHWAY	GOBP_REGULATION_OF_ANDROGEN_RECEPTOR_SIGNALING_PATHWAY		20	0.3391	0.8723	0.6463	0.7856	1	2758	tags=30%, list=24%, signal=40%
GOBP_MALE_SEX_DIFFERENTIATION	GOBP_MALE_SEX_DIFFERENTIATION		78	0.2569	0.8716	0.7219	0.7867	1	1850	tags=22%, list=16%, signal=26%
GOBP_RELEASE_OF_CYTOCHROME_C_FROM_MITOCHONDRIA	GOBP_RELEASE_OF_CYTOCHROME_C_FROM_MITOCHONDRIA		45	0.2815	0.8712	0.6672	0.7871	1	1850	tags=22%, list=16%, signal=26%
GOBP_CARDIAC_MUSCLE_CELL_CONTRACTION	GOBP_CARDIAC_MUSCLE_CELL_CONTRACTION		29	0.3074	0.8705	0.6609	0.788	1	592	tags=10%, list=5%, signal=11%
GOBP_PROTEIN_PROCESSING	GOBP_PROTEIN_PROCESSING		130	0.2387	0.8701	0.7274	0.7885	1	1995	tags=18%, list=18%, signal=22%
GOBP_MITOCHONDRIAL_FISSION	GOBP_MITOCHONDRIAL_FISSION		34	0.299	0.8697	0.6601	0.7889	1	2380	tags=29%, list=21%, signal=37%
GOBP_CHROMATIN_DISASSEMBLY	GOBP_CHROMATIN_DISASSEMBLY		15	0.3617	0.8694	0.6252	0.789	1	1766	tags=27%, list=16%, signal=32%
GOBP_DEVELOPMENT_OF_PRIMARY_FEMALE_SEXUAL_CHARACTERISTICS	GOBP_DEVELOPMENT_OF_PRIMARY_FEMALE_SEXUAL_CHARACTERISTICS		61	0.265	0.8689	0.6847	0.7896	1	1553	tags=20%, list=14%, signal=23%
GOBP_SERINE_FAMILY_AMINO_ACID_METABOLIC_PROCESS	GOBP_SERINE_FAMILY_AMINO_ACID_METABOLIC_PROCESS		28	0.3102	0.8684	0.6592	0.7903	1	1716	tags=21%, list=15%, signal=25%
GOBP_ESTABLISHMENT_OF_PROTEIN_LOCALIZATION_TO_MITOCHONDRIAL_MEMBRANE	GOBP_ESTABLISHMENT_OF_PROTEIN_LOCALIZATION_TO_MITOCHONDRIAL_MEMBRANE		48	0.2797	0.8683	0.6935	0.79	1	3259	tags=40%, list=29%, signal=55%
GOBP_REGULATION_OF_ESTABLISHMENT_OF_PROTEIN_LOCALIZATION_TO_MITOCHONDRION	GOBP_REGULATION_OF_ESTABLISHMENT_OF_PROTEIN_LOCALIZATION_TO_MITOCHONDRION		65	0.2634	0.8676	0.6925	0.7909	1	2031	tags=23%, list=18%, signal=28%
GOBP_REGULATION_OF_G_PROTEIN_COUPLED_RECEPTOR_SIGNALING_PATHWAY	GOBP_REGULATION_OF_G_PROTEIN_COUPLED_RECEPTOR_SIGNALING_PATHWAY		81	0.2533	0.8665	0.7133	0.7929	1	2009	tags=22%, list=18%, signal=27%
GOBP_POSITIVE_REGULATION_OF_TRANSPORTER_ACTIVITY	GOBP_POSITIVE_REGULATION_OF_TRANSPORTER_ACTIVITY		59	0.2668	0.8645	0.691	0.7965	1	929	tags=15%, list=8%, signal=17%
GOBP_REGULATION_OF_VIRAL_LIFE_CYCLE	GOBP_REGULATION_OF_VIRAL_LIFE_CYCLE		98	0.2485	0.8645	0.7407	0.7961	1	3157	tags=35%, list=28%, signal=48%
GOBP_REGULATION_OF_ENDOPLASMIC_RETICULUM_UNFOLDED_PROTEIN_RESPONSE	GOBP_REGULATION_OF_ENDOPLASMIC_RETICULUM_UNFOLDED_PROTEIN_RESPONSE		27	0.3086	0.8643	0.6462	0.796	1	1382	tags=22%, list=12%, signal=25%
GOBP_POSITIVE_REGULATION_OF_CELL_CYCLE_ARREST	GOBP_POSITIVE_REGULATION_OF_CELL_CYCLE_ARREST		68	0.2622	0.8637	0.7085	0.7968	1	2368	tags=25%, list=21%, signal=31%
GOBP_MOTOR_NEURON_AXON_GUIDANCE	GOBP_MOTOR_NEURON_AXON_GUIDANCE		19	0.3383	0.8633	0.6601	0.7973	1	607	tags=21%, list=5%, signal=22%
GOBP_BINDING_OF_SPERM_TO_ZONA_PELLUCIDA	GOBP_BINDING_OF_SPERM_TO_ZONA_PELLUCIDA		17	0.3419	0.8631	0.6528	0.7972	1	3449	tags=47%, list=30%, signal=68%
GOBP_PROTEIN_N_LINKED_GLYCOSYLATION	GOBP_PROTEIN_N_LINKED_GLYCOSYLATION		64	0.266	0.863	0.7193	0.797	1	2932	tags=28%, list=26%, signal=38%
GOBP_CELLULAR_RESPONSE_TO_UV	GOBP_CELLULAR_RESPONSE_TO_UV		69	0.2561	0.8609	0.7316	0.8008	1	3517	tags=35%, list=31%, signal=50%
GOBP_NEGATIVE_REGULATION_OF_INTRINSIC_APOPTOTIC_SIGNALING_PATHWAY	GOBP_NEGATIVE_REGULATION_OF_INTRINSIC_APOPTOTIC_SIGNALING_PATHWAY		75	0.2577	0.8604	0.7289	0.8012	1	3991	tags=47%, list=35%, signal=72%
GOBP_EXTRACELLULAR_VESICLE_BIOGENESIS	GOBP_EXTRACELLULAR_VESICLE_BIOGENESIS		20	0.3295	0.8603	0.6543	0.801	1	1218	tags=15%, list=11%, signal=17%
GOBP_VENTRICULAR_SYSTEM_DEVELOPMENT	GOBP_VENTRICULAR_SYSTEM_DEVELOPMENT		19	0.3351	0.8603	0.6471	0.8007	1	3484	tags=53%, list=31%, signal=76%
GOBP_PINOCYTOSIS	GOBP_PINOCYTOSIS		19	0.3362	0.8602	0.648	0.8004	1	956	tags=16%, list=8%, signal=17%
GOBP_POSITIVE_REGULATION_OF_CALCIUM_MEDIATED_SIGNALING	GOBP_POSITIVE_REGULATION_OF_CALCIUM_MEDIATED_SIGNALING		16	0.3529	0.8599	0.6569	0.8006	1	1212	tags=19%, list=11%, signal=21%
GOBP_HISTONE_H3_K9_METHYLATION	GOBP_HISTONE_H3_K9_METHYLATION		27	0.3088	0.8589	0.6824	0.8022	1	285	tags=7%, list=3%, signal=8%
GOBP_VESICLE_TARGETING	GOBP_VESICLE_TARGETING		80	0.2502	0.8585	0.7329	0.8026	1	3537	tags=36%, list=31%, signal=52%
GOBP_MYELOID_CELL_DEVELOPMENT	GOBP_MYELOID_CELL_DEVELOPMENT		51	0.2733	0.8577	0.7116	0.8037	1	1941	tags=25%, list=17%, signal=31%
GOBP_REGULATION_OF_INTRACELLULAR_STEROID_HORMONE_RECEPTOR_SIGNALING_PATHWAY	GOBP_REGULATION_OF_INTRACELLULAR_STEROID_HORMONE_RECEPTOR_SIGNALING_PATHWAY		58	0.2651	0.8575	0.7035	0.8036	1	3529	tags=43%, list=31%, signal=62%
GOBP_IRON_SULFUR_CLUSTER_ASSEMBLY	GOBP_IRON_SULFUR_CLUSTER_ASSEMBLY		22	0.3227	0.8557	0.6605	0.8069	1	3018	tags=45%, list=27%, signal=62%
GOBP_PHOSPHOLIPID_DEPHOSPHORYLATION	GOBP_PHOSPHOLIPID_DEPHOSPHORYLATION		34	0.2912	0.8554	0.6826	0.8071	1	1123	tags=18%, list=10%, signal=20%
GOBP_POSITIVE_REGULATION_OF_TOLL_LIKE_RECEPTOR_SIGNALING_PATHWAY	GOBP_POSITIVE_REGULATION_OF_TOLL_LIKE_RECEPTOR_SIGNALING_PATHWAY		22	0.3243	0.8554	0.6733	0.8068	1	846	tags=18%, list=7%, signal=20%
GOBP_CHROMATIN_ASSEMBLY_OR_DISASSEMBLY	GOBP_CHROMATIN_ASSEMBLY_OR_DISASSEMBLY		141	0.2328	0.8549	0.7839	0.8072	1	3053	tags=29%, list=27%, signal=39%
GOBP_ORGANOPHOSPHATE_CATABOLIC_PROCESS	GOBP_ORGANOPHOSPHATE_CATABOLIC_PROCESS		118	0.2404	0.8546	0.7762	0.8073	1	1240	tags=12%, list=11%, signal=13%
GOBP_NEGATIVE_REGULATION_OF_ANION_TRANSPORT	GOBP_NEGATIVE_REGULATION_OF_ANION_TRANSPORT		126	0.2356	0.8546	0.7723	0.8069	1	1602	tags=17%, list=14%, signal=19%
GOBP_MRNA_METHYLATION	GOBP_MRNA_METHYLATION		15	0.3481	0.8537	0.6621	0.8084	1	3512	tags=47%, list=31%, signal=68%
GOBP_PROTEIN_PALMITOYLATION	GOBP_PROTEIN_PALMITOYLATION		26	0.311	0.8535	0.6767	0.8084	1	2444	tags=27%, list=22%, signal=34%
GOBP_CELLULAR_GLUCOSE_HOMEOSTASIS	GOBP_CELLULAR_GLUCOSE_HOMEOSTASIS		92	0.2466	0.8523	0.753	0.8103	1	1591	tags=16%, list=14%, signal=19%
GOBP_B_CELL_APOPTOTIC_PROCESS	GOBP_B_CELL_APOPTOTIC_PROCESS		22	0.3192	0.8506	0.6644	0.8131	1	2590	tags=36%, list=23%, signal=47%
GOBP_PORE_COMPLEX_ASSEMBLY	GOBP_PORE_COMPLEX_ASSEMBLY		19	0.3328	0.8484	0.6783	0.8169	1	3351	tags=47%, list=30%, signal=67%
GOBP_PROTEIN_TETRAMERIZATION	GOBP_PROTEIN_TETRAMERIZATION		53	0.2655	0.8483	0.7093	0.8167	1	1716	tags=19%, list=15%, signal=22%
GOBP_MITOTIC_G1_S_TRANSITION_CHECKPOINT	GOBP_MITOTIC_G1_S_TRANSITION_CHECKPOINT		57	0.2659	0.8478	0.7393	0.8172	1	2541	tags=30%, list=22%, signal=38%
GOBP_REGULATION_OF_DNA_RECOMBINATION	GOBP_REGULATION_OF_DNA_RECOMBINATION		87	0.246	0.8467	0.7587	0.819	1	1873	tags=16%, list=17%, signal=19%
GOBP_NADH_METABOLIC_PROCESS	GOBP_NADH_METABOLIC_PROCESS		34	0.2919	0.8461	0.6984	0.8198	1	2162	tags=32%, list=19%, signal=40%
GOBP_DEMETHYLATION	GOBP_DEMETHYLATION		50	0.2712	0.8449	0.7343	0.8216	1	3101	tags=38%, list=27%, signal=52%
GOBP_FOLIC_ACID_METABOLIC_PROCESS	GOBP_FOLIC_ACID_METABOLIC_PROCESS		18	0.335	0.8448	0.6766	0.8214	1	2726	tags=39%, list=24%, signal=51%
GOBP_SIGNAL_TRANSDUCTION_IN_RESPONSE_TO_DNA_DAMAGE	GOBP_SIGNAL_TRANSDUCTION_IN_RESPONSE_TO_DNA_DAMAGE		116	0.2366	0.8431	0.7969	0.8243	1	2400	tags=24%, list=21%, signal=30%
GOBP_RESPONSE_TO_STEROL_DEPLETION	GOBP_RESPONSE_TO_STEROL_DEPLETION		17	0.3386	0.8427	0.6775	0.8246	1	1086	tags=24%, list=10%, signal=26%
GOBP_CARBOHYDRATE_PHOSPHORYLATION	GOBP_CARBOHYDRATE_PHOSPHORYLATION		22	0.3166	0.8422	0.6783	0.8251	1	276	tags=9%, list=2%, signal=9%
GOBP_POLYOL_BIOSYNTHETIC_PROCESS	GOBP_POLYOL_BIOSYNTHETIC_PROCESS		42	0.2794	0.8422	0.7133	0.8248	1	562	tags=10%, list=5%, signal=10%
GOBP_SEX_DIFFERENTIATION	GOBP_SEX_DIFFERENTIATION		139	0.2287	0.8407	0.8076	0.8271	1	1850	tags=18%, list=16%, signal=21%
GOBP_NCRNA_3_END_PROCESSING	GOBP_NCRNA_3_END_PROCESSING		37	0.2837	0.8403	0.7115	0.8275	1	2844	tags=38%, list=25%, signal=50%
GOBP_REGULATION_OF_CENTRIOLE_REPLICATION	GOBP_REGULATION_OF_CENTRIOLE_REPLICATION		20	0.3245	0.8398	0.7053	0.828	1	41	tags=5%, list=0%, signal=5%
GOBP_POSITIVE_REGULATION_OF_DNA_BIOSYNTHETIC_PROCESS	GOBP_POSITIVE_REGULATION_OF_DNA_BIOSYNTHETIC_PROCESS		55	0.2597	0.8397	0.7396	0.8279	1	3466	tags=40%, list=31%, signal=57%
GOBP_REGULATION_OF_TRANSLATIONAL_INITIATION	GOBP_REGULATION_OF_TRANSLATIONAL_INITIATION		67	0.2527	0.8386	0.7582	0.8295	1	2727	tags=30%, list=24%, signal=39%
GOBP_REGULATION_OF_TUMOR_NECROSIS_FACTOR_MEDIATED_SIGNALING_PATHWAY	GOBP_REGULATION_OF_TUMOR_NECROSIS_FACTOR_MEDIATED_SIGNALING_PATHWAY		46	0.2712	0.8385	0.7205	0.8292	1	1713	tags=22%, list=15%, signal=26%
GOBP_REGULATION_OF_INTRINSIC_APOPTOTIC_SIGNALING_PATHWAY_BY_P53_CLASS_MEDIATOR	GOBP_REGULATION_OF_INTRINSIC_APOPTOTIC_SIGNALING_PATHWAY_BY_P53_CLASS_MEDIATOR		22	0.3107	0.8367	0.702	0.8321	1	1929	tags=32%, list=17%, signal=38%
GOBP_NEGATIVE_REGULATION_OF_STEROID_METABOLIC_PROCESS	GOBP_NEGATIVE_REGULATION_OF_STEROID_METABOLIC_PROCESS		16	0.3352	0.8363	0.6873	0.8324	1	3223	tags=50%, list=28%, signal=70%
GOBP_REGULATION_OF_PROTEIN_AUTOPHOSPHORYLATION	GOBP_REGULATION_OF_PROTEIN_AUTOPHOSPHORYLATION		37	0.2793	0.8357	0.7418	0.8331	1	1547	tags=19%, list=14%, signal=22%
GOBP_CORONARY_VASCULATURE_DEVELOPMENT	GOBP_CORONARY_VASCULATURE_DEVELOPMENT		26	0.3002	0.835	0.7227	0.834	1	3265	tags=42%, list=29%, signal=59%
GOBP_HORMONE_MEDIATED_SIGNALING_PATHWAY	GOBP_HORMONE_MEDIATED_SIGNALING_PATHWAY		116	0.23	0.8349	0.8076	0.8338	1	2093	tags=21%, list=18%, signal=25%
GOBP_MODULATION_BY_VIRUS_OF_HOST_CELLULAR_PROCESS	GOBP_MODULATION_BY_VIRUS_OF_HOST_CELLULAR_PROCESS		16	0.3371	0.8346	0.6783	0.8339	1	1572	tags=31%, list=14%, signal=36%
GOBP_REGULATION_OF_MICROTUBULE_BASED_PROCESS	GOBP_REGULATION_OF_MICROTUBULE_BASED_PROCESS		169	0.2218	0.8344	0.8433	0.8337	1	2857	tags=25%, list=25%, signal=33%
GOBP_ALPHA_AMINO_ACID_CATABOLIC_PROCESS	GOBP_ALPHA_AMINO_ACID_CATABOLIC_PROCESS		50	0.2647	0.834	0.7527	0.8342	1	381	tags=8%, list=3%, signal=8%
GOBP_GLUTAMATE_SECRETION	GOBP_GLUTAMATE_SECRETION		19	0.3244	0.8334	0.7042	0.8348	1	1278	tags=21%, list=11%, signal=24%
GOBP_NEGATIVE_REGULATION_OF_STRESS_ACTIVATED_PROTEIN_KINASE_SIGNALING_CASCADE	GOBP_NEGATIVE_REGULATION_OF_STRESS_ACTIVATED_PROTEIN_KINASE_SIGNALING_CASCADE		33	0.2892	0.8318	0.7172	0.8373	1	1904	tags=18%, list=17%, signal=22%
GOBP_NEUROTROPHIN_SIGNALING_PATHWAY	GOBP_NEUROTROPHIN_SIGNALING_PATHWAY		25	0.3055	0.8316	0.7144	0.8373	1	2869	tags=40%, list=25%, signal=53%
GOBP_PRODUCTION_OF_SMALL_RNA_INVOLVED_IN_GENE_SILENCING_BY_RNA	GOBP_PRODUCTION_OF_SMALL_RNA_INVOLVED_IN_GENE_SILENCING_BY_RNA		43	0.273	0.8314	0.7281	0.8373	1	1645	tags=19%, list=15%, signal=22%
GOBP_POSITIVE_REGULATION_OF_ISOTYPE_SWITCHING	GOBP_POSITIVE_REGULATION_OF_ISOTYPE_SWITCHING		22	0.314	0.831	0.7009	0.8375	1	1714	tags=27%, list=15%, signal=32%
GOBP_NATURAL_KILLER_CELL_MEDIATED_IMMUNITY	GOBP_NATURAL_KILLER_CELL_MEDIATED_IMMUNITY		28	0.2982	0.8304	0.6989	0.8383	1	2588	tags=39%, list=23%, signal=51%
GOBP_HETEROCHROMATIN_ORGANIZATION	GOBP_HETEROCHROMATIN_ORGANIZATION		47	0.2662	0.8282	0.7513	0.842	1	1325	tags=19%, list=12%, signal=22%
GOBP_ACTIN_FILAMENT_BASED_MOVEMENT	GOBP_ACTIN_FILAMENT_BASED_MOVEMENT		69	0.25	0.8281	0.7712	0.8418	1	2130	tags=22%, list=19%, signal=27%
GOBP_METAPHASE_PLATE_CONGRESSION	GOBP_METAPHASE_PLATE_CONGRESSION		59	0.2545	0.8278	0.7675	0.8418	1	4205	tags=51%, list=37%, signal=80%
GOBP_REGULATION_OF_CYCLIN_DEPENDENT_PROTEIN_KINASE_ACTIVITY	GOBP_REGULATION_OF_CYCLIN_DEPENDENT_PROTEIN_KINASE_ACTIVITY		81	0.245	0.8276	0.7807	0.8418	1	2142	tags=21%, list=19%, signal=26%
GOBP_RETINOIC_ACID_RECEPTOR_SIGNALING_PATHWAY	GOBP_RETINOIC_ACID_RECEPTOR_SIGNALING_PATHWAY		21	0.3159	0.8263	0.7125	0.8437	1	2368	tags=33%, list=21%, signal=42%
GOBP_GLYCOSYL_COMPOUND_BIOSYNTHETIC_PROCESS	GOBP_GLYCOSYL_COMPOUND_BIOSYNTHETIC_PROCESS		33	0.2859	0.8255	0.7273	0.8447	1	34	tags=3%, list=0%, signal=3%
GOBP_NEGATIVE_REGULATION_OF_LIPID_TRANSPORT	GOBP_NEGATIVE_REGULATION_OF_LIPID_TRANSPORT		19	0.3184	0.8248	0.7057	0.8456	1	526	tags=11%, list=5%, signal=11%
GOBP_ALPHA_AMINO_ACID_METABOLIC_PROCESS	GOBP_ALPHA_AMINO_ACID_METABOLIC_PROCESS		123	0.2291	0.8244	0.8441	0.846	1	1862	tags=17%, list=16%, signal=20%
GOBP_RNA_METHYLATION	GOBP_RNA_METHYLATION		75	0.2442	0.8225	0.7924	0.849	1	2928	tags=29%, list=26%, signal=39%
GOBP_CYTOKINESIS	GOBP_CYTOKINESIS		131	0.223	0.8219	0.8525	0.8496	1	3054	tags=30%, list=27%, signal=40%
GOBP_RESPONSE_TO_ANTIBIOTIC	GOBP_RESPONSE_TO_ANTIBIOTIC		35	0.28	0.8217	0.7456	0.8496	1	3072	tags=37%, list=27%, signal=51%
GOBP_RNA_POLYMERASE_II_PREINITIATION_COMPLEX_ASSEMBLY	GOBP_RNA_POLYMERASE_II_PREINITIATION_COMPLEX_ASSEMBLY		20	0.3183	0.8205	0.7083	0.8513	1	4447	tags=55%, list=39%, signal=90%
GOBP_MICROTUBULE_NUCLEATION	GOBP_MICROTUBULE_NUCLEATION		27	0.2943	0.8196	0.736	0.8524	1	1836	tags=15%, list=16%, signal=18%
GOBP_REGULATION_OF_VIRAL_INDUCED_CYTOPLASMIC_PATTERN_RECOGNITION_RECEPTOR_SIGNALING_PATHWAY	GOBP_REGULATION_OF_VIRAL_INDUCED_CYTOPLASMIC_PATTERN_RECOGNITION_RECEPTOR_SIGNALING_PATHWAY		18	0.3187	0.8195	0.7329	0.8522	1	4664	tags=67%, list=41%, signal=113%
GOBP_REGULATION_OF_HISTONE_H3_K4_METHYLATION	GOBP_REGULATION_OF_HISTONE_H3_K4_METHYLATION		22	0.3089	0.8169	0.7153	0.8563	1	2019	tags=18%, list=18%, signal=22%
GOBP_CYTOSKELETON_DEPENDENT_CYTOKINESIS	GOBP_CYTOSKELETON_DEPENDENT_CYTOKINESIS		80	0.2415	0.816	0.8104	0.8575	1	3143	tags=34%, list=28%, signal=46%
GOBP_REGULATION_OF_RELEASE_OF_CYTOCHROME_C_FROM_MITOCHONDRIA	GOBP_REGULATION_OF_RELEASE_OF_CYTOCHROME_C_FROM_MITOCHONDRIA		38	0.2719	0.8158	0.7575	0.8575	1	1850	tags=21%, list=16%, signal=25%
GOBP_RECEPTOR_CATABOLIC_PROCESS	GOBP_RECEPTOR_CATABOLIC_PROCESS		33	0.2846	0.8154	0.7549	0.8577	1	3089	tags=27%, list=27%, signal=37%
GOBP_NUCLEOTIDE_EXCISION_REPAIR	GOBP_NUCLEOTIDE_EXCISION_REPAIR		97	0.234	0.8137	0.8257	0.8603	1	2098	tags=14%, list=19%, signal=18%
GOBP_INCLUSION_BODY_ASSEMBLY	GOBP_INCLUSION_BODY_ASSEMBLY		18	0.3221	0.8128	0.7304	0.8615	1	1602	tags=22%, list=14%, signal=26%
GOBP_REGULATION_OF_CARBOHYDRATE_BIOSYNTHETIC_PROCESS	GOBP_REGULATION_OF_CARBOHYDRATE_BIOSYNTHETIC_PROCESS		71	0.245	0.8121	0.8146	0.8623	1	1421	tags=17%, list=13%, signal=19%
GOBP_ACIDIC_AMINO_ACID_TRANSPORT	GOBP_ACIDIC_AMINO_ACID_TRANSPORT		41	0.2701	0.812	0.7719	0.862	1	1278	tags=17%, list=11%, signal=19%
GOBP_NUCLEOSIDE_DIPHOSPHATE_METABOLIC_PROCESS	GOBP_NUCLEOSIDE_DIPHOSPHATE_METABOLIC_PROCESS		122	0.2237	0.8118	0.8566	0.8619	1	3286	tags=33%, list=29%, signal=46%
GOBP_REGULATION_OF_OXIDATIVE_STRESS_INDUCED_NEURON_DEATH	GOBP_REGULATION_OF_OXIDATIVE_STRESS_INDUCED_NEURON_DEATH		19	0.3174	0.8113	0.7183	0.8624	1	899	tags=21%, list=8%, signal=23%
GOBP_INTRACELLULAR_ESTROGEN_RECEPTOR_SIGNALING_PATHWAY	GOBP_INTRACELLULAR_ESTROGEN_RECEPTOR_SIGNALING_PATHWAY		44	0.2637	0.8111	0.7634	0.8623	1	1995	tags=27%, list=18%, signal=33%
GOBP_REGULATION_OF_ISOTYPE_SWITCHING	GOBP_REGULATION_OF_ISOTYPE_SWITCHING		30	0.2872	0.8109	0.7612	0.8621	1	1873	tags=27%, list=17%, signal=32%
GOBP_REGULATION_OF_MITOTIC_SISTER_CHROMATID_SEGREGATION	GOBP_REGULATION_OF_MITOTIC_SISTER_CHROMATID_SEGREGATION		41	0.2684	0.8097	0.7689	0.8638	1	4680	tags=44%, list=41%, signal=75%
GOBP_SMOOTH_MUSCLE_CELL_APOPTOTIC_PROCESS	GOBP_SMOOTH_MUSCLE_CELL_APOPTOTIC_PROCESS		16	0.3234	0.8087	0.7364	0.865	1	1107	tags=19%, list=10%, signal=21%
GOBP_NUCLEOTIDE_EXCISION_REPAIR_DNA_DUPLEX_UNWINDING	GOBP_NUCLEOTIDE_EXCISION_REPAIR_DNA_DUPLEX_UNWINDING		20	0.3093	0.8075	0.7442	0.8666	1	213	tags=5%, list=2%, signal=5%
GOBP_VIRAL_BUDDING_VIA_HOST_ESCRT_COMPLEX	GOBP_VIRAL_BUDDING_VIA_HOST_ESCRT_COMPLEX		17	0.3299	0.8072	0.736	0.8668	1	890	tags=12%, list=8%, signal=13%
GOBP_REGULATION_OF_B_CELL_MEDIATED_IMMUNITY	GOBP_REGULATION_OF_B_CELL_MEDIATED_IMMUNITY		38	0.2728	0.8071	0.7722	0.8665	1	1873	tags=24%, list=17%, signal=28%
GOBP_RESPONSE_TO_COLD	GOBP_RESPONSE_TO_COLD		30	0.2838	0.805	0.7475	0.8696	1	1572	tags=23%, list=14%, signal=27%
GOBP_NEGATIVE_REGULATION_OF_T_CELL_RECEPTOR_SIGNALING_PATHWAY	GOBP_NEGATIVE_REGULATION_OF_T_CELL_RECEPTOR_SIGNALING_PATHWAY		15	0.3305	0.8041	0.7305	0.8707	1	933	tags=20%, list=8%, signal=22%
GOBP_POSITIVE_REGULATION_OF_PROTEIN_DEPHOSPHORYLATION	GOBP_POSITIVE_REGULATION_OF_PROTEIN_DEPHOSPHORYLATION		35	0.2728	0.8039	0.7678	0.8707	1	1784	tags=23%, list=16%, signal=27%
GOBP_IMMUNOGLOBULIN_PRODUCTION_INVOLVED_IN_IMMUNOGLOBULIN_MEDIATED_IMMUNE_RESPONSE	GOBP_IMMUNOGLOBULIN_PRODUCTION_INVOLVED_IN_IMMUNOGLOBULIN_MEDIATED_IMMUNE_RESPONSE		44	0.2641	0.8029	0.7889	0.8719	1	1873	tags=20%, list=17%, signal=24%
GOBP_PHOSPHATIDYLINOSITOL_PHOSPHORYLATION	GOBP_PHOSPHATIDYLINOSITOL_PHOSPHORYLATION		46	0.2614	0.8017	0.7873	0.8734	1	1512	tags=20%, list=13%, signal=22%
GOBP_RESPONSE_TO_PLATELET_DERIVED_GROWTH_FACTOR	GOBP_RESPONSE_TO_PLATELET_DERIVED_GROWTH_FACTOR		15	0.3319	0.8003	0.7441	0.8754	1	2422	tags=33%, list=21%, signal=42%
GOBP_REGULATION_OF_MEMBRANE_REPOLARIZATION	GOBP_REGULATION_OF_MEMBRANE_REPOLARIZATION		18	0.3157	0.8	0.7517	0.8754	1	592	tags=17%, list=5%, signal=18%
GOBP_REGULATION_OF_HISTONE_METHYLATION	GOBP_REGULATION_OF_HISTONE_METHYLATION		49	0.2555	0.7984	0.7953	0.8776	1	2019	tags=16%, list=18%, signal=20%
GOBP_INTERMEDIATE_FILAMENT_BASED_PROCESS	GOBP_INTERMEDIATE_FILAMENT_BASED_PROCESS		17	0.3146	0.7977	0.7196	0.8783	1	2028	tags=29%, list=18%, signal=36%
GOBP_ESTABLISHMENT_OF_MITOTIC_SPINDLE_LOCALIZATION	GOBP_ESTABLISHMENT_OF_MITOTIC_SPINDLE_LOCALIZATION		29	0.2806	0.7977	0.7691	0.8779	1	3040	tags=31%, list=27%, signal=42%
GOBP_NEGATIVE_REGULATION_OF_DNA_METABOLIC_PROCESS	GOBP_NEGATIVE_REGULATION_OF_DNA_METABOLIC_PROCESS		96	0.2272	0.7955	0.8666	0.881	1	1665	tags=10%, list=15%, signal=12%
GOBP_ESTABLISHMENT_OF_MITOTIC_SPINDLE_ORIENTATION	GOBP_ESTABLISHMENT_OF_MITOTIC_SPINDLE_ORIENTATION		24	0.2932	0.7951	0.748	0.8813	1	3040	tags=29%, list=27%, signal=40%
GOBP_GLYCOSYL_COMPOUND_METABOLIC_PROCESS	GOBP_GLYCOSYL_COMPOUND_METABOLIC_PROCESS		94	0.2265	0.7935	0.8672	0.8835	1	381	tags=5%, list=3%, signal=5%
GOBP_REGULATION_OF_RIG_I_SIGNALING_PATHWAY	GOBP_REGULATION_OF_RIG_I_SIGNALING_PATHWAY		16	0.3189	0.7902	0.7345	0.8883	1	4664	tags=69%, list=41%, signal=117%
GOBP_CELL_CYCLE_CHECKPOINT	GOBP_CELL_CYCLE_CHECKPOINT		184	0.207	0.7895	0.9375	0.889	1	4260	tags=38%, list=38%, signal=60%
GOBP_KERATAN_SULFATE_BIOSYNTHETIC_PROCESS	GOBP_KERATAN_SULFATE_BIOSYNTHETIC_PROCESS		15	0.3218	0.7889	0.7537	0.8896	1	774	tags=20%, list=7%, signal=21%
GOBP_POSITIVE_REGULATION_OF_MRNA_CATABOLIC_PROCESS	GOBP_POSITIVE_REGULATION_OF_MRNA_CATABOLIC_PROCESS		47	0.254	0.7885	0.8168	0.8896	1	2694	tags=30%, list=24%, signal=39%
GOBP_B_CELL_ACTIVATION_INVOLVED_IN_IMMUNE_RESPONSE	GOBP_B_CELL_ACTIVATION_INVOLVED_IN_IMMUNE_RESPONSE		63	0.2437	0.7878	0.8386	0.8904	1	2373	tags=25%, list=21%, signal=32%
GOBP_DNA_DAMAGE_RESPONSE_DETECTION_OF_DNA_DAMAGE	GOBP_DNA_DAMAGE_RESPONSE_DETECTION_OF_DNA_DAMAGE		35	0.267	0.7875	0.8011	0.8904	1	3361	tags=26%, list=30%, signal=36%
GOBP_HOMOLOGOUS_CHROMOSOME_PAIRING_AT_MEIOSIS	GOBP_HOMOLOGOUS_CHROMOSOME_PAIRING_AT_MEIOSIS		25	0.2903	0.7863	0.7785	0.8919	1	1052	tags=12%, list=9%, signal=13%
GOBP_MRNA_MODIFICATION	GOBP_MRNA_MODIFICATION		22	0.2949	0.7854	0.7572	0.8929	1	3512	tags=50%, list=31%, signal=72%
GOBP_APOPTOTIC_MITOCHONDRIAL_CHANGES	GOBP_APOPTOTIC_MITOCHONDRIAL_CHANGES		93	0.2287	0.7853	0.8774	0.8926	1	2267	tags=20%, list=20%, signal=25%
[truncated: 182 more rows]
