# Supplementary material for: A genome-wide CRISPR screen identifies WDFY3 as a regulator of macrophage efferocytosis
Source: Nat Commun. 2022 Dec 24;13:7929. doi: 10.1038/s41467-022-35604-8 (PMC9789999; doi:10.1038/s41467-022-35604-8)
Supplement: Supplementary file 13 — Supplementary Data 10 [file 41467_2022_35604_MOESM13_ESM.xlsx]

## Sheet: S10 GSEA Reactome Down in Cre+
NAME	GS<br> follow link to MSigDB	GS DETAILS	SIZE	ES	NES	NOM p-val	FDR q-val	FWER p-val	RANK AT MAX	LEADING EDGE
REACTOME_PEROXISOMAL_LIPID_METABOLISM	REACTOME_PEROXISOMAL_LIPID_METABOLISM	Details ...	25	-0.746296	-2.15185	0	0.0020076	0.0035	1875	tags=64%, list=17%, signal=77%
REACTOME_AMINO_ACIDS_REGULATE_MTORC1	REACTOME_AMINO_ACIDS_REGULATE_MTORC1	Details ...	50	-0.618346	-2.0643	0	0.00734284	0.025	2480	tags=60%, list=22%, signal=76%
REACTOME_INSULIN_RECEPTOR_RECYCLING	REACTOME_INSULIN_RECEPTOR_RECYCLING	Details ...	20	-0.726115	-1.97111	0	0.0225973	0.1135	2480	tags=80%, list=22%, signal=102%
REACTOME_ROS_AND_RNS_PRODUCTION_IN_PHAGOCYTES	REACTOME_ROS_AND_RNS_PRODUCTION_IN_PHAGOCYTES	Details ...	26	-0.664382	-1.92224	0	0.0326729	0.208	2480	tags=65%, list=22%, signal=84%
REACTOME_TRANSFERRIN_ENDOCYTOSIS_AND_RECYCLING	REACTOME_TRANSFERRIN_ENDOCYTOSIS_AND_RECYCLING	Details ...	25	-0.664432	-1.92184	0.00120627	0.0263612	0.21	2480	tags=68%, list=22%, signal=87%
REACTOME_MITOCHONDRIAL_FATTY_ACID_BETA_OXIDATION	REACTOME_MITOCHONDRIAL_FATTY_ACID_BETA_OXIDATION	Details ...	31	-0.621829	-1.85906	0	0.0469193	0.3955	2433	tags=58%, list=21%, signal=74%
REACTOME_CLASS_I_PEROXISOMAL_MEMBRANE_PROTEIN_IMPORT	REACTOME_CLASS_I_PEROXISOMAL_MEMBRANE_PROTEIN_IMPORT	Details ...	20	-0.656428	-1.80548	0.00556793	0.0729666	0.6	2178	tags=60%, list=19%, signal=74%
REACTOME_CHOLESTEROL_BIOSYNTHESIS	REACTOME_CHOLESTEROL_BIOSYNTHESIS	Details ...	24	-0.621323	-1.76456	0.00852619	0.10101	0.7755	3212	tags=67%, list=28%, signal=93%
REACTOME_PEROXISOMAL_PROTEIN_IMPORT	REACTOME_PEROXISOMAL_PROTEIN_IMPORT	Details ...	49	-0.531468	-1.76056	0.0025641	0.0941646	0.7925	1920	tags=41%, list=17%, signal=49%
REACTOME_TRIGLYCERIDE_METABOLISM	REACTOME_TRIGLYCERIDE_METABOLISM	Details ...	21	-0.620658	-1.69718	0.0165289	0.152105	0.945	721	tags=29%, list=6%, signal=30%
REACTOME_DEFECTS_IN_VITAMIN_AND_COFACTOR_METABOLISM	REACTOME_DEFECTS_IN_VITAMIN_AND_COFACTOR_METABOLISM	Details ...	19	-0.603787	-1.63031	0.0240385	0.245489	0.995	1556	tags=47%, list=14%, signal=55%
REACTOME_ION_CHANNEL_TRANSPORT	REACTOME_ION_CHANNEL_TRANSPORT	Details ...	94	-0.432092	-1.6155	0.00273973	0.252938	0.998	1872	tags=32%, list=17%, signal=38%
REACTOME_SUMOYLATION_OF_INTRACELLULAR_RECEPTORS	REACTOME_SUMOYLATION_OF_INTRACELLULAR_RECEPTORS	Details ...	21	-0.565222	-1.54275	0.0423529	0.398925	1	805	tags=24%, list=7%, signal=26%
REACTOME_INTRAFLAGELLAR_TRANSPORT	REACTOME_INTRAFLAGELLAR_TRANSPORT	Details ...	46	-0.468346	-1.53578	0.0251256	0.388844	1	2110	tags=41%, list=19%, signal=51%
REACTOME_REGULATION_OF_KIT_SIGNALING	REACTOME_REGULATION_OF_KIT_SIGNALING	Details ...	16	-0.59153	-1.53347	0.0501139	0.369255	1	585	tags=38%, list=5%, signal=39%
REACTOME_RETROGRADE_TRANSPORT_AT_THE_TRANS_GOLGI_NETWORK	REACTOME_RETROGRADE_TRANSPORT_AT_THE_TRANS_GOLGI_NETWORK	Details ...	46	-0.464461	-1.52812	0.0192539	0.3589	1	1002	tags=15%, list=9%, signal=17%
REACTOME_BILE_ACID_AND_BILE_SALT_METABOLISM	REACTOME_BILE_ACID_AND_BILE_SALT_METABOLISM	Details ...	18	-0.572067	-1.51414	0.0519031	0.373299	1	3645	tags=67%, list=32%, signal=98%
REACTOME_FATTY_ACYL_COA_BIOSYNTHESIS	REACTOME_FATTY_ACYL_COA_BIOSYNTHESIS	Details ...	27	-0.51134	-1.5061	0.0433168	0.371719	1	1254	tags=26%, list=11%, signal=29%
REACTOME_GLYCOGEN_METABOLISM	REACTOME_GLYCOGEN_METABOLISM	Details ...	22	-0.546775	-1.50042	0.0518697	0.365771	1	2359	tags=55%, list=21%, signal=69%
REACTOME_SPHINGOLIPID_METABOLISM	REACTOME_SPHINGOLIPID_METABOLISM	Details ...	64	-0.426911	-1.48405	0.0228495	0.38525	1	2944	tags=48%, list=26%, signal=65%
REACTOME_TRANSPORT_OF_INORGANIC_CATIONS_ANIONS_AND_AMINO_ACIDS_OLIGOPEPTIDES	REACTOME_TRANSPORT_OF_INORGANIC_CATIONS_ANIONS_AND_AMINO_ACIDS_OLIGOPEPTIDES		61	-0.428177	-1.47851	0.0349288	0.380749	1	1439	tags=23%, list=13%, signal=26%
REACTOME_METABOLISM_OF_STEROIDS	REACTOME_METABOLISM_OF_STEROIDS		97	-0.384134	-1.46064	0.0163711	0.405903	1	2308	tags=34%, list=20%, signal=42%
REACTOME_STIMULI_SENSING_CHANNELS	REACTOME_STIMULI_SENSING_CHANNELS		46	-0.446109	-1.45028	0.0422535	0.413251	1	1585	tags=30%, list=14%, signal=35%
REACTOME_CILIUM_ASSEMBLY	REACTOME_CILIUM_ASSEMBLY		176	-0.353372	-1.43726	0.00739645	0.42855	1	1750	tags=21%, list=15%, signal=24%
REACTOME_SYNTHESIS_OF_BILE_ACIDS_AND_BILE_SALTS	REACTOME_SYNTHESIS_OF_BILE_ACIDS_AND_BILE_SALTS		16	-0.550226	-1.42404	0.0749149	0.445739	1	3871	tags=69%, list=34%, signal=104%
REACTOME_GLYCOSPHINGOLIPID_METABOLISM	REACTOME_GLYCOSPHINGOLIPID_METABOLISM		33	-0.456231	-1.39133	0.073494	0.517731	1	2944	tags=58%, list=26%, signal=78%
REACTOME_CARGO_TRAFFICKING_TO_THE_PERICILIARY_MEMBRANE	REACTOME_CARGO_TRAFFICKING_TO_THE_PERICILIARY_MEMBRANE		44	-0.426837	-1.38955	0.054567	0.503768	1	1869	tags=30%, list=17%, signal=35%
REACTOME_SYNTHESIS_OF_VERY_LONG_CHAIN_FATTY_ACYL_COAS	REACTOME_SYNTHESIS_OF_VERY_LONG_CHAIN_FATTY_ACYL_COAS		16	-0.532351	-1.38648	0.104408	0.494656	1	913	tags=25%, list=8%, signal=27%
REACTOME_GLYCEROPHOSPHOLIPID_BIOSYNTHESIS	REACTOME_GLYCEROPHOSPHOLIPID_BIOSYNTHESIS		93	-0.367104	-1.38059	0.0328084	0.4942	1	1256	tags=19%, list=11%, signal=22%
REACTOME_PHOSPHOLIPID_METABOLISM	REACTOME_PHOSPHOLIPID_METABOLISM		166	-0.341052	-1.37228	0.0132548	0.501035	1	2193	tags=31%, list=19%, signal=38%
REACTOME_FATTY_ACID_METABOLISM	REACTOME_FATTY_ACID_METABOLISM		128	-0.34977	-1.36666	0.0223464	0.500538	1	2272	tags=41%, list=20%, signal=50%
REACTOME_RHO_GTPASES_ACTIVATE_NADPH_OXIDASES	REACTOME_RHO_GTPASES_ACTIVATE_NADPH_OXIDASES		20	-0.498706	-1.35643	0.105263	0.513056	1	1204	tags=25%, list=11%, signal=28%
REACTOME_BBSOME_MEDIATED_CARGO_TARGETING_TO_CILIUM	REACTOME_BBSOME_MEDIATED_CARGO_TARGETING_TO_CILIUM		21	-0.496573	-1.35549	0.117442	0.50016	1	1750	tags=38%, list=15%, signal=45%
REACTOME_AUTOPHAGY	REACTOME_AUTOPHAGY		124	-0.348669	-1.3478	0.0317241	0.506815	1	1855	tags=28%, list=16%, signal=33%
REACTOME_NR1H2_AND_NR1H3_MEDIATED_SIGNALING	REACTOME_NR1H2_AND_NR1H3_MEDIATED_SIGNALING		37	-0.429994	-1.34007	0.0905753	0.513814	1	1640	tags=30%, list=14%, signal=35%
REACTOME_RAB_REGULATION_OF_TRAFFICKING	REACTOME_RAB_REGULATION_OF_TRAFFICKING		111	-0.350903	-1.33553	0.0465753	0.512304	1	1645	tags=22%, list=15%, signal=25%
REACTOME_IRON_UPTAKE_AND_TRANSPORT	REACTOME_IRON_UPTAKE_AND_TRANSPORT		49	-0.399463	-1.32879	0.0900662	0.516536	1	1849	tags=39%, list=16%, signal=46%
REACTOME_SPHINGOLIPID_DE_NOVO_BIOSYNTHESIS	REACTOME_SPHINGOLIPID_DE_NOVO_BIOSYNTHESIS		31	-0.442229	-1.32764	0.0987805	0.505794	1	1622	tags=26%, list=14%, signal=30%
REACTOME_SYNTHESIS_OF_PIPS_AT_THE_GOLGI_MEMBRANE	REACTOME_SYNTHESIS_OF_PIPS_AT_THE_GOLGI_MEMBRANE		15	-0.524684	-1.31511	0.155074	0.526046	1	1502	tags=40%, list=13%, signal=46%
REACTOME_ACTIVATION_OF_GENE_EXPRESSION_BY_SREBF_SREBP	REACTOME_ACTIVATION_OF_GENE_EXPRESSION_BY_SREBF_SREBP		40	-0.413247	-1.3145	0.107579	0.514577	1	1840	tags=35%, list=16%, signal=42%
REACTOME_SIGNALING_BY_INSULIN_RECEPTOR	REACTOME_SIGNALING_BY_INSULIN_RECEPTOR		49	-0.392654	-1.2862	0.123206	0.582997	1	2198	tags=45%, list=19%, signal=55%
REACTOME_SYNTHESIS_OF_PIPS_AT_THE_EARLY_ENDOSOME_MEMBRANE	REACTOME_SYNTHESIS_OF_PIPS_AT_THE_EARLY_ENDOSOME_MEMBRANE		15	-0.506662	-1.27773	0.169126	0.594374	1	2350	tags=47%, list=21%, signal=59%
REACTOME_REGULATION_OF_CHOLESTEROL_BIOSYNTHESIS_BY_SREBP_SREBF	REACTOME_REGULATION_OF_CHOLESTEROL_BIOSYNTHESIS_BY_SREBP_SREBF		53	-0.382337	-1.27677	0.119497	0.583341	1	1840	tags=32%, list=16%, signal=38%
REACTOME_RORA_ACTIVATES_GENE_EXPRESSION	REACTOME_RORA_ACTIVATES_GENE_EXPRESSION		16	-0.495064	-1.27053	0.193473	0.588243	1	1463	tags=31%, list=13%, signal=36%
REACTOME_NR1H3_NR1H2_REGULATE_GENE_EXPRESSION_LINKED_TO_CHOLESTEROL_TRANSPORT_AND_EFFLUX	REACTOME_NR1H3_NR1H2_REGULATE_GENE_EXPRESSION_LINKED_TO_CHOLESTEROL_TRANSPORT_AND_EFFLUX		31	-0.414156	-1.26526	0.140777	0.589675	1	1640	tags=32%, list=14%, signal=38%
REACTOME_SIGNALING_BY_KIT_IN_DISEASE	REACTOME_SIGNALING_BY_KIT_IN_DISEASE		20	-0.46311	-1.2575	0.16	0.599138	1	1323	tags=30%, list=12%, signal=34%
REACTOME_EFFECTS_OF_PIP2_HYDROLYSIS	REACTOME_EFFECTS_OF_PIP2_HYDROLYSIS		19	-0.469908	-1.23452	0.195652	0.656281	1	598	tags=16%, list=5%, signal=17%
REACTOME_PLASMA_LIPOPROTEIN_CLEARANCE	REACTOME_PLASMA_LIPOPROTEIN_CLEARANCE		27	-0.422527	-1.23228	0.175874	0.649713	1	448	tags=15%, list=4%, signal=15%
REACTOME_FOXO_MEDIATED_TRANSCRIPTION_OF_OXIDATIVE_STRESS_METABOLIC_AND_NEURONAL_GENES	REACTOME_FOXO_MEDIATED_TRANSCRIPTION_OF_OXIDATIVE_STRESS_METABOLIC_AND_NEURONAL_GENES		18	-0.465105	-1.21939	0.228804	0.676741	1	1325	tags=22%, list=12%, signal=25%
REACTOME_SIGNALING_BY_NTRK2_TRKB	REACTOME_SIGNALING_BY_NTRK2_TRKB		19	-0.451625	-1.21204	0.217442	0.685876	1	589	tags=21%, list=5%, signal=22%
REACTOME_INWARDLY_RECTIFYING_K_CHANNELS	REACTOME_INWARDLY_RECTIFYING_K_CHANNELS		17	-0.459548	-1.20088	0.231317	0.708716	1	2680	tags=59%, list=24%, signal=77%
REACTOME_METABOLISM_OF_STEROID_HORMONES	REACTOME_METABOLISM_OF_STEROID_HORMONES		15	-0.471432	-1.19638	0.244418	0.709978	1	2308	tags=47%, list=20%, signal=59%
REACTOME_NUCLEAR_RECEPTOR_TRANSCRIPTION_PATHWAY	REACTOME_NUCLEAR_RECEPTOR_TRANSCRIPTION_PATHWAY		30	-0.401746	-1.19506	0.19883	0.701234	1	810	tags=20%, list=7%, signal=21%
REACTOME_RAB_GEFS_EXCHANGE_GTP_FOR_GDP_ON_RABS	REACTOME_RAB_GEFS_EXCHANGE_GTP_FOR_GDP_ON_RABS		82	-0.326333	-1.18802	0.163955	0.710876	1	1015	tags=13%, list=9%, signal=15%
REACTOME_CLASS_B_2_SECRETIN_FAMILY_RECEPTORS	REACTOME_CLASS_B_2_SECRETIN_FAMILY_RECEPTORS		31	-0.400391	-1.1849	0.223301	0.708104	1	2680	tags=52%, list=24%, signal=67%
REACTOME_TBC_RABGAPS	REACTOME_TBC_RABGAPS		40	-0.370103	-1.16998	0.23242	0.744109	1	1645	tags=30%, list=15%, signal=35%
REACTOME_G_ALPHA_Q_SIGNALLING_EVENTS	REACTOME_G_ALPHA_Q_SIGNALLING_EVENTS		95	-0.31251	-1.16326	0.176309	0.753552	1	598	tags=12%, list=5%, signal=12%
REACTOME_SLC_MEDIATED_TRANSMEMBRANE_TRANSPORT	REACTOME_SLC_MEDIATED_TRANSMEMBRANE_TRANSPORT		137	-0.293536	-1.15962	0.148485	0.75224	1	1492	tags=19%, list=13%, signal=22%
REACTOME_GABA_RECEPTOR_ACTIVATION	REACTOME_GABA_RECEPTOR_ACTIVATION		28	-0.389485	-1.14805	0.252682	0.777851	1	2680	tags=54%, list=24%, signal=70%
REACTOME_TRANSCRIPTIONAL_REGULATION_BY_THE_AP_2_TFAP2_FAMILY_OF_TRANSCRIPTION_FACTORS	REACTOME_TRANSCRIPTIONAL_REGULATION_BY_THE_AP_2_TFAP2_FAMILY_OF_TRANSCRIPTION_FACTORS		21	-0.415318	-1.14503	0.261682	0.774811	1	15	tags=5%, list=0%, signal=5%
REACTOME_PI_METABOLISM	REACTOME_PI_METABOLISM		74	-0.314718	-1.11867	0.24677	0.852998	1	2193	tags=34%, list=19%, signal=42%
REACTOME_BRANCHED_CHAIN_AMINO_ACID_CATABOLISM	REACTOME_BRANCHED_CHAIN_AMINO_ACID_CATABOLISM		21	-0.407291	-1.11695	0.287234	0.845446	1	1604	tags=33%, list=14%, signal=39%
REACTOME_GAMMA_CARBOXYLATION_HYPUSINE_FORMATION_AND_ARYLSULFATASE_ACTIVATION	REACTOME_GAMMA_CARBOXYLATION_HYPUSINE_FORMATION_AND_ARYLSULFATASE_ACTIVATION		30	-0.374813	-1.1087	0.313013	0.861791	1	473	tags=10%, list=4%, signal=10%
REACTOME_INSULIN_PROCESSING	REACTOME_INSULIN_PROCESSING		22	-0.395162	-1.10839	0.315022	0.849464	1	3050	tags=50%, list=27%, signal=68%
REACTOME_SIALIC_ACID_METABOLISM	REACTOME_SIALIC_ACID_METABOLISM		24	-0.391267	-1.1069	0.299751	0.841405	1	2721	tags=38%, list=24%, signal=49%
REACTOME_SYNTHESIS_OF_GLYCOSYLPHOSPHATIDYLINOSITOL_GPI	REACTOME_SYNTHESIS_OF_GLYCOSYLPHOSPHATIDYLINOSITOL_GPI		17	-0.426748	-1.106	0.320377	0.831884	1	2479	tags=35%, list=22%, signal=45%
REACTOME_FORMATION_OF_FIBRIN_CLOT_CLOTTING_CASCADE	REACTOME_FORMATION_OF_FIBRIN_CLOT_CLOTTING_CASCADE		18	-0.412745	-1.08681	0.354118	0.886525	1	165	tags=17%, list=1%, signal=17%
REACTOME_GABA_B_RECEPTOR_ACTIVATION	REACTOME_GABA_B_RECEPTOR_ACTIVATION		26	-0.372166	-1.08563	0.330178	0.87773	1	2680	tags=50%, list=24%, signal=65%
REACTOME_PROTEIN_METHYLATION	REACTOME_PROTEIN_METHYLATION		15	-0.430375	-1.07784	0.354957	0.893325	1	701	tags=20%, list=6%, signal=21%
REACTOME_CARGO_RECOGNITION_FOR_CLATHRIN_MEDIATED_ENDOCYTOSIS	REACTOME_CARGO_RECOGNITION_FOR_CLATHRIN_MEDIATED_ENDOCYTOSIS		76	-0.302974	-1.07732	0.305263	0.882384	1	1226	tags=18%, list=11%, signal=21%
REACTOME_ANTIGEN_ACTIVATES_B_CELL_RECEPTOR_BCR_LEADING_TO_GENERATION_OF_SECOND_MESSENGERS	REACTOME_ANTIGEN_ACTIVATES_B_CELL_RECEPTOR_BCR_LEADING_TO_GENERATION_OF_SECOND_MESSENGERS		27	-0.367831	-1.06788	0.361446	0.903803	1	1601	tags=26%, list=14%, signal=30%
REACTOME_SIGNALING_BY_SCF_KIT	REACTOME_SIGNALING_BY_SCF_KIT		41	-0.335144	-1.06603	0.342169	0.897874	1	585	tags=15%, list=5%, signal=15%
REACTOME_ACTIVATION_OF_THE_PRE_REPLICATIVE_COMPLEX	REACTOME_ACTIVATION_OF_THE_PRE_REPLICATIVE_COMPLEX		31	-0.352842	-1.06028	0.362757	0.906589	1	7341	tags=100%, list=65%, signal=283%
REACTOME_PLASMA_LIPOPROTEIN_ASSEMBLY_REMODELING_AND_CLEARANCE	REACTOME_PLASMA_LIPOPROTEIN_ASSEMBLY_REMODELING_AND_CLEARANCE		46	-0.3244	-1.05922	0.338308	0.898091	1	448	tags=11%, list=4%, signal=11%
REACTOME_G_ALPHA_12_13_SIGNALLING_EVENTS	REACTOME_G_ALPHA_12_13_SIGNALLING_EVENTS		60	-0.307026	-1.05271	0.361675	0.909173	1	1088	tags=12%, list=10%, signal=13%
REACTOME_DISEASES_ASSOCIATED_WITH_O_GLYCOSYLATION_OF_PROTEINS	REACTOME_DISEASES_ASSOCIATED_WITH_O_GLYCOSYLATION_OF_PROTEINS		27	-0.357287	-1.04918	0.378251	0.910061	1	166	tags=7%, list=1%, signal=7%
REACTOME_DAP12_SIGNALING	REACTOME_DAP12_SIGNALING		25	-0.365896	-1.04479	0.382318	0.914143	1	1485	tags=24%, list=13%, signal=28%
REACTOME_N_GLYCAN_ANTENNAE_ELONGATION_IN_THE_MEDIAL_TRANS_GOLGI	REACTOME_N_GLYCAN_ANTENNAE_ELONGATION_IN_THE_MEDIAL_TRANS_GOLGI		16	-0.409888	-1.04034	0.403488	0.918612	1	491	tags=19%, list=4%, signal=20%
REACTOME_VASOPRESSIN_REGULATES_RENAL_WATER_HOMEOSTASIS_VIA_AQUAPORINS	REACTOME_VASOPRESSIN_REGULATES_RENAL_WATER_HOMEOSTASIS_VIA_AQUAPORINS		25	-0.360483	-1.02127	0.415663	0.97599	1	2680	tags=48%, list=24%, signal=63%
REACTOME_GLUCONEOGENESIS	REACTOME_GLUCONEOGENESIS		25	-0.362242	-1.02026	0.441748	0.967542	1	1530	tags=20%, list=14%, signal=23%
REACTOME_PYROPTOSIS	REACTOME_PYROPTOSIS		20	-0.375287	-1.01653	0.419512	0.968967	1	937	tags=20%, list=8%, signal=22%
REACTOME_APOPTOTIC_FACTOR_MEDIATED_RESPONSE	REACTOME_APOPTOTIC_FACTOR_MEDIATED_RESPONSE		16	-0.394074	-1.01382	0.42659	0.967254	1	1970	tags=25%, list=17%, signal=30%
REACTOME_SULFUR_AMINO_ACID_METABOLISM	REACTOME_SULFUR_AMINO_ACID_METABOLISM		21	-0.37096	-1.01371	0.454221	0.956071	1	1717	tags=29%, list=15%, signal=34%
REACTOME_DISEASES_OF_CARBOHYDRATE_METABOLISM	REACTOME_DISEASES_OF_CARBOHYDRATE_METABOLISM		26	-0.353634	-1.01203	0.422518	0.95043	1	1657	tags=35%, list=15%, signal=40%
REACTOME_ER_QUALITY_CONTROL_COMPARTMENT_ERQC	REACTOME_ER_QUALITY_CONTROL_COMPARTMENT_ERQC		20	-0.375751	-1.0115	0.462441	0.941086	1	2872	tags=50%, list=25%, signal=67%
REACTOME_ABC_FAMILY_PROTEINS_MEDIATED_TRANSPORT	REACTOME_ABC_FAMILY_PROTEINS_MEDIATED_TRANSPORT		86	-0.272631	-1.0017	0.47035	0.964511	1	1118	tags=14%, list=10%, signal=15%
REACTOME_REGULATION_OF_SIGNALING_BY_CBL	REACTOME_REGULATION_OF_SIGNALING_BY_CBL		21	-0.363432	-0.996102	0.459054	0.973543	1	1585	tags=29%, list=14%, signal=33%
REACTOME_SYNTHESIS_OF_PA	REACTOME_SYNTHESIS_OF_PA		28	-0.337688	-0.99305	0.465394	0.97306	1	1874	tags=25%, list=17%, signal=30%
REACTOME_SPRY_REGULATION_OF_FGF_SIGNALING	REACTOME_SPRY_REGULATION_OF_FGF_SIGNALING		15	-0.389582	-0.987521	0.467052	0.981532	1	585	tags=27%, list=5%, signal=28%
REACTOME_SIGNALING_BY_RETINOIC_ACID	REACTOME_SIGNALING_BY_RETINOIC_ACID		27	-0.33733	-0.985802	0.46816	0.976658	1	915	tags=19%, list=8%, signal=20%
REACTOME_SIGNALING_BY_WNT_IN_CANCER	REACTOME_SIGNALING_BY_WNT_IN_CANCER		29	-0.329403	-0.973182	0.484958	1	1	1202	tags=14%, list=11%, signal=15%
REACTOME_BIOSYNTHESIS_OF_THE_N_GLYCAN_PRECURSOR_DOLICHOL_LIPID_LINKED_OLIGOSACCHARIDE_LLO_AND_TRANSFER_TO_A_NASCENT_PROTEIN	REACTOME_BIOSYNTHESIS_OF_THE_N_GLYCAN_PRECURSOR_DOLICHOL_LIPID_LINKED_OLIGOSACCHARIDE_LLO_AND_TRANSFER_TO_A_NASCENT_PROTEIN		66	-0.278291	-0.971712	0.490145	1	1	3015	tags=36%, list=27%, signal=49%
REACTOME_THE_ROLE_OF_NEF_IN_HIV_1_REPLICATION_AND_DISEASE_PATHOGENESIS	REACTOME_THE_ROLE_OF_NEF_IN_HIV_1_REPLICATION_AND_DISEASE_PATHOGENESIS		24	-0.34217	-0.970696	0.477076	0.996826	1	960	tags=17%, list=8%, signal=18%
REACTOME_NEF_MEDIATES_DOWN_MODULATION_OF_CELL_SURFACE_RECEPTORS_BY_RECRUITING_THEM_TO_CLATHRIN_ADAPTERS	REACTOME_NEF_MEDIATES_DOWN_MODULATION_OF_CELL_SURFACE_RECEPTORS_BY_RECRUITING_THEM_TO_CLATHRIN_ADAPTERS		18	-0.364451	-0.968039	0.475854	0.995365	1	960	tags=17%, list=8%, signal=18%
REACTOME_COSTIMULATION_BY_THE_CD28_FAMILY	REACTOME_COSTIMULATION_BY_THE_CD28_FAMILY		49	-0.28772	-0.962433	0.506188	1	1	1312	tags=18%, list=12%, signal=21%
REACTOME_PROTEIN_LOCALIZATION	REACTOME_PROTEIN_LOCALIZATION		139	-0.243237	-0.961338	0.552352	0.997298	1	1928	tags=25%, list=17%, signal=30%
REACTOME_FCERI_MEDIATED_MAPK_ACTIVATION	REACTOME_FCERI_MEDIATED_MAPK_ACTIVATION		28	-0.327232	-0.957674	0.509639	0.999473	1	1485	tags=25%, list=13%, signal=29%
REACTOME_ANCHORING_OF_THE_BASAL_BODY_TO_THE_PLASMA_MEMBRANE	REACTOME_ANCHORING_OF_THE_BASAL_BODY_TO_THE_PLASMA_MEMBRANE		91	-0.25347	-0.951918	0.569083	1	1	1212	tags=10%, list=11%, signal=11%
REACTOME_ADP_SIGNALLING_THROUGH_P2Y_PURINOCEPTOR_1	REACTOME_ADP_SIGNALLING_THROUGH_P2Y_PURINOCEPTOR_1		17	-0.360492	-0.951169	0.519362	1	1	2680	tags=59%, list=24%, signal=77%
REACTOME_SELECTIVE_AUTOPHAGY	REACTOME_SELECTIVE_AUTOPHAGY		64	-0.270075	-0.949958	0.561869	0.995399	1	1778	tags=20%, list=16%, signal=24%
REACTOME_ADORA2B_MEDIATED_ANTI_INFLAMMATORY_CYTOKINES_PRODUCTION	REACTOME_ADORA2B_MEDIATED_ANTI_INFLAMMATORY_CYTOKINES_PRODUCTION		44	-0.292259	-0.948802	0.53186	0.989441	1	1774	tags=30%, list=16%, signal=35%
REACTOME_SIGNALING_BY_PTK6	REACTOME_SIGNALING_BY_PTK6		40	-0.298549	-0.946126	0.55458	0.988741	1	472	tags=8%, list=4%, signal=8%
REACTOME_SYNTHESIS_OF_SUBSTRATES_IN_N_GLYCAN_BIOSYTHESIS	REACTOME_SYNTHESIS_OF_SUBSTRATES_IN_N_GLYCAN_BIOSYTHESIS		52	-0.282479	-0.945152	0.543949	0.982177	1	2721	tags=33%, list=24%, signal=43%
REACTOME_SARS_COV_1_INFECTION	REACTOME_SARS_COV_1_INFECTION		42	-0.291028	-0.942078	0.554479	0.982689	1	1844	tags=26%, list=16%, signal=31%
REACTOME_G_BETA_GAMMA_SIGNALLING_THROUGH_PI3KGAMMA	REACTOME_G_BETA_GAMMA_SIGNALLING_THROUGH_PI3KGAMMA		19	-0.346376	-0.929956	0.534104	1	1	3223	tags=53%, list=28%, signal=73%
REACTOME_METABOLISM_OF_WATER_SOLUBLE_VITAMINS_AND_COFACTORS	REACTOME_METABOLISM_OF_WATER_SOLUBLE_VITAMINS_AND_COFACTORS		99	-0.248707	-0.92798	0.610895	1	1	2424	tags=33%, list=21%, signal=42%
REACTOME_CYTOCHROME_P450_ARRANGED_BY_SUBSTRATE_TYPE	REACTOME_CYTOCHROME_P450_ARRANGED_BY_SUBSTRATE_TYPE		23	-0.330928	-0.922521	0.564761	1	1	2308	tags=43%, list=20%, signal=54%
REACTOME_TRAFFICKING_OF_AMPA_RECEPTORS	REACTOME_TRAFFICKING_OF_AMPA_RECEPTORS		19	-0.347138	-0.917768	0.568558	1	1	34	tags=5%, list=0%, signal=5%
REACTOME_LDL_CLEARANCE	REACTOME_LDL_CLEARANCE		16	-0.353412	-0.917395	0.558653	1	1	222	tags=13%, list=2%, signal=13%
REACTOME_FCGAMMA_RECEPTOR_FCGR_DEPENDENT_PHAGOCYTOSIS	REACTOME_FCGAMMA_RECEPTOR_FCGR_DEPENDENT_PHAGOCYTOSIS		75	-0.254421	-0.915812	0.642298	1	1	1485	tags=17%, list=13%, signal=20%
REACTOME_NEPHRIN_FAMILY_INTERACTIONS	REACTOME_NEPHRIN_FAMILY_INTERACTIONS		15	-0.36305	-0.911583	0.548157	1	1	1690	tags=27%, list=15%, signal=31%
REACTOME_SIGNALING_BY_NTRK3_TRKC	REACTOME_SIGNALING_BY_NTRK3_TRKC		15	-0.357853	-0.910094	0.580645	1	1	1312	tags=27%, list=12%, signal=30%
REACTOME_CD28_CO_STIMULATION	REACTOME_CD28_CO_STIMULATION		32	-0.29969	-0.909481	0.585806	1	1	817	tags=16%, list=7%, signal=17%
REACTOME_DNA_STRAND_ELONGATION	REACTOME_DNA_STRAND_ELONGATION		31	-0.297592	-0.903856	0.601415	1	1	7965	tags=100%, list=70%, signal=336%
REACTOME_G_ALPHA_Z_SIGNALLING_EVENTS	REACTOME_G_ALPHA_Z_SIGNALLING_EVENTS		32	-0.29747	-0.902952	0.621551	1	1	2680	tags=50%, list=24%, signal=65%
REACTOME_TELOMERE_C_STRAND_LAGGING_STRAND_SYNTHESIS	REACTOME_TELOMERE_C_STRAND_LAGGING_STRAND_SYNTHESIS		33	-0.297644	-0.901563	0.628538	1	1	7965	tags=100%, list=70%, signal=336%
REACTOME_LATE_ENDOSOMAL_MICROAUTOPHAGY	REACTOME_LATE_ENDOSOMAL_MICROAUTOPHAGY		26	-0.314125	-0.900477	0.632509	0.994493	1	1751	tags=23%, list=15%, signal=27%
REACTOME_AQUAPORIN_MEDIATED_TRANSPORT	REACTOME_AQUAPORIN_MEDIATED_TRANSPORT		27	-0.311411	-0.898899	0.584597	0.990566	1	1774	tags=30%, list=16%, signal=35%
REACTOME_CALNEXIN_CALRETICULIN_CYCLE	REACTOME_CALNEXIN_CALRETICULIN_CYCLE		25	-0.315908	-0.895948	0.611494	0.99072	1	2872	tags=40%, list=25%, signal=53%
REACTOME_OTHER_INTERLEUKIN_SIGNALING	REACTOME_OTHER_INTERLEUKIN_SIGNALING		16	-0.346021	-0.892935	0.581243	0.991007	1	2619	tags=44%, list=23%, signal=57%
REACTOME_KERATAN_SULFATE_KERATIN_METABOLISM	REACTOME_KERATAN_SULFATE_KERATIN_METABOLISM		21	-0.321694	-0.889791	0.615658	0.991814	1	1844	tags=33%, list=16%, signal=40%
REACTOME_INTERLEUKIN_3_INTERLEUKIN_5_AND_GM_CSF_SIGNALING	REACTOME_INTERLEUKIN_3_INTERLEUKIN_5_AND_GM_CSF_SIGNALING		40	-0.282771	-0.886157	0.669127	0.993962	1	1737	tags=28%, list=15%, signal=32%
REACTOME_TRANSMISSION_ACROSS_CHEMICAL_SYNAPSES	REACTOME_TRANSMISSION_ACROSS_CHEMICAL_SYNAPSES		138	-0.22432	-0.885076	0.738129	0.988787	1	2537	tags=29%, list=22%, signal=37%
REACTOME_BMAL1_CLOCK_NPAS2_ACTIVATES_CIRCADIAN_GENE_EXPRESSION	REACTOME_BMAL1_CLOCK_NPAS2_ACTIVATES_CIRCADIAN_GENE_EXPRESSION		23	-0.31165	-0.88049	0.62545	0.993361	1	1463	tags=30%, list=13%, signal=35%
REACTOME_SYNTHESIS_OF_PIPS_AT_THE_PLASMA_MEMBRANE	REACTOME_SYNTHESIS_OF_PIPS_AT_THE_PLASMA_MEMBRANE		46	-0.267983	-0.87882	0.673858	0.989898	1	2622	tags=37%, list=23%, signal=48%
REACTOME_ESTROGEN_DEPENDENT_NUCLEAR_EVENTS_DOWNSTREAM_OF_ESR_MEMBRANE_SIGNALING	REACTOME_ESTROGEN_DEPENDENT_NUCLEAR_EVENTS_DOWNSTREAM_OF_ESR_MEMBRANE_SIGNALING		17	-0.332217	-0.873685	0.620092	0.995946	1	1427	tags=24%, list=13%, signal=27%
REACTOME_GENERATION_OF_SECOND_MESSENGER_MOLECULES	REACTOME_GENERATION_OF_SECOND_MESSENGER_MOLECULES		16	-0.332354	-0.872895	0.623407	0.990235	1	1436	tags=25%, list=13%, signal=29%
REACTOME_NEUROTRANSMITTER_RELEASE_CYCLE	REACTOME_NEUROTRANSMITTER_RELEASE_CYCLE		27	-0.299203	-0.869691	0.651332	0.990838	1	1937	tags=30%, list=17%, signal=36%
REACTOME_DEADENYLATION_OF_MRNA	REACTOME_DEADENYLATION_OF_MRNA		23	-0.30915	-0.869279	0.645278	0.984116	1	821	tags=13%, list=7%, signal=14%
REACTOME_REGULATION_OF_PYRUVATE_DEHYDROGENASE_PDH_COMPLEX	REACTOME_REGULATION_OF_PYRUVATE_DEHYDROGENASE_PDH_COMPLEX		15	-0.340545	-0.867021	0.62963	0.98254	1	2206	tags=27%, list=19%, signal=33%
REACTOME_PRC2_METHYLATES_HISTONES_AND_DNA	REACTOME_PRC2_METHYLATES_HISTONES_AND_DNA		26	-0.302546	-0.864293	0.642353	0.981814	1	36	tags=4%, list=0%, signal=4%
REACTOME_PARASITE_INFECTION	REACTOME_PARASITE_INFECTION		51	-0.259893	-0.861473	0.714286	0.981524	1	1485	tags=18%, list=13%, signal=20%
REACTOME_TP53_REGULATES_TRANSCRIPTION_OF_CELL_DEATH_GENES	REACTOME_TP53_REGULATES_TRANSCRIPTION_OF_CELL_DEATH_GENES		33	-0.277499	-0.856035	0.687979	0.987783	1	2787	tags=42%, list=25%, signal=56%
REACTOME_GLUCAGON_SIGNALING_IN_METABOLIC_REGULATION	REACTOME_GLUCAGON_SIGNALING_IN_METABOLIC_REGULATION		21	-0.310123	-0.85233	0.679224	0.989385	1	2680	tags=48%, list=24%, signal=62%
REACTOME_POLYMERASE_SWITCHING_ON_THE_C_STRAND_OF_THE_TELOMERE	REACTOME_POLYMERASE_SWITCHING_ON_THE_C_STRAND_OF_THE_TELOMERE		25	-0.297434	-0.84475	0.695971	1	1	7965	tags=100%, list=70%, signal=336%
REACTOME_ACTIVATION_OF_KAINATE_RECEPTORS_UPON_GLUTAMATE_BINDING	REACTOME_ACTIVATION_OF_KAINATE_RECEPTORS_UPON_GLUTAMATE_BINDING		19	-0.315014	-0.844014	0.690421	0.994655	1	2680	tags=53%, list=24%, signal=69%
REACTOME_VXPX_CARGO_TARGETING_TO_CILIUM	REACTOME_VXPX_CARGO_TARGETING_TO_CILIUM		18	-0.320327	-0.841134	0.688209	0.994192	1	1571	tags=17%, list=14%, signal=19%
REACTOME_GLYOXYLATE_METABOLISM_AND_GLYCINE_DEGRADATION	REACTOME_GLYOXYLATE_METABOLISM_AND_GLYCINE_DEGRADATION		22	-0.302292	-0.837713	0.678161	0.994801	1	59	tags=5%, list=1%, signal=5%
REACTOME_REGULATION_OF_PTEN_GENE_TRANSCRIPTION	REACTOME_REGULATION_OF_PTEN_GENE_TRANSCRIPTION		57	-0.24073	-0.824201	0.781003	1	1	2130	tags=26%, list=19%, signal=32%
REACTOME_REGULATION_OF_MECP2_EXPRESSION_AND_ACTIVITY	REACTOME_REGULATION_OF_MECP2_EXPRESSION_AND_ACTIVITY		27	-0.279973	-0.822022	0.736591	1	1	1640	tags=26%, list=14%, signal=30%
REACTOME_FCERI_MEDIATED_CA_2_MOBILIZATION	REACTOME_FCERI_MEDIATED_CA_2_MOBILIZATION		28	-0.282351	-0.818513	0.727165	1	1	856	tags=14%, list=8%, signal=15%
REACTOME_INTRA_GOLGI_TRAFFIC	REACTOME_INTRA_GOLGI_TRAFFIC		40	-0.253816	-0.807891	0.774559	1	1	2200	tags=25%, list=19%, signal=31%
REACTOME_TP53_REGULATES_TRANSCRIPTION_OF_GENES_INVOLVED_IN_CYTOCHROME_C_RELEASE	REACTOME_TP53_REGULATES_TRANSCRIPTION_OF_GENES_INVOLVED_IN_CYTOCHROME_C_RELEASE		16	-0.311964	-0.806227	0.716336	1	1	2561	tags=44%, list=23%, signal=56%
REACTOME_PKA_MEDIATED_PHOSPHORYLATION_OF_CREB	REACTOME_PKA_MEDIATED_PHOSPHORYLATION_OF_CREB		15	-0.313607	-0.804869	0.722158	1	1	1212	tags=20%, list=11%, signal=22%
REACTOME_PEPTIDE_HORMONE_METABOLISM	REACTOME_PEPTIDE_HORMONE_METABOLISM		40	-0.255324	-0.804617	0.754975	1	1	1929	tags=28%, list=17%, signal=33%
REACTOME_TP53_REGULATES_TRANSCRIPTION_OF_ADDITIONAL_CELL_CYCLE_GENES_WHOSE_EXACT_ROLE_IN_THE_P53_PATHWAY_REMAIN_UNCERTAIN	REACTOME_TP53_REGULATES_TRANSCRIPTION_OF_ADDITIONAL_CELL_CYCLE_GENES_WHOSE_EXACT_ROLE_IN_THE_P53_PATHWAY_REMAIN_UNCERTAIN		21	-0.298167	-0.804376	0.740654	1	1	227	tags=10%, list=2%, signal=10%
REACTOME_PCNA_DEPENDENT_LONG_PATCH_BASE_EXCISION_REPAIR	REACTOME_PCNA_DEPENDENT_LONG_PATCH_BASE_EXCISION_REPAIR		20	-0.297302	-0.802747	0.715815	1	1	7965	tags=100%, list=70%, signal=336%
REACTOME_RHO_GTPASES_ACTIVATE_WASPS_AND_WAVES	REACTOME_RHO_GTPASES_ACTIVATE_WASPS_AND_WAVES		32	-0.264995	-0.802231	0.756272	1	1	1436	tags=16%, list=13%, signal=18%
REACTOME_G_PROTEIN_BETA_GAMMA_SIGNALLING	REACTOME_G_PROTEIN_BETA_GAMMA_SIGNALLING		26	-0.278842	-0.800176	0.749423	0.997813	1	2680	tags=38%, list=24%, signal=50%
REACTOME_GLUCAGON_LIKE_PEPTIDE_1_GLP1_REGULATES_INSULIN_SECRETION	REACTOME_GLUCAGON_LIKE_PEPTIDE_1_GLP1_REGULATES_INSULIN_SECRETION		27	-0.272605	-0.796983	0.754177	0.997227	1	2680	tags=41%, list=24%, signal=53%
REACTOME_POST_CHAPERONIN_TUBULIN_FOLDING_PATHWAY	REACTOME_POST_CHAPERONIN_TUBULIN_FOLDING_PATHWAY		16	-0.306777	-0.79599	0.730546	0.992512	1	722	tags=13%, list=6%, signal=13%
REACTOME_LAGGING_STRAND_SYNTHESIS	REACTOME_LAGGING_STRAND_SYNTHESIS		19	-0.297276	-0.793502	0.764429	0.990619	1	7965	tags=100%, list=70%, signal=336%
REACTOME_SIGNALING_BY_CYTOSOLIC_FGFR1_FUSION_MUTANTS	REACTOME_SIGNALING_BY_CYTOSOLIC_FGFR1_FUSION_MUTANTS		18	-0.299025	-0.793371	0.756501	0.984373	1	1404	tags=22%, list=12%, signal=25%
REACTOME_VEGFR2_MEDIATED_CELL_PROLIFERATION	REACTOME_VEGFR2_MEDIATED_CELL_PROLIFERATION		16	-0.303253	-0.789225	0.738728	0.985517	1	585	tags=13%, list=5%, signal=13%
REACTOME_PROCESSIVE_SYNTHESIS_ON_THE_C_STRAND_OF_THE_TELOMERE	REACTOME_PROCESSIVE_SYNTHESIS_ON_THE_C_STRAND_OF_THE_TELOMERE		18	-0.297249	-0.785989	0.779904	0.984869	1	7965	tags=100%, list=70%, signal=337%
REACTOME_DETOXIFICATION_OF_REACTIVE_OXYGEN_SPECIES	REACTOME_DETOXIFICATION_OF_REACTIVE_OXYGEN_SPECIES		31	-0.260952	-0.777159	0.814681	0.993463	1	874	tags=10%, list=8%, signal=10%
REACTOME_N_GLYCAN_TRIMMING_IN_THE_ER_AND_CALNEXIN_CALRETICULIN_CYCLE	REACTOME_N_GLYCAN_TRIMMING_IN_THE_ER_AND_CALNEXIN_CALRETICULIN_CYCLE		34	-0.251252	-0.768392	0.824455	1	1	2872	tags=32%, list=25%, signal=43%
REACTOME_TRANSLATION_OF_SARS_COV_1_STRUCTURAL_PROTEINS	REACTOME_TRANSLATION_OF_SARS_COV_1_STRUCTURAL_PROTEINS		26	-0.268475	-0.766817	0.797897	0.997737	1	1844	tags=23%, list=16%, signal=28%
REACTOME_DAG_AND_IP3_SIGNALING	REACTOME_DAG_AND_IP3_SIGNALING		33	-0.248029	-0.754072	0.830097	1	1	1575	tags=18%, list=14%, signal=21%
REACTOME_SIGNAL_AMPLIFICATION	REACTOME_SIGNAL_AMPLIFICATION		23	-0.267337	-0.753494	0.822408	1	1	1774	tags=30%, list=16%, signal=36%
REACTOME_MITOPHAGY	REACTOME_MITOPHAGY		26	-0.258957	-0.751438	0.840149	1	1	1628	tags=27%, list=14%, signal=31%
REACTOME_MISCELLANEOUS_TRANSPORT_AND_BINDING_EVENTS	REACTOME_MISCELLANEOUS_TRANSPORT_AND_BINDING_EVENTS		18	-0.285035	-0.75062	0.830508	0.996793	1	1271	tags=17%, list=11%, signal=19%
REACTOME_CA2_PATHWAY	REACTOME_CA2_PATHWAY		41	-0.235381	-0.745999	0.875604	0.996925	1	2680	tags=44%, list=24%, signal=57%
REACTOME_PINK1_PRKN_MEDIATED_MITOPHAGY	REACTOME_PINK1_PRKN_MEDIATED_MITOPHAGY		19	-0.270942	-0.731575	0.834306	1	1	1628	tags=26%, list=14%, signal=31%
REACTOME_ACTIVATED_PKN1_STIMULATES_TRANSCRIPTION_OF_AR_ANDROGEN_RECEPTOR_REGULATED_GENES_KLK2_AND_KLK3	REACTOME_ACTIVATED_PKN1_STIMULATES_TRANSCRIPTION_OF_AR_ANDROGEN_RECEPTOR_REGULATED_GENES_KLK2_AND_KLK3		17	-0.283766	-0.728623	0.826531	1	1	2053	tags=24%, list=18%, signal=29%
REACTOME_METAL_ION_SLC_TRANSPORTERS	REACTOME_METAL_ION_SLC_TRANSPORTERS		21	-0.26364	-0.726494	0.837576	1	1	2707	tags=38%, list=24%, signal=50%
REACTOME_PYRUVATE_METABOLISM_AND_CITRIC_ACID_TCA_CYCLE	REACTOME_PYRUVATE_METABOLISM_AND_CITRIC_ACID_TCA_CYCLE		48	-0.221029	-0.722801	0.915365	1	1	2536	tags=27%, list=22%, signal=35%
REACTOME_OLFACTORY_SIGNALING_PATHWAY	REACTOME_OLFACTORY_SIGNALING_PATHWAY		39	-0.226099	-0.714208	0.902676	1	1	1873	tags=18%, list=17%, signal=21%
REACTOME_HDMS_DEMETHYLATE_HISTONES	REACTOME_HDMS_DEMETHYLATE_HISTONES		26	-0.24286	-0.693974	0.906475	1	1	2232	tags=31%, list=20%, signal=38%
REACTOME_POST_TRANSLATIONAL_MODIFICATION_SYNTHESIS_OF_GPI_ANCHORED_PROTEINS	REACTOME_POST_TRANSLATIONAL_MODIFICATION_SYNTHESIS_OF_GPI_ANCHORED_PROTEINS		43	-0.210955	-0.682486	0.95931	1	1	2479	tags=30%, list=22%, signal=39%
REACTOME_FORMATION_OF_INCISION_COMPLEX_IN_GG_NER	REACTOME_FORMATION_OF_INCISION_COMPLEX_IN_GG_NER		39	-0.200279	-0.636906	0.969032	1	1	2947	tags=31%, list=26%, signal=41%
REACTOME_NEGATIVE_REGULATORS_OF_DDX58_IFIH1_SIGNALING	REACTOME_NEGATIVE_REGULATORS_OF_DDX58_IFIH1_SIGNALING		29	-0.215415	-0.634364	0.93699	1	1	2803	tags=38%, list=25%, signal=50%
REACTOME_CA_DEPENDENT_EVENTS	REACTOME_CA_DEPENDENT_EVENTS		29	-0.209264	-0.626668	0.957647	1	1	1575	tags=17%, list=14%, signal=20%
REACTOME_E2F_MEDIATED_REGULATION_OF_DNA_REPLICATION	REACTOME_E2F_MEDIATED_REGULATION_OF_DNA_REPLICATION		20	-0.232983	-0.624818	0.931034	1	1	1382	tags=10%, list=12%, signal=11%
REACTOME_SIGNAL_TRANSDUCTION_BY_L1	REACTOME_SIGNAL_TRANSDUCTION_BY_L1		19	-0.232634	-0.620011	0.947964	1	1	1152	tags=16%, list=10%, signal=18%
REACTOME_TRANSCRIPTIONAL_ACTIVATION_OF_MITOCHONDRIAL_BIOGENESIS	REACTOME_TRANSCRIPTIONAL_ACTIVATION_OF_MITOCHONDRIAL_BIOGENESIS		48	-0.187434	-0.615062	0.985112	1	1	2644	tags=27%, list=23%, signal=35%
REACTOME_RAB_GERANYLGERANYLATION	REACTOME_RAB_GERANYLGERANYLATION		52	-0.17997	-0.604626	0.992415	1	1	2552	tags=25%, list=23%, signal=32%
REACTOME_SIGNALING_BY_ERBB2_ECD_MUTANTS	REACTOME_SIGNALING_BY_ERBB2_ECD_MUTANTS		15	-0.239345	-0.603082	0.942857	1	1	2353	tags=27%, list=21%, signal=34%
REACTOME_THE_CITRIC_ACID_TCA_CYCLE_AND_RESPIRATORY_ELECTRON_TRANSPORT	REACTOME_THE_CITRIC_ACID_TCA_CYCLE_AND_RESPIRATORY_ELECTRON_TRANSPORT		164	-0.144561	-0.583705	1	1	1	2365	tags=19%, list=21%, signal=24%
REACTOME_OVARIAN_TUMOR_DOMAIN_PROTEASES	REACTOME_OVARIAN_TUMOR_DOMAIN_PROTEASES		34	-0.187727	-0.57482	0.986602	1	1	2803	tags=32%, list=25%, signal=43%
REACTOME_FORMATION_OF_ATP_BY_CHEMIOSMOTIC_COUPLING	REACTOME_FORMATION_OF_ATP_BY_CHEMIOSMOTIC_COUPLING		16	-0.215307	-0.5656	0.956229	1	1	1151	tags=13%, list=10%, signal=14%
REACTOME_CITRIC_ACID_CYCLE_TCA_CYCLE	REACTOME_CITRIC_ACID_CYCLE_TCA_CYCLE		20	-0.208728	-0.563138	0.972881	1	1	2536	tags=20%, list=22%, signal=26%
REACTOME_DISEASES_ASSOCIATED_WITH_GLYCOSYLATION_PRECURSOR_BIOSYNTHESIS	REACTOME_DISEASES_ASSOCIATED_WITH_GLYCOSYLATION_PRECURSOR_BIOSYNTHESIS		17	-0.215953	-0.556503	0.959677	1	1	8884	tags=100%, list=78%, signal=463%
REACTOME_RESOLUTION_OF_D_LOOP_STRUCTURES	REACTOME_RESOLUTION_OF_D_LOOP_STRUCTURES		32	-0.166442	-0.503786	0.997619	1	1	8337	tags=97%, list=74%, signal=366%
REACTOME_ACTIVATION_OF_ATR_IN_RESPONSE_TO_REPLICATION_STRESS	REACTOME_ACTIVATION_OF_ATR_IN_RESPONSE_TO_REPLICATION_STRESS		36	-0.164213	-0.502602	0.998808	1	1	348	tags=3%, list=3%, signal=3%
REACTOME_HOMOLOGOUS_DNA_PAIRING_AND_STRAND_EXCHANGE	REACTOME_HOMOLOGOUS_DNA_PAIRING_AND_STRAND_EXCHANGE		42	-0.148631	-0.478678	0.997579	1	1	9649	tags=100%, list=85%, signal=673%
REACTOME_HDR_THROUGH_SINGLE_STRAND_ANNEALING_SSA	REACTOME_HDR_THROUGH_SINGLE_STRAND_ANNEALING_SSA		37	-0.148565	-0.464202	1	0.997668	1	9649	tags=100%, list=85%, signal=674%
