# Supplementary material for: A genome-wide CRISPR screen identifies WDFY3 as a regulator of macrophage efferocytosis
Source: Nat Commun. 2022 Dec 24;13:7929. doi: 10.1038/s41467-022-35604-8 (PMC9789999; doi:10.1038/s41467-022-35604-8)
Supplement: Supplementary file 14 — Supplementary Data 11 [file 41467_2022_35604_MOESM14_ESM.xlsx]

## Sheet: S11 GSEA GOBP Down in Cre+
NAME	GS<br> follow link to MSigDB	GS DETAILS	SIZE	ES	NES	NOM p-val	FDR q-val	FWER p-val	RANK AT MAX	LEADING EDGE
GOBP_FATTY_ACID_CATABOLIC_PROCESS	GOBP_FATTY_ACID_CATABOLIC_PROCESS	Details ...	83	-0.673873	-2.47095	0	0	0	1745	tags=51%, list=15%, signal=59%
GOBP_CELLULAR_LIPID_CATABOLIC_PROCESS	GOBP_CELLULAR_LIPID_CATABOLIC_PROCESS	Details ...	160	-0.575672	-2.34258	0	0	0	1745	tags=39%, list=15%, signal=46%
GOBP_MONOCARBOXYLIC_ACID_CATABOLIC_PROCESS	GOBP_MONOCARBOXYLIC_ACID_CATABOLIC_PROCESS	Details ...	96	-0.610666	-2.27658	0	0.000214286	0.001	1745	tags=46%, list=15%, signal=54%
GOBP_FATTY_ACID_BETA_OXIDATION	GOBP_FATTY_ACID_BETA_OXIDATION	Details ...	60	-0.631349	-2.15053	0	0.0026239	0.016	2272	tags=52%, list=20%, signal=64%
GOBP_GLYCEROLIPID_CATABOLIC_PROCESS	GOBP_GLYCEROLIPID_CATABOLIC_PROCESS	Details ...	42	-0.649792	-2.08766	0	0.00707044	0.054	1225	tags=36%, list=11%, signal=40%
GOBP_LIPID_OXIDATION	GOBP_LIPID_OXIDATION	Details ...	82	-0.5652	-2.05434	0	0.0105019	0.0945	1745	tags=44%, list=15%, signal=52%
GOBP_CELLULAR_MONOVALENT_INORGANIC_CATION_HOMEOSTASIS	GOBP_CELLULAR_MONOVALENT_INORGANIC_CATION_HOMEOSTASIS	Details ...	81	-0.574537	-2.04603	0	0.00986651	0.103	1509	tags=35%, list=13%, signal=40%
GOBP_MONOVALENT_INORGANIC_CATION_HOMEOSTASIS	GOBP_MONOVALENT_INORGANIC_CATION_HOMEOSTASIS	Details ...	98	-0.540239	-2.00107	0	0.0201212	0.2225	1564	tags=33%, list=14%, signal=38%
GOBP_NEUTRAL_LIPID_CATABOLIC_PROCESS	GOBP_NEUTRAL_LIPID_CATABOLIC_PROCESS	Details ...	21	-0.731654	-1.99633	0.00116009	0.0196172	0.24	1022	tags=38%, list=9%, signal=42%
GOBP_INTRACILIARY_TRANSPORT	GOBP_INTRACILIARY_TRANSPORT	Details ...	47	-0.60133	-1.98832	0	0.0201371	0.267	2110	tags=49%, list=19%, signal=60%
GOBP_PROTON_TRANSMEMBRANE_TRANSPORT	GOBP_PROTON_TRANSMEMBRANE_TRANSPORT	Details ...	109	-0.523177	-1.98757	0	0.018715	0.273	2360	tags=38%, list=21%, signal=47%
GOBP_PEROXISOMAL_TRANSPORT	GOBP_PEROXISOMAL_TRANSPORT	Details ...	57	-0.580659	-1.98102	0	0.0189881	0.299	2199	tags=47%, list=19%, signal=58%
GOBP_PEROXISOMAL_MEMBRANE_TRANSPORT	GOBP_PEROXISOMAL_MEMBRANE_TRANSPORT	Details ...	19	-0.739461	-1.96333	0	0.0225805	0.3635	1107	tags=47%, list=10%, signal=52%
GOBP_PEROXISOME_ORGANIZATION	GOBP_PEROXISOME_ORGANIZATION	Details ...	67	-0.556784	-1.94361	0	0.0269606	0.4445	2199	tags=46%, list=19%, signal=57%
GOBP_TRANSFERRIN_TRANSPORT	GOBP_TRANSFERRIN_TRANSPORT	Details ...	30	-0.636529	-1.9241	0.00121951	0.0332112	0.544	2480	tags=57%, list=22%, signal=72%
GOBP_PHAGOSOME_ACIDIFICATION	GOBP_PHAGOSOME_ACIDIFICATION	Details ...	23	-0.670938	-1.90532	0.00116009	0.0395619	0.632	2480	tags=70%, list=22%, signal=89%
GOBP_ORGANIC_ACID_CATABOLIC_PROCESS	GOBP_ORGANIC_ACID_CATABOLIC_PROCESS	Details ...	178	-0.470888	-1.9046	0	0.0376271	0.635	1993	tags=40%, list=18%, signal=48%
GOBP_PROTEIN_LOCALIZATION_TO_CILIUM	GOBP_PROTEIN_LOCALIZATION_TO_CILIUM	Details ...	46	-0.580124	-1.90212	0	0.0366144	0.6435	3098	tags=59%, list=27%, signal=80%
GOBP_REGULATION_OF_PH	GOBP_REGULATION_OF_PH	Details ...	76	-0.526359	-1.87571	0	0.0485356	0.7585	1564	tags=33%, list=14%, signal=38%
GOBP_PIGMENT_CELL_DIFFERENTIATION	GOBP_PIGMENT_CELL_DIFFERENTIATION	Details ...	23	-0.655243	-1.86937	0.00117647	0.0502289	0.7855	996	tags=26%, list=9%, signal=29%
GOBP_CARBOHYDRATE_DERIVATIVE_TRANSPORT	GOBP_CARBOHYDRATE_DERIVATIVE_TRANSPORT		61	-0.539931	-1.86714	0.00128041	0.0491047	0.794	2622	tags=44%, list=23%, signal=57%
GOBP_PHAGOSOME_MATURATION	GOBP_PHAGOSOME_MATURATION		38	-0.604364	-1.86561	0	0.0477815	0.798	2552	tags=55%, list=23%, signal=71%
GOBP_DEVELOPMENTAL_PIGMENTATION	GOBP_DEVELOPMENTAL_PIGMENTATION		28	-0.615938	-1.83958	0.00372208	0.0617456	0.886	2268	tags=46%, list=20%, signal=58%
GOBP_PH_REDUCTION	GOBP_PH_REDUCTION		47	-0.563332	-1.83639	0	0.0612004	0.893	2198	tags=45%, list=19%, signal=55%
GOBP_PIGMENTATION	GOBP_PIGMENTATION		62	-0.526371	-1.81349	0.0013245	0.0754494	0.944	2923	tags=48%, list=26%, signal=65%
GOBP_TRIGLYCERIDE_METABOLIC_PROCESS	GOBP_TRIGLYCERIDE_METABOLIC_PROCESS		59	-0.515133	-1.78318	0.00256082	0.098812	0.986	1022	tags=25%, list=9%, signal=28%
GOBP_LONG_CHAIN_FATTY_ACID_TRANSPORT	GOBP_LONG_CHAIN_FATTY_ACID_TRANSPORT		42	-0.549309	-1.76984	0.00246609	0.108553	0.992	1954	tags=43%, list=17%, signal=52%
GOBP_NEUROTRANSMITTER_SECRETION	GOBP_NEUROTRANSMITTER_SECRETION		82	-0.477813	-1.74875	0	0.127783	0.997	735	tags=17%, list=6%, signal=18%
GOBP_NEGATIVE_REGULATION_OF_BLOOD_PRESSURE	GOBP_NEGATIVE_REGULATION_OF_BLOOD_PRESSURE		15	-0.688296	-1.74185	0.012761	0.132109	0.997	680	tags=27%, list=6%, signal=28%
GOBP_RETINA_MORPHOGENESIS_IN_CAMERA_TYPE_EYE	GOBP_RETINA_MORPHOGENESIS_IN_CAMERA_TYPE_EYE		22	-0.629664	-1.73601	0.0133495	0.135159	0.999	1257	tags=23%, list=11%, signal=26%
GOBP_AUTOPHAGOSOME_MATURATION	GOBP_AUTOPHAGOSOME_MATURATION		36	-0.553242	-1.72337	0.00610501	0.14744	0.999	3051	tags=56%, list=27%, signal=76%
GOBP_REGULATION_OF_TRIGLYCERIDE_METABOLIC_PROCESS	GOBP_REGULATION_OF_TRIGLYCERIDE_METABOLIC_PROCESS		22	-0.632919	-1.71671	0.0106257	0.152032	0.999	1266	tags=41%, list=11%, signal=46%
GOBP_INTRACILIARY_TRANSPORT_INVOLVED_IN_CILIUM_ASSEMBLY	GOBP_INTRACILIARY_TRANSPORT_INVOLVED_IN_CILIUM_ASSEMBLY		37	-0.540453	-1.71405	0.00359281	0.150958	0.999	2110	tags=46%, list=19%, signal=56%
GOBP_LIPID_TRANSLOCATION	GOBP_LIPID_TRANSLOCATION		33	-0.564696	-1.70121	0.00477327	0.164226	0.9995	658	tags=21%, list=6%, signal=22%
GOBP_POSITIVE_REGULATION_OF_NERVOUS_SYSTEM_PROCESS	GOBP_POSITIVE_REGULATION_OF_NERVOUS_SYSTEM_PROCESS		22	-0.618075	-1.69888	0.0121655	0.16267	0.9995	691	tags=23%, list=6%, signal=24%
GOBP_CELLULAR_PIGMENTATION	GOBP_CELLULAR_PIGMENTATION		40	-0.540489	-1.69832	0.00609013	0.158978	0.9995	2923	tags=50%, list=26%, signal=67%
GOBP_PIGMENT_GRANULE_ORGANIZATION	GOBP_PIGMENT_GRANULE_ORGANIZATION		21	-0.618129	-1.67534	0.0118906	0.189208	1	2923	tags=57%, list=26%, signal=77%
GOBP_MELANOCYTE_DIFFERENTIATION	GOBP_MELANOCYTE_DIFFERENTIATION		15	-0.662787	-1.6742	0.0128655	0.186174	1	84	tags=13%, list=1%, signal=13%
GOBP_PHENOL_CONTAINING_COMPOUND_METABOLIC_PROCESS	GOBP_PHENOL_CONTAINING_COMPOUND_METABOLIC_PROCESS		46	-0.511895	-1.66732	0.00622665	0.191992	1	1033	tags=28%, list=9%, signal=31%
GOBP_LIPID_HOMEOSTASIS	GOBP_LIPID_HOMEOSTASIS		89	-0.446689	-1.65467	0.00140056	0.208347	1	1806	tags=29%, list=16%, signal=34%
GOBP_RHYTHMIC_BEHAVIOR	GOBP_RHYTHMIC_BEHAVIOR		25	-0.567291	-1.64126	0.0201183	0.226164	1	1276	tags=36%, list=11%, signal=40%
GOBP_REGULATION_OF_NEUROTRANSMITTER_TRANSPORT	GOBP_REGULATION_OF_NEUROTRANSMITTER_TRANSPORT		58	-0.474811	-1.64057	0.00640205	0.221922	1	735	tags=19%, list=6%, signal=20%
GOBP_RESPONSE_TO_THYROID_HORMONE	GOBP_RESPONSE_TO_THYROID_HORMONE		18	-0.622206	-1.6392	0.0191441	0.219088	1	1175	tags=33%, list=10%, signal=37%
GOBP_MITOPHAGY	GOBP_MITOPHAGY		22	-0.582393	-1.63313	0.0216155	0.224588	1	1778	tags=32%, list=16%, signal=38%
GOBP_REGULATION_OF_MEMBRANE_LIPID_DISTRIBUTION	GOBP_REGULATION_OF_MEMBRANE_LIPID_DISTRIBUTION		38	-0.521987	-1.63165	0.00986436	0.222034	1	658	tags=18%, list=6%, signal=19%
GOBP_VERY_LONG_CHAIN_FATTY_ACID_METABOLIC_PROCESS	GOBP_VERY_LONG_CHAIN_FATTY_ACID_METABOLIC_PROCESS		22	-0.588213	-1.6281	0.0173812	0.22349	1	1745	tags=41%, list=15%, signal=48%
GOBP_SYNAPTIC_VESICLE_CYTOSKELETAL_TRANSPORT	GOBP_SYNAPTIC_VESICLE_CYTOSKELETAL_TRANSPORT		16	-0.629287	-1.626	0.0206522	0.222552	1	996	tags=31%, list=9%, signal=34%
GOBP_PROTEIN_TRANSPORT_ALONG_MICROTUBULE	GOBP_PROTEIN_TRANSPORT_ALONG_MICROTUBULE		59	-0.477298	-1.62509	0.00664011	0.21935	1	1676	tags=37%, list=15%, signal=44%
GOBP_REGULATION_OF_NEUROTRANSMITTER_LEVELS	GOBP_REGULATION_OF_NEUROTRANSMITTER_LEVELS		111	-0.42691	-1.6174	0.00136799	0.228049	1	735	tags=17%, list=6%, signal=18%
GOBP_SMOOTHENED_SIGNALING_PATHWAY	GOBP_SMOOTHENED_SIGNALING_PATHWAY		91	-0.436475	-1.61348	0.00269542	0.230325	1	1613	tags=35%, list=14%, signal=41%
GOBP_REGULATION_OF_SMOOTH_MUSCLE_CONTRACTION	GOBP_REGULATION_OF_SMOOTH_MUSCLE_CONTRACTION		24	-0.572263	-1.61226	0.0246002	0.228007	1	586	tags=17%, list=5%, signal=18%
GOBP_POSITIVE_REGULATION_OF_CHROMOSOME_SEPARATION	GOBP_POSITIVE_REGULATION_OF_CHROMOSOME_SEPARATION		16	-0.626239	-1.60749	0.027127	0.231792	1	17	tags=6%, list=0%, signal=6%
GOBP_NEUROTRANSMITTER_TRANSPORT	GOBP_NEUROTRANSMITTER_TRANSPORT		108	-0.426376	-1.60592	0	0.230162	1	735	tags=17%, list=6%, signal=18%
GOBP_SODIUM_ION_HOMEOSTASIS	GOBP_SODIUM_ION_HOMEOSTASIS		16	-0.62913	-1.59918	0.0261661	0.237986	1	1385	tags=31%, list=12%, signal=36%
GOBP_NEGATIVE_REGULATION_OF_PHAGOCYTOSIS	GOBP_NEGATIVE_REGULATION_OF_PHAGOCYTOSIS		17	-0.605864	-1.58761	0.0301624	0.255528	1	1276	tags=35%, list=11%, signal=40%
GOBP_REGULATION_OF_TORC1_SIGNALING	GOBP_REGULATION_OF_TORC1_SIGNALING		35	-0.513489	-1.58745	0.0138714	0.251248	1	2399	tags=54%, list=21%, signal=69%
GOBP_RESPONSE_TO_MITOCHONDRIAL_DEPOLARISATION	GOBP_RESPONSE_TO_MITOCHONDRIAL_DEPOLARISATION		20	-0.594295	-1.5835	0.0247059	0.254242	1	1428	tags=30%, list=13%, signal=34%
GOBP_STEROL_HOMEOSTASIS	GOBP_STEROL_HOMEOSTASIS		45	-0.491002	-1.58151	0.0221402	0.253482	1	480	tags=18%, list=4%, signal=18%
GOBP_PROTEIN_O_LINKED_MANNOSYLATION	GOBP_PROTEIN_O_LINKED_MANNOSYLATION		15	-0.614666	-1.57902	0.0342466	0.253749	1	9	tags=7%, list=0%, signal=7%
GOBP_LIPID_MODIFICATION	GOBP_LIPID_MODIFICATION		195	-0.382045	-1.57804	0	0.251319	1	2193	tags=37%, list=19%, signal=46%
GOBP_NON_MOTILE_CILIUM_ASSEMBLY	GOBP_NON_MOTILE_CILIUM_ASSEMBLY		49	-0.475448	-1.57551	0.0138191	0.251921	1	2375	tags=43%, list=21%, signal=54%
GOBP_VACUOLE_ORGANIZATION	GOBP_VACUOLE_ORGANIZATION		152	-0.389744	-1.55898	0.00147929	0.278871	1	2193	tags=34%, list=19%, signal=42%
GOBP_IRON_ION_TRANSPORT	GOBP_IRON_ION_TRANSPORT		54	-0.461791	-1.55334	0.0127551	0.286045	1	1367	tags=26%, list=12%, signal=29%
GOBP_ENDOSOME_TO_LYSOSOME_TRANSPORT	GOBP_ENDOSOME_TO_LYSOSOME_TRANSPORT		47	-0.466259	-1.55059	0.0171779	0.287023	1	3059	tags=51%, list=27%, signal=70%
GOBP_MEMBRANE_LIPID_METABOLIC_PROCESS	GOBP_MEMBRANE_LIPID_METABOLIC_PROCESS		159	-0.385627	-1.54654	0.00143062	0.290827	1	952	tags=16%, list=8%, signal=17%
GOBP_PROTEIN_MANNOSYLATION	GOBP_PROTEIN_MANNOSYLATION		19	-0.584168	-1.54403	0.0334928	0.291701	1	9	tags=5%, list=0%, signal=5%
GOBP_SPHINGOLIPID_METABOLIC_PROCESS	GOBP_SPHINGOLIPID_METABOLIC_PROCESS		119	-0.399321	-1.54347	0.00143678	0.288478	1	952	tags=18%, list=8%, signal=19%
GOBP_EYE_PHOTORECEPTOR_CELL_DIFFERENTIATION	GOBP_EYE_PHOTORECEPTOR_CELL_DIFFERENTIATION		16	-0.614316	-1.54176	0.0542373	0.287616	1	975	tags=25%, list=9%, signal=27%
GOBP_AXONEMAL_DYNEIN_COMPLEX_ASSEMBLY	GOBP_AXONEMAL_DYNEIN_COMPLEX_ASSEMBLY		16	-0.595586	-1.54057	0.0552995	0.285735	1	1547	tags=44%, list=14%, signal=51%
GOBP_REGULATION_OF_SYNAPTIC_VESICLE_EXOCYTOSIS	GOBP_REGULATION_OF_SYNAPTIC_VESICLE_EXOCYTOSIS		37	-0.490401	-1.53943	0.0248447	0.28383	1	735	tags=16%, list=6%, signal=17%
GOBP_LIPOSACCHARIDE_METABOLIC_PROCESS	GOBP_LIPOSACCHARIDE_METABOLIC_PROCESS		85	-0.422041	-1.53737	0.00917431	0.284038	1	2555	tags=33%, list=23%, signal=42%
GOBP_SKELETAL_MUSCLE_TISSUE_REGENERATION	GOBP_SKELETAL_MUSCLE_TISSUE_REGENERATION		22	-0.552167	-1.534	0.053066	0.286769	1	442	tags=18%, list=4%, signal=19%
GOBP_XENOBIOTIC_TRANSPORT	GOBP_XENOBIOTIC_TRANSPORT		26	-0.538649	-1.53331	0.0441718	0.284332	1	665	tags=19%, list=6%, signal=20%
GOBP_CERAMIDE_CATABOLIC_PROCESS	GOBP_CERAMIDE_CATABOLIC_PROCESS		15	-0.604421	-1.52715	0.062201	0.292796	1	2638	tags=60%, list=23%, signal=78%
GOBP_INTRACELLULAR_LIPID_TRANSPORT	GOBP_INTRACELLULAR_LIPID_TRANSPORT		37	-0.49041	-1.52686	0.025	0.289427	1	2852	tags=46%, list=25%, signal=61%
GOBP_FATTY_ACYL_COA_METABOLIC_PROCESS	GOBP_FATTY_ACYL_COA_METABOLIC_PROCESS		32	-0.504374	-1.52457	0.0301205	0.290249	1	1254	tags=31%, list=11%, signal=35%
GOBP_FATTY_ACID_TRANSPORT	GOBP_FATTY_ACID_TRANSPORT		87	-0.412577	-1.51401	0.0134953	0.307847	1	1954	tags=34%, list=17%, signal=41%
GOBP_LYTIC_VACUOLE_ORGANIZATION	GOBP_LYTIC_VACUOLE_ORGANIZATION		62	-0.437504	-1.51311	0.0168176	0.305644	1	2852	tags=44%, list=25%, signal=58%
GOBP_BICARBONATE_TRANSPORT	GOBP_BICARBONATE_TRANSPORT		17	-0.571421	-1.51126	0.0696279	0.30564	1	769	tags=24%, list=7%, signal=25%
GOBP_SYNAPTIC_VESICLE_EXOCYTOSIS	GOBP_SYNAPTIC_VESICLE_EXOCYTOSIS		61	-0.441316	-1.51022	0.0178117	0.304042	1	735	tags=15%, list=6%, signal=16%
GOBP_NEUTRAL_LIPID_METABOLIC_PROCESS	GOBP_NEUTRAL_LIPID_METABOLIC_PROCESS		78	-0.425016	-1.50632	0.0123457	0.307912	1	1022	tags=22%, list=9%, signal=24%
GOBP_VACUOLAR_TRANSPORT	GOBP_VACUOLAR_TRANSPORT		131	-0.384686	-1.50549	0.00548697	0.305836	1	2557	tags=36%, list=23%, signal=46%
GOBP_MANNOSYLATION	GOBP_MANNOSYLATION		29	-0.506474	-1.50539	0.0436836	0.302343	1	523	tags=7%, list=5%, signal=7%
GOBP_STEROL_BIOSYNTHETIC_PROCESS	GOBP_STEROL_BIOSYNTHETIC_PROCESS		60	-0.436197	-1.50415	0.0222222	0.301185	1	1840	tags=32%, list=16%, signal=38%
GOBP_TRICARBOXYLIC_ACID_CYCLE	GOBP_TRICARBOXYLIC_ACID_CYCLE		29	-0.506926	-1.50267	0.0334873	0.300586	1	2536	tags=34%, list=22%, signal=44%
GOBP_INORGANIC_ANION_TRANSMEMBRANE_TRANSPORT	GOBP_INORGANIC_ANION_TRANSMEMBRANE_TRANSPORT		49	-0.4488	-1.5003	0.0350877	0.301991	1	1274	tags=24%, list=11%, signal=27%
GOBP_PHOSPHOLIPID_TRANSPORT	GOBP_PHOSPHOLIPID_TRANSPORT		63	-0.431494	-1.49858	0.0257985	0.301937	1	665	tags=14%, list=6%, signal=15%
GOBP_RESPIRATORY_BURST	GOBP_RESPIRATORY_BURST		27	-0.514257	-1.49754	0.0427553	0.300727	1	874	tags=26%, list=8%, signal=28%
GOBP_MEMBRANE_LIPID_BIOSYNTHETIC_PROCESS	GOBP_MEMBRANE_LIPID_BIOSYNTHETIC_PROCESS		112	-0.391832	-1.4926	0.011811	0.307324	1	913	tags=16%, list=8%, signal=17%
GOBP_FATTY_ACYL_COA_BIOSYNTHETIC_PROCESS	GOBP_FATTY_ACYL_COA_BIOSYNTHETIC_PROCESS		24	-0.531295	-1.49059	0.041816	0.3081	1	1730	tags=33%, list=15%, signal=39%
GOBP_TORC1_SIGNALING	GOBP_TORC1_SIGNALING		43	-0.462608	-1.48963	0.0403646	0.306716	1	2399	tags=47%, list=21%, signal=59%
GOBP_ACYLGLYCEROL_HOMEOSTASIS	GOBP_ACYLGLYCEROL_HOMEOSTASIS		17	-0.575109	-1.47996	0.0670588	0.323175	1	1027	tags=29%, list=9%, signal=32%
GOBP_REGULATION_OF_FATTY_ACID_OXIDATION	GOBP_REGULATION_OF_FATTY_ACID_OXIDATION		23	-0.531932	-1.47796	0.0688836	0.323877	1	1591	tags=35%, list=14%, signal=40%
GOBP_PHOSPHOLIPID_CATABOLIC_PROCESS	GOBP_PHOSPHOLIPID_CATABOLIC_PROCESS		38	-0.469878	-1.4739	0.04125	0.328897	1	753	tags=21%, list=7%, signal=22%
GOBP_LOCOMOTORY_BEHAVIOR	GOBP_LOCOMOTORY_BEHAVIOR		83	-0.406248	-1.47346	0.01321	0.326415	1	1478	tags=29%, list=13%, signal=33%
GOBP_RELAXATION_OF_MUSCLE	GOBP_RELAXATION_OF_MUSCLE		16	-0.566699	-1.47325	0.0673759	0.32351	1	1312	tags=31%, list=12%, signal=35%
GOBP_EXPORT_ACROSS_PLASMA_MEMBRANE	GOBP_EXPORT_ACROSS_PLASMA_MEMBRANE		29	-0.494564	-1.47049	0.0407674	0.325817	1	460	tags=10%, list=4%, signal=11%
GOBP_GLYCOLIPID_BIOSYNTHETIC_PROCESS	GOBP_GLYCOLIPID_BIOSYNTHETIC_PROCESS		50	-0.435632	-1.46626	0.0349741	0.33128	1	531	tags=12%, list=5%, signal=13%
GOBP_HORMONE_BIOSYNTHETIC_PROCESS	GOBP_HORMONE_BIOSYNTHETIC_PROCESS		32	-0.481725	-1.46225	0.0464548	0.336491	1	822	tags=22%, list=7%, signal=24%
GOBP_ADRENERGIC_RECEPTOR_SIGNALING_PATHWAY	GOBP_ADRENERGIC_RECEPTOR_SIGNALING_PATHWAY		16	-0.577388	-1.46216	0.0700935	0.333295	1	803	tags=31%, list=7%, signal=34%
GOBP_DETECTION_OF_CHEMICAL_STIMULUS	GOBP_DETECTION_OF_CHEMICAL_STIMULUS		52	-0.434797	-1.46129	0.0385604	0.331826	1	1873	tags=25%, list=17%, signal=30%
GOBP_THIOESTER_METABOLIC_PROCESS	GOBP_THIOESTER_METABOLIC_PROCESS		78	-0.399624	-1.46118	0.0193638	0.328788	1	1730	tags=28%, list=15%, signal=33%
GOBP_REGULATION_OF_CHOLESTEROL_METABOLIC_PROCESS	GOBP_REGULATION_OF_CHOLESTEROL_METABOLIC_PROCESS		47	-0.437227	-1.44518	0.0420792	0.360592	1	2272	tags=40%, list=20%, signal=50%
GOBP_REGULATION_OF_SYNAPTIC_TRANSMISSION_GABAERGIC	GOBP_REGULATION_OF_SYNAPTIC_TRANSMISSION_GABAERGIC		18	-0.540881	-1.44421	0.0753828	0.359315	1	1276	tags=22%, list=11%, signal=25%
GOBP_ALPHA_BETA_T_CELL_PROLIFERATION	GOBP_ALPHA_BETA_T_CELL_PROLIFERATION		25	-0.499304	-1.44279	0.0508475	0.358995	1	1979	tags=36%, list=17%, signal=44%
GOBP_GLYCEROPHOSPHOLIPID_CATABOLIC_PROCESS	GOBP_GLYCEROPHOSPHOLIPID_CATABOLIC_PROCESS		24	-0.515194	-1.44234	0.0681551	0.35661	1	1225	tags=29%, list=11%, signal=33%
GOBP_ZINC_ION_HOMEOSTASIS	GOBP_ZINC_ION_HOMEOSTASIS		22	-0.516748	-1.43995	0.0896226	0.358564	1	487	tags=23%, list=4%, signal=24%
GOBP_POSITIVE_REGULATION_OF_MUSCLE_HYPERTROPHY	GOBP_POSITIVE_REGULATION_OF_MUSCLE_HYPERTROPHY		18	-0.543308	-1.43649	0.0841232	0.362788	1	3	tags=6%, list=0%, signal=6%
GOBP_AMINO_SUGAR_METABOLIC_PROCESS	GOBP_AMINO_SUGAR_METABOLIC_PROCESS		29	-0.488299	-1.43579	0.0735294	0.361005	1	461	tags=14%, list=4%, signal=14%
GOBP_REGULATION_OF_NERVOUS_SYSTEM_PROCESS	GOBP_REGULATION_OF_NERVOUS_SYSTEM_PROCESS		65	-0.413718	-1.43557	0.0306513	0.35827	1	691	tags=17%, list=6%, signal=18%
GOBP_LYSOSOMAL_TRANSPORT	GOBP_LYSOSOMAL_TRANSPORT		93	-0.391496	-1.43554	0.0249017	0.355103	1	2557	tags=39%, list=23%, signal=50%
GOBP_CELLULAR_ALDEHYDE_METABOLIC_PROCESS	GOBP_CELLULAR_ALDEHYDE_METABOLIC_PROCESS		41	-0.452313	-1.43548	0.0615199	0.352069	1	2199	tags=34%, list=19%, signal=42%
GOBP_SUPEROXIDE_ANION_GENERATION	GOBP_SUPEROXIDE_ANION_GENERATION		22	-0.513819	-1.43495	0.0724466	0.350089	1	156	tags=14%, list=1%, signal=14%
GOBP_SKELETAL_MUSCLE_CONTRACTION	GOBP_SKELETAL_MUSCLE_CONTRACTION		22	-0.510699	-1.42756	0.0747986	0.362858	1	349	tags=14%, list=3%, signal=14%
GOBP_MICROTUBULE_BASED_TRANSPORT	GOBP_MICROTUBULE_BASED_TRANSPORT		148	-0.361052	-1.42751	0.0101597	0.359805	1	2110	tags=30%, list=19%, signal=36%
GOBP_RESPONSE_TO_AMINO_ACID_STARVATION	GOBP_RESPONSE_TO_AMINO_ACID_STARVATION		44	-0.438154	-1.4274	0.053528	0.356989	1	1396	tags=32%, list=12%, signal=36%
GOBP_AUTOPHAGOSOME_ORGANIZATION	GOBP_AUTOPHAGOSOME_ORGANIZATION		86	-0.393068	-1.4271	0.0253485	0.354619	1	2266	tags=37%, list=20%, signal=46%
GOBP_BILE_ACID_METABOLIC_PROCESS	GOBP_BILE_ACID_METABOLIC_PROCESS		24	-0.510202	-1.42667	0.067402	0.352507	1	2973	tags=46%, list=26%, signal=62%
GOBP_MODULATION_OF_PROCESS_OF_OTHER_ORGANISM	GOBP_MODULATION_OF_PROCESS_OF_OTHER_ORGANISM		85	-0.388491	-1.42587	0.019337	0.35136	1	1803	tags=29%, list=16%, signal=35%
GOBP_SPHINGOLIPID_BIOSYNTHETIC_PROCESS	GOBP_SPHINGOLIPID_BIOSYNTHETIC_PROCESS		78	-0.393055	-1.42546	0.0306258	0.349298	1	913	tags=18%, list=8%, signal=19%
GOBP_EXTRACELLULAR_TRANSPORT	GOBP_EXTRACELLULAR_TRANSPORT		20	-0.526297	-1.4254	0.0699301	0.346527	1	3057	tags=50%, list=27%, signal=68%
GOBP_RESPONSE_TO_PROTOZOAN	GOBP_RESPONSE_TO_PROTOZOAN		18	-0.539209	-1.42434	0.0865955	0.345897	1	151	tags=17%, list=1%, signal=17%
GOBP_FATTY_ACID_BIOSYNTHETIC_PROCESS	GOBP_FATTY_ACID_BIOSYNTHETIC_PROCESS		106	-0.37021	-1.42417	0.0261708	0.343385	1	1084	tags=23%, list=10%, signal=25%
GOBP_POSITIVE_REGULATION_OF_WOUND_HEALING	GOBP_POSITIVE_REGULATION_OF_WOUND_HEALING		34	-0.464653	-1.42043	0.0668287	0.348265	1	224	tags=18%, list=2%, signal=18%
GOBP_GLUCOSAMINE_CONTAINING_COMPOUND_METABOLIC_PROCESS	GOBP_GLUCOSAMINE_CONTAINING_COMPOUND_METABOLIC_PROCESS		17	-0.551138	-1.41868	0.0977528	0.349263	1	461	tags=18%, list=4%, signal=18%
GOBP_POSITIVE_REGULATION_OF_TOR_SIGNALING	GOBP_POSITIVE_REGULATION_OF_TOR_SIGNALING		38	-0.447723	-1.41538	0.0641509	0.353424	1	1396	tags=32%, list=12%, signal=36%
GOBP_NEGATIVE_REGULATION_OF_FATTY_ACID_METABOLIC_PROCESS	GOBP_NEGATIVE_REGULATION_OF_FATTY_ACID_METABOLIC_PROCESS		18	-0.537793	-1.41427	0.0910138	0.352917	1	3315	tags=61%, list=29%, signal=86%
GOBP_GLYCOSPHINGOLIPID_METABOLIC_PROCESS	GOBP_GLYCOSPHINGOLIPID_METABOLIC_PROCESS		48	-0.428464	-1.41374	0.051186	0.351238	1	952	tags=15%, list=8%, signal=16%
GOBP_REGULATION_OF_TELOMERE_CAPPING	GOBP_REGULATION_OF_TELOMERE_CAPPING		23	-0.506097	-1.41191	0.08	0.352384	1	581	tags=17%, list=5%, signal=18%
GOBP_CHOLESTEROL_EFFLUX	GOBP_CHOLESTEROL_EFFLUX		32	-0.463527	-1.41078	0.0708075	0.352054	1	665	tags=19%, list=6%, signal=20%
GOBP_PROTEIN_KINASE_C_SIGNALING	GOBP_PROTEIN_KINASE_C_SIGNALING		16	-0.554523	-1.407	0.100939	0.357334	1	1634	tags=31%, list=14%, signal=36%
GOBP_POSITIVE_REGULATION_OF_INTERLEUKIN_2_PRODUCTION	GOBP_POSITIVE_REGULATION_OF_INTERLEUKIN_2_PRODUCTION		27	-0.485021	-1.40579	0.0665025	0.357178	1	1809	tags=41%, list=16%, signal=48%
GOBP_POSITIVE_REGULATION_OF_INTERLEUKIN_10_PRODUCTION	GOBP_POSITIVE_REGULATION_OF_INTERLEUKIN_10_PRODUCTION		24	-0.502509	-1.40535	0.0878613	0.355495	1	247	tags=13%, list=2%, signal=13%
GOBP_REGULATION_OF_TOR_SIGNALING	GOBP_REGULATION_OF_TOR_SIGNALING		86	-0.382536	-1.40371	0.0290859	0.356444	1	2399	tags=36%, list=21%, signal=45%
GOBP_LONG_CHAIN_FATTY_ACYL_COA_METABOLIC_PROCESS	GOBP_LONG_CHAIN_FATTY_ACYL_COA_METABOLIC_PROCESS		17	-0.545129	-1.40185	0.106852	0.357455	1	913	tags=29%, list=8%, signal=32%
GOBP_POSITIVE_REGULATION_OF_COLD_INDUCED_THERMOGENESIS	GOBP_POSITIVE_REGULATION_OF_COLD_INDUCED_THERMOGENESIS		63	-0.40328	-1.39397	0.0460358	0.371582	1	721	tags=21%, list=6%, signal=22%
GOBP_TRANSPORT_ALONG_MICROTUBULE	GOBP_TRANSPORT_ALONG_MICROTUBULE		131	-0.350595	-1.38618	0.0218341	0.386354	1	1676	tags=26%, list=15%, signal=30%
GOBP_INORGANIC_ANION_TRANSPORT	GOBP_INORGANIC_ANION_TRANSPORT		79	-0.386652	-1.38096	0.0345286	0.395115	1	1274	tags=22%, list=11%, signal=24%
GOBP_PHOSPHATIDYLSERINE_METABOLIC_PROCESS	GOBP_PHOSPHATIDYLSERINE_METABOLIC_PROCESS		22	-0.5042	-1.38051	0.105137	0.393375	1	2690	tags=45%, list=24%, signal=59%
GOBP_GPI_ANCHOR_METABOLIC_PROCESS	GOBP_GPI_ANCHOR_METABOLIC_PROCESS		30	-0.454978	-1.37705	0.09	0.398452	1	2479	tags=33%, list=22%, signal=43%
GOBP_REGULATION_OF_SUPEROXIDE_ANION_GENERATION	GOBP_REGULATION_OF_SUPEROXIDE_ANION_GENERATION		16	-0.519096	-1.3733	0.107728	0.404206	1	94	tags=13%, list=1%, signal=13%
GOBP_ORGANOPHOSPHATE_ESTER_TRANSPORT	GOBP_ORGANOPHOSPHATE_ESTER_TRANSPORT		91	-0.370103	-1.3714	0.0326975	0.405738	1	1263	tags=16%, list=11%, signal=18%
GOBP_VESICLE_TRANSPORT_ALONG_MICROTUBULE	GOBP_VESICLE_TRANSPORT_ALONG_MICROTUBULE		39	-0.430822	-1.37071	0.0733496	0.404539	1	2246	tags=31%, list=20%, signal=38%
GOBP_MYELIN_ASSEMBLY	GOBP_MYELIN_ASSEMBLY		15	-0.547609	-1.37032	0.131291	0.402674	1	1502	tags=33%, list=13%, signal=38%
GOBP_REGULATION_OF_LYSOSOMAL_LUMEN_PH	GOBP_REGULATION_OF_LYSOSOMAL_LUMEN_PH		15	-0.541678	-1.36888	0.12037	0.403109	1	1916	tags=40%, list=17%, signal=48%
GOBP_REGULATION_OF_HEART_RATE	GOBP_REGULATION_OF_HEART_RATE		37	-0.437527	-1.36785	0.0876777	0.402777	1	349	tags=11%, list=3%, signal=11%
GOBP_BILE_ACID_BIOSYNTHETIC_PROCESS	GOBP_BILE_ACID_BIOSYNTHETIC_PROCESS		18	-0.512777	-1.36557	0.107185	0.405339	1	3871	tags=61%, list=34%, signal=93%
GOBP_POSITIVE_REGULATION_OF_PROTEIN_AUTOPHOSPHORYLATION	GOBP_POSITIVE_REGULATION_OF_PROTEIN_AUTOPHOSPHORYLATION		20	-0.499788	-1.36425	0.130024	0.40574	1	585	tags=10%, list=5%, signal=11%
GOBP_SELECTIVE_AUTOPHAGY	GOBP_SELECTIVE_AUTOPHAGY		56	-0.395871	-1.36081	0.0622665	0.410884	1	1971	tags=30%, list=17%, signal=37%
GOBP_SYNAPTIC_VESICLE_TRANSPORT	GOBP_SYNAPTIC_VESICLE_TRANSPORT		33	-0.445159	-1.36056	0.0848708	0.408743	1	996	tags=27%, list=9%, signal=30%
GOBP_STEROID_BIOSYNTHETIC_PROCESS	GOBP_STEROID_BIOSYNTHETIC_PROCESS		114	-0.35763	-1.36012	0.0368272	0.407079	1	2308	tags=33%, list=20%, signal=41%
GOBP_VASCULAR_PROCESS_IN_CIRCULATORY_SYSTEM	GOBP_VASCULAR_PROCESS_IN_CIRCULATORY_SYSTEM		132	-0.344653	-1.35989	0.0279001	0.404965	1	658	tags=13%, list=6%, signal=14%
GOBP_RESPONSE_TO_LEAD_ION	GOBP_RESPONSE_TO_LEAD_ION		18	-0.516995	-1.35525	0.117386	0.413202	1	868	tags=28%, list=8%, signal=30%
GOBP_PIGMENT_GRANULE_LOCALIZATION	GOBP_PIGMENT_GRANULE_LOCALIZATION		21	-0.494508	-1.35387	0.123095	0.413633	1	2923	tags=52%, list=26%, signal=70%
GOBP_PROTEIN_LOCALIZATION_TO_LYSOSOME	GOBP_PROTEIN_LOCALIZATION_TO_LYSOSOME		35	-0.440605	-1.3484	0.0948379	0.423759	1	2255	tags=40%, list=20%, signal=50%
GOBP_POSITIVE_REGULATION_OF_TELOMERE_MAINTENANCE_VIA_TELOMERE_LENGTHENING	GOBP_POSITIVE_REGULATION_OF_TELOMERE_MAINTENANCE_VIA_TELOMERE_LENGTHENING		32	-0.445653	-1.343	0.100473	0.433671	1	821	tags=16%, list=7%, signal=17%
GOBP_THIOESTER_BIOSYNTHETIC_PROCESS	GOBP_THIOESTER_BIOSYNTHETIC_PROCESS		45	-0.417127	-1.34165	0.0787802	0.434165	1	1730	tags=29%, list=15%, signal=34%
GOBP_MONOCARBOXYLIC_ACID_BIOSYNTHETIC_PROCESS	GOBP_MONOCARBOXYLIC_ACID_BIOSYNTHETIC_PROCESS		135	-0.343307	-1.34149	0.0340599	0.431784	1	1084	tags=20%, list=10%, signal=22%
GOBP_PROTEIN_DEMANNOSYLATION	GOBP_PROTEIN_DEMANNOSYLATION		20	-0.49023	-1.3348	0.124857	0.445446	1	2872	tags=45%, list=25%, signal=60%
GOBP_GLYCOPROTEIN_CATABOLIC_PROCESS	GOBP_GLYCOPROTEIN_CATABOLIC_PROCESS		17	-0.506569	-1.33461	0.136625	0.443127	1	2214	tags=35%, list=20%, signal=44%
GOBP_TRANSITION_METAL_ION_TRANSPORT	GOBP_TRANSITION_METAL_ION_TRANSPORT		84	-0.36345	-1.33068	0.0526316	0.450055	1	2503	tags=36%, list=22%, signal=46%
GOBP_CHLORIDE_TRANSPORT	GOBP_CHLORIDE_TRANSPORT		40	-0.424005	-1.33067	0.108176	0.447289	1	1274	tags=25%, list=11%, signal=28%
GOBP_VASCULAR_TRANSPORT	GOBP_VASCULAR_TRANSPORT		55	-0.393287	-1.32927	0.0867971	0.447954	1	842	tags=16%, list=7%, signal=18%
GOBP_ENDOPLASMIC_RETICULUM_TUBULAR_NETWORK_ORGANIZATION	GOBP_ENDOPLASMIC_RETICULUM_TUBULAR_NETWORK_ORGANIZATION		15	-0.530938	-1.32711	0.155294	0.450511	1	1500	tags=33%, list=13%, signal=38%
GOBP_CELLULAR_RESPONSE_TO_LIPOPROTEIN_PARTICLE_STIMULUS	GOBP_CELLULAR_RESPONSE_TO_LIPOPROTEIN_PARTICLE_STIMULUS		23	-0.475842	-1.32451	0.139151	0.453959	1	1614	tags=17%, list=14%, signal=20%
GOBP_REGULATION_OF_TELOMERASE_ACTIVITY	GOBP_REGULATION_OF_TELOMERASE_ACTIVITY		40	-0.421687	-1.32382	0.0951189	0.452928	1	821	tags=18%, list=7%, signal=19%
GOBP_CYTOSKELETON_DEPENDENT_INTRACELLULAR_TRANSPORT	GOBP_CYTOSKELETON_DEPENDENT_INTRACELLULAR_TRANSPORT		158	-0.330303	-1.32187	0.0309859	0.45499	1	1676	tags=23%, list=15%, signal=27%
GOBP_PROTEIN_LOCALIZATION_TO_GOLGI_APPARATUS	GOBP_PROTEIN_LOCALIZATION_TO_GOLGI_APPARATUS		26	-0.453538	-1.32182	0.117914	0.452395	1	1186	tags=19%, list=10%, signal=21%
GOBP_VACUOLAR_ACIDIFICATION	GOBP_VACUOLAR_ACIDIFICATION		22	-0.479517	-1.32129	0.120425	0.451066	1	2105	tags=32%, list=19%, signal=39%
GOBP_REGULATION_OF_PHAGOCYTOSIS	GOBP_REGULATION_OF_PHAGOCYTOSIS		70	-0.374725	-1.31998	0.0708556	0.451448	1	1276	tags=21%, list=11%, signal=24%
GOBP_REGULATION_OF_DENDRITE_EXTENSION	GOBP_REGULATION_OF_DENDRITE_EXTENSION		15	-0.504643	-1.31987	0.130045	0.449089	1	287	tags=20%, list=3%, signal=20%
GOBP_SECONDARY_METABOLIC_PROCESS	GOBP_SECONDARY_METABOLIC_PROCESS		27	-0.448909	-1.3166	0.112412	0.454394	1	1576	tags=37%, list=14%, signal=43%
GOBP_SMOOTH_MUSCLE_CONTRACTION	GOBP_SMOOTH_MUSCLE_CONTRACTION		48	-0.395885	-1.31581	0.0968944	0.453753	1	586	tags=13%, list=5%, signal=13%
GOBP_REGULATION_OF_NEURONAL_SYNAPTIC_PLASTICITY	GOBP_REGULATION_OF_NEURONAL_SYNAPTIC_PLASTICITY		31	-0.430867	-1.31512	0.136364	0.45287	1	259	tags=19%, list=2%, signal=20%
GOBP_REGULATION_OF_VOLTAGE_GATED_CALCIUM_CHANNEL_ACTIVITY	GOBP_REGULATION_OF_VOLTAGE_GATED_CALCIUM_CHANNEL_ACTIVITY		21	-0.477752	-1.31503	0.133811	0.450517	1	589	tags=19%, list=5%, signal=20%
GOBP_PROTEIN_DEGLYCOSYLATION	GOBP_PROTEIN_DEGLYCOSYLATION		27	-0.444651	-1.31465	0.117925	0.44884	1	2872	tags=41%, list=25%, signal=54%
GOBP_SENSORY_PERCEPTION_OF_PAIN	GOBP_SENSORY_PERCEPTION_OF_PAIN		44	-0.403955	-1.31376	0.0940893	0.448509	1	725	tags=20%, list=6%, signal=22%
GOBP_RENAL_SYSTEM_PROCESS	GOBP_RENAL_SYSTEM_PROCESS		54	-0.392159	-1.31253	0.0930233	0.448946	1	803	tags=11%, list=7%, signal=12%
GOBP_NUCLEOSIDE_BISPHOSPHATE_BIOSYNTHETIC_PROCESS	GOBP_NUCLEOSIDE_BISPHOSPHATE_BIOSYNTHETIC_PROCESS		58	-0.383981	-1.30979	0.0934579	0.452991	1	2272	tags=34%, list=20%, signal=43%
GOBP_HORMONE_METABOLIC_PROCESS	GOBP_HORMONE_METABOLIC_PROCESS		88	-0.355245	-1.30893	0.052	0.452592	1	977	tags=18%, list=9%, signal=20%
GOBP_RESPONSE_TO_FOOD	GOBP_RESPONSE_TO_FOOD		15	-0.512811	-1.30879	0.145199	0.450443	1	1311	tags=27%, list=12%, signal=30%
GOBP_REGULATION_OF_FATTY_ACID_METABOLIC_PROCESS	GOBP_REGULATION_OF_FATTY_ACID_METABOLIC_PROCESS		63	-0.376707	-1.30857	0.0753769	0.448474	1	1672	tags=30%, list=15%, signal=35%
GOBP_PHOTORECEPTOR_CELL_DIFFERENTIATION	GOBP_PHOTORECEPTOR_CELL_DIFFERENTIATION		23	-0.469263	-1.30728	0.122328	0.449181	1	1252	tags=22%, list=11%, signal=24%
GOBP_PHYSIOLOGICAL_CARDIAC_MUSCLE_HYPERTROPHY	GOBP_PHYSIOLOGICAL_CARDIAC_MUSCLE_HYPERTROPHY		18	-0.49194	-1.30693	0.150831	0.447532	1	3	tags=6%, list=0%, signal=6%
GOBP_VESICLE_MEDIATED_TRANSPORT_IN_SYNAPSE	GOBP_VESICLE_MEDIATED_TRANSPORT_IN_SYNAPSE		113	-0.338833	-1.30296	0.0486787	0.454698	1	735	tags=12%, list=6%, signal=13%
GOBP_TRANSEPITHELIAL_TRANSPORT	GOBP_TRANSEPITHELIAL_TRANSPORT		16	-0.500703	-1.3026	0.159386	0.453132	1	460	tags=25%, list=4%, signal=26%
GOBP_ENDOPLASMIC_RETICULUM_MANNOSE_TRIMMING	GOBP_ENDOPLASMIC_RETICULUM_MANNOSE_TRIMMING		16	-0.505906	-1.29962	0.158439	0.45781	1	2872	tags=44%, list=25%, signal=59%
GOBP_INFLAMMATORY_CELL_APOPTOTIC_PROCESS	GOBP_INFLAMMATORY_CELL_APOPTOTIC_PROCESS		15	-0.509535	-1.29858	0.156285	0.457861	1	231	tags=13%, list=2%, signal=14%
GOBP_POSITIVE_REGULATION_OF_BLOOD_CIRCULATION	GOBP_POSITIVE_REGULATION_OF_BLOOD_CIRCULATION		19	-0.485909	-1.297	0.158768	0.459312	1	3	tags=5%, list=0%, signal=5%
GOBP_UBIQUITIN_DEPENDENT_ERAD_PATHWAY	GOBP_UBIQUITIN_DEPENDENT_ERAD_PATHWAY		71	-0.36583	-1.29608	0.0848329	0.459225	1	1967	tags=28%, list=17%, signal=34%
GOBP_POSITIVE_REGULATION_OF_RESPONSE_TO_WOUNDING	GOBP_POSITIVE_REGULATION_OF_RESPONSE_TO_WOUNDING		43	-0.398135	-1.29467	0.11125	0.460219	1	224	tags=14%, list=2%, signal=14%
GOBP_ANTEROGRADE_AXONAL_TRANSPORT	GOBP_ANTEROGRADE_AXONAL_TRANSPORT		37	-0.410184	-1.2939	0.124691	0.459713	1	996	tags=19%, list=9%, signal=21%
GOBP_REGULATION_OF_MYELINATION	GOBP_REGULATION_OF_MYELINATION		30	-0.434773	-1.29376	0.143032	0.457619	1	81	tags=10%, list=1%, signal=10%
GOBP_SUPEROXIDE_METABOLIC_PROCESS	GOBP_SUPEROXIDE_METABOLIC_PROCESS		42	-0.405987	-1.29277	0.106003	0.457637	1	1485	tags=24%, list=13%, signal=27%
GOBP_REGULATION_OF_CHOLESTEROL_BIOSYNTHETIC_PROCESS	GOBP_REGULATION_OF_CHOLESTEROL_BIOSYNTHETIC_PROCESS		40	-0.405056	-1.29045	0.117225	0.460855	1	1840	tags=33%, list=16%, signal=39%
GOBP_GLUCOSE_METABOLIC_PROCESS	GOBP_GLUCOSE_METABOLIC_PROCESS		156	-0.31957	-1.28815	0.0495627	0.464087	1	1827	tags=25%, list=16%, signal=29%
GOBP_INTERLEUKIN_10_PRODUCTION	GOBP_INTERLEUKIN_10_PRODUCTION		34	-0.418492	-1.2875	0.149817	0.463307	1	247	tags=9%, list=2%, signal=9%
GOBP_NEGATIVE_REGULATION_OF_TOR_SIGNALING	GOBP_NEGATIVE_REGULATION_OF_TOR_SIGNALING		37	-0.412476	-1.28594	0.138221	0.464704	1	2581	tags=41%, list=23%, signal=52%
GOBP_REGULATION_OF_STEROID_METABOLIC_PROCESS	GOBP_REGULATION_OF_STEROID_METABOLIC_PROCESS		77	-0.361417	-1.28418	0.0888889	0.466604	1	1840	tags=29%, list=16%, signal=34%
GOBP_ORGANIC_HYDROXY_COMPOUND_BIOSYNTHETIC_PROCESS	GOBP_ORGANIC_HYDROXY_COMPOUND_BIOSYNTHETIC_PROCESS		154	-0.321196	-1.28073	0.0426743	0.472655	1	1674	tags=25%, list=15%, signal=29%
GOBP_AUTOPHAGY_OF_MITOCHONDRION	GOBP_AUTOPHAGY_OF_MITOCHONDRION		68	-0.365129	-1.27937	0.112752	0.473617	1	1971	tags=31%, list=17%, signal=37%
GOBP_LOCALIZATION_WITHIN_MEMBRANE	GOBP_LOCALIZATION_WITHIN_MEMBRANE		45	-0.398918	-1.27674	0.11677	0.477774	1	755	tags=18%, list=7%, signal=19%
GOBP_REGULATION_OF_MUSCLE_CONTRACTION	GOBP_REGULATION_OF_MUSCLE_CONTRACTION		72	-0.358975	-1.27667	0.0926641	0.475585	1	725	tags=13%, list=6%, signal=13%
GOBP_CATECHOLAMINE_SECRETION	GOBP_CATECHOLAMINE_SECRETION		19	-0.481171	-1.27659	0.172967	0.47345	1	208	tags=16%, list=2%, signal=16%
GOBP_POSITIVE_REGULATION_OF_TORC1_SIGNALING	GOBP_POSITIVE_REGULATION_OF_TORC1_SIGNALING		17	-0.487918	-1.2752	0.180737	0.474455	1	2187	tags=47%, list=19%, signal=58%
GOBP_NEGATIVE_REGULATION_OF_RHO_PROTEIN_SIGNAL_TRANSDUCTION	GOBP_NEGATIVE_REGULATION_OF_RHO_PROTEIN_SIGNAL_TRANSDUCTION		19	-0.473332	-1.27447	0.175029	0.473964	1	3	tags=5%, list=0%, signal=5%
GOBP_UDP_N_ACETYLGLUCOSAMINE_METABOLIC_PROCESS	GOBP_UDP_N_ACETYLGLUCOSAMINE_METABOLIC_PROCESS		15	-0.500127	-1.27425	0.194476	0.472185	1	2703	tags=60%, list=24%, signal=79%
GOBP_ERAD_PATHWAY	GOBP_ERAD_PATHWAY		89	-0.346714	-1.27369	0.0865747	0.471277	1	2214	tags=29%, list=20%, signal=36%
GOBP_REGULATION_OF_ACTION_POTENTIAL	GOBP_REGULATION_OF_ACTION_POTENTIAL		27	-0.433774	-1.27291	0.16129	0.470984	1	101	tags=7%, list=1%, signal=7%
GOBP_TOXIN_TRANSPORT	GOBP_TOXIN_TRANSPORT		30	-0.425163	-1.27053	0.154523	0.474609	1	346	tags=13%, list=3%, signal=14%
GOBP_REGULATION_OF_SMOOTH_MUSCLE_CELL_DIFFERENTIATION	GOBP_REGULATION_OF_SMOOTH_MUSCLE_CELL_DIFFERENTIATION		20	-0.461862	-1.2705	0.164527	0.472436	1	1219	tags=15%, list=11%, signal=17%
GOBP_SINGLE_FERTILIZATION	GOBP_SINGLE_FERTILIZATION		58	-0.370475	-1.27046	0.114247	0.470287	1	1903	tags=21%, list=17%, signal=25%
GOBP_FERTILIZATION	GOBP_FERTILIZATION		74	-0.354732	-1.27034	0.0924703	0.468358	1	1903	tags=20%, list=17%, signal=24%
GOBP_FOAM_CELL_DIFFERENTIATION	GOBP_FOAM_CELL_DIFFERENTIATION		24	-0.445959	-1.26885	0.155748	0.469764	1	598	tags=21%, list=5%, signal=22%
GOBP_NUCLEOSIDE_BISPHOSPHATE_METABOLIC_PROCESS	GOBP_NUCLEOSIDE_BISPHOSPHATE_METABOLIC_PROCESS		100	-0.337446	-1.26857	0.0828729	0.468294	1	2600	tags=37%, list=23%, signal=48%
GOBP_SPHINGOID_METABOLIC_PROCESS	GOBP_SPHINGOID_METABOLIC_PROCESS		16	-0.491705	-1.26626	0.192744	0.471778	1	637	tags=19%, list=6%, signal=20%
GOBP_TELOMERE_CAPPING	GOBP_TELOMERE_CAPPING		38	-0.401335	-1.26328	0.142317	0.476593	1	581	tags=11%, list=5%, signal=11%
GOBP_DRUG_METABOLIC_PROCESS	GOBP_DRUG_METABOLIC_PROCESS		17	-0.482906	-1.2611	0.180765	0.479608	1	2163	tags=47%, list=19%, signal=58%
GOBP_ESTABLISHMENT_OF_PIGMENT_GRANULE_LOCALIZATION	GOBP_ESTABLISHMENT_OF_PIGMENT_GRANULE_LOCALIZATION		19	-0.46738	-1.2591	0.178207	0.482317	1	3648	tags=63%, list=32%, signal=93%
GOBP_REGULATION_OF_LIPID_STORAGE	GOBP_REGULATION_OF_LIPID_STORAGE		37	-0.404982	-1.25795	0.153477	0.482847	1	1857	tags=38%, list=16%, signal=45%
GOBP_ACTION_POTENTIAL	GOBP_ACTION_POTENTIAL		56	-0.376235	-1.25789	0.11985	0.480808	1	349	tags=9%, list=3%, signal=9%
GOBP_POSITIVE_REGULATION_OF_CYSTEINE_TYPE_ENDOPEPTIDASE_ACTIVITY	GOBP_POSITIVE_REGULATION_OF_CYSTEINE_TYPE_ENDOPEPTIDASE_ACTIVITY		109	-0.3315	-1.2555	0.0727513	0.484566	1	1334	tags=17%, list=12%, signal=19%
GOBP_STEROID_METABOLIC_PROCESS	GOBP_STEROID_METABOLIC_PROCESS		183	-0.306972	-1.25477	0.0484115	0.48424	1	1329	tags=19%, list=12%, signal=21%
GOBP_LIPID_STORAGE	GOBP_LIPID_STORAGE		62	-0.361416	-1.24668	0.120907	0.50214	1	1953	tags=34%, list=17%, signal=41%
GOBP_PHOTORECEPTOR_CELL_DEVELOPMENT	GOBP_PHOTORECEPTOR_CELL_DEVELOPMENT		17	-0.476135	-1.24608	0.188876	0.501447	1	1252	tags=24%, list=11%, signal=26%
GOBP_RESPONSE_TO_STARVATION	GOBP_RESPONSE_TO_STARVATION		145	-0.316222	-1.24601	0.0794798	0.499398	1	1638	tags=27%, list=14%, signal=31%
GOBP_SENSORY_PERCEPTION_OF_CHEMICAL_STIMULUS	GOBP_SENSORY_PERCEPTION_OF_CHEMICAL_STIMULUS		54	-0.372323	-1.24474	0.136591	0.500329	1	1915	tags=24%, list=17%, signal=29%
GOBP_REGULATION_OF_CARDIAC_MUSCLE_CONTRACTION	GOBP_REGULATION_OF_CARDIAC_MUSCLE_CONTRACTION		36	-0.398307	-1.24373	0.160822	0.500583	1	725	tags=17%, list=6%, signal=18%
GOBP_NEGATIVE_REGULATION_OF_T_CELL_PROLIFERATION	GOBP_NEGATIVE_REGULATION_OF_T_CELL_PROLIFERATION		39	-0.392163	-1.24314	0.155216	0.499864	1	124	tags=8%, list=1%, signal=8%
GOBP_RESPONSE_TO_ANGIOTENSIN	GOBP_RESPONSE_TO_ANGIOTENSIN		18	-0.466458	-1.23883	0.190709	0.508362	1	1612	tags=39%, list=14%, signal=45%
GOBP_MAST_CELL_ACTIVATION	GOBP_MAST_CELL_ACTIVATION		39	-0.387216	-1.23742	0.16866	0.509831	1	472	tags=18%, list=4%, signal=19%
GOBP_SYNAPTIC_TRANSMISSION_GABAERGIC	GOBP_SYNAPTIC_TRANSMISSION_GABAERGIC		22	-0.447979	-1.23467	0.197802	0.514397	1	405	tags=9%, list=4%, signal=9%
GOBP_SYNAPTIC_VESICLE_LOCALIZATION	GOBP_SYNAPTIC_VESICLE_LOCALIZATION		37	-0.393098	-1.23426	0.163793	0.513301	1	1932	tags=35%, list=17%, signal=42%
GOBP_STEROL_METABOLIC_PROCESS	GOBP_STEROL_METABOLIC_PROCESS		112	-0.320398	-1.2339	0.100904	0.511988	1	2476	tags=34%, list=22%, signal=43%
GOBP_POSITIVE_REGULATION_OF_P38MAPK_CASCADE	GOBP_POSITIVE_REGULATION_OF_P38MAPK_CASCADE		19	-0.461996	-1.23236	0.207657	0.513859	1	831	tags=32%, list=7%, signal=34%
GOBP_BIOLOGICAL_PROCESS_INVOLVED_IN_INTRASPECIES_INTERACTION_BETWEEN_ORGANISMS	GOBP_BIOLOGICAL_PROCESS_INVOLVED_IN_INTRASPECIES_INTERACTION_BETWEEN_ORGANISMS		19	-0.464782	-1.23161	0.191667	0.513622	1	1359	tags=26%, list=12%, signal=30%
GOBP_GOLGI_TO_PLASMA_MEMBRANE_PROTEIN_TRANSPORT	GOBP_GOLGI_TO_PLASMA_MEMBRANE_PROTEIN_TRANSPORT		33	-0.410936	-1.23024	0.184056	0.514862	1	1928	tags=30%, list=17%, signal=36%
GOBP_POST_GOLGI_VESICLE_MEDIATED_TRANSPORT	GOBP_POST_GOLGI_VESICLE_MEDIATED_TRANSPORT		94	-0.329449	-1.22882	0.114325	0.516338	1	2409	tags=30%, list=21%, signal=38%
GOBP_POSITIVE_REGULATION_OF_STEROL_TRANSPORT	GOBP_POSITIVE_REGULATION_OF_STEROL_TRANSPORT		21	-0.444974	-1.22821	0.191954	0.5157	1	665	tags=19%, list=6%, signal=20%
GOBP_VESICLE_CYTOSKELETAL_TRAFFICKING	GOBP_VESICLE_CYTOSKELETAL_TRAFFICKING		54	-0.365737	-1.22743	0.153846	0.515499	1	3001	tags=41%, list=26%, signal=55%
GOBP_PRIMARY_ALCOHOL_METABOLIC_PROCESS	GOBP_PRIMARY_ALCOHOL_METABOLIC_PROCESS		49	-0.370381	-1.22694	0.156627	0.514565	1	1038	tags=24%, list=9%, signal=27%
GOBP_PURINE_NUCLEOTIDE_TRANSPORT	GOBP_PURINE_NUCLEOTIDE_TRANSPORT		18	-0.453495	-1.22608	0.208525	0.514637	1	2284	tags=39%, list=20%, signal=49%
GOBP_CELLULAR_MODIFIED_AMINO_ACID_CATABOLIC_PROCESS	GOBP_CELLULAR_MODIFIED_AMINO_ACID_CATABOLIC_PROCESS		20	-0.45714	-1.22429	0.211793	0.517128	1	621	tags=20%, list=5%, signal=21%
GOBP_PROTEIN_ADP_RIBOSYLATION	GOBP_PROTEIN_ADP_RIBOSYLATION		27	-0.424326	-1.22429	0.18315	0.515017	1	3769	tags=56%, list=33%, signal=83%
GOBP_MONOSACCHARIDE_BIOSYNTHETIC_PROCESS	GOBP_MONOSACCHARIDE_BIOSYNTHETIC_PROCESS		73	-0.344846	-1.22294	0.135593	0.516424	1	1687	tags=22%, list=15%, signal=26%
GOBP_MULTICELLULAR_ORGANISMAL_MOVEMENT	GOBP_MULTICELLULAR_ORGANISMAL_MOVEMENT		31	-0.407177	-1.22239	0.190416	0.515738	1	649	tags=16%, list=6%, signal=17%
GOBP_MITOCHONDRIAL_FUSION	GOBP_MITOCHONDRIAL_FUSION		27	-0.421369	-1.22088	0.195332	0.51744	1	561	tags=15%, list=5%, signal=16%
GOBP_LIPOPROTEIN_METABOLIC_PROCESS	GOBP_LIPOPROTEIN_METABOLIC_PROCESS		99	-0.327299	-1.22079	0.108924	0.51557	1	2479	tags=29%, list=22%, signal=37%
GOBP_PHOSPHATIDYLETHANOLAMINE_METABOLIC_PROCESS	GOBP_PHOSPHATIDYLETHANOLAMINE_METABOLIC_PROCESS		18	-0.457822	-1.22024	0.213318	0.514896	1	2392	tags=44%, list=21%, signal=56%
GOBP_REGULATION_OF_TUBE_SIZE	GOBP_REGULATION_OF_TUBE_SIZE		60	-0.356061	-1.21639	0.148372	0.522369	1	586	tags=12%, list=5%, signal=12%
GOBP_STRIATED_MUSCLE_CONTRACTION	GOBP_STRIATED_MUSCLE_CONTRACTION		79	-0.331806	-1.21365	0.12549	0.52727	1	483	tags=9%, list=4%, signal=9%
GOBP_ORGANELLE_FUSION	GOBP_ORGANELLE_FUSION		116	-0.312757	-1.21287	0.0869565	0.527269	1	2238	tags=28%, list=20%, signal=35%
GOBP_NUCLEOTIDE_BINDING_DOMAIN_LEUCINE_RICH_REPEAT_CONTAINING_RECEPTOR_SIGNALING_PATHWAY	GOBP_NUCLEOTIDE_BINDING_DOMAIN_LEUCINE_RICH_REPEAT_CONTAINING_RECEPTOR_SIGNALING_PATHWAY		37	-0.390182	-1.21147	0.197995	0.528783	1	401	tags=11%, list=4%, signal=11%
GOBP_NEGATIVE_REGULATION_OF_LIPID_STORAGE	GOBP_NEGATIVE_REGULATION_OF_LIPID_STORAGE		15	-0.478789	-1.21098	0.23962	0.527977	1	1152	tags=33%, list=10%, signal=37%
GOBP_CELLULAR_MODIFIED_AMINO_ACID_METABOLIC_PROCESS	GOBP_CELLULAR_MODIFIED_AMINO_ACID_METABOLIC_PROCESS		125	-0.311294	-1.20728	0.105797	0.535331	1	2690	tags=35%, list=24%, signal=46%
GOBP_DETECTION_OF_BIOTIC_STIMULUS	GOBP_DETECTION_OF_BIOTIC_STIMULUS		23	-0.430927	-1.20348	0.223392	0.54299	1	448	tags=13%, list=4%, signal=14%
GOBP_VASOCONSTRICTION	GOBP_VASOCONSTRICTION		34	-0.392561	-1.20306	0.180387	0.541966	1	586	tags=12%, list=5%, signal=12%
GOBP_BONE_CELL_DEVELOPMENT	GOBP_BONE_CELL_DEVELOPMENT		24	-0.420265	-1.20181	0.229695	0.543145	1	896	tags=25%, list=8%, signal=27%
GOBP_ESTABLISHMENT_OF_PROTEIN_LOCALIZATION_TO_PLASMA_MEMBRANE	GOBP_ESTABLISHMENT_OF_PROTEIN_LOCALIZATION_TO_PLASMA_MEMBRANE		48	-0.359405	-1.19885	0.188514	0.548925	1	1690	tags=29%, list=15%, signal=34%
GOBP_CELLULAR_HORMONE_METABOLIC_PROCESS	GOBP_CELLULAR_HORMONE_METABOLIC_PROCESS		62	-0.347459	-1.19854	0.171916	0.547644	1	1329	tags=24%, list=12%, signal=27%
GOBP_DEOXYRIBONUCLEOTIDE_METABOLIC_PROCESS	GOBP_DEOXYRIBONUCLEOTIDE_METABOLIC_PROCESS		32	-0.393864	-1.19703	0.191539	0.549429	1	2228	tags=38%, list=20%, signal=47%
GOBP_TOR_SIGNALING	GOBP_TOR_SIGNALING		106	-0.317016	-1.19674	0.120548	0.548075	1	2399	tags=32%, list=21%, signal=40%
GOBP_REGULATION_OF_SMOOTHENED_SIGNALING_PATHWAY	GOBP_REGULATION_OF_SMOOTHENED_SIGNALING_PATHWAY		54	-0.356222	-1.1936	0.186017	0.554123	1	1613	tags=30%, list=14%, signal=34%
GOBP_REGULATION_OF_STRIATED_MUSCLE_CONTRACTION	GOBP_REGULATION_OF_STRIATED_MUSCLE_CONTRACTION		42	-0.37526	-1.19348	0.185	0.55233	1	725	tags=14%, list=6%, signal=15%
GOBP_INTERMEMBRANE_LIPID_TRANSFER	GOBP_INTERMEMBRANE_LIPID_TRANSFER		36	-0.386267	-1.19341	0.204762	0.550441	1	3365	tags=47%, list=30%, signal=67%
GOBP_IMPORT_INTO_CELL	GOBP_IMPORT_INTO_CELL		120	-0.308133	-1.19329	0.119048	0.548677	1	1673	tags=23%, list=15%, signal=27%
GOBP_SENSORY_PERCEPTION_OF_SMELL	GOBP_SENSORY_PERCEPTION_OF_SMELL		43	-0.37413	-1.19265	0.198529	0.548243	1	1873	tags=23%, list=17%, signal=28%
GOBP_PROTEIN_K48_LINKED_UBIQUITINATION	GOBP_PROTEIN_K48_LINKED_UBIQUITINATION		56	-0.350018	-1.19188	0.173858	0.548159	1	1908	tags=25%, list=17%, signal=30%
GOBP_RESPONSE_TO_COCAINE	GOBP_RESPONSE_TO_COCAINE		21	-0.431603	-1.19098	0.217082	0.548447	1	589	tags=14%, list=5%, signal=15%
GOBP_ACROSOME_REACTION	GOBP_ACROSOME_REACTION		17	-0.459435	-1.1907	0.242958	0.547185	1	1558	tags=24%, list=14%, signal=27%
GOBP_ADAPTIVE_THERMOGENESIS	GOBP_ADAPTIVE_THERMOGENESIS		103	-0.314013	-1.18803	0.154712	0.552185	1	721	tags=15%, list=6%, signal=15%
GOBP_EXECUTION_PHASE_OF_APOPTOSIS	GOBP_EXECUTION_PHASE_OF_APOPTOSIS		50	-0.356511	-1.18646	0.195181	0.554394	1	2584	tags=28%, list=23%, signal=36%
GOBP_REGULATION_OF_HEART_CONTRACTION	GOBP_REGULATION_OF_HEART_CONTRACTION		99	-0.313	-1.18641	0.147945	0.552499	1	483	tags=11%, list=4%, signal=12%
GOBP_REGULATION_OF_MACROPHAGE_DERIVED_FOAM_CELL_DIFFERENTIATION	GOBP_REGULATION_OF_MACROPHAGE_DERIVED_FOAM_CELL_DIFFERENTIATION		18	-0.445713	-1.18622	0.262353	0.550931	1	1152	tags=28%, list=10%, signal=31%
GOBP_RESPONSE_TO_ATP	GOBP_RESPONSE_TO_ATP		16	-0.460432	-1.18545	0.240964	0.550965	1	2546	tags=44%, list=22%, signal=56%
GOBP_WALKING_BEHAVIOR	GOBP_WALKING_BEHAVIOR		16	-0.463326	-1.18371	0.241339	0.553597	1	1478	tags=50%, list=13%, signal=57%
GOBP_CELLULAR_RESPONSE_TO_STARVATION	GOBP_CELLULAR_RESPONSE_TO_STARVATION		118	-0.305882	-1.179	0.149798	0.563857	1	1999	tags=31%, list=18%, signal=38%
GOBP_CELLULAR_RESPONSE_TO_INSULIN_STIMULUS	GOBP_CELLULAR_RESPONSE_TO_INSULIN_STIMULUS		177	-0.287987	-1.17852	0.112082	0.563048	1	2246	tags=33%, list=20%, signal=41%
GOBP_P38MAPK_CASCADE	GOBP_P38MAPK_CASCADE		35	-0.381613	-1.17612	0.236242	0.567237	1	855	tags=23%, list=8%, signal=25%
GOBP_NEGATIVE_REGULATION_OF_SIGNALING_RECEPTOR_ACTIVITY	GOBP_NEGATIVE_REGULATION_OF_SIGNALING_RECEPTOR_ACTIVITY		29	-0.399594	-1.17592	0.232829	0.565761	1	639	tags=21%, list=6%, signal=22%
GOBP_REGULATION_OF_ALCOHOL_BIOSYNTHETIC_PROCESS	GOBP_REGULATION_OF_ALCOHOL_BIOSYNTHETIC_PROCESS		57	-0.344809	-1.17382	0.21601	0.569222	1	2291	tags=37%, list=20%, signal=46%
GOBP_MONOAMINE_TRANSPORT	GOBP_MONOAMINE_TRANSPORT		30	-0.390853	-1.17348	0.239183	0.568066	1	230	tags=13%, list=2%, signal=14%
GOBP_VASODILATION	GOBP_VASODILATION		19	-0.434337	-1.16986	0.264569	0.575576	1	1311	tags=26%, list=12%, signal=30%
GOBP_ADULT_BEHAVIOR	GOBP_ADULT_BEHAVIOR		55	-0.348405	-1.16926	0.198973	0.575069	1	1311	tags=27%, list=12%, signal=31%
GOBP_REGULATION_OF_SUPEROXIDE_METABOLIC_PROCESS	GOBP_REGULATION_OF_SUPEROXIDE_METABOLIC_PROCESS		21	-0.427615	-1.16907	0.26021	0.573538	1	1485	tags=29%, list=13%, signal=33%
GOBP_CIRCADIAN_RHYTHM	GOBP_CIRCADIAN_RHYTHM		142	-0.296044	-1.1689	0.129909	0.57195	1	979	tags=15%, list=9%, signal=16%
GOBP_LONG_CHAIN_FATTY_ACID_METABOLIC_PROCESS	GOBP_LONG_CHAIN_FATTY_ACID_METABOLIC_PROCESS		65	-0.333452	-1.16741	0.188192	0.573946	1	2566	tags=45%, list=23%, signal=57%
GOBP_PROTEIN_DESTABILIZATION	GOBP_PROTEIN_DESTABILIZATION		40	-0.358812	-1.16652	0.220748	0.574388	1	783	tags=15%, list=7%, signal=16%
GOBP_DEOXYRIBOSE_PHOSPHATE_CATABOLIC_PROCESS	GOBP_DEOXYRIBOSE_PHOSPHATE_CATABOLIC_PROCESS		21	-0.425668	-1.16515	0.252101	0.576027	1	2228	tags=48%, list=20%, signal=59%
GOBP_DENDRITE_EXTENSION	GOBP_DENDRITE_EXTENSION		21	-0.420819	-1.16451	0.267281	0.575758	1	647	tags=19%, list=6%, signal=20%
GOBP_INSULIN_RECEPTOR_SIGNALING_PATHWAY	GOBP_INSULIN_RECEPTOR_SIGNALING_PATHWAY		112	-0.302945	-1.16441	0.15978	0.574039	1	2295	tags=37%, list=20%, signal=45%
GOBP_REGULATION_OF_MACROAUTOPHAGY	GOBP_REGULATION_OF_MACROAUTOPHAGY		145	-0.292328	-1.16335	0.145115	0.57487	1	1532	tags=26%, list=14%, signal=29%
GOBP_POSITIVE_REGULATION_OF_LEUKOCYTE_APOPTOTIC_PROCESS	GOBP_POSITIVE_REGULATION_OF_LEUKOCYTE_APOPTOTIC_PROCESS		16	-0.45366	-1.16069	0.286857	0.579961	1	622	tags=19%, list=5%, signal=20%
GOBP_REGULATION_OF_VASOCONSTRICTION	GOBP_REGULATION_OF_VASOCONSTRICTION		25	-0.40891	-1.15924	0.246828	0.581921	1	3	tags=4%, list=0%, signal=4%
GOBP_DETECTION_OF_MECHANICAL_STIMULUS_INVOLVED_IN_SENSORY_PERCEPTION	GOBP_DETECTION_OF_MECHANICAL_STIMULUS_INVOLVED_IN_SENSORY_PERCEPTION		15	-0.456536	-1.15898	0.288	0.580608	1	504	tags=20%, list=4%, signal=21%
GOBP_ALCOHOL_BIOSYNTHETIC_PROCESS	GOBP_ALCOHOL_BIOSYNTHETIC_PROCESS		109	-0.304108	-1.15897	0.173669	0.578677	1	1991	tags=29%, list=18%, signal=35%
GOBP_REGULATION_OF_EXOCYTOSIS	GOBP_REGULATION_OF_EXOCYTOSIS		121	-0.297777	-1.1572	0.170667	0.58136	1	771	tags=13%, list=7%, signal=14%
GOBP_ESTROGEN_METABOLIC_PROCESS	GOBP_ESTROGEN_METABOLIC_PROCESS		18	-0.438464	-1.15715	0.26597	0.579558	1	2245	tags=39%, list=20%, signal=48%
GOBP_POSITIVE_REGULATION_OF_TELOMERE_MAINTENANCE	GOBP_POSITIVE_REGULATION_OF_TELOMERE_MAINTENANCE		45	-0.351693	-1.15635	0.228288	0.579763	1	899	tags=13%, list=8%, signal=14%
GOBP_DOPAMINE_TRANSPORT	GOBP_DOPAMINE_TRANSPORT		16	-0.44252	-1.1559	0.268124	0.578998	1	230	tags=19%, list=2%, signal=19%
GOBP_DIOL_METABOLIC_PROCESS	GOBP_DIOL_METABOLIC_PROCESS		20	-0.424235	-1.15327	0.275943	0.584037	1	868	tags=20%, list=8%, signal=22%
GOBP_DETECTION_OF_MECHANICAL_STIMULUS	GOBP_DETECTION_OF_MECHANICAL_STIMULUS		24	-0.402944	-1.15264	0.262014	0.583719	1	504	tags=17%, list=4%, signal=17%
GOBP_GLYCOSPHINGOLIPID_BIOSYNTHETIC_PROCESS	GOBP_GLYCOSPHINGOLIPID_BIOSYNTHETIC_PROCESS		16	-0.452578	-1.15118	0.28066	0.585727	1	491	tags=13%, list=4%, signal=13%
GOBP_CELLULAR_AMINO_ACID_CATABOLIC_PROCESS	GOBP_CELLULAR_AMINO_ACID_CATABOLIC_PROCESS		61	-0.334837	-1.15112	0.2289	0.583947	1	1530	tags=30%, list=14%, signal=34%
GOBP_REGULATION_OF_MRNA_3_END_PROCESSING	GOBP_REGULATION_OF_MRNA_3_END_PROCESSING		27	-0.392933	-1.151	0.267211	0.582367	1	797	tags=11%, list=7%, signal=12%
GOBP_NEGATIVE_REGULATION_OF_MITOCHONDRION_ORGANIZATION	GOBP_NEGATIVE_REGULATION_OF_MITOCHONDRION_ORGANIZATION		36	-0.374326	-1.15025	0.258427	0.582494	1	1935	tags=36%, list=17%, signal=43%
GOBP_POSITIVE_REGULATION_OF_TELOMERASE_ACTIVITY	GOBP_POSITIVE_REGULATION_OF_TELOMERASE_ACTIVITY		27	-0.394915	-1.14978	0.265643	0.581798	1	821	tags=19%, list=7%, signal=20%
GOBP_RETINOL_METABOLIC_PROCESS	GOBP_RETINOL_METABOLIC_PROCESS		22	-0.41551	-1.14928	0.283863	0.581225	1	976	tags=27%, list=9%, signal=30%
GOBP_CYTOSOLIC_TRANSPORT	GOBP_CYTOSOLIC_TRANSPORT		146	-0.288065	-1.14857	0.169466	0.581204	1	1811	tags=23%, list=16%, signal=27%
GOBP_NEGATIVE_REGULATION_OF_ALPHA_BETA_T_CELL_ACTIVATION	GOBP_NEGATIVE_REGULATION_OF_ALPHA_BETA_T_CELL_ACTIVATION		26	-0.399274	-1.14765	0.269364	0.581741	1	499	tags=19%, list=4%, signal=20%
GOBP_GOLGI_TO_VACUOLE_TRANSPORT	GOBP_GOLGI_TO_VACUOLE_TRANSPORT		19	-0.432155	-1.14676	0.278954	0.582157	1	2409	tags=37%, list=21%, signal=47%
GOBP_ACETYL_COA_METABOLIC_PROCESS	GOBP_ACETYL_COA_METABOLIC_PROCESS		31	-0.379342	-1.14551	0.255543	0.583525	1	1564	tags=29%, list=14%, signal=34%
GOBP_STEROL_TRANSPORT	GOBP_STEROL_TRANSPORT		73	-0.320928	-1.14446	0.209184	0.584446	1	896	tags=15%, list=8%, signal=16%
GOBP_CARBOHYDRATE_BIOSYNTHETIC_PROCESS	GOBP_CARBOHYDRATE_BIOSYNTHETIC_PROCESS		153	-0.289222	-1.14377	0.173529	0.584439	1	1687	tags=21%, list=15%, signal=24%
GOBP_NEUTRAL_LIPID_BIOSYNTHETIC_PROCESS	GOBP_NEUTRAL_LIPID_BIOSYNTHETIC_PROCESS		31	-0.382852	-1.14319	0.25335	0.584174	1	1266	tags=29%, list=11%, signal=33%
GOBP_PHOSPHATIDYLCHOLINE_METABOLIC_PROCESS	GOBP_PHOSPHATIDYLCHOLINE_METABOLIC_PROCESS		63	-0.330263	-1.14061	0.226978	0.589154	1	721	tags=16%, list=6%, signal=17%
GOBP_STEROID_HORMONE_BIOSYNTHETIC_PROCESS	GOBP_STEROID_HORMONE_BIOSYNTHETIC_PROCESS		26	-0.398835	-1.14	0.285546	0.588943	1	2308	tags=42%, list=20%, signal=53%
GOBP_POSITIVE_REGULATION_OF_ANION_TRANSMEMBRANE_TRANSPORT	GOBP_POSITIVE_REGULATION_OF_ANION_TRANSMEMBRANE_TRANSPORT		41	-0.355343	-1.13925	0.243243	0.589051	1	2020	tags=32%, list=18%, signal=38%
GOBP_MULTIVESICULAR_BODY_SORTING_PATHWAY	GOBP_MULTIVESICULAR_BODY_SORTING_PATHWAY		32	-0.374469	-1.13773	0.277381	0.591297	1	1848	tags=28%, list=16%, signal=34%
GOBP_ISOPRENOID_BIOSYNTHETIC_PROCESS	GOBP_ISOPRENOID_BIOSYNTHETIC_PROCESS		19	-0.419252	-1.1367	0.288095	0.592167	1	2196	tags=32%, list=19%, signal=39%
GOBP_REGULATION_OF_MICROTUBULE_BASED_MOVEMENT	GOBP_REGULATION_OF_MICROTUBULE_BASED_MOVEMENT		21	-0.419198	-1.1337	0.284119	0.59834	1	2905	tags=43%, list=26%, signal=58%
GOBP_AEROBIC_RESPIRATION	GOBP_AEROBIC_RESPIRATION		74	-0.316019	-1.13354	0.23262	0.596904	1	2206	tags=26%, list=19%, signal=32%
GOBP_MODULATION_BY_SYMBIONT_OF_HOST_PROCESS	GOBP_MODULATION_BY_SYMBIONT_OF_HOST_PROCESS		33	-0.373551	-1.13321	0.262353	0.595978	1	1803	tags=33%, list=16%, signal=40%
GOBP_POSITIVE_REGULATION_OF_PROTEIN_TYROSINE_KINASE_ACTIVITY	GOBP_POSITIVE_REGULATION_OF_PROTEIN_TYROSINE_KINASE_ACTIVITY		35	-0.366786	-1.13243	0.249694	0.596222	1	783	tags=17%, list=7%, signal=18%
GOBP_MODULATION_OF_PROCESS_OF_OTHER_ORGANISM_INVOLVED_IN_SYMBIOTIC_INTERACTION	GOBP_MODULATION_OF_PROCESS_OF_OTHER_ORGANISM_INVOLVED_IN_SYMBIOTIC_INTERACTION		79	-0.314583	-1.13137	0.219545	0.597132	1	1803	tags=28%, list=16%, signal=33%
GOBP_REGULATION_OF_GLUCONEOGENESIS	GOBP_REGULATION_OF_GLUCONEOGENESIS		34	-0.367685	-1.131	0.274486	0.596297	1	1991	tags=29%, list=18%, signal=36%
GOBP_NEGATIVE_REGULATION_OF_OXIDATIVE_STRESS_INDUCED_INTRINSIC_APOPTOTIC_SIGNALING_PATHWAY	GOBP_NEGATIVE_REGULATION_OF_OXIDATIVE_STRESS_INDUCED_INTRINSIC_APOPTOTIC_SIGNALING_PATHWAY		16	-0.438728	-1.13042	0.295918	0.596048	1	1533	tags=25%, list=14%, signal=29%
GOBP_POSITIVE_REGULATION_OF_CHOLESTEROL_EFFLUX	GOBP_POSITIVE_REGULATION_OF_CHOLESTEROL_EFFLUX		16	-0.43908	-1.12994	0.308511	0.595483	1	665	tags=19%, list=6%, signal=20%
GOBP_REGULATION_OF_CHOLESTEROL_EFFLUX	GOBP_REGULATION_OF_CHOLESTEROL_EFFLUX		21	-0.408444	-1.12964	0.283688	0.594472	1	665	tags=14%, list=6%, signal=15%
GOBP_CELLULAR_BIOGENIC_AMINE_METABOLIC_PROCESS	GOBP_CELLULAR_BIOGENIC_AMINE_METABOLIC_PROCESS		55	-0.335662	-1.12914	0.276156	0.594015	1	705	tags=20%, list=6%, signal=21%
GOBP_CARDIAC_MUSCLE_CELL_ACTION_POTENTIAL	GOBP_CARDIAC_MUSCLE_CELL_ACTION_POTENTIAL		31	-0.373062	-1.12626	0.282021	0.599837	1	349	tags=13%, list=3%, signal=13%
GOBP_LIPOPROTEIN_BIOSYNTHETIC_PROCESS	GOBP_LIPOPROTEIN_BIOSYNTHETIC_PROCESS		79	-0.311897	-1.12527	0.245902	0.600678	1	2479	tags=32%, list=22%, signal=40%
GOBP_OLIGOSACCHARIDE_METABOLIC_PROCESS	GOBP_OLIGOSACCHARIDE_METABOLIC_PROCESS		31	-0.376164	-1.12284	0.283832	0.605394	1	3440	tags=58%, list=30%, signal=83%
GOBP_EMBRYONIC_DIGIT_MORPHOGENESIS	GOBP_EMBRYONIC_DIGIT_MORPHOGENESIS		26	-0.378474	-1.12255	0.277512	0.604359	1	1345	tags=27%, list=12%, signal=30%
GOBP_PROTEIN_LOCALIZATION_TO_VACUOLE	GOBP_PROTEIN_LOCALIZATION_TO_VACUOLE		57	-0.329722	-1.12045	0.26087	0.608087	1	1919	tags=30%, list=17%, signal=36%
GOBP_NEGATIVE_REGULATION_OF_SMALL_GTPASE_MEDIATED_SIGNAL_TRANSDUCTION	GOBP_NEGATIVE_REGULATION_OF_SMALL_GTPASE_MEDIATED_SIGNAL_TRANSDUCTION		47	-0.342815	-1.12031	0.260442	0.606682	1	909	tags=17%, list=8%, signal=18%
GOBP_VISUAL_BEHAVIOR	GOBP_VISUAL_BEHAVIOR		29	-0.38061	-1.11892	0.292254	0.608591	1	1271	tags=28%, list=11%, signal=31%
GOBP_REGULATION_OF_GLUCOSE_METABOLIC_PROCESS	GOBP_REGULATION_OF_GLUCOSE_METABOLIC_PROCESS		86	-0.303687	-1.11718	0.239018	0.611376	1	1827	tags=26%, list=16%, signal=30%
GOBP_VASCULAR_ASSOCIATED_SMOOTH_MUSCLE_CELL_MIGRATION	GOBP_VASCULAR_ASSOCIATED_SMOOTH_MUSCLE_CELL_MIGRATION		15	-0.440752	-1.11686	0.327414	0.610422	1	1073	tags=20%, list=9%, signal=22%
GOBP_REGULATION_OF_CELLULAR_CARBOHYDRATE_METABOLIC_PROCESS	GOBP_REGULATION_OF_CELLULAR_CARBOHYDRATE_METABOLIC_PROCESS		104	-0.295085	-1.11376	0.210744	0.616942	1	1827	tags=26%, list=16%, signal=31%
GOBP_CYTOPLASMIC_PATTERN_RECOGNITION_RECEPTOR_SIGNALING_PATHWAY	GOBP_CYTOPLASMIC_PATTERN_RECOGNITION_RECEPTOR_SIGNALING_PATHWAY		62	-0.320469	-1.11358	0.259654	0.615634	1	401	tags=6%, list=4%, signal=7%
GOBP_RIBOSE_PHOSPHATE_BIOSYNTHETIC_PROCESS	GOBP_RIBOSE_PHOSPHATE_BIOSYNTHETIC_PROCESS		150	-0.275813	-1.10942	0.211326	0.625144	1	2272	tags=27%, list=20%, signal=33%
GOBP_RHYTHMIC_PROCESS	GOBP_RHYTHMIC_PROCESS		196	-0.268391	-1.10846	0.202853	0.62591	1	1394	tags=17%, list=12%, signal=19%
GOBP_BRANCHED_CHAIN_AMINO_ACID_METABOLIC_PROCESS	GOBP_BRANCHED_CHAIN_AMINO_ACID_METABOLIC_PROCESS		21	-0.399028	-1.10841	0.30597	0.624273	1	1421	tags=29%, list=13%, signal=33%
GOBP_REGULATION_OF_CIRCADIAN_RHYTHM	GOBP_REGULATION_OF_CIRCADIAN_RHYTHM		79	-0.302559	-1.10772	0.25158	0.624243	1	855	tags=13%, list=8%, signal=14%
GOBP_DETOXIFICATION	GOBP_DETOXIFICATION		79	-0.305151	-1.1071	0.275362	0.624117	1	540	tags=10%, list=5%, signal=11%
GOBP_LYSOSOME_LOCALIZATION	GOBP_LYSOSOME_LOCALIZATION		56	-0.327515	-1.10689	0.267925	0.622852	1	1485	tags=27%, list=13%, signal=31%
GOBP_FC_RECEPTOR_MEDIATED_STIMULATORY_SIGNALING_PATHWAY	GOBP_FC_RECEPTOR_MEDIATED_STIMULATORY_SIGNALING_PATHWAY		71	-0.314272	-1.10653	0.266667	0.622061	1	1485	tags=17%, list=13%, signal=19%
GOBP_REGULATION_OF_MRNA_POLYADENYLATION	GOBP_REGULATION_OF_MRNA_POLYADENYLATION		16	-0.431522	-1.10637	0.319222	0.620694	1	797	tags=13%, list=7%, signal=13%
GOBP_POSITIVE_REGULATION_OF_LIPID_LOCALIZATION	GOBP_POSITIVE_REGULATION_OF_LIPID_LOCALIZATION		63	-0.319338	-1.10559	0.271589	0.620959	1	735	tags=16%, list=6%, signal=17%
GOBP_REGULATION_OF_VACUOLE_ORGANIZATION	GOBP_REGULATION_OF_VACUOLE_ORGANIZATION		44	-0.341501	-1.1031	0.294264	0.62584	1	1502	tags=27%, list=13%, signal=31%
GOBP_CELLULAR_COMPONENT_ASSEMBLY_INVOLVED_IN_MORPHOGENESIS	GOBP_CELLULAR_COMPONENT_ASSEMBLY_INVOLVED_IN_MORPHOGENESIS		52	-0.334543	-1.10306	0.292653	0.624157	1	1502	tags=21%, list=13%, signal=24%
GOBP_REGULATION_OF_T_CELL_APOPTOTIC_PROCESS	GOBP_REGULATION_OF_T_CELL_APOPTOTIC_PROCESS		18	-0.417078	-1.10143	0.323632	0.626822	1	761	tags=22%, list=7%, signal=24%
GOBP_RECEPTOR_CLUSTERING	GOBP_RECEPTOR_CLUSTERING		35	-0.358958	-1.10132	0.311392	0.625404	1	589	tags=14%, list=5%, signal=15%
GOBP_ORGANIC_HYDROXY_COMPOUND_CATABOLIC_PROCESS	GOBP_ORGANIC_HYDROXY_COMPOUND_CATABOLIC_PROCESS		40	-0.346722	-1.10094	0.31201	0.624668	1	795	tags=13%, list=7%, signal=13%
GOBP_REGULATION_OF_SYSTEMIC_ARTERIAL_BLOOD_PRESSURE	GOBP_REGULATION_OF_SYSTEMIC_ARTERIAL_BLOOD_PRESSURE		29	-0.36589	-1.10058	0.305419	0.62389	1	3	tags=3%, list=0%, signal=3%
GOBP_ORGANIC_ACID_TRANSPORT	GOBP_ORGANIC_ACID_TRANSPORT		182	-0.269375	-1.09893	0.230885	0.626588	1	1608	tags=23%, list=14%, signal=26%
GOBP_REGULATION_OF_CYTOPLASMIC_TRANSLATION	GOBP_REGULATION_OF_CYTOPLASMIC_TRANSLATION		16	-0.428626	-1.09854	0.327189	0.625843	1	1436	tags=25%, list=13%, signal=29%
GOBP_TRIGLYCERIDE_BIOSYNTHETIC_PROCESS	GOBP_TRIGLYCERIDE_BIOSYNTHETIC_PROCESS		25	-0.386813	-1.0957	0.336047	0.631659	1	1266	tags=24%, list=11%, signal=27%
GOBP_POSITIVE_REGULATION_OF_LIPID_TRANSPORT	GOBP_POSITIVE_REGULATION_OF_LIPID_TRANSPORT		47	-0.330449	-1.0952	0.301189	0.631196	1	735	tags=15%, list=6%, signal=16%
GOBP_PHOTORECEPTOR_CELL_MAINTENANCE	GOBP_PHOTORECEPTOR_CELL_MAINTENANCE		22	-0.395906	-1.09415	0.333722	0.632282	1	1311	tags=32%, list=12%, signal=36%
GOBP_CELLULAR_RESPONSE_TO_ALKALOID	GOBP_CELLULAR_RESPONSE_TO_ALKALOID		17	-0.41787	-1.09179	0.347156	0.636859	1	2310	tags=35%, list=20%, signal=44%
GOBP_MEMBRANE_FUSION	GOBP_MEMBRANE_FUSION		121	-0.282606	-1.09127	0.281944	0.636537	1	2118	tags=26%, list=19%, signal=31%
GOBP_RESPONSE_TO_STEROL	GOBP_RESPONSE_TO_STEROL		23	-0.384907	-1.09124	0.332555	0.634887	1	1662	tags=26%, list=15%, signal=31%
GOBP_ENDOSOME_TRANSPORT_VIA_MULTIVESICULAR_BODY_SORTING_PATHWAY	GOBP_ENDOSOME_TRANSPORT_VIA_MULTIVESICULAR_BODY_SORTING_PATHWAY		28	-0.371158	-1.09071	0.323598	0.634562	1	1848	tags=25%, list=16%, signal=30%
GOBP_ADULT_LOCOMOTORY_BEHAVIOR	GOBP_ADULT_LOCOMOTORY_BEHAVIOR		34	-0.354818	-1.08983	0.327785	0.635227	1	942	tags=26%, list=8%, signal=29%
GOBP_RETROGRADE_TRANSPORT_ENDOSOME_TO_GOLGI	GOBP_RETROGRADE_TRANSPORT_ENDOSOME_TO_GOLGI		79	-0.300296	-1.08969	0.283898	0.633872	1	2857	tags=35%, list=25%, signal=47%
GOBP_DETECTION_OF_ABIOTIC_STIMULUS	GOBP_DETECTION_OF_ABIOTIC_STIMULUS		52	-0.324829	-1.08908	0.296154	0.633738	1	701	tags=13%, list=6%, signal=14%
GOBP_NUCLEOTIDE_SUGAR_METABOLIC_PROCESS	GOBP_NUCLEOTIDE_SUGAR_METABOLIC_PROCESS		35	-0.351127	-1.08813	0.328571	0.634557	1	2703	tags=37%, list=24%, signal=49%
GOBP_NEGATIVE_REGULATION_OF_LEUKOCYTE_PROLIFERATION	GOBP_NEGATIVE_REGULATION_OF_LEUKOCYTE_PROLIFERATION		53	-0.326307	-1.08789	0.295165	0.633468	1	124	tags=8%, list=1%, signal=8%
GOBP_EXCRETION	GOBP_EXCRETION		19	-0.410883	-1.08735	0.345606	0.633232	1	680	tags=21%, list=6%, signal=22%
GOBP_UNSATURATED_FATTY_ACID_METABOLIC_PROCESS	GOBP_UNSATURATED_FATTY_ACID_METABOLIC_PROCESS		64	-0.308677	-1.08667	0.327889	0.633338	1	1084	tags=22%, list=10%, signal=24%
GOBP_MEMBRANE_LIPID_CATABOLIC_PROCESS	GOBP_MEMBRANE_LIPID_CATABOLIC_PROCESS		27	-0.375469	-1.08521	0.330559	0.635559	1	3196	tags=48%, list=28%, signal=67%
GOBP_POSITIVE_REGULATION_OF_SODIUM_ION_TRANSPORT	GOBP_POSITIVE_REGULATION_OF_SODIUM_ION_TRANSPORT		19	-0.403005	-1.08489	0.346728	0.634673	1	349	tags=16%, list=3%, signal=16%
GOBP_IMPORT_ACROSS_PLASMA_MEMBRANE	GOBP_IMPORT_ACROSS_PLASMA_MEMBRANE		86	-0.295589	-1.08384	0.279452	0.63583	1	1673	tags=21%, list=15%, signal=24%
GOBP_REGULATION_OF_LIPID_BIOSYNTHETIC_PROCESS	GOBP_REGULATION_OF_LIPID_BIOSYNTHETIC_PROCESS		138	-0.271268	-1.08173	0.262009	0.640033	1	1991	tags=30%, list=18%, signal=36%
GOBP_REGULATION_OF_AUTOPHAGOSOME_ASSEMBLY	GOBP_REGULATION_OF_AUTOPHAGOSOME_ASSEMBLY		36	-0.34582	-1.08055	0.326996	0.641451	1	2266	tags=36%, list=20%, signal=45%
GOBP_POSITIVE_REGULATION_OF_LIPID_BIOSYNTHETIC_PROCESS	GOBP_POSITIVE_REGULATION_OF_LIPID_BIOSYNTHETIC_PROCESS		56	-0.316856	-1.07771	0.310214	0.647597	1	1063	tags=25%, list=9%, signal=27%
GOBP_ASSOCIATIVE_LEARNING	GOBP_ASSOCIATIVE_LEARNING		35	-0.348524	-1.07674	0.339196	0.648491	1	1033	tags=26%, list=9%, signal=28%
GOBP_POSITIVE_REGULATION_OF_CELLULAR_CARBOHYDRATE_METABOLIC_PROCESS	GOBP_POSITIVE_REGULATION_OF_CELLULAR_CARBOHYDRATE_METABOLIC_PROCESS		34	-0.348454	-1.07666	0.323281	0.646968	1	842	tags=21%, list=7%, signal=22%
GOBP_GOLGI_TO_PLASMA_MEMBRANE_TRANSPORT	GOBP_GOLGI_TO_PLASMA_MEMBRANE_TRANSPORT		52	-0.321945	-1.07472	0.336054	0.650496	1	2074	tags=27%, list=18%, signal=33%
GOBP_ORGANELLE_MEMBRANE_FUSION	GOBP_ORGANELLE_MEMBRANE_FUSION		85	-0.293096	-1.07434	0.304895	0.649819	1	2118	tags=28%, list=19%, signal=34%
GOBP_REGULATION_OF_REGULATED_SECRETORY_PATHWAY	GOBP_REGULATION_OF_REGULATED_SECRETORY_PATHWAY		84	-0.293106	-1.0743	0.293801	0.648236	1	735	tags=13%, list=6%, signal=14%
GOBP_REGULATION_OF_LIPID_LOCALIZATION	GOBP_REGULATION_OF_LIPID_LOCALIZATION		98	-0.288828	-1.0741	0.296599	0.64707	1	1593	tags=22%, list=14%, signal=26%
GOBP_PHOSPHATIDYLGLYCEROL_METABOLIC_PROCESS	GOBP_PHOSPHATIDYLGLYCEROL_METABOLIC_PROCESS		26	-0.370957	-1.07393	0.336504	0.645902	1	665	tags=15%, list=6%, signal=16%
GOBP_REGULATION_OF_BLOOD_CIRCULATION	GOBP_REGULATION_OF_BLOOD_CIRCULATION		118	-0.278762	-1.07358	0.273639	0.64519	1	805	tags=12%, list=7%, signal=13%
GOBP_CARDIAC_MUSCLE_CONTRACTION	GOBP_CARDIAC_MUSCLE_CONTRACTION		62	-0.307635	-1.07016	0.340479	0.652876	1	483	tags=10%, list=4%, signal=10%
GOBP_NEGATIVE_REGULATION_OF_ENDOCYTOSIS	GOBP_NEGATIVE_REGULATION_OF_ENDOCYTOSIS		34	-0.348038	-1.07009	0.328645	0.651389	1	1532	tags=26%, list=14%, signal=31%
GOBP_HEART_PROCESS	GOBP_HEART_PROCESS		128	-0.274933	-1.06979	0.303244	0.650492	1	1405	tags=18%, list=12%, signal=20%
GOBP_BROWN_FAT_CELL_DIFFERENTIATION	GOBP_BROWN_FAT_CELL_DIFFERENTIATION		31	-0.353223	-1.06721	0.343353	0.655755	1	645	tags=13%, list=6%, signal=14%
GOBP_REGULATION_OF_CYSTEINE_TYPE_ENDOPEPTIDASE_ACTIVITY	GOBP_REGULATION_OF_CYSTEINE_TYPE_ENDOPEPTIDASE_ACTIVITY		163	-0.267572	-1.06639	0.305008	0.656267	1	1970	tags=23%, list=17%, signal=28%
GOBP_REGULATION_OF_RECEPTOR_RECYCLING	GOBP_REGULATION_OF_RECEPTOR_RECYCLING		16	-0.414171	-1.06493	0.371084	0.658573	1	1768	tags=25%, list=16%, signal=30%
GOBP_PYRIMIDINE_RIBONUCLEOTIDE_BIOSYNTHETIC_PROCESS	GOBP_PYRIMIDINE_RIBONUCLEOTIDE_BIOSYNTHETIC_PROCESS		16	-0.424337	-1.06168	0.36938	0.665761	1	2087	tags=31%, list=18%, signal=38%
GOBP_ORGANIC_HYDROXY_COMPOUND_TRANSPORT	GOBP_ORGANIC_HYDROXY_COMPOUND_TRANSPORT		129	-0.274218	-1.0603	0.322835	0.667838	1	896	tags=13%, list=8%, signal=14%
GOBP_RESPONSE_TO_DOPAMINE	GOBP_RESPONSE_TO_DOPAMINE		42	-0.336405	-1.05951	0.378882	0.668261	1	630	tags=17%, list=6%, signal=18%
GOBP_REGULATION_OF_TELOMERE_MAINTENANCE_VIA_TELOMERE_LENGTHENING	GOBP_REGULATION_OF_TELOMERE_MAINTENANCE_VIA_TELOMERE_LENGTHENING		54	-0.314656	-1.05812	0.356041	0.670395	1	899	tags=13%, list=8%, signal=14%
GOBP_CRISTAE_FORMATION	GOBP_CRISTAE_FORMATION		32	-0.350134	-1.05681	0.376471	0.672392	1	2334	tags=25%, list=21%, signal=31%
GOBP_LYMPHOCYTE_COSTIMULATION	GOBP_LYMPHOCYTE_COSTIMULATION		39	-0.339303	-1.05521	0.356635	0.675223	1	1376	tags=28%, list=12%, signal=32%
GOBP_POSITIVE_REGULATION_OF_INTERLEUKIN_12_PRODUCTION	GOBP_POSITIVE_REGULATION_OF_INTERLEUKIN_12_PRODUCTION		25	-0.371449	-1.0504	0.373786	0.686686	1	5	tags=4%, list=0%, signal=4%
GOBP_POSITIVE_REGULATION_OF_VIRAL_GENOME_REPLICATION	GOBP_POSITIVE_REGULATION_OF_VIRAL_GENOME_REPLICATION		24	-0.368413	-1.04575	0.400726	0.697794	1	247	tags=8%, list=2%, signal=9%
GOBP_REGULATION_OF_T_CELL_RECEPTOR_SIGNALING_PATHWAY	GOBP_REGULATION_OF_T_CELL_RECEPTOR_SIGNALING_PATHWAY		28	-0.354999	-1.04574	0.380023	0.696076	1	761	tags=14%, list=7%, signal=15%
GOBP_VESICLE_MEDIATED_TRANSPORT_TO_THE_PLASMA_MEMBRANE	GOBP_VESICLE_MEDIATED_TRANSPORT_TO_THE_PLASMA_MEMBRANE		76	-0.288629	-1.04463	0.348684	0.697515	1	1482	tags=21%, list=13%, signal=24%
GOBP_DETECTION_OF_STIMULUS_INVOLVED_IN_SENSORY_PERCEPTION	GOBP_DETECTION_OF_STIMULUS_INVOLVED_IN_SENSORY_PERCEPTION		63	-0.300753	-1.04443	0.356857	0.696336	1	1047	tags=13%, list=9%, signal=14%
GOBP_POSITIVE_REGULATION_OF_BONE_RESORPTION	GOBP_POSITIVE_REGULATION_OF_BONE_RESORPTION		16	-0.401966	-1.04442	0.375895	0.694623	1	1485	tags=31%, list=13%, signal=36%
GOBP_ARF_PROTEIN_SIGNAL_TRANSDUCTION	GOBP_ARF_PROTEIN_SIGNAL_TRANSDUCTION		15	-0.418726	-1.0436	0.395857	0.695255	1	929	tags=27%, list=8%, signal=29%
GOBP_INTEGRATED_STRESS_RESPONSE_SIGNALING	GOBP_INTEGRATED_STRESS_RESPONSE_SIGNALING		23	-0.370389	-1.04328	0.390387	0.694442	1	1901	tags=43%, list=17%, signal=52%
GOBP_POSITIVE_REGULATION_OF_FATTY_ACID_METABOLIC_PROCESS	GOBP_POSITIVE_REGULATION_OF_FATTY_ACID_METABOLIC_PROCESS		20	-0.383125	-1.04253	0.387779	0.694808	1	1063	tags=35%, list=9%, signal=39%
GOBP_ENDOPLASMIC_RETICULUM_TO_GOLGI_VESICLE_MEDIATED_TRANSPORT	GOBP_ENDOPLASMIC_RETICULUM_TO_GOLGI_VESICLE_MEDIATED_TRANSPORT		163	-0.25998	-1.04108	0.361734	0.697041	1	1026	tags=10%, list=9%, signal=11%
GOBP_POSITIVE_REGULATION_OF_POTASSIUM_ION_TRANSPORT	GOBP_POSITIVE_REGULATION_OF_POTASSIUM_ION_TRANSPORT		20	-0.381574	-1.0408	0.380739	0.696156	1	230	tags=10%, list=2%, signal=10%
GOBP_PREASSEMBLY_OF_GPI_ANCHOR_IN_ER_MEMBRANE	GOBP_PREASSEMBLY_OF_GPI_ANCHOR_IN_ER_MEMBRANE		16	-0.408399	-1.04007	0.39883	0.696575	1	2377	tags=31%, list=21%, signal=39%
GOBP_UNSATURATED_FATTY_ACID_BIOSYNTHETIC_PROCESS	GOBP_UNSATURATED_FATTY_ACID_BIOSYNTHETIC_PROCESS		32	-0.34408	-1.03663	0.397783	0.704507	1	1084	tags=31%, list=10%, signal=34%
GOBP_ENTRAINMENT_OF_CIRCADIAN_CLOCK	GOBP_ENTRAINMENT_OF_CIRCADIAN_CLOCK		27	-0.355358	-1.03396	0.389873	0.710368	1	209	tags=7%, list=2%, signal=8%
GOBP_ANTERIOR_POSTERIOR_AXIS_SPECIFICATION	GOBP_ANTERIOR_POSTERIOR_AXIS_SPECIFICATION		19	-0.383875	-1.03224	0.404651	0.713386	1	295	tags=16%, list=3%, signal=16%
GOBP_REGULATION_OF_PHOSPHOLIPID_METABOLIC_PROCESS	GOBP_REGULATION_OF_PHOSPHOLIPID_METABOLIC_PROCESS		27	-0.354876	-1.03212	0.400471	0.71202	1	2199	tags=44%, list=19%, signal=55%
GOBP_CERAMIDE_METABOLIC_PROCESS	GOBP_CERAMIDE_METABOLIC_PROCESS		72	-0.288365	-1.03193	0.407862	0.710839	1	857	tags=17%, list=8%, signal=18%
GOBP_ENDOPLASMIC_RETICULUM_ORGANIZATION	GOBP_ENDOPLASMIC_RETICULUM_ORGANIZATION		69	-0.290798	-1.03049	0.36938	0.713225	1	2484	tags=26%, list=22%, signal=33%
GOBP_REGULATION_OF_PATTERN_RECOGNITION_RECEPTOR_SIGNALING_PATHWAY	GOBP_REGULATION_OF_PATTERN_RECOGNITION_RECEPTOR_SIGNALING_PATHWAY		81	-0.281189	-1.03	0.375	0.712871	1	401	tags=7%, list=4%, signal=8%
GOBP_C21_STEROID_HORMONE_METABOLIC_PROCESS	GOBP_C21_STEROID_HORMONE_METABOLIC_PROCESS		19	-0.383741	-1.0298	0.40636	0.711672	1	1329	tags=32%, list=12%, signal=36%
GOBP_POTASSIUM_ION_IMPORT_ACROSS_PLASMA_MEMBRANE	GOBP_POTASSIUM_ION_IMPORT_ACROSS_PLASMA_MEMBRANE		18	-0.393483	-1.02917	0.422535	0.711753	1	1385	tags=22%, list=12%, signal=25%
GOBP_INTRA_S_DNA_DAMAGE_CHECKPOINT	GOBP_INTRA_S_DNA_DAMAGE_CHECKPOINT		15	-0.402113	-1.02917	0.410138	0.710067	1	2947	tags=40%, list=26%, signal=54%
GOBP_NEGATIVE_REGULATION_OF_RESPONSE_TO_ENDOPLASMIC_RETICULUM_STRESS	GOBP_NEGATIVE_REGULATION_OF_RESPONSE_TO_ENDOPLASMIC_RETICULUM_STRESS		40	-0.32301	-1.02726	0.411097	0.713702	1	819	tags=15%, list=7%, signal=16%
GOBP_INTRACELLULAR_STEROL_TRANSPORT	GOBP_INTRACELLULAR_STEROL_TRANSPORT		20	-0.371793	-1.02672	0.425121	0.713467	1	896	tags=15%, list=8%, signal=16%
GOBP_NUCLEAR_TRANSCRIBED_MRNA_POLY_A_TAIL_SHORTENING	GOBP_NUCLEAR_TRANSCRIBED_MRNA_POLY_A_TAIL_SHORTENING		32	-0.338982	-1.02616	0.402148	0.713369	1	821	tags=16%, list=7%, signal=17%
GOBP_DOPAMINE_METABOLIC_PROCESS	GOBP_DOPAMINE_METABOLIC_PROCESS		19	-0.386099	-1.02597	0.417178	0.712224	1	1033	tags=26%, list=9%, signal=29%
GOBP_CATECHOL_CONTAINING_COMPOUND_METABOLIC_PROCESS	GOBP_CATECHOL_CONTAINING_COMPOUND_METABOLIC_PROCESS		25	-0.363286	-1.02584	0.404162	0.710937	1	555	tags=20%, list=5%, signal=21%
GOBP_WATER_SOLUBLE_VITAMIN_METABOLIC_PROCESS	GOBP_WATER_SOLUBLE_VITAMIN_METABOLIC_PROCESS		64	-0.294618	-1.0241	0.387833	0.714025	1	2751	tags=34%, list=24%, signal=45%
GOBP_DETECTION_OF_STIMULUS	GOBP_DETECTION_OF_STIMULUS		151	-0.254422	-1.02326	0.393417	0.71469	1	1047	tags=10%, list=9%, signal=11%
GOBP_POSITIVE_REGULATION_OF_SYNAPTIC_TRANSMISSION	GOBP_POSITIVE_REGULATION_OF_SYNAPTIC_TRANSMISSION		71	-0.288717	-1.02294	0.424125	0.713892	1	735	tags=11%, list=6%, signal=12%
GOBP_OLEFINIC_COMPOUND_METABOLIC_PROCESS	GOBP_OLEFINIC_COMPOUND_METABOLIC_PROCESS		60	-0.298357	-1.02191	0.406844	0.715042	1	1084	tags=20%, list=10%, signal=22%
GOBP_AMINE_TRANSPORT	GOBP_AMINE_TRANSPORT		36	-0.329269	-1.02152	0.41169	0.71449	1	230	tags=11%, list=2%, signal=11%
GOBP_NEUROTRANSMITTER_UPTAKE	GOBP_NEUROTRANSMITTER_UPTAKE		18	-0.384888	-1.02141	0.42399	0.713131	1	1152	tags=28%, list=10%, signal=31%
GOBP_GLUTATHIONE_DERIVATIVE_METABOLIC_PROCESS	GOBP_GLUTATHIONE_DERIVATIVE_METABOLIC_PROCESS		15	-0.411332	-1.0205	0.421308	0.713967	1	2306	tags=33%, list=20%, signal=42%
GOBP_ADIPOSE_TISSUE_DEVELOPMENT	GOBP_ADIPOSE_TISSUE_DEVELOPMENT		28	-0.347869	-1.02017	0.426309	0.713288	1	2232	tags=39%, list=20%, signal=49%
GOBP_NEGATIVE_REGULATION_OF_SYNAPTIC_TRANSMISSION	GOBP_NEGATIVE_REGULATION_OF_SYNAPTIC_TRANSMISSION		31	-0.338483	-1.01889	0.41866	0.715135	1	1496	tags=26%, list=13%, signal=30%
GOBP_ENSHEATHMENT_OF_NEURONS	GOBP_ENSHEATHMENT_OF_NEURONS		87	-0.279013	-1.01834	0.4	0.715057	1	1901	tags=22%, list=17%, signal=26%
GOBP_VENTRAL_SPINAL_CORD_DEVELOPMENT	GOBP_VENTRAL_SPINAL_CORD_DEVELOPMENT		16	-0.390103	-1.01793	0.437644	0.71452	1	1562	tags=38%, list=14%, signal=43%
GOBP_ENDOSOME_ORGANIZATION	GOBP_ENDOSOME_ORGANIZATION		69	-0.289021	-1.01583	0.417526	0.718731	1	1961	tags=25%, list=17%, signal=30%
GOBP_ORGANELLE_TRANSPORT_ALONG_MICROTUBULE	GOBP_ORGANELLE_TRANSPORT_ALONG_MICROTUBULE		67	-0.290423	-1.01462	0.40327	0.720492	1	2050	tags=24%, list=18%, signal=29%
GOBP_ENERGY_HOMEOSTASIS	GOBP_ENERGY_HOMEOSTASIS		23	-0.359496	-1.01408	0.427196	0.720366	1	1585	tags=30%, list=14%, signal=35%
GOBP_VESICLE_MEDIATED_TRANSPORT_BETWEEN_ENDOSOMAL_COMPARTMENTS	GOBP_VESICLE_MEDIATED_TRANSPORT_BETWEEN_ENDOSOMAL_COMPARTMENTS		40	-0.321282	-1.01266	0.429087	0.722553	1	999	tags=18%, list=9%, signal=19%
GOBP_MYELOID_CELL_APOPTOTIC_PROCESS	GOBP_MYELOID_CELL_APOPTOTIC_PROCESS		21	-0.372478	-1.01242	0.415403	0.721593	1	2653	tags=33%, list=23%, signal=43%
GOBP_RESPONSE_TO_LEPTIN	GOBP_RESPONSE_TO_LEPTIN		15	-0.397536	-1.01241	0.428066	0.719984	1	1860	tags=40%, list=16%, signal=48%
GOBP_GENETIC_IMPRINTING	GOBP_GENETIC_IMPRINTING		20	-0.366795	-1.01099	0.439684	0.722277	1	1312	tags=30%, list=12%, signal=34%
GOBP_AXONEME_ASSEMBLY	GOBP_AXONEME_ASSEMBLY		36	-0.319464	-1.01093	0.410256	0.720803	1	3178	tags=53%, list=28%, signal=73%
GOBP_ANDROGEN_METABOLIC_PROCESS	GOBP_ANDROGEN_METABOLIC_PROCESS		17	-0.392784	-1.00911	0.45518	0.724186	1	1329	tags=24%, list=12%, signal=27%
GOBP_NUCLEOSIDE_PHOSPHATE_BIOSYNTHETIC_PROCESS	GOBP_NUCLEOSIDE_PHOSPHATE_BIOSYNTHETIC_PROCESS		197	-0.244462	-1.007	0.445545	0.728371	1	2272	tags=26%, list=20%, signal=32%
GOBP_PYRIMIDINE_RIBONUCLEOTIDE_METABOLIC_PROCESS	GOBP_PYRIMIDINE_RIBONUCLEOTIDE_METABOLIC_PROCESS		20	-0.366158	-1.0053	0.437647	0.731337	1	2103	tags=30%, list=19%, signal=37%
GOBP_PYRIMIDINE_NUCLEOTIDE_METABOLIC_PROCESS	GOBP_PYRIMIDINE_NUCLEOTIDE_METABOLIC_PROCESS		38	-0.317263	-1.0049	0.441975	0.730842	1	2136	tags=29%, list=19%, signal=36%
GOBP_EMBRYONIC_APPENDAGE_MORPHOGENESIS	GOBP_EMBRYONIC_APPENDAGE_MORPHOGENESIS		54	-0.302001	-1.00464	0.445388	0.729937	1	1567	tags=26%, list=14%, signal=30%
GOBP_FEEDING_BEHAVIOR	GOBP_FEEDING_BEHAVIOR		23	-0.360428	-1.0028	0.439625	0.733408	1	645	tags=17%, list=6%, signal=18%
GOBP_POSITIVE_REGULATION_OF_GLUCOSE_METABOLIC_PROCESS	GOBP_POSITIVE_REGULATION_OF_GLUCOSE_METABOLIC_PROCESS		26	-0.348137	-1.00266	0.432401	0.732139	1	1591	tags=27%, list=14%, signal=31%
GOBP_POLYSACCHARIDE_CATABOLIC_PROCESS	GOBP_POLYSACCHARIDE_CATABOLIC_PROCESS		21	-0.363526	-1.00025	0.461356	0.737242	1	2359	tags=38%, list=21%, signal=48%
GOBP_PROTEIN_CONTAINING_COMPLEX_REMODELING	GOBP_PROTEIN_CONTAINING_COMPLEX_REMODELING		15	-0.401588	-1.00017	0.445898	0.735839	1	2241	tags=33%, list=20%, signal=42%
GOBP_NEURAL_RETINA_DEVELOPMENT	GOBP_NEURAL_RETINA_DEVELOPMENT		27	-0.346915	-0.999579	0.450721	0.735887	1	1815	tags=26%, list=16%, signal=31%
GOBP_REGULATION_OF_CHROMATIN_ASSEMBLY_OR_DISASSEMBLY	GOBP_REGULATION_OF_CHROMATIN_ASSEMBLY_OR_DISASSEMBLY		22	-0.36383	-0.999232	0.430769	0.735172	1	1911	tags=32%, list=17%, signal=38%
GOBP_CYTOKINE_PRODUCTION_INVOLVED_IN_INFLAMMATORY_RESPONSE	GOBP_CYTOKINE_PRODUCTION_INVOLVED_IN_INFLAMMATORY_RESPONSE		33	-0.334215	-0.998794	0.451005	0.734769	1	1711	tags=21%, list=15%, signal=25%
GOBP_RECEPTOR_RECYCLING	GOBP_RECEPTOR_RECYCLING		25	-0.345472	-0.996015	0.443807	0.740778	1	1768	tags=20%, list=16%, signal=24%
GOBP_B_CELL_RECEPTOR_SIGNALING_PATHWAY	GOBP_B_CELL_RECEPTOR_SIGNALING_PATHWAY		47	-0.300303	-0.993284	0.459038	0.746769	1	2295	tags=32%, list=20%, signal=40%
GOBP_ONE_CARBON_METABOLIC_PROCESS	GOBP_ONE_CARBON_METABOLIC_PROCESS		27	-0.338777	-0.992608	0.440821	0.747049	1	1032	tags=19%, list=9%, signal=20%
GOBP_NUCLEOTIDE_SUGAR_BIOSYNTHETIC_PROCESS	GOBP_NUCLEOTIDE_SUGAR_BIOSYNTHETIC_PROCESS		22	-0.35499	-0.991029	0.453801	0.749839	1	1960	tags=36%, list=17%, signal=44%
GOBP_ORGANELLE_DISASSEMBLY	GOBP_ORGANELLE_DISASSEMBLY		96	-0.26572	-0.989619	0.455163	0.75208	1	2151	tags=28%, list=19%, signal=34%
GOBP_RESPONSE_TO_INTERFERON_BETA	GOBP_RESPONSE_TO_INTERFERON_BETA		25	-0.339423	-0.985735	0.451338	0.76123	1	451	tags=12%, list=4%, signal=12%
GOBP_STEM_CELL_DIVISION	GOBP_STEM_CELL_DIVISION		19	-0.361183	-0.985714	0.451206	0.759632	1	442	tags=11%, list=4%, signal=11%
GOBP_NEGATIVE_REGULATION_OF_CYCLIN_DEPENDENT_PROTEIN_KINASE_ACTIVITY	GOBP_NEGATIVE_REGULATION_OF_CYCLIN_DEPENDENT_PROTEIN_KINASE_ACTIVITY		24	-0.348972	-0.984219	0.462857	0.762147	1	1427	tags=25%, list=13%, signal=29%
GOBP_NUCLEOTIDE_EXCISION_REPAIR_PREINCISION_COMPLEX_STABILIZATION	GOBP_NUCLEOTIDE_EXCISION_REPAIR_PREINCISION_COMPLEX_STABILIZATION		19	-0.368326	-0.982764	0.483041	0.764665	1	3646	tags=32%, list=32%, signal=46%
GOBP_REGULATION_OF_SYNAPTIC_VESICLE_RECYCLING	GOBP_REGULATION_OF_SYNAPTIC_VESICLE_RECYCLING		17	-0.381019	-0.982683	0.485714	0.763248	1	589	tags=18%, list=5%, signal=19%
GOBP_MODULATION_BY_VIRUS_OF_HOST_PROCESS	GOBP_MODULATION_BY_VIRUS_OF_HOST_PROCESS		27	-0.329905	-0.981743	0.45933	0.764284	1	1803	tags=30%, list=16%, signal=35%
GOBP_NUCLEOTIDE_TRANSPORT	GOBP_NUCLEOTIDE_TRANSPORT		24	-0.34238	-0.979921	0.495294	0.767798	1	2580	tags=38%, list=23%, signal=48%
GOBP_POSITIVE_REGULATION_OF_RECEPTOR_SIGNALING_PATHWAY_VIA_STAT	GOBP_POSITIVE_REGULATION_OF_RECEPTOR_SIGNALING_PATHWAY_VIA_STAT		26	-0.341726	-0.977112	0.481971	0.773898	1	759	tags=19%, list=7%, signal=21%
GOBP_CELLULAR_RESPONSE_TO_STEROL	GOBP_CELLULAR_RESPONSE_TO_STEROL		15	-0.389482	-0.976478	0.472286	0.774043	1	2565	tags=47%, list=23%, signal=60%
GOBP_RESPONSE_TO_GLUCAGON	GOBP_RESPONSE_TO_GLUCAGON		22	-0.352439	-0.976236	0.470937	0.773088	1	1212	tags=23%, list=11%, signal=25%
GOBP_VIRAL_RNA_GENOME_REPLICATION	GOBP_VIRAL_RNA_GENOME_REPLICATION		25	-0.34183	-0.974903	0.474048	0.775197	1	850	tags=16%, list=8%, signal=17%
GOBP_INTRACELLULAR_RECEPTOR_SIGNALING_PATHWAY	GOBP_INTRACELLULAR_RECEPTOR_SIGNALING_PATHWAY		198	-0.234733	-0.97459	0.532308	0.774434	1	1786	tags=19%, list=16%, signal=22%
GOBP_CELLULAR_RESPONSE_TO_CARBOHYDRATE_STIMULUS	GOBP_CELLULAR_RESPONSE_TO_CARBOHYDRATE_STIMULUS		89	-0.261494	-0.972157	0.498688	0.779638	1	2295	tags=25%, list=20%, signal=31%
GOBP_REGULATION_OF_STEROL_TRANSPORT	GOBP_REGULATION_OF_STEROL_TRANSPORT		33	-0.321458	-0.970771	0.516246	0.781933	1	665	tags=12%, list=6%, signal=13%
GOBP_POSITIVE_REGULATION_OF_ATPASE_ACTIVITY	GOBP_POSITIVE_REGULATION_OF_ATPASE_ACTIVITY		44	-0.299679	-0.970426	0.485934	0.781248	1	17	tags=2%, list=0%, signal=2%
GOBP_EMBRYONIC_HEMOPOIESIS	GOBP_EMBRYONIC_HEMOPOIESIS		17	-0.373894	-0.970271	0.484634	0.780046	1	492	tags=12%, list=4%, signal=12%
GOBP_CELL_CELL_RECOGNITION	GOBP_CELL_CELL_RECOGNITION		34	-0.317437	-0.970014	0.490953	0.779123	1	819	tags=15%, list=7%, signal=16%
GOBP_TERPENOID_METABOLIC_PROCESS	GOBP_TERPENOID_METABOLIC_PROCESS		57	-0.285642	-0.969975	0.513839	0.777629	1	976	tags=19%, list=9%, signal=21%
GOBP_APPENDAGE_MORPHOGENESIS	GOBP_APPENDAGE_MORPHOGENESIS		65	-0.276839	-0.968738	0.492866	0.779437	1	1567	tags=23%, list=14%, signal=27%
GOBP_MEMBRANE_DOCKING	GOBP_MEMBRANE_DOCKING		160	-0.239497	-0.965098	0.52907	0.787822	1	1262	tags=13%, list=11%, signal=14%
GOBP_RESPONSE_TO_FUNGUS	GOBP_RESPONSE_TO_FUNGUS		23	-0.342779	-0.964335	0.470656	0.788266	1	850	tags=13%, list=8%, signal=14%
GOBP_PROTEIN_TRANSMEMBRANE_IMPORT_INTO_INTRACELLULAR_ORGANELLE	GOBP_PROTEIN_TRANSMEMBRANE_IMPORT_INTO_INTRACELLULAR_ORGANELLE		33	-0.31721	-0.964208	0.495	0.786974	1	1484	tags=21%, list=13%, signal=24%
GOBP_ER_NUCLEUS_SIGNALING_PATHWAY	GOBP_ER_NUCLEUS_SIGNALING_PATHWAY		49	-0.300111	-0.963726	0.522811	0.786712	1	1674	tags=27%, list=15%, signal=31%
GOBP_NEGATIVE_REGULATION_OF_ANTIGEN_RECEPTOR_MEDIATED_SIGNALING_PATHWAY	GOBP_NEGATIVE_REGULATION_OF_ANTIGEN_RECEPTOR_MEDIATED_SIGNALING_PATHWAY		21	-0.352332	-0.962861	0.494585	0.787529	1	1009	tags=19%, list=9%, signal=21%
GOBP_ISOPRENOID_METABOLIC_PROCESS	GOBP_ISOPRENOID_METABOLIC_PROCESS		73	-0.272137	-0.961982	0.519448	0.788339	1	1969	tags=26%, list=17%, signal=31%
GOBP_RNA_DEPENDENT_DNA_BIOSYNTHETIC_PROCESS	GOBP_RNA_DEPENDENT_DNA_BIOSYNTHETIC_PROCESS		63	-0.278328	-0.95977	0.515666	0.792824	1	970	tags=11%, list=9%, signal=12%
GOBP_REGULATION_OF_OXIDATIVE_STRESS_INDUCED_INTRINSIC_APOPTOTIC_SIGNALING_PATHWAY	GOBP_REGULATION_OF_OXIDATIVE_STRESS_INDUCED_INTRINSIC_APOPTOTIC_SIGNALING_PATHWAY		24	-0.338271	-0.95899	0.529341	0.793399	1	1533	tags=21%, list=14%, signal=24%
GOBP_AXO_DENDRITIC_TRANSPORT	GOBP_AXO_DENDRITIC_TRANSPORT		55	-0.28244	-0.958165	0.51005	0.794079	1	996	tags=16%, list=9%, signal=18%
GOBP_SCHWANN_CELL_DIFFERENTIATION	GOBP_SCHWANN_CELL_DIFFERENTIATION		25	-0.333413	-0.958029	0.506834	0.792854	1	1127	tags=16%, list=10%, signal=18%
GOBP_NEGATIVE_REGULATION_OF_CELL_CYCLE_G1_S_PHASE_TRANSITION	GOBP_NEGATIVE_REGULATION_OF_CELL_CYCLE_G1_S_PHASE_TRANSITION		89	-0.259235	-0.956691	0.555556	0.794864	1	278	tags=6%, list=2%, signal=6%
GOBP_REGULATION_OF_LIPID_TRANSPORT	GOBP_REGULATION_OF_LIPID_TRANSPORT		76	-0.267549	-0.955876	0.542282	0.795493	1	1591	tags=20%, list=14%, signal=23%
GOBP_ERBB2_SIGNALING_PATHWAY	GOBP_ERBB2_SIGNALING_PATHWAY		20	-0.349679	-0.95506	0.517647	0.796172	1	2353	tags=35%, list=21%, signal=44%
GOBP_REGULATION_OF_MEMBRANE_POTENTIAL	GOBP_REGULATION_OF_MEMBRANE_POTENTIAL		187	-0.232535	-0.950976	0.594976	0.805821	1	1585	tags=18%, list=14%, signal=21%
GOBP_INORGANIC_ION_IMPORT_ACROSS_PLASMA_MEMBRANE	GOBP_INORGANIC_ION_IMPORT_ACROSS_PLASMA_MEMBRANE		43	-0.295964	-0.950779	0.539355	0.804779	1	1077	tags=19%, list=10%, signal=20%
GOBP_CILIARY_BASAL_BODY_PLASMA_MEMBRANE_DOCKING	GOBP_CILIARY_BASAL_BODY_PLASMA_MEMBRANE_DOCKING		89	-0.258441	-0.950712	0.546379	0.803328	1	1212	tags=10%, list=11%, signal=11%
GOBP_REGULATION_OF_ENDOPLASMIC_RETICULUM_STRESS_INDUCED_INTRINSIC_APOPTOTIC_SIGNALING_PATHWAY	GOBP_REGULATION_OF_ENDOPLASMIC_RETICULUM_STRESS_INDUCED_INTRINSIC_APOPTOTIC_SIGNALING_PATHWAY		26	-0.324997	-0.95038	0.513986	0.80264	1	1901	tags=23%, list=17%, signal=28%
GOBP_DOPAMINE_RECEPTOR_SIGNALING_PATHWAY	GOBP_DOPAMINE_RECEPTOR_SIGNALING_PATHWAY		25	-0.336339	-0.948857	0.532382	0.805214	1	630	tags=16%, list=6%, signal=17%
GOBP_MODULATION_BY_HOST_OF_SYMBIONT_PROCESS	GOBP_MODULATION_BY_HOST_OF_SYMBIONT_PROCESS		47	-0.285994	-0.948372	0.543478	0.804925	1	1767	tags=26%, list=16%, signal=30%
GOBP_PYRIMIDINE_CONTAINING_COMPOUND_BIOSYNTHETIC_PROCESS	GOBP_PYRIMIDINE_CONTAINING_COMPOUND_BIOSYNTHETIC_PROCESS		30	-0.317892	-0.946936	0.512727	0.807233	1	2087	tags=20%, list=18%, signal=24%
GOBP_REGULATION_OF_VIRAL_GENOME_REPLICATION	GOBP_REGULATION_OF_VIRAL_GENOME_REPLICATION		57	-0.279041	-0.946933	0.551813	0.80563	1	247	tags=5%, list=2%, signal=5%
GOBP_PHOSPHATIDYLINOSITOL_BIOSYNTHETIC_PROCESS	GOBP_PHOSPHATIDYLINOSITOL_BIOSYNTHETIC_PROCESS		105	-0.247769	-0.944105	0.573187	0.811647	1	2377	tags=31%, list=21%, signal=39%
GOBP_DNA_METHYLATION_DEPENDENT_HETEROCHROMATIN_ASSEMBLY	GOBP_DNA_METHYLATION_DEPENDENT_HETEROCHROMATIN_ASSEMBLY		17	-0.359269	-0.94075	0.540691	0.819196	1	846	tags=18%, list=7%, signal=19%
GOBP_CILIUM_MOVEMENT	GOBP_CILIUM_MOVEMENT		62	-0.27549	-0.940393	0.554321	0.818544	1	1930	tags=24%, list=17%, signal=29%
GOBP_LEUKOCYTE_APOPTOTIC_PROCESS	GOBP_LEUKOCYTE_APOPTOTIC_PROCESS		70	-0.264673	-0.939062	0.564202	0.820556	1	1641	tags=19%, list=14%, signal=22%
GOBP_NEGATIVE_REGULATION_OF_CELL_AGING	GOBP_NEGATIVE_REGULATION_OF_CELL_AGING		19	-0.345664	-0.937911	0.535211	0.822068	1	3318	tags=37%, list=29%, signal=52%
GOBP_FATTY_ACID_DERIVATIVE_METABOLIC_PROCESS	GOBP_FATTY_ACID_DERIVATIVE_METABOLIC_PROCESS		50	-0.282635	-0.937544	0.555414	0.821433	1	1254	tags=26%, list=11%, signal=29%
GOBP_REGULATION_OF_PLATELET_DERIVED_GROWTH_FACTOR_RECEPTOR_SIGNALING_PATHWAY	GOBP_REGULATION_OF_PLATELET_DERIVED_GROWTH_FACTOR_RECEPTOR_SIGNALING_PATHWAY		18	-0.357133	-0.934168	0.543269	0.829174	1	585	tags=22%, list=5%, signal=23%
GOBP_REGULATION_OF_B_CELL_RECEPTOR_SIGNALING_PATHWAY	GOBP_REGULATION_OF_B_CELL_RECEPTOR_SIGNALING_PATHWAY		19	-0.350708	-0.933685	0.538369	0.828915	1	2295	tags=37%, list=20%, signal=46%
GOBP_POST_EMBRYONIC_DEVELOPMENT	GOBP_POST_EMBRYONIC_DEVELOPMENT		54	-0.275164	-0.93221	0.583333	0.831385	1	946	tags=15%, list=8%, signal=16%
GOBP_ATP_SYNTHESIS_COUPLED_PROTON_TRANSPORT	GOBP_ATP_SYNTHESIS_COUPLED_PROTON_TRANSPORT		23	-0.331592	-0.931772	0.552239	0.830972	1	2542	tags=35%, list=22%, signal=45%
GOBP_NEGATIVE_REGULATION_OF_NUCLEOCYTOPLASMIC_TRANSPORT	GOBP_NEGATIVE_REGULATION_OF_NUCLEOCYTOPLASMIC_TRANSPORT		16	-0.36151	-0.93157	0.540724	0.829918	1	717	tags=19%, list=6%, signal=20%
GOBP_NATURAL_KILLER_CELL_ACTIVATION	GOBP_NATURAL_KILLER_CELL_ACTIVATION		38	-0.292699	-0.928706	0.557598	0.836024	1	158	tags=8%, list=1%, signal=8%
GOBP_FATTY_ACID_TRANSMEMBRANE_TRANSPORT	GOBP_FATTY_ACID_TRANSMEMBRANE_TRANSPORT		40	-0.293376	-0.928419	0.56538	0.835168	1	2272	tags=35%, list=20%, signal=44%
GOBP_PYRIMIDINE_NUCLEOTIDE_BIOSYNTHETIC_PROCESS	GOBP_PYRIMIDINE_NUCLEOTIDE_BIOSYNTHETIC_PROCESS		23	-0.337472	-0.928338	0.547264	0.833753	1	2087	tags=22%, list=18%, signal=27%
GOBP_T_CELL_APOPTOTIC_PROCESS	GOBP_T_CELL_APOPTOTIC_PROCESS		30	-0.313626	-0.928154	0.569652	0.832622	1	946	tags=17%, list=8%, signal=18%
GOBP_PROTEIN_TARGETING_TO_VACUOLE	GOBP_PROTEIN_TARGETING_TO_VACUOLE		35	-0.295708	-0.927696	0.552296	0.832277	1	1204	tags=23%, list=11%, signal=25%
GOBP_POSITIVE_REGULATION_OF_CALCIUM_ION_TRANSMEMBRANE_TRANSPORTER_ACTIVITY	GOBP_POSITIVE_REGULATION_OF_CALCIUM_ION_TRANSMEMBRANE_TRANSPORTER_ACTIVITY		24	-0.331608	-0.927365	0.561785	0.831597	1	589	tags=8%, list=5%, signal=9%
GOBP_CELLULAR_KETONE_METABOLIC_PROCESS	GOBP_CELLULAR_KETONE_METABOLIC_PROCESS		173	-0.225929	-0.925792	0.696456	0.83425	1	1991	tags=23%, list=18%, signal=28%
GOBP_REGULATION_OF_TRANSLATIONAL_INITIATION_IN_RESPONSE_TO_STRESS	GOBP_REGULATION_OF_TRANSLATIONAL_INITIATION_IN_RESPONSE_TO_STRESS		15	-0.364676	-0.924984	0.564912	0.834867	1	1901	tags=40%, list=17%, signal=48%
GOBP_REGULATION_OF_DEFENSE_RESPONSE_TO_VIRUS_BY_VIRUS	GOBP_REGULATION_OF_DEFENSE_RESPONSE_TO_VIRUS_BY_VIRUS		26	-0.323143	-0.924101	0.566986	0.835619	1	960	tags=15%, list=8%, signal=17%
GOBP_PROTEIN_O_LINKED_GLYCOSYLATION	GOBP_PROTEIN_O_LINKED_GLYCOSYLATION		67	-0.26408	-0.924021	0.613297	0.834234	1	1844	tags=19%, list=16%, signal=23%
GOBP_ORGANIC_ANION_TRANSPORT	GOBP_ORGANIC_ANION_TRANSPORT		198	-0.223785	-0.923775	0.69195	0.833335	1	2720	tags=34%, list=24%, signal=44%
GOBP_POSITIVE_REGULATION_OF_ANTIGEN_RECEPTOR_MEDIATED_SIGNALING_PATHWAY	GOBP_POSITIVE_REGULATION_OF_ANTIGEN_RECEPTOR_MEDIATED_SIGNALING_PATHWAY		16	-0.355788	-0.922636	0.552119	0.834794	1	2940	tags=50%, list=26%, signal=67%
GOBP_DIOL_BIOSYNTHETIC_PROCESS	GOBP_DIOL_BIOSYNTHETIC_PROCESS		15	-0.369951	-0.921237	0.540284	0.837	1	2490	tags=47%, list=22%, signal=60%
GOBP_LIPID_DROPLET_ORGANIZATION	GOBP_LIPID_DROPLET_ORGANIZATION		19	-0.341551	-0.921137	0.569576	0.835684	1	1838	tags=32%, list=16%, signal=38%
GOBP_TELOMERE_MAINTENANCE_VIA_TELOMERE_LENGTHENING	GOBP_TELOMERE_MAINTENANCE_VIA_TELOMERE_LENGTHENING		70	-0.261224	-0.917762	0.619108	0.843184	1	899	tags=10%, list=8%, signal=11%
GOBP_SYNAPTIC_VESICLE_RECYCLING	GOBP_SYNAPTIC_VESICLE_RECYCLING		44	-0.277981	-0.915282	0.580846	0.848232	1	589	tags=11%, list=5%, signal=12%
GOBP_NEGATIVE_REGULATION_OF_LIPID_LOCALIZATION	GOBP_NEGATIVE_REGULATION_OF_LIPID_LOCALIZATION		30	-0.306057	-0.909175	0.588235	0.862806	1	1209	tags=20%, list=11%, signal=22%
GOBP_NEGATIVE_REGULATION_OF_INTRACELLULAR_PROTEIN_TRANSPORT	GOBP_NEGATIVE_REGULATION_OF_INTRACELLULAR_PROTEIN_TRANSPORT		33	-0.299622	-0.907494	0.609911	0.86569	1	2212	tags=27%, list=20%, signal=34%
GOBP_NEGATIVE_REGULATION_OF_PEPTIDYL_SERINE_PHOSPHORYLATION	GOBP_NEGATIVE_REGULATION_OF_PEPTIDYL_SERINE_PHOSPHORYLATION		25	-0.319569	-0.901299	0.587361	0.880457	1	1436	tags=32%, list=13%, signal=37%
GOBP_REGULATION_OF_BEHAVIOR	GOBP_REGULATION_OF_BEHAVIOR		23	-0.319201	-0.900578	0.582017	0.880725	1	645	tags=17%, list=6%, signal=18%
GOBP_POSITIVE_REGULATION_OF_CELLULAR_RESPONSE_TO_INSULIN_STIMULUS	GOBP_POSITIVE_REGULATION_OF_CELLULAR_RESPONSE_TO_INSULIN_STIMULUS		19	-0.334666	-0.897841	0.584541	0.886372	1	999	tags=26%, list=9%, signal=29%
GOBP_REGULATION_OF_PROTEIN_SUMOYLATION	GOBP_REGULATION_OF_PROTEIN_SUMOYLATION		20	-0.3305	-0.896637	0.597647	0.887876	1	1052	tags=15%, list=9%, signal=17%
GOBP_RESPONSE_TO_ALKALOID	GOBP_RESPONSE_TO_ALKALOID		60	-0.260308	-0.895959	0.660502	0.888017	1	822	tags=10%, list=7%, signal=11%
GOBP_REGULATION_OF_CILIUM_ASSEMBLY	GOBP_REGULATION_OF_CILIUM_ASSEMBLY		47	-0.273854	-0.895178	0.624088	0.888395	1	2110	tags=21%, list=19%, signal=26%
GOBP_VESICLE_LOCALIZATION	GOBP_VESICLE_LOCALIZATION		174	-0.217754	-0.894652	0.751471	0.888103	1	1787	tags=17%, list=16%, signal=20%
GOBP_PHOSPHATIDYLCHOLINE_BIOSYNTHETIC_PROCESS	GOBP_PHOSPHATIDYLCHOLINE_BIOSYNTHETIC_PROCESS		31	-0.296919	-0.891767	0.596598	0.89408	1	2144	tags=29%, list=19%, signal=36%
GOBP_POSITIVE_REGULATION_OF_PHOSPHATASE_ACTIVITY	GOBP_POSITIVE_REGULATION_OF_PHOSPHATASE_ACTIVITY		25	-0.308741	-0.891421	0.637002	0.893322	1	1641	tags=28%, list=14%, signal=33%
GOBP_NUCLEOSIDE_TRIPHOSPHATE_BIOSYNTHETIC_PROCESS	GOBP_NUCLEOSIDE_TRIPHOSPHATE_BIOSYNTHETIC_PROCESS		64	-0.255284	-0.891368	0.677255	0.891801	1	2360	tags=25%, list=21%, signal=31%
GOBP_LIPID_PHOSPHORYLATION	GOBP_LIPID_PHOSPHORYLATION		56	-0.264146	-0.891154	0.667095	0.890702	1	2034	tags=32%, list=18%, signal=39%
GOBP_REGULATION_OF_MYELOID_CELL_APOPTOTIC_PROCESS	GOBP_REGULATION_OF_MYELOID_CELL_APOPTOTIC_PROCESS		18	-0.336384	-0.89098	0.603881	0.889485	1	2653	tags=33%, list=23%, signal=43%
GOBP_PRESYNAPTIC_ENDOCYTOSIS	GOBP_PRESYNAPTIC_ENDOCYTOSIS		36	-0.286461	-0.890159	0.63681	0.890031	1	589	tags=11%, list=5%, signal=12%
GOBP_INTRA_GOLGI_VESICLE_MEDIATED_TRANSPORT	GOBP_INTRA_GOLGI_VESICLE_MEDIATED_TRANSPORT		29	-0.297059	-0.889706	0.604343	0.889532	1	2007	tags=17%, list=18%, signal=21%
GOBP_CELLULAR_RESPONSE_TO_FATTY_ACID	GOBP_CELLULAR_RESPONSE_TO_FATTY_ACID		22	-0.322928	-0.889158	0.606421	0.889309	1	586	tags=14%, list=5%, signal=14%
GOBP_CELL_REDOX_HOMEOSTASIS	GOBP_CELL_REDOX_HOMEOSTASIS		35	-0.288292	-0.887557	0.639594	0.89172	1	1073	tags=11%, list=9%, signal=13%
GOBP_SPERM_EGG_RECOGNITION	GOBP_SPERM_EGG_RECOGNITION		23	-0.314764	-0.886869	0.619855	0.89187	1	436	tags=9%, list=4%, signal=9%
GOBP_REGULATION_OF_STEROID_BIOSYNTHETIC_PROCESS	GOBP_REGULATION_OF_STEROID_BIOSYNTHETIC_PROCESS		61	-0.257767	-0.885616	0.669643	0.893406	1	1840	tags=26%, list=16%, signal=31%
GOBP_ACETYL_COA_BIOSYNTHETIC_PROCESS	GOBP_ACETYL_COA_BIOSYNTHETIC_PROCESS		21	-0.327645	-0.885139	0.640423	0.89304	1	1564	tags=24%, list=14%, signal=28%
GOBP_POSITIVE_REGULATION_OF_REPRODUCTIVE_PROCESS	GOBP_POSITIVE_REGULATION_OF_REPRODUCTIVE_PROCESS		31	-0.293375	-0.884201	0.620092	0.893777	1	702	tags=16%, list=6%, signal=17%
GOBP_MIRNA_METABOLIC_PROCESS	GOBP_MIRNA_METABOLIC_PROCESS		25	-0.306606	-0.882759	0.629454	0.895771	1	1879	tags=32%, list=17%, signal=38%
GOBP_ESTABLISHMENT_OF_PROTEIN_LOCALIZATION_TO_VACUOLE	GOBP_ESTABLISHMENT_OF_PROTEIN_LOCALIZATION_TO_VACUOLE		41	-0.275252	-0.880042	0.655006	0.900887	1	1204	tags=22%, list=11%, signal=24%
GOBP_REGULATION_OF_CYSTEINE_TYPE_ENDOPEPTIDASE_ACTIVITY_INVOLVED_IN_APOPTOTIC_SIGNALING_PATHWAY	GOBP_REGULATION_OF_CYSTEINE_TYPE_ENDOPEPTIDASE_ACTIVITY_INVOLVED_IN_APOPTOTIC_SIGNALING_PATHWAY		15	-0.351907	-0.878248	0.598558	0.903758	1	248	tags=13%, list=2%, signal=14%
GOBP_MYOFIBRIL_ASSEMBLY	GOBP_MYOFIBRIL_ASSEMBLY		24	-0.309346	-0.877425	0.631197	0.904193	1	90	tags=8%, list=1%, signal=8%
GOBP_NUCLEOSIDE_TRIPHOSPHATE_METABOLIC_PROCESS	GOBP_NUCLEOSIDE_TRIPHOSPHATE_METABOLIC_PROCESS		85	-0.239791	-0.876895	0.71487	0.903884	1	2360	tags=25%, list=21%, signal=31%
GOBP_CELLULAR_METABOLIC_COMPOUND_SALVAGE	GOBP_CELLULAR_METABOLIC_COMPOUND_SALVAGE		27	-0.300892	-0.876672	0.625455	0.902789	1	1785	tags=22%, list=16%, signal=26%
GOBP_LYMPHOCYTE_APOPTOTIC_PROCESS	GOBP_LYMPHOCYTE_APOPTOTIC_PROCESS		47	-0.264358	-0.876351	0.673123	0.901947	1	2093	tags=28%, list=18%, signal=34%
GOBP_NEGATIVE_REGULATION_OF_MICROTUBULE_POLYMERIZATION_OR_DEPOLYMERIZATION	GOBP_NEGATIVE_REGULATION_OF_MICROTUBULE_POLYMERIZATION_OR_DEPOLYMERIZATION		30	-0.294521	-0.876321	0.630542	0.900405	1	1202	tags=20%, list=11%, signal=22%
GOBP_REGULATION_OF_LYMPHOCYTE_APOPTOTIC_PROCESS	GOBP_REGULATION_OF_LYMPHOCYTE_APOPTOTIC_PROCESS		33	-0.289271	-0.874644	0.660354	0.90301	1	1795	tags=27%, list=16%, signal=32%
GOBP_GOLGI_ORGANIZATION	GOBP_GOLGI_ORGANIZATION		114	-0.22953	-0.873751	0.745763	0.903616	1	991	tags=11%, list=9%, signal=12%
GOBP_NEGATIVE_REGULATION_OF_SMOOTHENED_SIGNALING_PATHWAY	GOBP_NEGATIVE_REGULATION_OF_SMOOTHENED_SIGNALING_PATHWAY		22	-0.31084	-0.872427	0.648428	0.905183	1	2811	tags=55%, list=25%, signal=72%
GOBP_ENERGY_RESERVE_METABOLIC_PROCESS	GOBP_ENERGY_RESERVE_METABOLIC_PROCESS		58	-0.253736	-0.872385	0.716728	0.90366	1	2189	tags=29%, list=19%, signal=36%
GOBP_RESPONSE_TO_PH	GOBP_RESPONSE_TO_PH		23	-0.310263	-0.871777	0.630273	0.903551	1	1341	tags=26%, list=12%, signal=30%
GOBP_GLUTAMINE_METABOLIC_PROCESS	GOBP_GLUTAMINE_METABOLIC_PROCESS		15	-0.338604	-0.870252	0.623362	0.90569	1	1481	tags=20%, list=13%, signal=23%
GOBP_REGULATION_OF_DEFENSE_RESPONSE_TO_VIRUS	GOBP_REGULATION_OF_DEFENSE_RESPONSE_TO_VIRUS		50	-0.261316	-0.865158	0.69125	0.916643	1	451	tags=8%, list=4%, signal=8%
GOBP_REGULATION_OF_LEUKOCYTE_APOPTOTIC_PROCESS	GOBP_REGULATION_OF_LEUKOCYTE_APOPTOTIC_PROCESS		53	-0.257613	-0.864565	0.714101	0.916463	1	959	tags=13%, list=8%, signal=14%
GOBP_ASPARTATE_FAMILY_AMINO_ACID_METABOLIC_PROCESS	GOBP_ASPARTATE_FAMILY_AMINO_ACID_METABOLIC_PROCESS		36	-0.280553	-0.863368	0.701878	0.917737	1	1730	tags=19%, list=15%, signal=23%
GOBP_POSITIVE_REGULATION_OF_DNA_REPAIR	GOBP_POSITIVE_REGULATION_OF_DNA_REPAIR		64	-0.244245	-0.860973	0.743687	0.92187	1	1906	tags=17%, list=17%, signal=21%
GOBP_KETONE_BIOSYNTHETIC_PROCESS	GOBP_KETONE_BIOSYNTHETIC_PROCESS		26	-0.294217	-0.860855	0.688839	0.920516	1	1991	tags=27%, list=18%, signal=33%
GOBP_NEGATIVE_REGULATION_OF_INTERFERON_GAMMA_PRODUCTION	GOBP_NEGATIVE_REGULATION_OF_INTERFERON_GAMMA_PRODUCTION		21	-0.312098	-0.859638	0.651408	0.921761	1	33	tags=5%, list=0%, signal=5%
GOBP_REGULATION_OF_ANTIGEN_RECEPTOR_MEDIATED_SIGNALING_PATHWAY	GOBP_REGULATION_OF_ANTIGEN_RECEPTOR_MEDIATED_SIGNALING_PATHWAY		45	-0.264588	-0.858345	0.710303	0.923239	1	1009	tags=13%, list=9%, signal=15%
GOBP_SULFUR_COMPOUND_TRANSPORT	GOBP_SULFUR_COMPOUND_TRANSPORT		33	-0.277683	-0.857922	0.694647	0.922617	1	2886	tags=48%, list=25%, signal=65%
GOBP_PROTEIN_HYDROXYLATION	GOBP_PROTEIN_HYDROXYLATION		26	-0.297134	-0.857489	0.664286	0.92206	1	1172	tags=19%, list=10%, signal=21%
GOBP_CELLULAR_RESPONSE_TO_STEROL_DEPLETION	GOBP_CELLULAR_RESPONSE_TO_STEROL_DEPLETION		15	-0.333678	-0.856892	0.650307	0.921851	1	2476	tags=47%, list=22%, signal=60%
GOBP_REGULATION_OF_PROTEIN_POLYUBIQUITINATION	GOBP_REGULATION_OF_PROTEIN_POLYUBIQUITINATION		22	-0.306253	-0.855761	0.658924	0.922914	1	1707	tags=18%, list=15%, signal=21%
GOBP_NEGATIVE_REGULATION_OF_ENDOPLASMIC_RETICULUM_STRESS_INDUCED_INTRINSIC_APOPTOTIC_SIGNALING_PATHWAY	GOBP_NEGATIVE_REGULATION_OF_ENDOPLASMIC_RETICULUM_STRESS_INDUCED_INTRINSIC_APOPTOTIC_SIGNALING_PATHWAY		15	-0.331981	-0.854491	0.664062	0.924187	1	208	tags=7%, list=2%, signal=7%
GOBP_VIRAL_GENOME_REPLICATION	GOBP_VIRAL_GENOME_REPLICATION		96	-0.2269	-0.850529	0.80291	0.931713	1	368	tags=6%, list=3%, signal=6%
GOBP_MICROTUBULE_BUNDLE_FORMATION	GOBP_MICROTUBULE_BUNDLE_FORMATION		62	-0.244315	-0.849815	0.764474	0.931765	1	1311	tags=16%, list=12%, signal=18%
GOBP_DNA_DOUBLE_STRAND_BREAK_PROCESSING	GOBP_DNA_DOUBLE_STRAND_BREAK_PROCESSING		21	-0.306549	-0.849716	0.689046	0.930393	1	899	tags=10%, list=8%, signal=10%
GOBP_NEGATIVE_REGULATION_OF_ESTABLISHMENT_OF_PROTEIN_LOCALIZATION	GOBP_NEGATIVE_REGULATION_OF_ESTABLISHMENT_OF_PROTEIN_LOCALIZATION		87	-0.229141	-0.849506	0.775457	0.929282	1	742	tags=10%, list=7%, signal=11%
GOBP_PROTEIN_K63_LINKED_DEUBIQUITINATION	GOBP_PROTEIN_K63_LINKED_DEUBIQUITINATION		31	-0.283709	-0.847959	0.692794	0.931154	1	2576	tags=32%, list=23%, signal=42%
GOBP_PURINE_CONTAINING_COMPOUND_BIOSYNTHETIC_PROCESS	GOBP_PURINE_CONTAINING_COMPOUND_BIOSYNTHETIC_PROCESS		152	-0.211401	-0.846073	0.860993	0.933798	1	2272	tags=24%, list=20%, signal=29%
GOBP_REGULATION_OF_NATURAL_KILLER_CELL_ACTIVATION	GOBP_REGULATION_OF_NATURAL_KILLER_CELL_ACTIVATION		18	-0.316525	-0.845805	0.651972	0.932835	1	2613	tags=33%, list=23%, signal=43%
GOBP_PROTEIN_LIPID_COMPLEX_SUBUNIT_ORGANIZATION	GOBP_PROTEIN_LIPID_COMPLEX_SUBUNIT_ORGANIZATION		31	-0.282421	-0.845702	0.709112	0.931449	1	448	tags=13%, list=4%, signal=13%
GOBP_OLIGOSACCHARIDE_LIPID_INTERMEDIATE_BIOSYNTHETIC_PROCESS	GOBP_OLIGOSACCHARIDE_LIPID_INTERMEDIATE_BIOSYNTHETIC_PROCESS		19	-0.313211	-0.845254	0.681818	0.930858	1	3015	tags=37%, list=27%, signal=50%
GOBP_REGULATION_OF_CALCIUM_ION_TRANSMEMBRANE_TRANSPORTER_ACTIVITY	GOBP_REGULATION_OF_CALCIUM_ION_TRANSMEMBRANE_TRANSPORTER_ACTIVITY		46	-0.255384	-0.844904	0.73868	0.930064	1	589	tags=9%, list=5%, signal=9%
GOBP_CELLULAR_GLUCAN_METABOLIC_PROCESS	GOBP_CELLULAR_GLUCAN_METABOLIC_PROCESS		53	-0.251319	-0.844507	0.764852	0.929363	1	2189	tags=30%, list=19%, signal=37%
GOBP_DETECTION_OF_LIGHT_STIMULUS	GOBP_DETECTION_OF_LIGHT_STIMULUS		25	-0.295711	-0.842597	0.693548	0.932044	1	701	tags=12%, list=6%, signal=13%
GOBP_MITOCHONDRIAL_ELECTRON_TRANSPORT_CYTOCHROME_C_TO_OXYGEN	GOBP_MITOCHONDRIAL_ELECTRON_TRANSPORT_CYTOCHROME_C_TO_OXYGEN		19	-0.308227	-0.841494	0.673401	0.93284	1	1975	tags=26%, list=17%, signal=32%
GOBP_NEURON_DEATH_IN_RESPONSE_TO_OXIDATIVE_STRESS	GOBP_NEURON_DEATH_IN_RESPONSE_TO_OXIDATIVE_STRESS		23	-0.295666	-0.839604	0.686347	0.93538	1	1756	tags=30%, list=16%, signal=36%
GOBP_REGULATION_OF_RESPONSE_TO_ENDOPLASMIC_RETICULUM_STRESS	GOBP_REGULATION_OF_RESPONSE_TO_ENDOPLASMIC_RETICULUM_STRESS		73	-0.231773	-0.838634	0.792	0.935938	1	1073	tags=15%, list=9%, signal=17%
GOBP_PHENOL_CONTAINING_COMPOUND_BIOSYNTHETIC_PROCESS	GOBP_PHENOL_CONTAINING_COMPOUND_BIOSYNTHETIC_PROCESS		16	-0.32622	-0.836878	0.677305	0.938158	1	1576	tags=25%, list=14%, signal=29%
GOBP_CELLULAR_RESPIRATION	GOBP_CELLULAR_RESPIRATION		158	-0.207862	-0.836027	0.890045	0.938436	1	2365	tags=20%, list=21%, signal=25%
GOBP_ICOSANOID_SECRETION	GOBP_ICOSANOID_SECRETION		15	-0.330217	-0.835795	0.689157	0.937352	1	2690	tags=47%, list=24%, signal=61%
GOBP_SMOOTH_MUSCLE_CELL_DIFFERENTIATION	GOBP_SMOOTH_MUSCLE_CELL_DIFFERENTIATION		34	-0.27331	-0.833885	0.712727	0.939874	1	674	tags=9%, list=6%, signal=9%
GOBP_LONG_TERM_MEMORY	GOBP_LONG_TERM_MEMORY		17	-0.322372	-0.82925	0.688341	0.948098	1	1638	tags=29%, list=14%, signal=34%
GOBP_POSITIVE_REGULATION_OF_LIPID_STORAGE	GOBP_POSITIVE_REGULATION_OF_LIPID_STORAGE		17	-0.31932	-0.828877	0.696721	0.947278	1	448	tags=18%, list=4%, signal=18%
GOBP_SPECIFICATION_OF_SYMMETRY	GOBP_SPECIFICATION_OF_SYMMETRY		65	-0.235797	-0.828833	0.80654	0.945783	1	2315	tags=31%, list=20%, signal=38%
GOBP_LYMPHOID_PROGENITOR_CELL_DIFFERENTIATION	GOBP_LYMPHOID_PROGENITOR_CELL_DIFFERENTIATION		16	-0.32495	-0.828498	0.692833	0.94491	1	622	tags=13%, list=5%, signal=13%
GOBP_MODULATION_BY_SYMBIONT_OF_HOST_CELLULAR_PROCESS	GOBP_MODULATION_BY_SYMBIONT_OF_HOST_CELLULAR_PROCESS		22	-0.299482	-0.827754	0.683649	0.944857	1	1803	tags=36%, list=16%, signal=43%
GOBP_REGULATION_OF_CYTOPLASMIC_TRANSPORT	GOBP_REGULATION_OF_CYTOPLASMIC_TRANSPORT		27	-0.282812	-0.827322	0.705408	0.944152	1	1810	tags=22%, list=16%, signal=26%
GOBP_FC_RECEPTOR_SIGNALING_PATHWAY	GOBP_FC_RECEPTOR_SIGNALING_PATHWAY		156	-0.205025	-0.826607	0.900433	0.944105	1	1485	tags=14%, list=13%, signal=16%
GOBP_PYRIMIDINE_CONTAINING_COMPOUND_METABOLIC_PROCESS	GOBP_PYRIMIDINE_CONTAINING_COMPOUND_METABOLIC_PROCESS		59	-0.238552	-0.823483	0.803704	0.948973	1	2648	tags=31%, list=23%, signal=40%
GOBP_POSITIVE_REGULATION_OF_PHOSPHOPROTEIN_PHOSPHATASE_ACTIVITY	GOBP_POSITIVE_REGULATION_OF_PHOSPHOPROTEIN_PHOSPHATASE_ACTIVITY		16	-0.316746	-0.817822	0.702581	0.958851	1	381	tags=13%, list=3%, signal=13%
GOBP_MICROTUBULE_ANCHORING	GOBP_MICROTUBULE_ANCHORING		24	-0.283123	-0.817634	0.719088	0.957628	1	2311	tags=25%, list=20%, signal=31%
GOBP_RETROGRADE_TRANSPORT_ENDOSOME_TO_PLASMA_MEMBRANE	GOBP_RETROGRADE_TRANSPORT_ENDOSOME_TO_PLASMA_MEMBRANE		24	-0.288913	-0.814387	0.738067	0.962443	1	1197	tags=21%, list=11%, signal=23%
GOBP_PROTEIN_TARGETING_TO_LYSOSOME	GOBP_PROTEIN_TARGETING_TO_LYSOSOME		19	-0.303609	-0.814188	0.72904	0.961271	1	1036	tags=21%, list=9%, signal=23%
GOBP_RETROGRADE_VESICLE_MEDIATED_TRANSPORT_GOLGI_TO_ENDOPLASMIC_RETICULUM	GOBP_RETROGRADE_VESICLE_MEDIATED_TRANSPORT_GOLGI_TO_ENDOPLASMIC_RETICULUM		79	-0.225757	-0.809846	0.838667	0.968187	1	2200	tags=16%, list=19%, signal=20%
GOBP_DORSAL_VENTRAL_PATTERN_FORMATION	GOBP_DORSAL_VENTRAL_PATTERN_FORMATION		28	-0.274227	-0.807116	0.752577	0.971804	1	1562	tags=29%, list=14%, signal=33%
GOBP_PROTEIN_TRANSMEMBRANE_TRANSPORT	GOBP_PROTEIN_TRANSMEMBRANE_TRANSPORT		53	-0.239246	-0.805621	0.818627	0.973073	1	2142	tags=25%, list=19%, signal=30%
GOBP_VITAMIN_METABOLIC_PROCESS	GOBP_VITAMIN_METABOLIC_PROCESS		83	-0.22147	-0.803065	0.860082	0.976215	1	2318	tags=27%, list=20%, signal=33%
GOBP_POSITIVE_REGULATION_OF_G1_S_TRANSITION_OF_MITOTIC_CELL_CYCLE	GOBP_POSITIVE_REGULATION_OF_G1_S_TRANSITION_OF_MITOTIC_CELL_CYCLE		29	-0.277409	-0.802402	0.777393	0.975856	1	694	tags=10%, list=6%, signal=11%
GOBP_NEGATIVE_REGULATION_OF_PROTEIN_LOCALIZATION_TO_NUCLEUS	GOBP_NEGATIVE_REGULATION_OF_PROTEIN_LOCALIZATION_TO_NUCLEUS		24	-0.283315	-0.801632	0.747869	0.975699	1	1658	tags=21%, list=15%, signal=24%
GOBP_HYDROGEN_PEROXIDE_METABOLIC_PROCESS	GOBP_HYDROGEN_PEROXIDE_METABOLIC_PROCESS		29	-0.27228	-0.800849	0.765217	0.975557	1	2039	tags=24%, list=18%, signal=29%
GOBP_SOMATIC_DIVERSIFICATION_OF_IMMUNE_RECEPTORS	GOBP_SOMATIC_DIVERSIFICATION_OF_IMMUNE_RECEPTORS		58	-0.234336	-0.799101	0.832927	0.977169	1	744	tags=9%, list=7%, signal=9%
GOBP_RESPONSE_TO_XENOBIOTIC_STIMULUS	GOBP_RESPONSE_TO_XENOBIOTIC_STIMULUS		61	-0.234487	-0.798237	0.82772	0.977125	1	2306	tags=28%, list=20%, signal=35%
GOBP_POSITIVE_REGULATION_OF_INTERFERON_ALPHA_PRODUCTION	GOBP_POSITIVE_REGULATION_OF_INTERFERON_ALPHA_PRODUCTION		21	-0.294112	-0.798203	0.753278	0.975605	1	163	tags=5%, list=1%, signal=5%
GOBP_TRANSMISSION_OF_NERVE_IMPULSE	GOBP_TRANSMISSION_OF_NERVE_IMPULSE		18	-0.299115	-0.789084	0.761312	0.990155	1	1127	tags=22%, list=10%, signal=25%
GOBP_INTRINSIC_APOPTOTIC_SIGNALING_PATHWAY_IN_RESPONSE_TO_OXIDATIVE_STRESS	GOBP_INTRINSIC_APOPTOTIC_SIGNALING_PATHWAY_IN_RESPONSE_TO_OXIDATIVE_STRESS		39	-0.251832	-0.78848	0.802974	0.989566	1	1533	tags=15%, list=14%, signal=18%
GOBP_CLATHRIN_COAT_ASSEMBLY	GOBP_CLATHRIN_COAT_ASSEMBLY		15	-0.307501	-0.788461	0.75	0.987999	1	430	tags=13%, list=4%, signal=14%
GOBP_NEGATIVE_REGULATION_OF_SMALL_MOLECULE_METABOLIC_PROCESS	GOBP_NEGATIVE_REGULATION_OF_SMALL_MOLECULE_METABOLIC_PROCESS		57	-0.232801	-0.787359	0.873077	0.988298	1	1962	tags=26%, list=17%, signal=32%
GOBP_CD8_POSITIVE_ALPHA_BETA_T_CELL_ACTIVATION	GOBP_CD8_POSITIVE_ALPHA_BETA_T_CELL_ACTIVATION		17	-0.30409	-0.784366	0.749125	0.991853	1	33	tags=6%, list=0%, signal=6%
GOBP_COENZYME_A_METABOLIC_PROCESS	GOBP_COENZYME_A_METABOLIC_PROCESS		15	-0.308843	-0.782884	0.744584	0.992696	1	2296	tags=40%, list=20%, signal=50%
GOBP_CARDIAC_MUSCLE_CELL_MEMBRANE_REPOLARIZATION	GOBP_CARDIAC_MUSCLE_CELL_MEMBRANE_REPOLARIZATION		15	-0.309443	-0.782815	0.756789	0.991215	1	101	tags=7%, list=1%, signal=7%
GOBP_POSITIVE_REGULATION_OF_PROTEIN_MODIFICATION_BY_SMALL_PROTEIN_CONJUGATION_OR_REMOVAL	GOBP_POSITIVE_REGULATION_OF_PROTEIN_MODIFICATION_BY_SMALL_PROTEIN_CONJUGATION_OR_REMOVAL		121	-0.203798	-0.782414	0.930459	0.990267	1	1891	tags=17%, list=17%, signal=20%
GOBP_PROTEIN_AUTOUBIQUITINATION	GOBP_PROTEIN_AUTOUBIQUITINATION		58	-0.227491	-0.781108	0.868389	0.990864	1	2273	tags=22%, list=20%, signal=28%
GOBP_POSITIVE_REGULATION_OF_DOUBLE_STRAND_BREAK_REPAIR	GOBP_POSITIVE_REGULATION_OF_DOUBLE_STRAND_BREAK_REPAIR		34	-0.252645	-0.78077	0.81417	0.989819	1	1248	tags=12%, list=11%, signal=13%
GOBP_PROTEIN_IMPORT	GOBP_PROTEIN_IMPORT		154	-0.194035	-0.780692	0.96345	0.988369	1	1920	tags=16%, list=17%, signal=19%
GOBP_CELL_DIFFERENTIATION_IN_SPINAL_CORD	GOBP_CELL_DIFFERENTIATION_IN_SPINAL_CORD		17	-0.297491	-0.779273	0.763285	0.989111	1	1562	tags=35%, list=14%, signal=41%
GOBP_PERIPHERAL_NERVOUS_SYSTEM_DEVELOPMENT	GOBP_PERIPHERAL_NERVOUS_SYSTEM_DEVELOPMENT		37	-0.248392	-0.776876	0.822539	0.991487	1	2353	tags=27%, list=21%, signal=34%
GOBP_CELLULAR_AMINO_ACID_BIOSYNTHETIC_PROCESS	GOBP_CELLULAR_AMINO_ACID_BIOSYNTHETIC_PROCESS		49	-0.234952	-0.774774	0.860677	0.993286	1	1717	tags=16%, list=15%, signal=19%
GOBP_REGULATION_OF_ORGANELLE_ASSEMBLY	GOBP_REGULATION_OF_ORGANELLE_ASSEMBLY		156	-0.191096	-0.773896	0.961715	0.993093	1	2273	tags=22%, list=20%, signal=27%
GOBP_REGULATION_OF_TELOMERE_MAINTENANCE	GOBP_REGULATION_OF_TELOMERE_MAINTENANCE		72	-0.2205	-0.773323	0.896366	0.992405	1	899	tags=10%, list=8%, signal=10%
GOBP_POSITIVE_REGULATION_OF_PROTEIN_CONTAINING_COMPLEX_DISASSEMBLY	GOBP_POSITIVE_REGULATION_OF_PROTEIN_CONTAINING_COMPLEX_DISASSEMBLY		22	-0.277833	-0.773168	0.784314	0.991085	1	2266	tags=41%, list=20%, signal=51%
GOBP_LATE_ENDOSOME_TO_VACUOLE_TRANSPORT	GOBP_LATE_ENDOSOME_TO_VACUOLE_TRANSPORT		21	-0.277929	-0.763945	0.80141	1	1	2260	tags=29%, list=20%, signal=36%
GOBP_NEGATIVE_REGULATION_OF_VIRAL_GENOME_REPLICATION	GOBP_NEGATIVE_REGULATION_OF_VIRAL_GENOME_REPLICATION		34	-0.247271	-0.759299	0.842298	1	1	17	tags=3%, list=0%, signal=3%
GOBP_POSITIVE_REGULATION_OF_MUSCLE_CELL_APOPTOTIC_PROCESS	GOBP_POSITIVE_REGULATION_OF_MUSCLE_CELL_APOPTOTIC_PROCESS		16	-0.293607	-0.753704	0.787356	1	1	1891	tags=31%, list=17%, signal=37%
GOBP_DNA_CATABOLIC_PROCESS_ENDONUCLEOLYTIC	GOBP_DNA_CATABOLIC_PROCESS_ENDONUCLEOLYTIC		20	-0.276223	-0.752232	0.824582	1	1	2129	tags=20%, list=19%, signal=25%
GOBP_BENZENE_CONTAINING_COMPOUND_METABOLIC_PROCESS	GOBP_BENZENE_CONTAINING_COMPOUND_METABOLIC_PROCESS		16	-0.295763	-0.75211	0.795918	1	1	2556	tags=56%, list=23%, signal=73%
GOBP_NEGATIVE_REGULATION_OF_JNK_CASCADE	GOBP_NEGATIVE_REGULATION_OF_JNK_CASCADE		23	-0.269374	-0.75181	0.797281	1	1	1701	tags=26%, list=15%, signal=31%
GOBP_ACTIVATION_OF_CYSTEINE_TYPE_ENDOPEPTIDASE_ACTIVITY_INVOLVED_IN_APOPTOTIC_PROCESS	GOBP_ACTIVATION_OF_CYSTEINE_TYPE_ENDOPEPTIDASE_ACTIVITY_INVOLVED_IN_APOPTOTIC_PROCESS		65	-0.212877	-0.751773	0.900393	1	1	2370	tags=23%, list=21%, signal=29%
GOBP_HISTONE_H4_K16_ACETYLATION	GOBP_HISTONE_H4_K16_ACETYLATION		19	-0.279616	-0.745765	0.83237	1	1	1400	tags=26%, list=12%, signal=30%
GOBP_ALDITOL_METABOLIC_PROCESS	GOBP_ALDITOL_METABOLIC_PROCESS		16	-0.288654	-0.744678	0.795349	1	1	220	tags=6%, list=2%, signal=6%
GOBP_MONOSACCHARIDE_CATABOLIC_PROCESS	GOBP_MONOSACCHARIDE_CATABOLIC_PROCESS		47	-0.228062	-0.744297	0.879487	1	1	1803	tags=17%, list=16%, signal=20%
GOBP_NEGATIVE_REGULATION_OF_TELOMERE_MAINTENANCE_VIA_TELOMERE_LENGTHENING	GOBP_NEGATIVE_REGULATION_OF_TELOMERE_MAINTENANCE_VIA_TELOMERE_LENGTHENING		24	-0.260519	-0.740729	0.840964	1	1	899	tags=13%, list=8%, signal=14%
GOBP_SULFUR_AMINO_ACID_METABOLIC_PROCESS	GOBP_SULFUR_AMINO_ACID_METABOLIC_PROCESS		28	-0.257032	-0.73793	0.862837	1	1	1717	tags=25%, list=15%, signal=29%
GOBP_REGULATION_OF_DEFENSE_RESPONSE_TO_VIRUS_BY_HOST	GOBP_REGULATION_OF_DEFENSE_RESPONSE_TO_VIRUS_BY_HOST		28	-0.247407	-0.737111	0.873853	1	1	451	tags=7%, list=4%, signal=7%
GOBP_NUCLEOBASE_CONTAINING_SMALL_MOLECULE_INTERCONVERSION	GOBP_NUCLEOBASE_CONTAINING_SMALL_MOLECULE_INTERCONVERSION		22	-0.263612	-0.736318	0.839492	1	1	1897	tags=18%, list=17%, signal=22%
GOBP_EMBRYONIC_CAMERA_TYPE_EYE_DEVELOPMENT	GOBP_EMBRYONIC_CAMERA_TYPE_EYE_DEVELOPMENT		17	-0.284532	-0.735596	0.823821	1	1	2748	tags=41%, list=24%, signal=54%
GOBP_POSITIVE_REGULATION_OF_MITOCHONDRIAL_FISSION	GOBP_POSITIVE_REGULATION_OF_MITOCHONDRIAL_FISSION		17	-0.280132	-0.734875	0.831325	1	1	1582	tags=24%, list=14%, signal=27%
GOBP_MITOCHONDRIAL_OUTER_MEMBRANE_PERMEABILIZATION	GOBP_MITOCHONDRIAL_OUTER_MEMBRANE_PERMEABILIZATION		46	-0.223395	-0.731241	0.891304	1	1	1853	tags=22%, list=16%, signal=26%
GOBP_MAINTENANCE_OF_PROTEIN_LOCATION_IN_NUCLEUS	GOBP_MAINTENANCE_OF_PROTEIN_LOCATION_IN_NUCLEUS		21	-0.263325	-0.730744	0.846424	1	1	722	tags=14%, list=6%, signal=15%
GOBP_HISTONE_H4_K5_ACETYLATION	GOBP_HISTONE_H4_K5_ACETYLATION		16	-0.281583	-0.729827	0.819444	1	1	1244	tags=25%, list=11%, signal=28%
GOBP_RECEPTOR_METABOLIC_PROCESS	GOBP_RECEPTOR_METABOLIC_PROCESS		118	-0.19027	-0.727842	0.980447	1	1	1768	tags=15%, list=16%, signal=18%
GOBP_PYRIMIDINE_NUCLEOSIDE_TRIPHOSPHATE_BIOSYNTHETIC_PROCESS	GOBP_PYRIMIDINE_NUCLEOSIDE_TRIPHOSPHATE_BIOSYNTHETIC_PROCESS		15	-0.285242	-0.727097	0.806763	1	1	2087	tags=20%, list=18%, signal=24%
GOBP_PIGMENT_BIOSYNTHETIC_PROCESS	GOBP_PIGMENT_BIOSYNTHETIC_PROCESS		43	-0.224666	-0.724148	0.917929	1	1	1796	tags=19%, list=16%, signal=22%
GOBP_VITAMIN_TRANSPORT	GOBP_VITAMIN_TRANSPORT		22	-0.262172	-0.724031	0.832	1	1	787	tags=14%, list=7%, signal=15%
GOBP_RIBONUCLEOSIDE_TRIPHOSPHATE_BIOSYNTHETIC_PROCESS	GOBP_RIBONUCLEOSIDE_TRIPHOSPHATE_BIOSYNTHETIC_PROCESS		55	-0.212208	-0.723655	0.934194	1	1	2542	tags=27%, list=22%, signal=35%
GOBP_NUCLEOTIDE_EXCISION_REPAIR_DNA_INCISION	GOBP_NUCLEOTIDE_EXCISION_REPAIR_DNA_INCISION		35	-0.23301	-0.723596	0.889571	1	1	3646	tags=37%, list=32%, signal=55%
GOBP_N_GLYCAN_PROCESSING	GOBP_N_GLYCAN_PROCESSING		15	-0.286927	-0.722811	0.81457	1	1	1270	tags=20%, list=11%, signal=22%
GOBP_MITOCHONDRIAL_ATP_SYNTHESIS_COUPLED_PROTON_TRANSPORT	GOBP_MITOCHONDRIAL_ATP_SYNTHESIS_COUPLED_PROTON_TRANSPORT		20	-0.268051	-0.721427	0.857488	1	1	2542	tags=30%, list=22%, signal=39%
GOBP_REGULATION_OF_CHROMATIN_ASSEMBLY	GOBP_REGULATION_OF_CHROMATIN_ASSEMBLY		17	-0.271532	-0.721316	0.84083	1	1	1911	tags=29%, list=17%, signal=35%
GOBP_REGULATION_OF_TRANSCRIPTION_BY_RNA_POLYMERASE_III	GOBP_REGULATION_OF_TRANSCRIPTION_BY_RNA_POLYMERASE_III		20	-0.26703	-0.717749	0.855294	1	1	195	tags=5%, list=2%, signal=5%
GOBP_POSITIVE_REGULATION_OF_TRANSLATIONAL_INITIATION	GOBP_POSITIVE_REGULATION_OF_TRANSLATIONAL_INITIATION		22	-0.260905	-0.716789	0.848131	1	1	1638	tags=23%, list=14%, signal=27%
GOBP_HISTONE_PHOSPHORYLATION	GOBP_HISTONE_PHOSPHORYLATION		31	-0.238597	-0.715549	0.898034	1	1	589	tags=10%, list=5%, signal=10%
GOBP_FEMALE_MEIOTIC_NUCLEAR_DIVISION	GOBP_FEMALE_MEIOTIC_NUCLEAR_DIVISION		19	-0.262802	-0.71396	0.863747	1	1	1585	tags=21%, list=14%, signal=24%
GOBP_INNER_MITOCHONDRIAL_MEMBRANE_ORGANIZATION	GOBP_INNER_MITOCHONDRIAL_MEMBRANE_ORGANIZATION		53	-0.210489	-0.712331	0.92928	1	1	1151	tags=11%, list=10%, signal=13%
GOBP_CELLULAR_RESPONSE_TO_VIRUS	GOBP_CELLULAR_RESPONSE_TO_VIRUS		48	-0.214034	-0.709329	0.938499	1	1	401	tags=6%, list=4%, signal=6%
GOBP_PEPTIDYL_LYSINE_DIMETHYLATION	GOBP_PEPTIDYL_LYSINE_DIMETHYLATION		16	-0.270223	-0.708386	0.85109	1	1	1384	tags=13%, list=12%, signal=14%
GOBP_POSITIVE_REGULATION_OF_UBIQUITIN_PROTEIN_TRANSFERASE_ACTIVITY	GOBP_POSITIVE_REGULATION_OF_UBIQUITIN_PROTEIN_TRANSFERASE_ACTIVITY		29	-0.242244	-0.708201	0.896088	1	1	1849	tags=24%, list=16%, signal=29%
GOBP_HISTONE_H3_K4_TRIMETHYLATION	GOBP_HISTONE_H3_K4_TRIMETHYLATION		15	-0.280052	-0.706908	0.846698	1	1	1011	tags=13%, list=9%, signal=15%
GOBP_PROTEIN_QUALITY_CONTROL_FOR_MISFOLDED_OR_INCOMPLETELY_SYNTHESIZED_PROTEINS	GOBP_PROTEIN_QUALITY_CONTROL_FOR_MISFOLDED_OR_INCOMPLETELY_SYNTHESIZED_PROTEINS		27	-0.240792	-0.705692	0.896215	1	1	561	tags=7%, list=5%, signal=8%
GOBP_CENTRIOLE_ASSEMBLY	GOBP_CENTRIOLE_ASSEMBLY		39	-0.224347	-0.705479	0.908343	1	1	921	tags=10%, list=8%, signal=11%
GOBP_TOLL_LIKE_RECEPTOR_9_SIGNALING_PATHWAY	GOBP_TOLL_LIKE_RECEPTOR_9_SIGNALING_PATHWAY		22	-0.253297	-0.704188	0.882353	1	1	2579	tags=36%, list=23%, signal=47%
GOBP_POSITIVE_REGULATION_OF_INSULIN_SECRETION_INVOLVED_IN_CELLULAR_RESPONSE_TO_GLUCOSE_STIMULUS	GOBP_POSITIVE_REGULATION_OF_INSULIN_SECRETION_INVOLVED_IN_CELLULAR_RESPONSE_TO_GLUCOSE_STIMULUS		18	-0.264608	-0.704097	0.868421	1	1	700	tags=11%, list=6%, signal=12%
GOBP_MEMBRANE_PROTEIN_INTRACELLULAR_DOMAIN_PROTEOLYSIS	GOBP_MEMBRANE_PROTEIN_INTRACELLULAR_DOMAIN_PROTEOLYSIS		16	-0.271465	-0.701438	0.878788	1	1	1674	tags=31%, list=15%, signal=37%
GOBP_POSITIVE_REGULATION_OF_ORGANELLE_ASSEMBLY	GOBP_POSITIVE_REGULATION_OF_ORGANELLE_ASSEMBLY		57	-0.205654	-0.70031	0.947704	1	1	1500	tags=16%, list=13%, signal=18%
GOBP_PYRIMIDINE_NUCLEOSIDE_TRIPHOSPHATE_METABOLIC_PROCESS	GOBP_PYRIMIDINE_NUCLEOSIDE_TRIPHOSPHATE_METABOLIC_PROCESS		20	-0.258626	-0.699895	0.867073	1	1	2103	tags=20%, list=19%, signal=25%
GOBP_PYRIMIDINE_DEOXYRIBONUCLEOTIDE_METABOLIC_PROCESS	GOBP_PYRIMIDINE_DEOXYRIBONUCLEOTIDE_METABOLIC_PROCESS		17	-0.267714	-0.698303	0.862227	1	1	2136	tags=29%, list=19%, signal=36%
GOBP_NEGATIVE_REGULATION_OF_DOUBLE_STRAND_BREAK_REPAIR_VIA_HOMOLOGOUS_RECOMBINATION	GOBP_NEGATIVE_REGULATION_OF_DOUBLE_STRAND_BREAK_REPAIR_VIA_HOMOLOGOUS_RECOMBINATION		18	-0.261161	-0.68949	0.879171	1	1	1248	tags=11%, list=11%, signal=12%
GOBP_POSITIVE_REGULATION_OF_MEMBRANE_PERMEABILITY	GOBP_POSITIVE_REGULATION_OF_MEMBRANE_PERMEABILITY		51	-0.206096	-0.688158	0.941975	1	1	2096	tags=24%, list=19%, signal=29%
GOBP_MITOCHONDRIAL_TRANSCRIPTION	GOBP_MITOCHONDRIAL_TRANSCRIPTION		16	-0.269378	-0.687585	0.862543	1	1	2839	tags=44%, list=25%, signal=58%
GOBP_REGULATION_OF_ATPASE_ACTIVITY	GOBP_REGULATION_OF_ATPASE_ACTIVITY		60	-0.198011	-0.685358	0.957233	1	1	17	tags=2%, list=0%, signal=2%
GOBP_OXIDATIVE_PHOSPHORYLATION	GOBP_OXIDATIVE_PHOSPHORYLATION		130	-0.173304	-0.681827	0.997187	1	1	2665	tags=25%, list=24%, signal=32%
GOBP_SOMATIC_RECOMBINATION_OF_IMMUNOGLOBULIN_GENE_SEGMENTS	GOBP_SOMATIC_RECOMBINATION_OF_IMMUNOGLOBULIN_GENE_SEGMENTS		47	-0.207223	-0.680132	0.956679	1	1	744	tags=9%, list=7%, signal=9%
GOBP_ATP_SYNTHESIS_COUPLED_ELECTRON_TRANSPORT	GOBP_ATP_SYNTHESIS_COUPLED_ELECTRON_TRANSPORT		89	-0.182179	-0.674119	0.993573	1	1	2665	tags=24%, list=24%, signal=31%
GOBP_PEPTIDYL_LYSINE_TRIMETHYLATION	GOBP_PEPTIDYL_LYSINE_TRIMETHYLATION		38	-0.215186	-0.671788	0.94625	1	1	1011	tags=11%, list=9%, signal=12%
GOBP_MITOTIC_SISTER_CHROMATID_COHESION	GOBP_MITOTIC_SISTER_CHROMATID_COHESION		24	-0.23629	-0.665703	0.915956	1	1	632	tags=8%, list=6%, signal=9%
GOBP_MITOTIC_SPINDLE_ASSEMBLY	GOBP_MITOTIC_SPINDLE_ASSEMBLY		59	-0.193256	-0.664498	0.976398	1	1	1962	tags=19%, list=17%, signal=22%
GOBP_POSITIVE_REGULATION_OF_MITOCHONDRIAL_TRANSLATION	GOBP_POSITIVE_REGULATION_OF_MITOCHONDRIAL_TRANSLATION		16	-0.259595	-0.664405	0.887882	1	1	1284	tags=19%, list=11%, signal=21%
GOBP_ATP_BIOSYNTHETIC_PROCESS	GOBP_ATP_BIOSYNTHETIC_PROCESS		42	-0.208085	-0.663234	0.956364	1	1	2542	tags=29%, list=22%, signal=37%
GOBP_ELECTRON_TRANSPORT_CHAIN	GOBP_ELECTRON_TRANSPORT_CHAIN		146	-0.168668	-0.662618	1	1	1	2365	tags=21%, list=21%, signal=26%
GOBP_NEGATIVE_REGULATION_OF_TELOMERE_MAINTENANCE	GOBP_NEGATIVE_REGULATION_OF_TELOMERE_MAINTENANCE		31	-0.2204	-0.66245	0.939281	1	1	899	tags=10%, list=8%, signal=10%
GOBP_EMBRYONIC_PATTERN_SPECIFICATION	GOBP_EMBRYONIC_PATTERN_SPECIFICATION		28	-0.224213	-0.661597	0.936221	1	1	2748	tags=39%, list=24%, signal=52%
GOBP_REGULATION_OF_MITOCHONDRIAL_GENE_EXPRESSION	GOBP_REGULATION_OF_MITOCHONDRIAL_GENE_EXPRESSION		29	-0.222718	-0.660949	0.941104	1	1	1284	tags=17%, list=11%, signal=19%
GOBP_REGULATION_OF_PROTEIN_EXIT_FROM_ENDOPLASMIC_RETICULUM	GOBP_REGULATION_OF_PROTEIN_EXIT_FROM_ENDOPLASMIC_RETICULUM		22	-0.237344	-0.657239	0.927059	1	1	2214	tags=32%, list=20%, signal=39%
GOBP_REGULATION_OF_CYTOKINESIS	GOBP_REGULATION_OF_CYTOKINESIS		65	-0.188949	-0.653781	0.981555	1	1	1719	tags=15%, list=15%, signal=18%
GOBP_RECOMBINATIONAL_REPAIR	GOBP_RECOMBINATIONAL_REPAIR		123	-0.168785	-0.651589	0.994269	1	1	1646	tags=9%, list=15%, signal=10%
GOBP_APOPTOTIC_DNA_FRAGMENTATION	GOBP_APOPTOTIC_DNA_FRAGMENTATION		15	-0.256252	-0.651489	0.898568	1	1	2129	tags=20%, list=19%, signal=25%
GOBP_REGULATION_OF_RECEPTOR_INTERNALIZATION	GOBP_REGULATION_OF_RECEPTOR_INTERNALIZATION		32	-0.219466	-0.644124	0.949714	1	1	2021	tags=22%, list=18%, signal=27%
GOBP_RESPIRATORY_ELECTRON_TRANSPORT_CHAIN	GOBP_RESPIRATORY_ELECTRON_TRANSPORT_CHAIN		105	-0.169788	-0.643074	0.99562	1	1	2665	tags=23%, list=24%, signal=30%
GOBP_MITOTIC_RECOMBINATION	GOBP_MITOTIC_RECOMBINATION		22	-0.226312	-0.640741	0.939665	1	1	8768	tags=100%, list=77%, signal=442%
GOBP_CELLULAR_CARBOHYDRATE_CATABOLIC_PROCESS	GOBP_CELLULAR_CARBOHYDRATE_CATABOLIC_PROCESS		36	-0.204991	-0.635978	0.956522	1	1	2545	tags=28%, list=22%, signal=36%
GOBP_REGULATION_OF_TRANSLATION_IN_RESPONSE_TO_STRESS	GOBP_REGULATION_OF_TRANSLATION_IN_RESPONSE_TO_STRESS		21	-0.233323	-0.634926	0.936146	1	1	1901	tags=29%, list=17%, signal=34%
GOBP_SPINDLE_ASSEMBLY	GOBP_SPINDLE_ASSEMBLY		99	-0.169964	-0.633865	0.995862	1	1	2051	tags=15%, list=18%, signal=18%
GOBP_REGULATION_OF_SISTER_CHROMATID_COHESION	GOBP_REGULATION_OF_SISTER_CHROMATID_COHESION		21	-0.230749	-0.632742	0.933815	1	1	632	tags=10%, list=6%, signal=10%
GOBP_CELLULAR_RESPONSE_TO_DRUG	GOBP_CELLULAR_RESPONSE_TO_DRUG		43	-0.197067	-0.625789	0.978036	1	1	1655	tags=16%, list=15%, signal=19%
GOBP_NEGATIVE_REGULATION_OF_LYMPHOCYTE_APOPTOTIC_PROCESS	GOBP_NEGATIVE_REGULATION_OF_LYMPHOCYTE_APOPTOTIC_PROCESS		20	-0.23354	-0.624783	0.938331	1	1	2093	tags=30%, list=18%, signal=37%
GOBP_MITOTIC_SPINDLE_ORGANIZATION	GOBP_MITOTIC_SPINDLE_ORGANIZATION		106	-0.163264	-0.622884	0.998609	1	1	2051	tags=14%, list=18%, signal=17%
GOBP_INTERFERON_ALPHA_PRODUCTION	GOBP_INTERFERON_ALPHA_PRODUCTION		26	-0.212515	-0.618941	0.958134	1	1	163	tags=4%, list=1%, signal=4%
GOBP_MICROTUBULE_ORGANIZING_CENTER_ORGANIZATION	GOBP_MICROTUBULE_ORGANIZING_CENTER_ORGANIZATION		123	-0.157829	-0.617564	1	1	1	921	tags=7%, list=8%, signal=8%
GOBP_NEGATIVE_REGULATION_OF_DNA_REPLICATION	GOBP_NEGATIVE_REGULATION_OF_DNA_REPLICATION		27	-0.210177	-0.61397	0.956977	1	1	1655	tags=15%, list=15%, signal=17%
GOBP_INSULIN_SECRETION_INVOLVED_IN_CELLULAR_RESPONSE_TO_GLUCOSE_STIMULUS	GOBP_INSULIN_SECRETION_INVOLVED_IN_CELLULAR_RESPONSE_TO_GLUCOSE_STIMULUS		40	-0.192333	-0.611704	0.981949	1	1	700	tags=8%, list=6%, signal=8%
GOBP_CHAPERONE_MEDIATED_PROTEIN_COMPLEX_ASSEMBLY	GOBP_CHAPERONE_MEDIATED_PROTEIN_COMPLEX_ASSEMBLY		17	-0.229051	-0.604773	0.938753	1	1	777	tags=12%, list=7%, signal=13%
GOBP_SUBSTANTIA_NIGRA_DEVELOPMENT	GOBP_SUBSTANTIA_NIGRA_DEVELOPMENT		30	-0.205735	-0.603336	0.972671	1	1	1666	tags=17%, list=15%, signal=19%
GOBP_ANION_HOMEOSTASIS	GOBP_ANION_HOMEOSTASIS		17	-0.233997	-0.602612	0.949367	1	1	3193	tags=35%, list=28%, signal=49%
GOBP_RAB_PROTEIN_SIGNAL_TRANSDUCTION	GOBP_RAB_PROTEIN_SIGNAL_TRANSDUCTION		18	-0.230737	-0.602487	0.948216	1	1	3120	tags=39%, list=28%, signal=54%
GOBP_CARDIOLIPIN_METABOLIC_PROCESS	GOBP_CARDIOLIPIN_METABOLIC_PROCESS		16	-0.234271	-0.598178	0.957659	1	1	237	tags=6%, list=2%, signal=6%
GOBP_SISTER_CHROMATID_COHESION	GOBP_SISTER_CHROMATID_COHESION		49	-0.180106	-0.597251	0.993773	1	1	783	tags=8%, list=7%, signal=9%
GOBP_PROTEIN_EXIT_FROM_ENDOPLASMIC_RETICULUM	GOBP_PROTEIN_EXIT_FROM_ENDOPLASMIC_RETICULUM		39	-0.184275	-0.588044	0.987516	1	1	2214	tags=23%, list=20%, signal=29%
GOBP_ASPARTATE_FAMILY_AMINO_ACID_BIOSYNTHETIC_PROCESS	GOBP_ASPARTATE_FAMILY_AMINO_ACID_BIOSYNTHETIC_PROCESS		17	-0.223609	-0.584495	0.958383	1	1	1717	tags=18%, list=15%, signal=21%
GOBP_ENDOPLASMIC_RETICULUM_TO_CYTOSOL_TRANSPORT	GOBP_ENDOPLASMIC_RETICULUM_TO_CYTOSOL_TRANSPORT		26	-0.202904	-0.584462	0.97343	1	1	2214	tags=23%, list=20%, signal=29%
GOBP_MITOTIC_CELL_CYCLE_ARREST	GOBP_MITOTIC_CELL_CYCLE_ARREST		15	-0.232881	-0.580791	0.950857	1	1	1427	tags=20%, list=13%, signal=23%
GOBP_ORGANIC_CATION_TRANSPORT	GOBP_ORGANIC_CATION_TRANSPORT		18	-0.219502	-0.580523	0.965238	1	1	3238	tags=50%, list=29%, signal=70%
GOBP_NUCLEOSIDE_MONOPHOSPHATE_BIOSYNTHETIC_PROCESS	GOBP_NUCLEOSIDE_MONOPHOSPHATE_BIOSYNTHETIC_PROCESS		38	-0.181921	-0.578941	0.985075	1	1	2656	tags=21%, list=23%, signal=27%
GOBP_CENTROSOME_DUPLICATION	GOBP_CENTROSOME_DUPLICATION		63	-0.167495	-0.57459	0.993498	1	1	3385	tags=32%, list=30%, signal=45%
GOBP_TELOMERE_MAINTENANCE_VIA_RECOMBINATION	GOBP_TELOMERE_MAINTENANCE_VIA_RECOMBINATION		15	-0.226172	-0.574104	0.951132	1	1	8768	tags=100%, list=77%, signal=442%
GOBP_RIBONUCLEOSIDE_TRIPHOSPHATE_METABOLIC_PROCESS	GOBP_RIBONUCLEOSIDE_TRIPHOSPHATE_METABOLIC_PROCESS		68	-0.162788	-0.570868	1	1	1	2360	tags=22%, list=21%, signal=28%
GOBP_PEPTIDYL_GLUTAMIC_ACID_MODIFICATION	GOBP_PEPTIDYL_GLUTAMIC_ACID_MODIFICATION		17	-0.218824	-0.564954	0.962085	1	1	2801	tags=35%, list=25%, signal=47%
GOBP_POSITIVE_REGULATION_BY_HOST_OF_VIRAL_TRANSCRIPTION	GOBP_POSITIVE_REGULATION_BY_HOST_OF_VIRAL_TRANSCRIPTION		15	-0.223884	-0.561329	0.96292	1	1	1767	tags=20%, list=16%, signal=24%
GOBP_PROTEIN_K48_LINKED_DEUBIQUITINATION	GOBP_PROTEIN_K48_LINKED_DEUBIQUITINATION		29	-0.187342	-0.559033	0.986779	1	1	2959	tags=31%, list=26%, signal=42%
GOBP_PROTEIN_LOCALIZATION_TO_CHROMATIN	GOBP_PROTEIN_LOCALIZATION_TO_CHROMATIN		28	-0.189713	-0.558806	0.980482	1	1	3499	tags=36%, list=31%, signal=52%
GOBP_ACTIVATION_OF_MAPKK_ACTIVITY	GOBP_ACTIVATION_OF_MAPKK_ACTIVITY		39	-0.176126	-0.550715	0.989349	1	1	1074	tags=10%, list=9%, signal=11%
GOBP_DNA_UNWINDING_INVOLVED_IN_DNA_REPLICATION	GOBP_DNA_UNWINDING_INVOLVED_IN_DNA_REPLICATION		16	-0.213517	-0.544296	0.968073	1	1	2976	tags=25%, list=26%, signal=34%
GOBP_NEGATIVE_REGULATION_OF_CHROMOSOME_ORGANIZATION	GOBP_NEGATIVE_REGULATION_OF_CHROMOSOME_ORGANIZATION		79	-0.147086	-0.534172	1	1	1	1202	tags=8%, list=11%, signal=8%
GOBP_REGULATION_OF_NUCLEASE_ACTIVITY	GOBP_REGULATION_OF_NUCLEASE_ACTIVITY		19	-0.194852	-0.523986	0.978799	1	1	9123	tags=100%, list=81%, signal=513%
GOBP_DNA_GEOMETRIC_CHANGE	GOBP_DNA_GEOMETRIC_CHANGE		106	-0.137878	-0.518765	1	1	1	2976	tags=21%, list=26%, signal=28%
GOBP_DNA_REPLICATION_INITIATION	GOBP_DNA_REPLICATION_INITIATION		38	-0.15914	-0.501182	0.998805	1	1	348	tags=3%, list=3%, signal=3%
GOBP_MITOCHONDRION_MORPHOGENESIS	GOBP_MITOCHONDRION_MORPHOGENESIS		17	-0.189753	-0.488398	0.985998	1	1	394	tags=6%, list=3%, signal=6%
GOBP_CELLULAR_COMPONENT_DISASSEMBLY_INVOLVED_IN_EXECUTION_PHASE_OF_APOPTOSIS	GOBP_CELLULAR_COMPONENT_DISASSEMBLY_INVOLVED_IN_EXECUTION_PHASE_OF_APOPTOSIS		22	-0.171417	-0.467643	0.995056	1	1	2584	tags=23%, list=23%, signal=29%
GOBP_REGULATION_OF_ARP2_3_COMPLEX_MEDIATED_ACTIN_NUCLEATION	GOBP_REGULATION_OF_ARP2_3_COMPLEX_MEDIATED_ACTIN_NUCLEATION		19	-0.17791	-0.467196	0.995439	1	1	2305	tags=16%, list=20%, signal=20%
GOBP_MITOTIC_CYTOKINETIC_PROCESS	GOBP_MITOTIC_CYTOKINETIC_PROCESS		20	-0.170544	-0.46379	0.997546	1	1	9398	tags=100%, list=83%, signal=587%
GOBP_PURINE_NUCLEOSIDE_MONOPHOSPHATE_BIOSYNTHETIC_PROCESS	GOBP_PURINE_NUCLEOSIDE_MONOPHOSPHATE_BIOSYNTHETIC_PROCESS		22	-0.166042	-0.456637	0.997732	1	1	940	tags=9%, list=8%, signal=10%
GOBP_REGULATION_OF_CELL_CYCLE_CHECKPOINT	GOBP_REGULATION_OF_CELL_CYCLE_CHECKPOINT		28	-0.153138	-0.444756	1	1	1	9596	tags=100%, list=85%, signal=653%
GOBP_DNA_CATABOLIC_PROCESS	GOBP_DNA_CATABOLIC_PROCESS		27	-0.149066	-0.437828	0.99883	1	1	1444	tags=11%, list=13%, signal=13%
GOBP_REGULATION_OF_ACTIN_NUCLEATION	GOBP_REGULATION_OF_ACTIN_NUCLEATION		25	-0.15113	-0.433848	0.997647	1	1	2305	tags=16%, list=20%, signal=20%
GOBP_POSITIVE_REGULATION_OF_CYTOKINESIS	GOBP_POSITIVE_REGULATION_OF_CYTOKINESIS		25	-0.151323	-0.430283	1	0.999039	1	1410	tags=8%, list=12%, signal=9%
