# Supplementary material for: A genome-wide CRISPR screen identifies WDFY3 as a regulator of macrophage efferocytosis
Source: Nat Commun. 2022 Dec 24;13:7929. doi: 10.1038/s41467-022-35604-8 (PMC9789999; doi:10.1038/s41467-022-35604-8)
Supplement: Supplementary file 18 — Source Data [file 41467_2022_35604_MOESM18_ESM.xlsx]

## Sheet: Figure_1
	Fig. 1g(left)
	% of BMDM with engulfed ACs
		Non-targeting gRNA1				Wdfy3 gRNA1
	3	6.414	5.028	6.572	6.225	5.444	2.94	4.125	4.738
	5	13.207	9.22	13.899	19.053	5.566	8.077	8.903	7.352
	10	27.674	28.771	28.079	27.767	17.199	12.684	12.796	15.986
	Fig. 1g(right)
	% of BMDM with engulfed ACs
		Non-targeting gRNA2				Wdfy3 gRNA2
	3	9.375	7.982	8.28	8.849	7.943	6.795	5.674	4.348
	5	11.361	15.25	12.711	15.361	7.53	7.166	7.08	7.343
	10	26.204	29.005	23.359	25.743	16.901	15.314	19.6	15.315

## Sheet: Figure_2
	Fig. 2b
	Fig. 2c
	% of BMDM with engulfed AC
		Cre-			Cre+
	3	7.9	13.35	6.74	4.35	5.55	5.6
	5	27.19	34.76	19.89	8.85	14.52	11.04
	10	31.21	47.69	34.12	12.79	16.14	17.22
	Fig. 2d
	% of BMDM with engulfed AC
		Cre-			Cre+
	15	2.33	3.48	3.69	3.4	4.11	5.03
	30	13.02	13.1	12.68	11.59	10.61	11.36
	60	21.58	21.96	20.8	15.13	16	16.14
	Fig. 2e
	% of BMDM
		Cre-						Cre+
	0	86.32	87.29	75.46	64.02	61.98	63.73	81.09	82.66	85.03	84.54	64.74	65.32
	1	11.46	10.86	18.42	28	21.04	23.47	13.12	13.7	11.7	12.37	28.5	25.04
	>2	2.23	1.85	6.12	7.98	16.98	12.8	5.79	3.64	3.27	3.09	6.76	9.65
	Fig. 2f
	Time required for phagosome formation (s)
	Cre-	Cre+
	432	723
	360	543
	141	120
	281	360
	521	240
	480	960
	144	480
	431	600
	391	660
	358	480
	288	420
	371	467
	485	600
	207	607
	463	749
	420	449
	506	497
	518	478
	660	506
	331	606
	328	297
	395	270
	512	450
	568	537
	295	392
	241	451
	448	419
	423	768
	566	877
	333	478
	360	462
	360	942
	389	706
	270	671
	390	269
	300	779
	211	547
	420	465
	629	659
	652	450
	310	533
	423	526
	539	600
	450	495
		925
		629
		536
	Fig. 2g
	MFI of F-actin in BMDM
		Cre-				Cre+
	baseline	1149.06	120.69	1091.47	1777.8	1633.06	359.37	1529.73	2126.48
	w/o engulfed AC	625.417	431.46	3143.52	1750.85	556.687	2059.83	1745.97	1840.81
	with engulfed AC	855.043	2131.11	3489.38	2105.69	2141.43	6405.62	3593.01	3031.87
	Fig. 2f
	% of AC+ BMDMs with F-actin-ring+ phagosomes
		Cre-				Cre+
	10	36.72	31.75	34.81		31.46	37.83	46.75
	20	27.94	30.67	26.64	32.73	37.01	54.39	46.15	47.37
	40	24.21	26.79	27.38	9.62	32.98	54.38	37.5	32.08
	60	9.86	25.71	18.05	15.96	31.34	35	25	35.48

## Sheet: Figure_3
	Fig. 3a
	% of BMDMs with non-fragmented engulfed AC
	Cre-	Cre+
	22.2628	50.6739
	25.7085	41.1429
	23.3333	30.5882
	29.3578	59.1837
		42.7273
	Fig. 3b
	rate of degradation(after 16h)
	Cre -	Cre +
	63.3709	58.2788
	67.4458	34.3047
	52.6307	36.917
	72.1383	62.0621
	78.3813	56.2065
	42.3131	59.7372
	56.3854	42.5812
	58.4423	35.1887
		31.8584
	Fig. 3c
	% of Hoechst-AC+ BMDMs			% of Hoechst+, pHrodo+ BMDMs in Hoechst+ BMDMs
	Cre-	Cre+		Cre-	Cre+
	11.86	7.325		71.26	52.525
	10.415	5.7		67.745	47.33
	29.08	7.46		63.6333	45.5933
	22.275	9.56667		67.82	40.3933
	28.565	8.505		73.35	52.15
	32.565	12.995		68.93	56.85
	24.945	13.165		63.59	50.875
	25.935	17.755		64.015	55.18
	Fig. 3f
	Relative expression of LC3-II (Normalized to Cre- w/o ACs)
		Cre-					Cre+
	no AC	1	1.38709	1	1.0871	1.47952	1.34949	0.826553	1.54208	1.1029	0.902777
	add AC	3.86281	2.92659	2.41487	2.71702	3.13279	1.0939	1.5197	1.7739	1.89702	1.55311
	Fig. 3f								Fig. 3e
	Fig.3g
	MFI of membrane-bound LC3-II in BMDM with engulfed Acs
	Cre-	Cre+
	1787.14	1338.12
	1547.49	1354.63
	1628.98	1252
	1707.36	1308.08
	1751.7	1292.87

## Sheet: Figure_4
	Fig. 4b
	% of Hoechst-AC+ BMDMs
		Cre-							Cre+
	GFP	27.67	29.02	21.99	21.06	20.25	24.5	21.24	10.37	18.33	16.95	18.43	16.87	16.6	19.23
	GFP-WDFY3	20.03	22.84	26.1	18.89	17.21	20.75	23.61	8.47	16.94	20.03	15.17	15.62	17.03	15.7
	% of Hoechst+, pHrodo+ BMDMs in Hoechst+ BMDMs
		Cre-									Cre+
	GFP	53.91	58.81	53.41	49.81	54.35	54.36	55.65	51.26	53.21	35.25	37.7	34.99	45.82	45.22	45.53	40.48	40.3	41.4
	GFP-WDFY3	56.68	55.73	54.71	57.89	56.87	54.31	52.87	57.1	56.26	45.66	50.11	50.59	52.62	49	52.95	45.5	45.47	46.86
	Fig. 4c
	Relative expression of LC3-II(Normalized to ACTB)
		Cre-					Cre+
	GFP	1	0.861678	1	0.816926	0.738675	0.613093	0.779798	0.294735	0.414152	0.574869
	GFP-WDFY3	1.04293	0.952932	0.994709	1.43526	1.2251	0.937195	0.666415	1.11545	1.00108	0.662641
	Fig. 4d
	MFI of membrane-bound LC3-II in BMDMs with engulfed AC
		Cre-			Cre+
	GFP	1029.6	1005.68	1136.2	924.04	884	929.76
	GFP-WDFY3	1064.96	947.44	1060.8	978.12	1106.56	1026.48
	Fig. 4e
	GFP-LC3/tdTomato-WDFY3 colocalization puncta per cell(pearson's coefficient)
	-AC	+AC
	0.719	0.582
	0.705	0.525
	0.779	0.626
	0.735	0.737
	0.514	0.59
	0.659	0.598
	0.705	0.932
	0.598	0.867
	0.526	0.926
	0.795	0.799
	0.647	0.754
	0.769	0.882
	0.545	0.878
	0.503	0.962
	0.829	0.742
	0.724	0.602
	0.524	0.661
	0.822	0.717
	0.717	0.817
	0.661	0.857
	0.755	0.881

## Sheet: Figure_5
	Fig. 5b
	Thymus Weight (mg)
		Cre-		Cre+
		PBS	Dexamethasone	PBS	Dexamethasone
	1	35	13.9	21.4	18.4
	2	31.2	22.8	52.3	22.8
	3	41.7	20.6	28.4	26.7
	4	44.7	25.2	34.4	29.6
	5	26.5	23.2	21.1	14.7
	6	34.5	22.7	39.9	33.3
	7	15.3	31.7	44	23.7
	8	19.6	21	26.5	24.2
	9	43.3	20.5	41.9	15.7
	10		30.4		22.6
	11				23.8
	12				32.8
	13				28.4
	14				35.2
	Fig. 5c
	Thymus cellularity (x10^6)
		Cre-		Cre+
		PBS	Dexamethasone	PBS	Dexamethasone
	1	78.8	8.1	11.9	13.2
	2	53.9	27	72.3	23
	3	25.9	22.2	33.8	32.5
	4	81.3	24.6	45.9	20.2
	5	34.8	28.5	20.6	26.3
	6	26.5	26.3	124	4.85
	7	18.4	15.9	150	7.5
	8	43	10.8	68.1	11.1
	9	171	25.2	86.4	9.02
	10		28.4		9.66
	11				16.1
	12				26.5
	13				19.5
	14				16.5
	Fig. 5d
	% of Macrophages/thymus
		Cre-		Cre+
		PBS	Dexamethasone	PBS	Dexamethasone
	1	2.49	10.73	2.18	20.2
	2	2.62	14.4	2.93	16.67
	3	0.53	17.02	0.78	18.12
	4	0.58	14.73	0.92	19.31
	5	0.93	17.73	0.53	23.54
	6	0.41	13.35	3.38	20.51
	7	2.05	9.36	3.35	15.54
	8	2.5	5.23		14.17
	9		10.48		11.64
	10				14.99
	11				10.89
	12				10.08
	Fig. 5e
	% of Annexin V+ cells/thymus
		Cre-		Cre+
		PBS	Dexamethasone	PBS	Dexamethasone
	1	4.27	12.89	4.69	23.18
	2	5.43	24.6	8.21	22.79
	3	9.19	19.55	5.79	11.57
	4	4.59	18.7	5.55	21.69
	5	5.19	17.54	5.41	22.21
	6	5.96	12.52	6.95	22.83
	7	7.26	24.02	6.2	34.59
	8	8.57	18.87	4.36	28.75
	9	6.57	13.06	7.36	27.02
	10		24.54		23.2
	11				22.51
	12				25.96
	13				27.93
	14				18.64
	Fig. 5f
	Macrophage-associated ACs: free ACs
	Cre-	Cre+
	0.768293	0.356322
	0.448	0.381356
	0.525862	0.335616
	0.984375	0.136364
	0.75	0.35514
	Fig. 5h
	% of PM with engulfed ACs
	Cre-	Cre+
	11.6467	7.53333
	14.9233	6.68333
	16.24	10.79
	28.0633	10.5967
	14.67	7.71667

## Sheet: Figure_6
	Fig. 6b
	WDFY3/ACTB (fold of non-targeting siRNA)
	NT siRNA	WDFY3 siRNA							Fig. 6c
	1.00659	0.18386
	0.971783	0.155009
	1.23382	0.17939
	1.13896	0.489036
	Fig. 6d
	% of Hoechst+ HMDM			% of Hoechst+, pHrodo+ HMDMs in Hoechst+ HMDMs
	NT siRNA	WDFY3 siRNA		NT siRNA	WDFY3 siRNA
	33.66	21.125		57.915	47.55
	28.6867	20.13		62.0933	44.7633
	37.0533	17.68		63.5767	47.82
	27.0733	19.0033		57.3167	48.8333
	Fig. 6e
	% of HMDM with non-fragmented AC
	NT siRNA	WDFY3 siRNA
	13.1902	16.7742
	15.0628	22.7929
	13.7615	22.739
	16.6667	16.9611
	Fig. 6f
	rate of degradation after 16hrs
	NT siRNA	WDFY3 siRNA
	64.2764	27.1762
	48.475	39.2693
	39.0828	22.2056
	54.9928	47.7214
	57.1316	35.1589

## Sheet: Figure_S1
	Fig. S1a
	% of THP-1-Mφ with engulfed Acs
		3:1			5:1			10:1
	1h	0.765	0.495	0.77	0.94	0.54	0.82	0.77	0.835	1.06
	24h	0.94	0.68		0.9	1.55		1.135	2.59
	% of U937-Mφ with engulfed Acs
		3:1			5:1			10:1
	1h	0.445	0.045	0.375	0.425	0.065	0.545	0.85	0.1	1.255
	24h	0.105	1.175		0.185	1.165		0.255	1.91
	Fig. S1e
	% of BMDM with engulfed ACs (Normalized to non-targeting gRNA)
		Non-targeting gRNA1			Arpc4 gRNA
	AC : Macrophage	3	5	10	3	5	10
		0.887648	0.845487	0.989706	0.373726	0.387444	0.462068
		0.98191	1.08346	0.952717	0.283877	0.318315	0.519298
		1.13044	1.07106	1.05758	0.329537	0.297135	0.544791
		0.978952	0.846368	1.05147	0.685471	0.750495	0.827732
		1.21721	0.887434	0.964169	0.51879	0.7568	0.593666
		0.957818	1.16066	0.982748	0.580145	0.773776	0.541587
		0.846016	1.10553	1.00161	0.909416	1.0947	0.614397
		0.918603	0.991769	0.966049	0.554939	0.535308	0.4112
		0.996402	0.961819	1.09291	0.829261	0.511471	0.523281
		1.08499	1.04641	0.941043	0.517763	0.769406	0.419358
		0.729259	1.04854	1.04394	0.40974	0.339844	0.435575
		1.03957	0.923337	0.967118	0.906891	0.295418	0.314585
		0.955748	1.12763	0.89577	0.442831	0.368703	0.435037
		1.27542	0.900499	1.09318	0.6214	0.369144	0.45136
		1.21351	1.08954	0.720191	0.336936	0.506423	0.385553
		0.96489	1.2002	0.980512	0.463312	0.3415	0.370838
		1.03708	0.884517	1.10924	0.825069	0.472962	0.460071
		0.784529	0.825741	1.19006	0.434769	0.393007	0.404804
		1.18545	0.926627	0.923501	0.367066	0.323219	0.385553
		0.892178	1.07025	1.06797	0.266897	0.339831	0.370838
		0.924678	0.858281	0.984075	0.286931	0.318929	0.460071
	% of BMDM with engulfed ACs (Normalized to non-targeting gRNA)
		Non-targeting gRNA1			Cd300a gRNA
	AC : Macrophage	3	5	10	3	5	10
		0.887648	0.845487	0.989706	0.909987	0.816685	0.92907
		0.98191	1.08346	0.952717	0.894295	0.778825	0.851734
		1.13044	1.07106	1.05758	0.727402	0.791726	0.86756
		0.966803	1.04414	0.914728	1.3738	1.82884	1.19312
		1.17415	0.89558	1.01486	1.19048	1.84603	1.11886
		1.04444	0.89558	0.874132	1.53647	2.82255	1.09976
		0.814604	1.17301	1.19628	1.40615	1.17301	1.40036
		1.21351	1.08954	0.720191	1.20358	1.46049	0.964556
		0.96489	1.2002	0.980512	1.43792	1.32602	1.06954
		1.03708	0.884517	1.10924	1.73101	1.30071	1.14073
		0.784529	0.825741	1.19006	1.76576	1.51626	1.0274
	% of BMDM with engulfed ACs (Normalized to non-targeting gRNA)
		Non-targeting gRNA1			Havcr2 gRNA
	AC : Macrophage	3	5	10	3	5	10
		0.887643	0.924672	1.03446	0.599984	0.742269	1.0314
		1.12157	1.03943	0.979493	0.805798	0.914914	1.04152
		0.99079	1.0359	0.986051	0.851606		0.86066
		1.05846	0.953936	0.985796	0.92248	0.52547	0.692771
		0.829737	0.665956	1.02487	0.753992	0.622113	0.696547
		1.08453	1.00392	1.00022	1.20649	0.546489	0.580599
		1.02727	1.37619	0.989109	0.695573	0.55205	0.648137
	% of BMDM with engulfed ACs (Normalized to non-targeting gRNA)
		Non-targeting gRNA1			Nckap1l gRNA
		3	5	10	3	5	10
	AC : Macrophage	0.846837	0.873894	1.01785	0.487533	0.587364	0.68735
		1.17045	0.987686	1.11222	0.412353	0.494723	0.717428
		0.982715	1.13842	0.869927	0.446146	0.456518	0.486975
		1.4399	0.838269	0.901408	0.648317	0.345749	0.40816
		0.815274	0.895451	1.16745	0.289875	0.318319	0.337403
		0.857641	1.14088	1.0375	0.290433	0.370524	0.549793
		0.887186	1.1254	0.893639	0.221587	0.333582	0.303982
	Fig. S1f
	Cell count
	Non-targeting gRNA1	Wdfy3 gRNA1
	10239.2	17003.9
	10573.2	9996.25
	12006.1	13039.1
	Cell count
	Non-targeting gRNA1	Wdfy3 gRNA1
	13425	18075
	14829.9	8208.33
	11136	13762.9

## Sheet: Figure_S4
	Fig. S4a
	Body Weight (g)
	Cre -	Cre +
	30.1	23.8
	21.4	28.4
	19.5	29.3
	25.2	21
	23.1	22
	23.8	22.5
	22.1	22
	23.2	25.4
	23.7	20.5
	26	21
	26.9	23.1
	24.3	18
	26.75	30.01
	26.65	27.3
	23	22.12
	17	27.58
	24	23
	17	23
		19
		18
	Fig. S4b
	Organ Weight (mg)
	Cre -			Cre +
	Heart	Liver	Spleen	Heart	Liver	Spleen
	90.1	648.8	44.5	119.8	1087.2	60.5
	95.4	959.7	54.2	103.5	982.4	66
	133.9	960.6	52.1	133.8	1103.8	60.1
	91.2	884.5	70.3	156.7	1125.5	66
				106.4	860.1	53.5
				112.6	1145	67.4
	Organ Weight (mg)/ Body Weight (g)
	Cre -			Cre +
	Heart	Liver	Spleen	Heart	Liver	Spleen
	5.9	42.7	2.9	4.1	37.4	2.1
	3.6	36.5	2.1	4.5	42.9	2.9
	5	35.8	1.9	4.6	37.7	2.1
	4.1	39.8	3.2	7	50.5	3
				4.4	35.4	2.2
				3.9	39.3	2.3
	Fig. S4c
	Count (K/μL)
		Cre -						Cre +
	Cell types	WBC	NE	LY	MO	EO	BA	WBC	NE	LY	MO	EO	BA
		15.08	2.53796	10.5952	1.67539	0.217152	0.054288	6.06	0.579942	4.98374	0.382386	0.083628	0.029694
		7.3	0.96871	5.68086	0.55188	0.05548	0.04234	6.96	0.931944	5.27777	0.593688	0.116232	0.040368
		9	0.7992	7.7022	0.4581	0.0306	0.0108	9.38	0.982086	7.41489	0.869526	0.078792	0.033768
		9.12	0.62928	7.96358	0.452352	0.041952	0.032832	8.04	0.823296	6.35401	0.752544	0.083616	0.025728
		16.36	2.62905	12.6348	0.683848	0.340288	0.07362	9.1	0.85995	7.37009	0.73801	0.10738	0.02457
		9.18	0.883116	7.28617	0.955638	0.051408	0.003672	8.82	0.730296	7.51111	0.556542	0.014994	0.007938
		7.7	0.56056	6.34711	0.77924	0.01001	0.00231	5.68	0.546984	4.70361	0.377152	0.047712	0.005112
		3.9	0.15015	3.51819	0.22074	0.01092	0	7.54	0.178698	6.91041	0.409422	0.029406	0.012818
		9.1	0.73892	7.71771	0.45682	0.1092	0.07826	8.18	0.272394	7.55587	0.323928	0.00818	0.019632
		13.28	0.43824	12.1804	0.652048	0.00664	0.002656	5.82	0.175182	5.4772	0.149574	0.012804	0.005238
		11.68	0.612032	10.2539	0.6716	0.095776	0.045552	6.84	0.2736	6.03425	0.501372	0.021204	0.01026
		10.6	0.32436	9.73292	0.5141	0.01908	0.00954	3.74	0.326876	2.9632	0.26554	0.120054	0.064702

## Sheet: Figure_S5
	Figure S5a uptake by gender(AC:BMDM=10:1)
	Male		Female
	Cre-	Cre+	Cre-	Cre+
	31.06	12.67	35.2	11.85
	47.52	16.05	41.25	8.63
	39.95	17.1	40.6	12.98
	35.34		40.25	13.26
			46.55
	Figure S5b. 4um beads
	% of BMDMs with engulfed 4μm beads
		Cre -			Cre +
	3	23.9733	11.4033	14.6633	24.3933	14.7133	19.0367
	5	34.4033	16.38	23.2733	35.9433	20.23	31.69
	10	50.9633	34.09	40.2467	55.49	41.7	54.53
	Figure S5c. 10um beads
	% of BMDMs with engulfed 10 μm beads
		Cre -			Cre +
	3	15.47	13.07	14.29	13.61	13.02	14.6
	5	17.49	13.02	25.15	13.56	20.11	21.11
	10	31.9	45.53	40.15	38.89	31.75	29.84
	Figure S5d. RBC
	% of BMDMs with engulfed RBC
		Cre -			Cre +
	RBC	6.6	5.67	6.37	7.9	6.45	7.06
	RBC + heat shock	9.25	10.54	9.3	11.22	10.88	11.14
	RBC + IgG	47.01	46.92	46.47	64.26	65.19	64.08
	Figure S5e AF594-zymosan
	% of BMDMs with engulfed Zymosan
		Cre -						Cre +
	20	2.1	1.79	1.75	1.67	2.41	1.78	1.67	1.72	1.84	1.82	1.94	1.7
	50	4.73	4.63	5.09	3.55	3.36	2.91	4.52	4.86	4.65	4.05	3.39	3.75
	100	5.09	6.2	6.23	4.62	4.53	5.66	10.3	8.62	7.39	4.63	6.65	4.8
	Figure S5f PI3Ki-Acs
	% of BMDM with engulfed AC
		Cre -												Cre +
	Control	40.5	37.1	44.2	36.3	39.5	35	32.5	30.5	36.1	35.5	33.5		28.7	33	19.8	17.3	17.4	18.7	18.1	21.7	24.14	25.7	23.7	28.1
	PI3Ki-10uM	21.5	17.1	16.7	14.6	13.6	18.1	12.7	12.1	25.5	22.9	19.8		11.9	12.4	8.1	8.1	7.8	7.9	8	9.1	11.15	13.6	12.1	15.4
	Figure S5g PI3Ki-beads
	% of BMDM with engulfed 10 μm beads
		Cre -								Cre +
	Control	31.085	29.565	36.28	41.585	35.9	23.515	52.01	51.6	24.8	24.685	30.75	25.72	25.865	17.27	34.585	36.43	39.785	39.93
	PI3Ki-10uM	14.665	10.755	17.8	15.605	10.985	9.14	13.195	13.71	5.875	10.9	9.82	9.835	11.765	13.175	6.495	8.035	7.2	9.05
	Figure S5h F-actin dynamics with 10um beads
	% of 10um beads + BMDMs with F-actin-ring+ phagosomes
		Cre-						Cre+
	10	35.2657	44.1176	31.0198	29.1954	22.1154	27.3458	39.3617	36.6534	30.2326	29.1954	32.1053	21.3292
	20	9.27602	10.1545	6.42458	23.5294	16.9014	29.1262	10	7.08661	17.734	15.7576	16.2055	26.6667

## Sheet: Figure_S6
	Fig. 6a
	Fig. 6b
	% of BMDMs with engulfed AC
	Cre-	Cre+
	23	14.48
	32	13.53
	24	9.88
	33.21	13.1
		10.64
		12.07

[truncated: 3 more sheets: Figure_S7, Figure_S9, Figure_S11]
